# Supplementary material for: Lifetime cognition and late midlife blood metabolites: findings from a British birth cohort
Source: Transl Psychiatry. 2018 Sep 26;8:203. doi: 10.1038/s41398-018-0253-0 (PMC6158182; doi:10.1038/s41398-018-0253-0)
Supplement: Supplementary file 2 — sup table 3c [file 41398_2018_253_MOESM2_ESM.xlsx]

## Sheet: Short-term verbal mem (60-64y)
Metabolite	Model 1				BMI (64 y)				Lipid Medication (64 y)				Childhood cognition (15 y)				Education (26 y)				SEP (53 y)				SEP (childhood)				Smoking (20-64 y)				Exercise (60-64 y)				Alcohol consumption (36 -64 y)				Diet (60-64 y): Carbohydrates				Diet (60-64 y): Total saturated total fatty acids nutrient density				Diet (60-64 y): Total Fat nutrient density
	beta	L95	U95	Pvalue	beta	L95	U95	Pvalue	beta	L95	U95	Pvalue	beta	L95	U95	Pvalue	beta	L95	U95	Pvalue	beta	L95	U95	Pvalue	beta	L95	U95	Pvalue	beta	L95	U95	Pvalue	beta	L95	U95	Pvalue	beta	L95	U95	Pvalue	beta	L95	U95	Pvalue	beta	L95	U95	Pvalue	beta
XXL-VLDL-P	0.0291013	-0.0719122	0.130115	0.571458	0.0446719	-0.0588653	0.148209	0.396822	0.0230386	-0.0781755	0.124253	0.654761	0.0214286	-0.0629853	0.105843	0.617962	0.0460983	-0.0443657	0.136562	0.317032	0.0397765	-0.052347	0.1319	0.396467	0.0481077	-0.0495242	0.14574	0.333264	0.0496168	-0.0500399	0.149274	0.328267	0.0303847	-0.07018	0.130949	0.55285	0.0287204	-0.0726269	0.130068	0.577753	0.0264138	-0.0753027	0.12813	0.60997	0.0293862	-0.0718262	0.130599	0.568458	0.0287265
XXL-VLDL-L	0.0291696	-0.0717369	0.130076	0.570148	0.0445414	-0.0588324	0.147915	0.397458	0.0228618	-0.078275	0.123999	0.656995	0.0207861	-0.0635574	0.105129	0.628248	0.0456546	-0.0447137	0.136023	0.321195	0.0395881	-0.0524465	0.131623	0.398251	0.0481012	-0.0494262	0.145629	0.332812	0.0492798	-0.0502516	0.148811	0.330951	0.0304938	-0.0699644	0.130952	0.551004	0.0288023	-0.0724349	0.13004	0.576255	0.0264434	-0.075186	0.128073	0.609262	0.0294575	-0.0716486	0.130564	0.567113	0.0287776
XXL-VLDL-PL	0.0237949	-0.0752479	0.122838	0.636961	0.0376335	-0.0635513	0.138818	0.465091	0.0193639	-0.0797195	0.118447	0.701031	0.00878728	-0.0741437	0.0917182	0.835066	0.0340967	-0.0548438	0.123037	0.451466	0.0253298	-0.0650174	0.115677	0.581814	0.0391578	-0.0565753	0.134891	0.421786	0.0429316	-0.0546919	0.140555	0.387796	0.0232611	-0.0754217	0.121944	0.643323	0.0224414	-0.0772876	0.12217	0.658447	0.0200104	-0.0803897	0.12041	0.695394	0.0240198	-0.0751986	0.123238	0.63438	0.0233456
XXL-VLDL-C	0.0358523	-0.0635707	0.135275	0.478785	0.0470252	-0.0537382	0.147789	0.359442	0.0240032	-0.0767155	0.124722	0.639667	0.018321	-0.0649596	0.101602	0.665568	0.0468348	-0.0420929	0.135762	0.3011	0.0463808	-0.0444156	0.137177	0.315858	0.0537791	-0.0422829	0.149841	0.271719	0.0483345	-0.0494733	0.146142	0.331869	0.0382209	-0.0605957	0.137038	0.44746	0.036237	-0.0633666	0.135841	0.474878	0.0333468	-0.0667266	0.13342	0.51278	0.0362366	-0.0634082	0.135881	0.475069	0.0352404
XXL-VLDL-CE	0.0410604	-0.0552868	0.137408	0.40263	0.0470955	-0.0496499	0.143841	0.339137	0.0238503	-0.0757937	0.123494	0.638212	0.0159815	-0.0646481	0.0966111	0.696948	0.0448977	-0.0413317	0.131127	0.306618	0.0533101	-0.0346006	0.141221	0.233894	0.0523521	-0.0406403	0.145344	0.269049	0.0454536	-0.0491617	0.140069	0.345508	0.0442022	-0.0513598	0.139764	0.363711	0.0419243	-0.0545777	0.138426	0.393567	0.0396321	-0.0569815	0.136246	0.42046	0.0414601	-0.0550951	0.138015	0.399084	0.0402658
XXL-VLDL-FC	0.0169447	-0.0829336	0.116823	0.738911	0.0326349	-0.0700471	0.135317	0.532441	0.0139341	-0.0858797	0.113748	0.783881	0.00838879	-0.0751194	0.091897	0.843522	0.0310898	-0.0583442	0.120524	0.494719	0.0226579	-0.0684958	0.113812	0.625333	0.0398758	-0.0567824	0.136534	0.417813	0.0378905	-0.0606733	0.136454	0.450233	0.0184141	-0.0810754	0.117904	0.716146	0.0158571	-0.0845081	0.116222	0.756258	0.0133696	-0.0876145	0.114354	0.794783	0.0173446	-0.0827746	0.117464	0.733599	0.016622
XXL-VLDL-TG	0.02786	-0.0734397	0.12916	0.589028	0.0442662	-0.0598194	0.148352	0.403604	0.02296	-0.0784165	0.124337	0.656378	0.0230883	-0.0615038	0.10768	0.591806	0.0468222	-0.043887	0.137531	0.31081	0.0392806	-0.0530825	0.131644	0.403596	0.0475557	-0.0503698	0.145481	0.340282	0.0500416	-0.0499833	0.150067	0.325929	0.0291726	-0.0716807	0.130026	0.5699	0.0273805	-0.0742695	0.12903	0.596716	0.0252747	-0.0766726	0.127222	0.626244	0.0281409	-0.0733572	0.129639	0.58601	0.02756
XL-VLDL-P	-0.0139264	-0.115883	0.08803	0.78843	0.00162213	-0.103822	0.107066	0.975888	-0.011048	-0.112927	0.090831	0.831285	-0.00972146	-0.0945014	0.0750585	0.821741	0.0149216	-0.0765572	0.1064	0.748612	0.0106091	-0.0827328	0.103951	0.823298	0.0137416	-0.0851514	0.112635	0.784852	0.0128058	-0.0881448	0.113757	0.803188	-0.0136523	-0.115033	0.0877282	0.791343	-0.0145444	-0.116856	0.0877674	0.780024	-0.0162331	-0.118612	0.0861462	0.755417	-0.0136264	-0.115793	0.0885401	0.793296	-0.0141331
XL-VLDL-L	-0.0112168	-0.113202	0.0907683	0.828925	0.00428037	-0.101084	0.109645	0.936384	-0.00917869	-0.111049	0.0926914	0.859492	-0.00829819	-0.0931316	0.0765352	0.847584	0.0167602	-0.0747267	0.108247	0.718907	0.0127299	-0.08063	0.10609	0.788784	0.0165763	-0.0823348	0.115487	0.741966	0.0148938	-0.0860407	0.115828	0.771892	-0.0109988	-0.112415	0.0904173	0.831269	-0.0117589	-0.114091	0.0905734	0.821389	-0.013605	-0.116041	0.0888307	0.794144	-0.010899	-0.113102	0.0913039	0.834048	-0.0114685
XL-VLDL-PL	-0.000552416	-0.0999349	0.0988301	0.991287	0.0141827	-0.0880695	0.116435	0.785238	-0.00389697	-0.103228	0.0954343	0.93856	-0.0017132	-0.0846893	0.0812629	0.967638	0.0221926	-0.0670653	0.111451	0.625231	0.0182922	-0.0726215	0.109206	0.692637	0.0251211	-0.0711888	0.121431	0.60837	0.0212614	-0.076878	0.119401	0.670397	0.000496538	-0.0985183	0.0995114	0.992139	-0.00182267	-0.10164	0.0979951	0.971381	-0.00430124	-0.104714	0.0961116	0.932929	-0.0001634	-0.0997988	0.099472	0.997429	-0.00109239
XL-VLDL-C	0.0153164	-0.0884107	0.119044	0.771744	0.028585	-0.077169	0.134339	0.595444	0.00913735	-0.0947717	0.113046	0.862835	0.00385147	-0.0826599	0.0903629	0.93029	0.033116	-0.0596364	0.125868	0.483125	0.0341342	-0.0607111	0.128979	0.47964	0.0410708	-0.0593325	0.141474	0.421756	0.0338825	-0.0683825	0.136148	0.515184	0.015585	-0.0874214	0.118591	0.766275	0.0159253	-0.0879795	0.11983	0.763328	0.0132589	-0.0908647	0.117383	0.802452	0.0156994	-0.0882656	0.119664	0.766718	0.0148306
XL-VLDL-CE	0.0183541	-0.0884177	0.125126	0.735582	0.0317466	-0.0770044	0.140498	0.566359	0.0137286	-0.0930694	0.120527	0.800616	0.00012114	-0.0887629	0.0890052	0.997863	0.0342812	-0.0610083	0.129571	0.479801	0.0385057	-0.0591768	0.136188	0.438812	0.0423208	-0.0610045	0.145646	0.421155	0.0373543	-0.0678894	0.142598	0.485717	0.0192481	-0.0866397	0.125136	0.721003	0.0197373	-0.087194	0.126669	0.71689	0.0179433	-0.0889425	0.124829	0.741549	0.0187528	-0.088256	0.125762	0.730634	0.0178446
XL-VLDL-FC	0.0125926	-0.0870835	0.112269	0.803979	0.0255829	-0.0761394	0.127305	0.621274	0.00549276	-0.0944928	0.105478	0.914049	0.00131862	-0.0821047	0.084742	0.975222	0.0312427	-0.0580509	0.120536	0.491922	0.0258776	-0.0652014	0.116957	0.576759	0.0375513	-0.0589467	0.134049	0.444692	0.0301833	-0.068041	0.128408	0.546106	0.0122773	-0.0868748	0.111429	0.807795	0.0114425	-0.0885677	0.111453	0.822147	0.00889123	-0.09191	0.109692	0.862418	0.0130683	-0.0868917	0.113028	0.797296	0.0119192
XL-VLDL-TG	-0.021853	-0.123575	0.0798693	0.673002	-0.00632426	-0.111817	0.0991684	0.906239	-0.0167016	-0.118517	0.085114	0.74725	-0.0141461	-0.0986676	0.0703753	0.742275	0.00922368	-0.0820942	0.100542	0.84269	0.00414301	-0.0889905	0.0972765	0.930352	0.00520764	-0.0934763	0.103892	0.917421	0.00635472	-0.0944841	0.107194	0.901462	-0.021525	-0.122646	0.0795961	0.675819	-0.0228064	-0.124908	0.0792949	0.660799	-0.023954	-0.126035	0.0781272	0.644818	-0.0216015	-0.123513	0.0803102	0.677116	-0.0219384
L-VLDL-P	-0.0491007	-0.150776	0.0525746	0.343	-0.0357106	-0.141142	0.0697206	0.505869	-0.0451852	-0.146866	0.0564958	0.382845	-0.0292685	-0.113739	0.055202	0.49611	-0.0116655	-0.103158	0.079827	0.802195	-0.0142533	-0.107508	0.0790013	0.763961	-0.024561	-0.123095	0.0739727	0.624363	-0.0215984	-0.122424	0.0792272	0.673878	-0.0492201	-0.150223	0.0517823	0.338621	-0.050471	-0.152479	0.0515374	0.331291	-0.050837	-0.152771	0.051097	0.32745	-0.0489826	-0.150802	0.0528366	0.34484	-0.0492755
L-VLDL-L	-0.0481118	-0.150262	0.0540383	0.355037	-0.0346613	-0.140522	0.0711991	0.52014	-0.044545	-0.146673	0.0575827	0.391691	-0.0292147	-0.114081	0.0556517	0.49891	-0.0108984	-0.102816	0.0810189	0.815798	-0.0135867	-0.107284	0.0801105	0.775729	-0.0235996	-0.122591	0.075392	0.639543	-0.02069	-0.121965	0.0805855	0.688166	-0.0481251	-0.149594	0.0533439	0.351682	-0.0493425	-0.151821	0.0531361	0.34442	-0.0498763	-0.15229	0.0525378	0.338931	-0.0479883	-0.150284	0.0543074	0.356954	-0.0482957
L-VLDL-PL	-0.0512662	-0.152969	0.0504367	0.322293	-0.0383409	-0.143592	0.0669099	0.474312	-0.0494703	-0.151057	0.0521169	0.338964	-0.0298373	-0.114382	0.0547072	0.48816	-0.0110386	-0.102699	0.0806216	0.812957	-0.0133445	-0.106718	0.0800295	0.77888	-0.0278563	-0.126388	0.0706752	0.578646	-0.0237185	-0.124571	0.0771337	0.644076	-0.050277	-0.151317	0.0507626	0.328541	-0.0525368	-0.154623	0.0495493	0.312273	-0.0535441	-0.155607	0.048519	0.302992	-0.0511343	-0.152983	0.0507148	0.32423	-0.0514772
L-VLDL-C	-0.0329712	-0.147621	0.0816787	0.572141	-0.0185439	-0.136249	0.0991614	0.756931	-0.0333514	-0.147829	0.0811265	0.567137	-0.0244607	-0.119525	0.0706035	0.613209	0.00153749	-0.101361	0.104436	0.976579	-0.00360929	-0.108898	0.101679	0.946301	-0.0105454	-0.121576	0.100485	0.851969	-0.00658623	-0.119897	0.106724	0.909079	-0.0336217	-0.147262	0.0800184	0.561129	-0.0325004	-0.147423	0.0824225	0.578537	-0.0342912	-0.14914	0.0805572	0.557543	-0.0327555	-0.14758	0.0820689	0.575235	-0.033081
L-VLDL-CE	-0.020941	-0.143517	0.101635	0.73715	-0.00666524	-0.131752	0.118421	0.916622	-0.0242197	-0.146681	0.0982421	0.697622	-0.0208436	-0.122297	0.0806094	0.686475	0.0118616	-0.0978036	0.121527	0.831709	0.006137	-0.106477	0.118751	0.914732	-0.00134271	-0.12006	0.117375	0.982271	0.00124157	-0.119564	0.122047	0.98389	-0.0232799	-0.144662	0.0981018	0.706333	-0.0195327	-0.142299	0.103233	0.7546	-0.0209876	-0.143676	0.101701	0.736819	-0.0207493	-0.143495	0.101997	0.739814	-0.0210653
L-VLDL-FC	-0.0449621	-0.148992	0.0590681	0.396011	-0.031612	-0.139026	0.0758016	0.563198	-0.0424371	-0.146377	0.0615026	0.422644	-0.0320053	-0.118541	0.0545299	0.46754	-0.00909095	-0.102866	0.0846843	0.848937	-0.0118335	-0.10738	0.083713	0.80775	-0.0196471	-0.120498	0.0812035	0.701919	-0.0166049	-0.119738	0.0865278	0.751764	-0.0447394	-0.148039	0.0585605	0.395024	-0.0459216	-0.150398	0.0585545	0.38804	-0.047681	-0.152178	0.0568164	0.370238	-0.0447277	-0.148935	0.0594799	0.399277	-0.0451792
L-VLDL-TG	-0.0516789	-0.151756	0.0483984	0.31063	-0.0384545	-0.142446	0.0655366	0.467664	-0.0464664	-0.146679	0.0537466	0.36255	-0.0291167	-0.112264	0.054031	0.491541	-0.0148757	-0.104925	0.075174	0.74552	-0.0162713	-0.108029	0.075486	0.727551	-0.0271075	-0.1241	0.0698846	0.582996	-0.0238706	-0.123183	0.0754421	0.636801	-0.0522766	-0.15171	0.0471569	0.301954	-0.0536945	-0.154143	0.0467542	0.293943	-0.0534237	-0.15376	0.0469131	0.295846	-0.0515725	-0.151789	0.0486442	0.312297	-0.0518225
M-VLDL-P	-0.0535555	-0.15451	0.0473987	0.297619	-0.0418091	-0.145699	0.0620811	0.429317	-0.0521195	-0.152947	0.0487083	0.310136	-0.0339102	-0.117794	0.049974	0.427202	-0.0202195	-0.110993	0.0705542	0.661679	-0.0194058	-0.112064	0.0732528	0.680748	-0.0312224	-0.129076	0.0666318	0.530825	-0.0321791	-0.131915	0.0675572	0.526246	-0.0577993	-0.157979	0.0423801	0.257361	-0.0548408	-0.156018	0.0463359	0.287246	-0.0546906	-0.155813	0.046432	0.288311	-0.0535995	-0.154676	0.0474772	0.297806	-0.0538654
M-VLDL-L	-0.0518342	-0.152668	0.0489996	0.31282	-0.0402222	-0.143858	0.0634134	0.44591	-0.0512536	-0.151941	0.0494343	0.317562	-0.0334728	-0.117258	0.0503128	0.432643	-0.0194049	-0.110073	0.0712632	0.67415	-0.0182052	-0.110751	0.074341	0.699154	-0.0303607	-0.128083	0.0673612	0.541675	-0.03098	-0.130562	0.068602	0.541142	-0.0560712	-0.156128	0.0439855	0.271252	-0.053042	-0.154094	0.0480105	0.302734	-0.0530399	-0.154051	0.0479712	0.302558	-0.051871	-0.152828	0.0490858	0.313064	-0.0521736
M-VLDL-PL	-0.054107	-0.155387	0.0471726	0.29423	-0.0427409	-0.146728	0.0612463	0.419546	-0.0545606	-0.155687	0.0465659	0.289476	-0.0347177	-0.118901	0.0494659	0.417945	-0.0231517	-0.114279	0.0679754	0.617713	-0.0205986	-0.113576	0.0723786	0.663394	-0.0333482	-0.131494	0.0647971	0.504509	-0.033362	-0.133372	0.0666482	0.512319	-0.0584424	-0.158935	0.0420506	0.253593	-0.0555082	-0.157041	0.0460243	0.283116	-0.0556143	-0.157113	0.0458844	0.282041	-0.0541371	-0.15554	0.0472661	0.294547	-0.0544534
M-VLDL-C	-0.0240816	-0.12359	0.075427	0.6345	-0.0151744	-0.115921	0.0855724	0.767301	-0.0343726	-0.134545	0.0657999	0.500331	-0.021299	-0.103999	0.0614006	0.612872	-0.00548568	-0.0949589	0.0839875	0.904117	0.00204489	-0.0891908	0.0932806	0.964875	-0.0129486	-0.10928	0.0833824	0.79171	-0.0117214	-0.109583	0.0861405	0.813962	-0.0294351	-0.128146	0.0692754	0.558044	-0.0246271	-0.124295	0.0750408	0.627395	-0.0257047	-0.125468	0.0740589	0.612758	-0.0240362	-0.123678	0.0756053	0.635589	-0.0247647
M-VLDL-CE	0.00684232	-0.0905474	0.104232	0.890214	0.0118046	-0.0858902	0.109499	0.812353	-0.011635	-0.111857	0.0885869	0.819582	-0.00269277	-0.0835997	0.0782141	0.947858	0.0107198	-0.0769443	0.098384	0.810133	0.0260271	-0.0630917	0.115146	0.566178	0.00958411	-0.0846955	0.103864	0.841693	0.00929311	-0.0863091	0.104895	0.848541	-0.000392052	-0.0969957	0.0962116	0.993638	0.00659876	-0.0909315	0.104129	0.894249	0.00533803	-0.0923077	0.102984	0.914467	0.00693288	-0.0905944	0.10446	0.888926	0.00599364
M-VLDL-FC	-0.056392	-0.157303	0.044519	0.272595	-0.0452452	-0.148829	0.0583385	0.391009	-0.0557095	-0.156476	0.0450572	0.277744	-0.0389358	-0.12284	0.044968	0.36212	-0.024396	-0.115213	0.0664214	0.597706	-0.0230254	-0.11568	0.069629	0.625417	-0.0372294	-0.135006	0.0605477	0.454558	-0.0339159	-0.133662	0.0658301	0.504218	-0.0594502	-0.159543	0.0406427	0.243634	-0.0575278	-0.158711	0.0436556	0.264349	-0.0580236	-0.15917	0.0431233	0.260091	-0.0564161	-0.157449	0.0446164	0.272965	-0.0566888
M-VLDL-TG	-0.0621112	-0.163907	0.0396844	0.231035	-0.0500264	-0.155309	0.0552563	0.350794	-0.0569256	-0.158856	0.0450048	0.272897	-0.0370091	-0.121603	0.0475846	0.390221	-0.02548	-0.117008	0.0660479	0.584471	-0.0257666	-0.119212	0.067679	0.588051	-0.0364833	-0.135226	0.0622589	0.468021	-0.0381695	-0.138919	0.0625802	0.456821	-0.0662155	-0.167231	0.0347998	0.198256	-0.0638483	-0.165896	0.0381996	0.219408	-0.0629779	-0.164913	0.0389572	0.225235	-0.0621794	-0.164096	0.0397373	0.231076	-0.0622836
S-VLDL-P	-0.0848964	-0.190511	0.0207187	0.114837	-0.0758354	-0.183382	0.0317108	0.166439	-0.0886876	-0.194221	0.0168456	0.0992958	-0.0549024	-0.142836	0.0330312	0.220344	-0.0472878	-0.142718	0.0481427	0.33055	-0.0407281	-0.13821	0.0567543	0.411915	-0.0648378	-0.167417	0.0377409	0.214725	-0.0623145	-0.166708	0.0420787	0.241288	-0.0881466	-0.19269	0.0163971	0.0981856	-0.0859844	-0.191873	0.0199041	0.111192	-0.0872094	-0.193153	0.018734	0.106389	-0.0849179	-0.190654	0.0208184	0.11516	-0.0854791
S-VLDL-L	-0.0826086	-0.188009	0.0227922	0.124155	-0.0739709	-0.181033	0.0330912	0.175136	-0.0885328	-0.19398	0.0169146	0.0996106	-0.053643	-0.141375	0.0340889	0.230022	-0.0474263	-0.142699	0.0478462	0.328337	-0.03936	-0.136621	0.0579007	0.426733	-0.0639034	-0.166252	0.0384448	0.220356	-0.0613892	-0.165485	0.0427067	0.246988	-0.0862421	-0.190569	0.0180851	0.104921	-0.0838203	-0.189495	0.021854	0.119701	-0.0852683	-0.191064	0.0205278	0.113876	-0.0825939	-0.188119	0.0229312	0.124663	-0.0833159
S-VLDL-PL	-0.0895555	-0.195877	0.0167655	0.0985227	-0.0821512	-0.189622	0.0253197	0.133689	-0.0935652	-0.199811	0.0126804	0.0841715	-0.0620396	-0.15048	0.0264004	0.16862	-0.0614486	-0.157485	0.0345874	0.209152	-0.0490086	-0.147175	0.0491576	0.326941	-0.0759768	-0.179017	0.0270634	0.147953	-0.0674896	-0.172527	0.0375478	0.207262	-0.0918679	-0.197123	0.0133871	0.0869575	-0.0907839	-0.197458	0.0158903	0.0950932	-0.0921416	-0.198838	0.0145544	0.0903326	-0.0895587	-0.196	0.0168821	0.0988882	-0.0900293
S-VLDL-C	-0.0476613	-0.149745	0.0544224	0.359244	-0.0443115	-0.146538	0.0579147	0.394631	-0.0731526	-0.178707	0.0324022	0.173823	-0.0324187	-0.117091	0.0522531	0.452032	-0.0344082	-0.126759	0.0579431	0.464292	-0.017112	-0.110862	0.0766383	0.719897	-0.0397253	-0.138709	0.0592583	0.430567	-0.042232	-0.1425	0.0580359	0.408139	-0.0549175	-0.156001	0.046166	0.286129	-0.0494045	-0.151705	0.0528959	0.342976	-0.0518893	-0.154872	0.0510928	0.322492	-0.0474026	-0.149678	0.054873	0.362753	-0.0492863
S-VLDL-CE	-0.0201317	-0.11983	0.0795669	0.691599	-0.0197882	-0.119446	0.0798698	0.696477	-0.0531556	-0.159385	0.0530734	0.325843	-0.0147617	-0.0973849	0.0678616	0.72557	-0.017498	-0.107606	0.0726096	0.702824	0.00145554	-0.0898138	0.0927249	0.975003	-0.0166703	-0.113289	0.0799482	0.734629	-0.0240244	-0.121955	0.0739064	0.629863	-0.0291456	-0.12795	0.0696592	0.562293	-0.0217896	-0.121702	0.0781229	0.668335	-0.0240549	-0.124708	0.0765987	0.638728	-0.0197704	-0.119701	0.0801605	0.697524	-0.0218574
S-VLDL-FC	-0.0918151	-0.196196	0.0125662	0.0845365	-0.0848598	-0.190278	0.0205584	0.114318	-0.09873	-0.203226	0.00576551	0.0639822	-0.0611687	-0.14804	0.0257029	0.167027	-0.0620229	-0.156464	0.0324178	0.197402	-0.0503592	-0.146738	0.0460197	0.304925	-0.0782639	-0.17957	0.0230422	0.129604	-0.0704757	-0.173591	0.0326394	0.179822	-0.0945639	-0.197853	0.00872508	0.072637	-0.0936905	-0.198427	0.011046	0.0794123	-0.0955331	-0.200516	0.00945033	0.074379	-0.0916986	-0.196212	0.0128152	0.0853244	-0.0925995
S-VLDL-TG	-0.0913973	-0.195771	0.0129768	0.0859341	-0.0815958	-0.188772	0.0255802	0.135257	-0.0862999	-0.190814	0.0182143	0.105311	-0.0599168	-0.146873	0.0270395	0.17628	-0.0484197	-0.14246	0.0456208	0.31203	-0.0470895	-0.14345	0.0492705	0.337263	-0.0678361	-0.16925	0.0335782	0.189251	-0.0646918	-0.168205	0.0388217	0.21993	-0.0931089	-0.19647	0.0102525	0.0773354	-0.0921309	-0.196762	0.0125003	0.0842132	-0.0920151	-0.196506	0.0124762	0.0841888	-0.0916046	-0.196101	0.0128916	0.0855915	-0.0914467
XS-VLDL-P	0.00700152	-0.0941645	0.108168	0.891843	0.00719183	-0.093931	0.108315	0.888874	-0.0204379	-0.127439	0.0865634	0.707482	-0.0111842	-0.0947699	0.0724015	0.792631	-0.00517956	-0.0971655	0.0868064	0.911905	0.0121715	-0.0803583	0.104701	0.79607	-0.00842268	-0.106513	0.0896679	0.866027	0.0111144	-0.0882491	0.110478	0.826057	0.00271065	-0.0974822	0.102904	0.957609	0.00585001	-0.0955104	0.10721	0.909718	0.00314647	-0.0991582	0.105451	0.951816	0.00738855	-0.0939662	0.108743	0.886115	0.00613956
XS-VLDL-L	0.0158391	-0.0842956	0.115974	0.755987	0.0147975	-0.0853114	0.114906	0.771512	-0.0123885	-0.119262	0.0944849	0.819849	-0.00585444	-0.0885788	0.0768699	0.88941	-0.00156817	-0.0926456	0.0895092	0.973012	0.0170084	-0.0745785	0.108595	0.715229	-0.00155786	-0.0986809	0.0955652	0.974858	0.0165233	-0.081823	0.11487	0.741343	0.010633	-0.0885761	0.109842	0.833222	0.0146118	-0.0857048	0.114928	0.774754	0.012111	-0.0892009	0.113423	0.814318	0.0162882	-0.084051	0.116627	0.749791	0.0149193
XS-VLDL-PL	0.0270942	-0.071401	0.125589	0.588952	0.0225664	-0.0762164	0.121349	0.653596	-0.00661707	-0.115962	0.102728	0.905359	0.00139753	-0.0799538	0.0827488	0.973073	0.00183863	-0.0880566	0.0917339	0.967944	0.0276182	-0.0625773	0.117814	0.54752	0.00161918	-0.0941199	0.0973583	0.973492	0.0268375	-0.0698983	0.123573	0.585769	0.0209062	-0.0767578	0.11857	0.674099	0.0249164	-0.0738708	0.123704	0.620264	0.023145	-0.0769221	0.123212	0.64956	0.027585	-0.071112	0.126282	0.582992	0.0262626
XS-VLDL-C	0.0634929	-0.0382801	0.165266	0.22074	0.0596563	-0.0423338	0.161646	0.250864	0.0397991	-0.0704129	0.150011	0.478162	0.0227909	-0.0615684	0.10715	0.595602	0.0298234	-0.0625173	0.122164	0.52581	0.054927	-0.0381326	0.147987	0.246585	0.0441376	-0.0546451	0.14292	0.380234	0.0511392	-0.0490994	0.151378	0.316475	0.0575422	-0.0433478	0.158432	0.262846	0.0637873	-0.0381453	0.16572	0.219328	0.0608747	-0.0418195	0.163569	0.244567	0.0641694	-0.0378536	0.166192	0.216993	0.0626503
XS-VLDL-CE	0.0777637	-0.022782	0.178309	0.129181	0.0745195	-0.0261808	0.17522	0.146505	0.0565259	-0.0529302	0.165982	0.310595	0.0323453	-0.0512642	0.115955	0.447346	0.0446792	-0.0464439	0.135802	0.335643	0.0654377	-0.0264375	0.157313	0.162216	0.0602606	-0.0373082	0.157829	0.225376	0.0623943	-0.0368129	0.161601	0.217019	0.0722927	-0.0273403	0.171926	0.154514	0.0785896	-0.0221825	0.179362	0.126022	0.0755311	-0.0257649	0.176827	0.143464	0.0785117	-0.0222956	0.179319	0.12653	0.0770031
XS-VLDL-FC	0.0129916	-0.084001	0.109984	0.792435	0.00819543	-0.0891103	0.105501	0.868572	-0.0147364	-0.118272	0.0887994	0.779763	-0.0101249	-0.0900339	0.0697841	0.803405	-0.0166359	-0.10463	0.0713581	0.710314	0.00604692	-0.0829076	0.0950015	0.893751	-0.00945367	-0.103588	0.0846806	0.843582	0.00782866	-0.0874754	0.103133	0.871787	0.00502994	-0.0912274	0.101287	0.918227	0.0109665	-0.0862322	0.108165	0.824575	0.0090526	-0.0892631	0.107368	0.856444	0.0135623	-0.0836719	0.110797	0.784063	0.0118742
XS-VLDL-TG	-0.0976675	-0.20544	0.0101045	0.0755738	-0.0891435	-0.198681	0.0203941	0.11041	-0.0952032	-0.202886	0.0124797	0.0829657	-0.0723569	-0.162028	0.0173145	0.113442	-0.0621919	-0.15946	0.0350762	0.20948	-0.0605802	-0.160002	0.0388416	0.23166	-0.0889585	-0.193535	0.015618	0.0952398	-0.0656119	-0.17285	0.0416265	0.229753	-0.0930414	-0.199746	0.013663	0.0872672	-0.0981813	-0.206452	0.0100897	0.0753903	-0.0997252	-0.207776	0.00832572	0.0703595	-0.0978316	-0.20573	0.0100668	0.075426	-0.0973292
IDL-P	0.0495144	-0.0483848	0.147414	0.320675	0.0434239	-0.0551169	0.141965	0.386829	0.0141752	-0.101403	0.129754	0.80959	0.0172476	-0.0638462	0.0983414	0.676056	0.0171539	-0.0722802	0.106588	0.7063	0.0534226	-0.0359337	0.142779	0.240545	0.0237583	-0.0716048	0.119121	0.624542	0.0452287	-0.0509866	0.141444	0.355963	0.0422579	-0.0548238	0.13934	0.392651	0.0475462	-0.0506602	0.145753	0.341769	0.0458839	-0.0540915	0.145859	0.367452	0.0505868	-0.0477232	0.148897	0.312339	0.048609
IDL-L	0.0609776	-0.0435225	0.165478	0.252004	0.0545429	-0.0506569	0.159743	0.308686	0.028311	-0.0927424	0.149364	0.645924	0.0293026	-0.0572294	0.115835	0.50594	0.0284057	-0.0669696	0.123781	0.558511	0.0731058	-0.0223211	0.168533	0.132832	0.0379345	-0.063713	0.139582	0.463558	0.055431	-0.0472406	0.158103	0.289153	0.055043	-0.0485148	0.158601	0.296681	0.0596573	-0.0451089	0.164424	0.263609	0.0575387	-0.0488512	0.163929	0.288314	0.0620986	-0.0428091	0.167006	0.245235	0.060111
IDL-PL	0.0545954	-0.0489279	0.158119	0.300465	0.0476022	-0.0567516	0.151956	0.370372	0.0198607	-0.100463	0.140184	0.745728	0.028591	-0.0570352	0.114217	0.511896	0.0242677	-0.0700765	0.118612	0.613336	0.0683494	-0.0261723	0.162871	0.155922	0.0334885	-0.0671855	0.134163	0.513502	0.0486161	-0.0531008	0.150333	0.347971	0.0492232	-0.0533556	0.151802	0.346057	0.0530964	-0.0507242	0.156917	0.315295	0.0509429	-0.054576	0.156462	0.343127	0.0556896	-0.0482401	0.159619	0.292781	0.0536992
IDL-C	0.0738266	-0.0297134	0.177367	0.161764	0.0669594	-0.0374787	0.171397	0.208246	0.0451504	-0.0765365	0.166837	0.46616	0.0380454	-0.0478251	0.123916	0.384238	0.036787	-0.0577559	0.13133	0.44473	0.082814	-0.0117989	0.177427	0.0860664	0.0499891	-0.0508348	0.150813	0.330273	0.0642383	-0.0376106	0.166087	0.215715	0.0661641	-0.0364997	0.168828	0.205893	0.0723126	-0.0314652	0.17609	0.171496	0.0708469	-0.0345143	0.176208	0.186945	0.0750736	-0.028898	0.179045	0.156527	0.0730754
IDL-CE	0.0750954	-0.028032	0.178223	0.153054	0.0689407	-0.0348861	0.172767	0.192516	0.0471354	-0.0740419	0.168313	0.444895	0.0393097	-0.04627	0.124889	0.367028	0.0385265	-0.0556855	0.132739	0.42189	0.0849147	-0.00931749	0.179147	0.0772321	0.0524842	-0.0479082	0.152877	0.304665	0.0655322	-0.0359161	0.16698	0.204846	0.0669215	-0.0353279	0.169171	0.198945	0.0735295	-0.0298341	0.176893	0.162736	0.0721762	-0.0327506	0.177103	0.177039	0.0763696	-0.0271996	0.179939	0.147944	0.0743569
IDL-FC	0.06858	-0.0354637	0.172624	0.195781	0.0601372	-0.0453264	0.165601	0.262956	0.0382815	-0.0829625	0.159526	0.535133	0.0338401	-0.052305	0.119985	0.440384	0.0314492	-0.0633344	0.126233	0.514563	0.0752663	-0.0197984	0.170331	0.120377	0.0423842	-0.0589671	0.143735	0.411474	0.0591932	-0.0431349	0.161521	0.256121	0.0624257	-0.0407768	0.165628	0.235077	0.0672391	-0.0370413	0.171519	0.20567	0.0654403	-0.0403845	0.171265	0.224814	0.069713	-0.0347225	0.174148	0.19017	0.0677987
IDL-TG	-0.0567459	-0.168614	0.0551225	0.319256	-0.051824	-0.164021	0.060373	0.364387	-0.0669229	-0.179261	0.0454153	0.242231	-0.0554848	-0.147825	0.036855	0.238172	-0.0416897	-0.142485	0.0591055	0.416609	-0.028806	-0.131168	0.0735565	0.5804	-0.0659963	-0.174245	0.0422528	0.231392	-0.0245481	-0.13563	0.0865342	0.664189	-0.0467008	-0.157623	0.0642212	0.408326	-0.0557508	-0.168264	0.056762	0.330574	-0.0604917	-0.173063	0.0520796	0.291411	-0.0565821	-0.168592	0.0554276	0.321261	-0.0562825
L-LDL-P	0.0392543	-0.0577541	0.136263	0.426788	0.0333037	-0.0642867	0.130894	0.502673	-0.00114169	-0.116916	0.114633	0.984542	0.0154976	-0.0647626	0.0957577	0.70442	0.0150168	-0.0733443	0.103378	0.73846	0.0514899	-0.0369898	0.13997	0.253276	0.0192202	-0.0751924	0.113633	0.689198	0.037231	-0.0580569	0.132519	0.442855	0.0310079	-0.0652662	0.127282	0.526968	0.0369392	-0.0605232	0.134402	0.456638	0.035003	-0.0645538	0.13456	0.489835	0.0403254	-0.0571159	0.137767	0.416362	0.0382386
L-LDL-L	0.0417048	-0.0549835	0.138393	0.396962	0.0354596	-0.0618901	0.132809	0.474351	0.0019504	-0.113982	0.117883	0.973632	0.0171744	-0.0628221	0.097171	0.673182	0.016132	-0.0719205	0.104185	0.718891	0.0528707	-0.0353259	0.141067	0.239287	0.0212357	-0.0728921	0.115363	0.657615	0.0385149	-0.0564743	0.133504	0.425848	0.033132	-0.0628515	0.129115	0.497772	0.0394061	-0.0577174	0.13653	0.425546	0.0376097	-0.061576	0.136795	0.456431	0.0427868	-0.0543333	0.139907	0.38695	0.0407143
L-LDL-PL	0.0489878	-0.0535612	0.151537	0.348232	0.0429155	-0.0602245	0.146055	0.41384	0.0124675	-0.10702	0.131955	0.837575	0.0299446	-0.0548143	0.114704	0.487716	0.0236401	-0.0698302	0.11711	0.619293	0.0693639	-0.0243491	0.163077	0.146413	0.0322404	-0.0674643	0.131945	0.52532	0.0446379	-0.0560786	0.145354	0.384103	0.0412294	-0.0604397	0.142899	0.425781	0.0466107	-0.0564113	0.149633	0.374287	0.0449566	-0.0600356	0.149949	0.400401	0.0500136	-0.0529279	0.152955	0.340082	0.0480361
L-LDL-C	0.0515983	-0.0509393	0.154136	0.323123	0.0448789	-0.0584146	0.148172	0.393527	0.0148522	-0.105818	0.135522	0.808927	0.0332565	-0.0515171	0.11803	0.440997	0.0279214	-0.0654456	0.121288	0.556905	0.0747928	-0.018897	0.168483	0.117341	0.0355277	-0.0641645	0.13522	0.48394	0.0468536	-0.0538693	0.147577	0.361	0.0439151	-0.0578053	0.145636	0.396528	0.0495825	-0.0533312	0.152496	0.344124	0.0478004	-0.0569138	0.152515	0.370031	0.0527271	-0.0502391	0.155693	0.314677	0.0506555
L-LDL-CE	0.0427993	-0.0526581	0.138257	0.378606	0.0367176	-0.059379	0.132814	0.452993	0.00342439	-0.111829	0.118677	0.95345	0.0184216	-0.0605521	0.0973952	0.646764	0.0165647	-0.0703079	0.103437	0.707949	0.0516322	-0.0354464	0.138711	0.244432	0.0228711	-0.0700507	0.115793	0.628723	0.037713	-0.0561078	0.131534	0.429847	0.0329289	-0.0619047	0.127763	0.495232	0.0403631	-0.0555318	0.136258	0.408452	0.0388422	-0.0590601	0.136745	0.435862	0.0438402	-0.0520311	0.139711	0.369198	0.0418146
L-LDL-FC	0.0572749	-0.0457327	0.160282	0.275005	0.0490654	-0.0551799	0.153311	0.355361	0.0223682	-0.0989667	0.143703	0.717226	0.0349216	-0.0502609	0.120104	0.420719	0.028759	-0.064812	0.12233	0.546016	0.0761388	-0.0179234	0.170201	0.112324	0.0383862	-0.0618276	0.1386	0.451856	0.0501952	-0.0510365	0.151427	0.330244	0.0509195	-0.0512831	0.153122	0.327936	0.055713	-0.0475816	0.159008	0.289623	0.053745	-0.0512475	0.158737	0.314852	0.0584899	-0.044966	0.161946	0.267036	0.0563936
L-LDL-TG	-0.0320212	-0.133787	0.0697451	0.536539	-0.0303526	-0.13212	0.0714151	0.557971	-0.0516388	-0.155783	0.0525052	0.330252	-0.0326594	-0.116696	0.0513771	0.445273	-0.0196694	-0.111416	0.0720776	0.673619	-0.00656047	-0.0995837	0.0864628	0.889795	-0.0418383	-0.140342	0.0566657	0.404197	-0.000533769	-0.101669	0.100601	0.991726	-0.0233415	-0.124205	0.0775221	0.649388	-0.0324407	-0.134909	0.0700272	0.534025	-0.0373767	-0.140586	0.0658327	0.476905	-0.0314024	-0.133462	0.0706576	0.545593	-0.0319156
M-LDL-P	0.0243813	-0.0728272	0.12159	0.622223	0.0191687	-0.0784384	0.116776	0.69964	-0.0201191	-0.134561	0.0943224	0.729812	0.00809879	-0.0722277	0.0884253	0.842969	0.00803594	-0.0802947	0.0963666	0.858138	0.0442986	-0.0444388	0.133036	0.326971	0.0081982	-0.0863257	0.102722	0.864691	0.026266	-0.0691851	0.121717	0.588816	0.0150352	-0.0815143	0.111585	0.759649	0.0218364	-0.0759677	0.11964	0.660946	0.0192729	-0.0806926	0.119238	0.704866	0.0253602	-0.0722728	0.122993	0.609873	0.0231712
M-LDL-L	0.0262665	-0.070827	0.12336	0.595132	0.0208276	-0.0767092	0.118364	0.674857	-0.0178783	-0.132484	0.0967279	0.759245	0.00926956	-0.0709618	0.0895009	0.820422	0.00869982	-0.0795124	0.096912	0.846355	0.0453101	-0.0433317	0.133952	0.31554	0.0097493	-0.0846782	0.104177	0.839251	0.0272184	-0.0681207	0.122557	0.574932	0.0165393	-0.0799241	0.113003	0.736235	0.0237206	-0.0739475	0.121389	0.633286	0.0212915	-0.0785169	0.1211	0.675158	0.0272623	-0.0702599	0.124785	0.582913	0.0250654
M-LDL-PL	0.0271428	-0.0701321	0.124418	0.583614	0.0235396	-0.0739046	0.120984	0.635107	-0.013092	-0.125494	0.0993104	0.819	0.0105549	-0.0699086	0.0910184	0.796614	0.0111024	-0.0774957	0.0997005	0.805525	0.0480783	-0.0407645	0.136921	0.288012	0.0133524	-0.0811843	0.107889	0.781401	0.0291063	-0.0664033	0.124616	0.549431	0.0166768	-0.0798553	0.113209	0.734307	0.0241216	-0.0738419	0.122085	0.628593	0.0219982	-0.078274	0.12227	0.666479	0.0281158	-0.0695807	0.125812	0.571863	0.0259579
M-LDL-C	0.0334229	-0.0691135	0.135959	0.522008	0.0270172	-0.0761333	0.130168	0.606893	-0.0077617	-0.126543	0.11102	0.897847	0.0262126	-0.0584302	0.110855	0.542965	0.0165434	-0.0766256	0.109712	0.727202	0.065522	-0.0283448	0.159389	0.170739	0.0207507	-0.0789018	0.120403	0.682478	0.0322188	-0.0684521	0.13289	0.529585	0.0246901	-0.0771229	0.126503	0.633797	0.0310197	-0.072006	0.134045	0.554235	0.0289229	-0.0758384	0.133684	0.58759	0.0343813	-0.068547	0.13731	0.511759	0.0323004
M-LDL-CE	0.0320626	-0.0705635	0.134689	0.539432	0.025846	-0.0773499	0.129042	0.622719	-0.00948701	-0.128264	0.10929	0.875305	0.0263002	-0.0583992	0.111	0.541888	0.0166594	-0.076615	0.109934	0.725666	0.0647953	-0.0291684	0.158759	0.175965	0.0197951	-0.0799245	0.119515	0.696546	0.0308181	-0.0699412	0.131577	0.547976	0.0235596	-0.0783281	0.125447	0.649649	0.0296112	-0.073514	0.132736	0.572728	0.0275476	-0.0772557	0.132351	0.605614	0.0329413	-0.0700429	0.135926	0.529811	0.0309444
M-LDL-FC	0.0352475	-0.061955	0.13245	0.476332	0.0285504	-0.0693903	0.126491	0.566907	-0.00500623	-0.119474	0.109462	0.931525	0.0142567	-0.066118	0.0946314	0.727469	0.011579	-0.0766079	0.0997659	0.796432	0.0527327	-0.03607	0.141535	0.243733	0.0176309	-0.0770061	0.112268	0.714359	0.0340167	-0.0614355	0.129469	0.483949	0.0244867	-0.0721796	0.121153	0.618757	0.0329645	-0.064691	0.13062	0.50731	0.0308321	-0.0689042	0.130568	0.543698	0.0365533	-0.0612105	0.134317	0.462736	0.0341153
M-LDL-TG	-0.0433107	-0.150957	0.0643352	0.429423	-0.0419257	-0.149557	0.0657051	0.444248	-0.0615773	-0.171099	0.0479444	0.269683	-0.0369144	-0.126014	0.0521853	0.415813	-0.0268748	-0.123923	0.0701736	0.58644	-0.00485409	-0.103558	0.0938501	0.923026	-0.0468492	-0.15099	0.0572918	0.376996	-0.00733173	-0.114526	0.0998629	0.893102	-0.032196	-0.138962	0.0745702	0.553618	-0.0438975	-0.152831	0.0650361	0.428694	-0.0500088	-0.159517	0.0594999	0.369842	-0.0427536	-0.150649	0.0651423	0.436439	-0.043179
S-LDL-P	0.0313743	-0.0657967	0.128545	0.525951	0.0258619	-0.0717777	0.123501	0.602849	-0.00926923	-0.122901	0.104362	0.872672	0.00947918	-0.0708519	0.0898102	0.816657	0.0134202	-0.0748674	0.101708	0.765213	0.0504205	-0.0383234	0.139164	0.264673	0.0146038	-0.0800248	0.109232	0.761736	0.0342253	-0.0611839	0.129635	0.481077	0.0209811	-0.075581	0.117543	0.669488	0.0286612	-0.0692229	0.126545	0.565176	0.0264381	-0.0737857	0.126662	0.604323	0.0324111	-0.0651894	0.130012	0.514228	0.0302233
S-LDL-L	0.0336756	-0.0633343	0.130686	0.495352	0.0278193	-0.0697351	0.125374	0.575369	-0.00656987	-0.120423	0.107283	0.909735	0.0105021	-0.0696928	0.090697	0.796947	0.0141	-0.0740224	0.102222	0.753251	0.0513981	-0.03721	0.140006	0.25481	0.0162363	-0.0782633	0.110736	0.735701	0.0354484	-0.0598016	0.130698	0.464807	0.0228729	-0.0735725	0.119318	0.641293	0.030998	-0.0666901	0.128686	0.533093	0.0289121	-0.0710915	0.128916	0.570095	0.0347416	-0.0627063	0.132189	0.48378	0.0325469
S-LDL-PL	0.0506476	-0.0456626	0.146958	0.301834	0.0463113	-0.0503002	0.142923	0.346564	0.0209623	-0.0882515	0.130176	0.706121	0.0182521	-0.0615791	0.0980833	0.653306	0.026407	-0.0612842	0.114098	0.554159	0.0633614	-0.0246489	0.151372	0.157743	0.0327561	-0.0612154	0.126728	0.493553	0.0544593	-0.0401024	0.149021	0.258222	0.0384338	-0.0572611	0.134129	0.430238	0.0477886	-0.0495394	0.145117	0.334979	0.0467651	-0.0531825	0.146713	0.358197	0.0518018	-0.0449394	0.148543	0.293115	0.0498056
S-LDL-C	0.0366344	-0.065891	0.13916	0.482796	0.0293066	-0.0740608	0.132674	0.577578	-0.00379693	-0.122843	0.115249	0.950034	0.0261603	-0.0584704	0.110791	0.543712	0.018532	-0.0745524	0.111616	0.695702	0.0683822	-0.0254982	0.162263	0.152927	0.0226654	-0.0770733	0.122404	0.655282	0.0357518	-0.064909	0.136413	0.485425	0.0269261	-0.0749662	0.128818	0.603681	0.0341117	-0.0689286	0.137152	0.515526	0.0321911	-0.0726494	0.137032	0.546422	0.0376306	-0.0652944	0.140556	0.4727	0.0355177
S-LDL-CE	0.0329707	-0.069753	0.135694	0.528404	0.0258727	-0.0776175	0.129363	0.62335	-0.00898523	-0.128346	0.110375	0.882423	0.0266044	-0.0581736	0.111382	0.537605	0.0176418	-0.0756112	0.110895	0.710137	0.0669381	-0.0271454	0.161022	0.162669	0.0200136	-0.0798746	0.119902	0.693857	0.0318393	-0.0690183	0.132697	0.535199	0.0239412	-0.0781057	0.125988	0.644881	0.0304155	-0.072814	0.133645	0.562746	0.0284463	-0.0765004	0.133393	0.594411	0.0338537	-0.069226	0.136933	0.518869	0.0318225
S-LDL-FC	0.0465283	-0.049835	0.142891	0.343074	0.039256	-0.0580755	0.136588	0.428301	0.0128489	-0.0989916	0.124689	0.821426	0.0114558	-0.0682953	0.0912069	0.777773	0.0176719	-0.0697656	0.105109	0.691323	0.0568183	-0.0313084	0.144945	0.205706	0.0262057	-0.0677992	0.120211	0.583956	0.0462988	-0.0483189	0.140917	0.336635	0.0339369	-0.0620637	0.129937	0.487471	0.0442711	-0.0526156	0.141158	0.369557	0.0426051	-0.0565164	0.141727	0.398604	0.0480374	-0.0489386	0.145013	0.330725	0.0455877
S-LDL-TG	-0.051875	-0.151148	0.0473976	0.304901	-0.0468758	-0.146552	0.0528002	0.35576	-0.0662381	-0.166693	0.0342169	0.19562	-0.0340335	-0.116448	0.0483812	0.417328	-0.0209903	-0.110835	0.0688547	0.646252	-0.0124022	-0.103605	0.0788008	0.789341	-0.0461356	-0.142209	0.0499383	0.345694	-0.0170017	-0.116072	0.0820684	0.736003	-0.0449928	-0.143356	0.0533705	0.369058	-0.054309	-0.15479	0.0461723	0.288615	-0.0586344	-0.159698	0.0424288	0.254721	-0.0513846	-0.150909	0.0481401	0.310712	-0.0519649
XL-HDL-P	0.186102	0.0575206	0.314684	0.00466483	0.185104	0.0445588	0.325648	0.00997202	0.172244	0.0370624	0.307425	0.0126463	0.0551256	-0.0543688	0.16462	0.322848	0.0929668	-0.0239113	0.209845	0.118666	0.143642	0.0258133	0.261471	0.0170088	0.134747	0.00800904	0.261485	0.0372368	0.165861	0.0389637	0.292757	0.0105462	0.180846	0.0534243	0.308267	0.00552141	0.190237	0.0611905	0.319284	0.00396213	0.184567	0.055617	0.313516	0.00513806	0.188058	0.0590099	0.317107	0.0043928	0.185975
XL-HDL-L	0.188081	0.0595477	0.316614	0.00423437	0.187468	0.0469755	0.32796	0.00904374	0.174446	0.0392539	0.309637	0.0115696	0.0562689	-0.0532317	0.16577	0.312954	0.0941389	-0.0227223	0.211	0.114052	0.145634	0.0278404	0.263427	0.0155168	0.13701	0.0103097	0.26371	0.0341267	0.167986	0.0411434	0.294828	0.00957018	0.182448	0.0550479	0.309849	0.00511447	0.192291	0.0632854	0.321296	0.00358138	0.186553	0.057652	0.315454	0.00466766	0.190115	0.0610985	0.319132	0.00397654	0.188002
XL-HDL-PL	0.144898	0.03959	0.250207	0.00712325	0.142843	0.0275817	0.258105	0.0152728	0.132796	0.0220514	0.243541	0.0188871	0.0417227	-0.0474642	0.13091	0.358257	0.0683691	-0.027256	0.163994	0.160617	0.110876	0.0145357	0.207216	0.0242026	0.103912	0.000466752	0.207357	0.0489802	0.124614	0.0204346	0.228793	0.0191826	0.139717	0.0353765	0.244058	0.00880671	0.146736	0.0411021	0.25237	0.00659798	0.143752	0.0381862	0.249318	0.00773423	0.146011	0.0404309	0.251592	0.0068394	0.144535
XL-HDL-C	0.187888	0.0616236	0.314152	0.00363684	0.185659	0.0493445	0.321973	0.00772254	0.174866	0.0418615	0.30787	0.0101018	0.0566681	-0.0510974	0.164434	0.30182	0.0969285	-0.0176692	0.211526	0.0971307	0.151706	0.0359261	0.267486	0.0103574	0.143709	0.0195172	0.267901	0.023445	0.17266	0.0482951	0.297026	0.0066277	0.180603	0.0552223	0.305984	0.00486414	0.192601	0.0658151	0.319388	0.00299733	0.186313	0.0596404	0.312985	0.00404397	0.190932	0.0639288	0.317935	0.00330742	0.188199
XL-HDL-CE	0.17603	0.0513182	0.300741	0.00578183	0.171477	0.0376355	0.305319	0.0121685	0.162126	0.0311639	0.293089	0.0153824	0.0509218	-0.0553342	0.157178	0.346639	0.0929524	-0.0199056	0.20581	0.106193	0.143087	0.0286701	0.257504	0.0143763	0.135762	0.0133561	0.258168	0.0298104	0.162912	0.0401698	0.285655	0.0094147	0.169669	0.0457885	0.29355	0.00739015	0.1805	0.0552887	0.305712	0.00483134	0.174384	0.0492379	0.29953	0.00643169	0.179082	0.0536051	0.304559	0.00526583	0.176221
XL-HDL-FC	0.209728	0.0806234	0.338833	0.00151671	0.212379	0.0716514	0.353106	0.00318991	0.198572	0.0620345	0.33511	0.00447158	0.0687545	-0.0416755	0.179185	0.221639	0.102596	-0.0154223	0.220614	0.0882194	0.167081	0.0487764	0.285387	0.00575599	0.157406	0.0298621	0.28495	0.015702	0.189884	0.0624702	0.317297	0.00358744	0.200402	0.072295	0.32851	0.00224783	0.214791	0.0851393	0.344443	0.00122316	0.208354	0.0789209	0.337787	0.00167216	0.212486	0.0827495	0.342222	0.00138797	0.210142
XL-HDL-TG	0.0988256	-0.000556173	0.198207	0.0512897	0.0925269	-0.00780354	0.192857	0.0705794	0.0838318	-0.0202701	0.187934	0.114182	0.0383474	-0.0449756	0.12167	0.366088	0.0547874	-0.034953	0.144528	0.230745	0.0965659	0.00554282	0.187589	0.0376469	0.0743284	-0.0227255	0.171382	0.132954	0.0991549	0.00145881	0.196851	0.0466918	0.0978972	-0.000814757	0.196609	0.0519118	0.100644	0.0010204	0.200267	0.0477102	0.0974929	-0.00216911	0.197155	0.0551737	0.101242	0.0010603	0.201424	0.0476355	0.0982861
L-HDL-P	0.128727	0.0094091	0.248045	0.034542	0.118787	-0.00987132	0.247445	0.07026	0.11632	-0.00488096	0.237521	0.0599187	0.0394184	-0.0604516	0.139288	0.43821	0.0453874	-0.0625965	0.153371	0.409102	0.0709823	-0.0386618	0.180627	0.20385	0.0754193	-0.0424014	0.19324	0.208961	0.104463	-0.0137144	0.22264	0.0830187	0.125653	0.00758391	0.243722	0.0370521	0.126986	0.00724659	0.246725	0.0377137	0.126445	0.00546605	0.247424	0.040554	0.12897	0.00951586	0.248425	0.0344086	0.128299
L-HDL-L	0.11483	0.0171712	0.212488	0.021309	0.108048	0.00298456	0.213111	0.0438668	0.104762	0.00544792	0.204075	0.038742	0.0346984	-0.0472365	0.116633	0.405569	0.041144	-0.0473169	0.129605	0.361058	0.0725108	-0.0171338	0.162155	0.112582	0.0751405	-0.0210728	0.171354	0.125485	0.0919087	-0.00505185	0.188869	0.0631257	0.109602	0.0128955	0.206309	0.026433	0.112652	0.0146095	0.210694	0.0244314	0.113261	0.0140707	0.212451	0.0253287	0.115079	0.0173035	0.212854	0.0211844	0.1145
L-HDL-PL	0.107894	0.00929521	0.206492	0.0320555	0.0995841	-0.00577244	0.204941	0.0638744	0.0965608	-0.00419027	0.197312	0.0602694	0.034973	-0.0474959	0.117442	0.404919	0.0373005	-0.0518062	0.126407	0.411014	0.0671072	-0.0233254	0.15754	0.145386	0.0678701	-0.0293346	0.165075	0.170624	0.0857829	-0.0120195	0.183585	0.0854218	0.102622	0.00498586	0.200259	0.0394436	0.105264	0.00603321	0.204495	0.0376635	0.106389	0.00565227	0.207127	0.0385125	0.108033	0.00932138	0.206745	0.0320312	0.107583
L-HDL-C	0.120742	0.0206021	0.220882	0.0182446	0.114516	0.00634619	0.222686	0.038047	0.112227	0.0111165	0.213337	0.0296876	0.0352335	-0.0489208	0.119388	0.410918	0.0461015	-0.0447131	0.136916	0.318873	0.072249	-0.0198448	0.164343	0.123788	0.0804592	-0.0180572	0.178976	0.10915	0.0980612	-0.00129363	0.197416	0.0530435	0.115782	0.0166122	0.214953	0.0222382	0.119291	0.0189072	0.219675	0.0199759	0.119017	0.017871	0.220163	0.0212158	0.121054	0.0207908	0.221316	0.0180895	0.120434
L-HDL-CE	0.124278	0.0227787	0.225776	0.0165322	0.118047	0.00874406	0.227349	0.0343526	0.116063	0.0137037	0.218423	0.0263625	0.0381519	-0.047129	0.123433	0.379633	0.0490625	-0.0430091	0.141134	0.295447	0.0733467	-0.0200729	0.166766	0.123494	0.0833445	-0.0165284	0.183217	0.101669	0.10104	0.00031851	0.201761	0.0492834	0.119713	0.0192167	0.22021	0.0196807	0.122812	0.0210676	0.224557	0.0181185	0.122558	0.0200502	0.225065	0.0192373	0.12455	0.0229306	0.226169	0.0164251	0.123984
L-HDL-FC	0.120337	0.0113947	0.229279	0.0304782	0.112622	-0.00673957	0.231984	0.0643441	0.109194	-0.00142466	0.219814	0.0530098	0.030087	-0.0613811	0.121555	0.518192	0.0426363	-0.0559898	0.141263	0.395887	0.0675532	-0.0325559	0.167662	0.185391	0.0714862	-0.0359731	0.178946	0.191679	0.0972049	-0.0107671	0.205177	0.0775085	0.114773	0.00686725	0.222679	0.0371569	0.119373	0.0102085	0.228538	0.0321747	0.118314	0.00845278	0.228175	0.0348626	0.120741	0.0116571	0.229824	0.0301408	0.119941
L-HDL-TG	0.013542	-0.109469	0.136553	0.828766	-0.00199601	-0.127836	0.123844	0.975139	-0.00504093	-0.130356	0.120274	0.937007	-0.0199114	-0.121505	0.0816823	0.700199	-0.0299951	-0.140687	0.080697	0.594487	0.019737	-0.0922	0.131674	0.729038	-0.0205456	-0.140261	0.0991702	0.735987	5.6797e-05	-0.121066	0.12118	0.999265	0.020453	-0.101533	0.142439	0.741854	0.0146174	-0.108582	0.137817	0.81568	0.010392	-0.113314	0.134098	0.868908	0.0142126	-0.109102	0.137527	0.820863	0.0122517
M-HDL-P	0.0445749	-0.0555991	0.144749	0.382213	0.0381642	-0.0626861	0.139014	0.457337	0.0388055	-0.0615592	0.13917	0.447629	0.0195674	-0.0635677	0.102702	0.643788	0.00284615	-0.0871861	0.0928784	0.950473	0.00232391	-0.0894035	0.0940513	0.9603	0.0155639	-0.0822378	0.113366	0.754546	0.0355152	-0.0631646	0.134195	0.479629	0.0394821	-0.0600752	0.139039	0.436057	0.0390748	-0.0655913	0.143741	0.463401	0.0395977	-0.0668728	0.146068	0.4651	0.0441375	-0.056302	0.144577	0.388149	0.0450793
M-HDL-L	0.0461989	-0.0537649	0.146163	0.364126	0.0394432	-0.0612918	0.140178	0.441889	0.0404868	-0.0596641	0.140638	0.427232	0.0209448	-0.0619985	0.103888	0.619829	0.00366146	-0.086155	0.0934779	0.93616	0.00307294	-0.0884977	0.0946436	0.947431	0.016811	-0.080824	0.114446	0.735157	0.0363604	-0.0621348	0.134856	0.468411	0.0408719	-0.0584492	0.140193	0.418988	0.0407791	-0.0636357	0.145194	0.443048	0.0414336	-0.0647813	0.147649	0.443583	0.0457671	-0.0544644	0.145999	0.369898	0.0466958
M-HDL-PL	0.0389557	-0.0609347	0.138846	0.443722	0.0323513	-0.0682422	0.132945	0.52758	0.0326368	-0.0675059	0.132779	0.52208	0.0145857	-0.0683388	0.0975102	0.729658	-0.00181912	-0.0916268	0.0879886	0.968253	0.00187377	-0.089461	0.0932085	0.967848	0.0108148	-0.0867001	0.10833	0.827511	0.0335635	-0.0647686	0.131896	0.502579	0.0351233	-0.0640814	0.134328	0.486805	0.0336996	-0.0705333	0.137932	0.525381	0.0333364	-0.07292	0.139593	0.537716	0.038587	-0.0615203	0.138694	0.449026	0.0394067
M-HDL-C	0.0575421	-0.0418244	0.156909	0.255614	0.0498878	-0.0505999	0.150376	0.329652	0.0529531	-0.0464927	0.152399	0.295812	0.031518	-0.0508418	0.113878	0.45226	0.0121446	-0.076978	0.101267	0.788908	0.00768157	-0.0836152	0.0989784	0.8687	0.026948	-0.0702445	0.124141	0.585988	0.0424704	-0.0556121	0.140553	0.395123	0.0506128	-0.0480532	0.149279	0.313836	0.0523859	-0.0512316	0.156003	0.320851	0.0540755	-0.0510442	0.159195	0.312468	0.0571109	-0.0425668	0.156789	0.260674	0.0580537
M-HDL-CE	0.0610806	-0.0383477	0.160509	0.227874	0.0538125	-0.0466324	0.154258	0.292869	0.0573182	-0.0421174	0.156754	0.257794	0.0355954	-0.046797	0.117988	0.396176	0.016327	-0.0728084	0.105462	0.718949	0.00939256	-0.0820335	0.100819	0.840039	0.0310278	-0.0662186	0.128274	0.530834	0.0451577	-0.0530122	0.143328	0.366361	0.0539422	-0.0448109	0.152695	0.28353	0.0559975	-0.0477096	0.159705	0.289081	0.0579543	-0.0470786	0.162987	0.278677	0.0606419	-0.0391222	0.160406	0.232795	0.0616465
M-HDL-FC	0.0428022	-0.0567002	0.142305	0.398242	0.0337298	-0.067251	0.134711	0.511772	0.0352459	-0.0646971	0.135189	0.488517	0.0155301	-0.0669642	0.0980244	0.711482	-0.00378511	-0.0931645	0.0855943	0.933687	0.00103168	-0.0901379	0.0922012	0.982262	0.0109533	-0.0863379	0.108245	0.824942	0.0313145	-0.0667997	0.129429	0.530709	0.0368383	-0.0618572	0.135534	0.463503	0.037363	-0.066071	0.140797	0.478014	0.0377186	-0.0677649	0.143202	0.482468	0.042438	-0.0572904	0.142166	0.403329	0.0431156
M-HDL-TG	-0.043349	-0.150201	0.063503	0.425597	-0.0349895	-0.142947	0.0729684	0.524379	-0.0497523	-0.156725	0.0572206	0.361087	-0.0447312	-0.133595	0.0441323	0.322928	-0.034137	-0.130217	0.0619429	0.485253	-0.0292773	-0.126866	0.0683111	0.555649	-0.0422837	-0.145836	0.0612685	0.422575	-0.0284438	-0.133647	0.0767596	0.595342	-0.041133	-0.147722	0.0654561	0.448499	-0.0455453	-0.153135	0.062044	0.405769	-0.0471452	-0.154778	0.0604872	0.389685	-0.043528	-0.15051	0.063454	0.424251	-0.0431794
S-HDL-P	-0.0974167	-0.194365	-0.000468663	0.048908	-0.0928645	-0.190239	0.00450977	0.0615395	-0.0929589	-0.190016	0.00409828	0.0604389	-0.028078	-0.109832	0.0536756	0.499891	-0.0840325	-0.171252	0.00318713	0.0589344	-0.0751805	-0.163691	0.0133301	0.0957299	-0.0860828	-0.180096	0.00792988	0.0725975	-0.0853075	-0.180848	0.0102328	0.0799621	-0.0991718	-0.195233	-0.00311032	0.0430626	-0.113968	-0.215554	-0.012383	0.0279855	-0.116116	-0.21819	-0.0140422	0.0258806	-0.0979313	-0.19506	-0.000802356	0.0481462	-0.0969645
S-HDL-L	-0.0947597	-0.191008	0.00148864	0.0536326	-0.0909277	-0.187453	0.00559767	0.0647755	-0.0911301	-0.187404	0.00514341	0.0634936	-0.0261174	-0.1072	0.0549657	0.52689	-0.0830134	-0.169519	0.00349264	0.0599444	-0.0729506	-0.160838	0.0149371	0.103506	-0.0840829	-0.177436	0.00927002	0.0773701	-0.084276	-0.179065	0.010513	0.081251	-0.0969845	-0.192319	-0.00164961	0.0461838	-0.11091	-0.211663	-0.0101576	0.0310488	-0.113272	-0.21466	-0.0118843	0.0286419	-0.0952371	-0.19166	0.00118585	0.0528709	-0.0943496
S-HDL-PL	-0.0439917	-0.143006	0.0550225	0.382938	-0.0371892	-0.136988	0.0626093	0.464235	-0.027839	-0.12966	0.0739825	0.591215	-0.0124948	-0.0953843	0.0703948	0.767086	-0.048527	-0.137337	0.0402828	0.283344	-0.0634869	-0.15348	0.0265063	0.166242	-0.0442865	-0.139965	0.0513922	0.363375	-0.0356925	-0.133147	0.0617625	0.471928	-0.0447277	-0.143257	0.0538018	0.372689	-0.0548041	-0.158216	0.048608	0.298092	-0.0545939	-0.157365	0.0481774	0.296953	-0.0449026	-0.144256	0.0544512	0.374805	-0.0430762
S-HDL-C	-0.0903438	-0.183896	0.0032083	0.0583504	-0.0936373	-0.187256	-1.85782e-05	0.0499548	-0.106692	-0.201523	-0.0118609	0.027546	-0.0169786	-0.0952071	0.0612499	0.66982	-0.0753992	-0.159086	0.00828727	0.0772804	-0.0457287	-0.132119	0.0406615	0.298669	-0.0774395	-0.168435	0.0135562	0.0950973	-0.0875203	-0.179417	0.0043765	0.0618955	-0.0955135	-0.188113	-0.00291433	0.043245	-0.100129	-0.195802	-0.00445712	0.0402866	-0.103577	-0.200566	-0.00658818	0.0364041	-0.0902971	-0.183973	0.0033793	0.0588137	-0.0910119
S-HDL-CE	-0.0838576	-0.178348	0.0106323	0.0818041	-0.0883822	-0.183041	0.00627682	0.0671653	-0.107935	-0.205052	-0.0108174	0.0294776	-0.0122874	-0.0911149	0.0665401	0.759412	-0.0658104	-0.150357	0.0187366	0.126739	-0.0331235	-0.120611	0.054364	0.457109	-0.0702106	-0.16212	0.0216984	0.133933	-0.081747	-0.174554	0.0110598	0.0841076	-0.0893626	-0.182996	0.00427073	0.061349	-0.0915754	-0.187619	0.00446811	0.0615956	-0.0944035	-0.191575	0.0027678	0.0568586	-0.0837578	-0.17838	0.0108646	0.0825942	-0.0848149
S-HDL-FC	-0.0782178	-0.172081	0.015645	0.102158	-0.0758611	-0.169798	0.0180753	0.113158	-0.0682521	-0.163391	0.0268867	0.159214	-0.0286659	-0.107305	0.0499729	0.47397	-0.0820413	-0.165948	0.00186554	0.0552892	-0.0765044	-0.161814	0.00880473	0.0786596	-0.0730735	-0.163873	0.0177262	0.114406	-0.0737125	-0.166021	0.0185956	0.11723	-0.0809157	-0.17402	0.0121882	0.0883072	-0.0893626	-0.186255	0.00753012	0.0705595	-0.0911823	-0.188698	0.00633326	0.0667681	-0.0784577	-0.172452	0.0155361	0.101588	-0.077804
S-HDL-TG	-0.152673	-0.255505	-0.0498402	0.00371356	-0.147402	-0.255165	-0.0396386	0.00746651	-0.145017	-0.248664	-0.0413709	0.00621941	-0.0872257	-0.173634	-0.000817762	0.0478815	-0.0961931	-0.189101	-0.00328566	0.0424665	-0.0878204	-0.183472	0.00783162	0.0718323	-0.121415	-0.221799	-0.0210301	0.0178901	-0.114977	-0.218472	-0.0114817	0.029543	-0.142436	-0.244875	-0.0399971	0.00654599	-0.151501	-0.254788	-0.0482138	0.0041453	-0.15306	-0.256001	-0.0501187	0.00366382	-0.152498	-0.255532	-0.0494632	0.00382083	-0.152409
XXL-VLDL-PL-PC	0.00523384	-0.0961542	0.106622	0.919216	0.0102327	-0.0914529	0.111918	0.843275	0.0091047	-0.092257	0.110466	0.859921	-0.021331	-0.106073	0.0634111	0.620921	-0.00982385	-0.101231	0.0815833	0.832756	-0.0236483	-0.116334	0.0690377	0.616215	0.00349913	-0.095123	0.102121	0.944424	0.0146481	-0.085049	0.114345	0.772844	-0.000662298	-0.101547	0.100223	0.989709	0.00144996	-0.102884	0.105784	0.978217	-0.00286105	-0.108816	0.103093	0.957689	0.00511908	-0.0963903	0.106628	0.921075	0.00485703
XXL-VLDL-C-PC	0.0364201	-0.0625805	0.135421	0.469966	0.036091	-0.0628696	0.135052	0.473804	0.0151554	-0.0886324	0.118943	0.774205	0.000299067	-0.0824715	0.0830696	0.994335	0.0282683	-0.0601184	0.116655	0.52985	0.0439215	-0.046719	0.134562	0.341342	0.0439948	-0.0516849	0.139675	0.366545	0.0268259	-0.0705349	0.124187	0.588338	0.0395171	-0.0585216	0.137556	0.428579	0.0388834	-0.0605441	0.138311	0.442446	0.0350759	-0.0641621	0.134314	0.487542	0.0367906	-0.0624081	0.135989	0.466351	0.0353768
XXL-VLDL-CE-PC	0.0480301	-0.0520114	0.148072	0.345818	0.0430735	-0.0573512	0.143498	0.39961	0.0221675	-0.0862082	0.130543	0.68781	0.00707742	-0.0766176	0.0907725	0.868031	0.0354623	-0.0540054	0.12493	0.436279	0.0597525	-0.0318168	0.151322	0.200282	0.0481847	-0.0485414	0.144911	0.32799	0.0291574	-0.069623	0.127938	0.562037	0.0498736	-0.0491084	0.148856	0.322492	0.052705	-0.0485157	0.153926	0.306614	0.0485108	-0.0516552	0.148677	0.341614	0.0483534	-0.0518622	0.148569	0.34342	0.0469515
XXL-VLDL-FC-PC	-0.0120588	-0.111337	0.0872196	0.81139	0.000274069	-0.101233	0.101781	0.995767	-0.00640954	-0.105831	0.0930119	0.899209	-0.0168442	-0.0996134	0.0659251	0.68927	-0.0047827	-0.0937123	0.0841469	0.915844	-0.0189213	-0.109584	0.0717413	0.681803	0.010239	-0.0859953	0.106473	0.834416	0.00721084	-0.0907957	0.105217	0.885062	-0.00772731	-0.10658	0.0911257	0.87794	-0.0148547	-0.115139	0.08543	0.771041	-0.0181258	-0.119561	0.0833091	0.725544	-0.0118177	-0.111276	0.0876405	0.815419	-0.0120816
XXL-VLDL-TG-PC	-0.0323295	-0.130871	0.0662116	0.519306	-0.0337301	-0.132252	0.0647916	0.501295	-0.0154756	-0.11683	0.0858787	0.764198	0.00696939	-0.0754833	0.0894221	0.868086	-0.0205042	-0.108702	0.0676938	0.647874	-0.0288954	-0.119178	0.0613873	0.529561	-0.0381023	-0.133429	0.0572245	0.432441	-0.0274042	-0.124192	0.0693837	0.578087	-0.0330277	-0.130759	0.0647039	0.506829	-0.0329319	-0.131622	0.0657581	0.512188	-0.0290101	-0.12867	0.0706499	0.56746	-0.0325873	-0.131295	0.0661208	0.516689	-0.0313209
XL-VLDL-PL-PC	0.0216018	-0.084983	0.128187	0.690518	0.024198	-0.0824234	0.130819	0.655711	0.00110445	-0.109002	0.111211	0.984277	0.0183256	-0.0706255	0.107277	0.685637	0.0247079	-0.0707381	0.120154	0.611069	0.0321647	-0.0654536	0.129783	0.517497	0.0417268	-0.0615229	0.144977	0.427359	0.0219908	-0.0826276	0.126609	0.679648	0.0245269	-0.0815473	0.130601	0.64966	0.0194217	-0.0879159	0.126759	0.722236	0.0153223	-0.0947255	0.12537	0.784434	0.0222526	-0.0846546	0.12916	0.682605	0.0205018
XL-VLDL-C-PC	0.0931368	-0.00714344	0.193417	0.0686146	0.0856081	-0.01612	0.187336	0.0988309	0.0772387	-0.0279505	0.182428	0.149648	0.0472606	-0.0367677	0.131289	0.269472	0.058261	-0.0318287	0.148351	0.204321	0.0679819	-0.0237062	0.15967	0.145722	0.0856466	-0.0113811	0.182674	0.0834518	0.0690718	-0.0304051	0.168549	0.173003	0.0899379	-0.00938991	0.189266	0.0758229	0.0991057	-0.00219259	0.200404	0.055144	0.0939618	-0.00645227	0.194376	0.0665688	0.0933995	-0.00702365	0.193823	0.0682311	0.0924697
XL-VLDL-CE-PC	0.0890547	-0.0250042	0.203114	0.125587	0.0817489	-0.0332616	0.196759	0.163076	0.0741215	-0.0425131	0.190756	0.212266	0.0329086	-0.0623746	0.128192	0.497496	0.0588668	-0.043516	0.16125	0.258985	0.0775805	-0.0268832	0.182044	0.145068	0.0776975	-0.0329737	0.188369	0.168291	0.0704164	-0.0421898	0.183022	0.219653	0.0903046	-0.0230669	0.203676	0.118154	0.0984697	-0.0181546	0.215094	0.0977179	0.0971098	-0.0187867	0.213006	0.100292	0.0891575	-0.0250372	0.203352	0.1256	0.0885902
XL-VLDL-FC-PC	0.0656164	-0.0383257	0.169559	0.215315	0.0605135	-0.0438485	0.164876	0.254996	0.045831	-0.0633221	0.154984	0.409605	0.0326784	-0.0542024	0.119559	0.460017	0.0432809	-0.0494986	0.13606	0.35963	0.047575	-0.0472861	0.142436	0.324738	0.0713381	-0.0289929	0.171669	0.162933	0.0487219	-0.0537629	0.151207	0.350544	0.0628839	-0.0400293	0.165797	0.230358	0.0649577	-0.0391082	0.169024	0.220493	0.0624682	-0.0430002	0.167937	0.24495	0.0663249	-0.0378856	0.170535	0.211585	0.0646612
XL-VLDL-TG-PC	-0.0814728	-0.183215	0.0202692	0.116216	-0.0758193	-0.178167	0.0265286	0.146078	-0.0622562	-0.170724	0.0462111	0.259838	-0.0445006	-0.129795	0.040794	0.305607	-0.0556235	-0.146627	0.0353796	0.230203	-0.0661925	-0.158915	0.0265295	0.161256	-0.0840016	-0.182145	0.0141419	0.0932218	-0.0627752	-0.163299	0.037749	0.220283	-0.0800289	-0.180717	0.0206591	0.118946	-0.0840398	-0.186056	0.0179764	0.106126	-0.0795298	-0.18179	0.0227306	0.12707	-0.0820546	-0.184026	0.0199164	0.114451	-0.0806774
L-VLDL-PL-PC	-0.0577723	-0.166112	0.0505678	0.295119	-0.0556397	-0.164007	0.0527281	0.313403	-0.0823066	-0.193634	0.0290207	0.146882	-0.017234	-0.10735	0.0728815	0.70711	-0.0113678	-0.109291	0.0865557	0.819578	-0.00519425	-0.10532	0.0949311	0.918815	-0.0578674	-0.162768	0.0470331	0.278788	-0.0458458	-0.152353	0.060661	0.397923	-0.0466403	-0.154175	0.0608948	0.394349	-0.0583346	-0.167394	0.0507252	0.293635	-0.0649145	-0.175105	0.0452758	0.247488	-0.057581	-0.166056	0.0508945	0.29732	-0.0581522
L-VLDL-C-PC	0.0566348	-0.0543802	0.16765	0.316502	0.0535615	-0.0575524	0.164675	0.343872	0.0426659	-0.0701652	0.155497	0.457676	0.00443862	-0.0878564	0.0967336	0.924717	0.0422898	-0.0567232	0.141303	0.401572	0.032728	-0.069341	0.134797	0.528802	0.0544345	-0.0533795	0.162248	0.321499	0.0477654	-0.061384	0.156915	0.390121	0.0577061	-0.0521734	0.167586	0.302476	0.0646367	-0.0473952	0.176669	0.257367	0.058009	-0.0532131	0.169231	0.305815	0.0567964	-0.0543551	0.167948	0.315717	0.056394
L-VLDL-CE-PC	0.0648047	-0.0330459	0.162655	0.193666	0.0568144	-0.0423962	0.156025	0.260916	0.0528809	-0.0466292	0.152391	0.296782	0.0160932	-0.0651793	0.0973658	0.697252	0.0436648	-0.0437783	0.131108	0.32683	0.03167	-0.0583978	0.121738	0.489785	0.0522899	-0.0428401	0.14742	0.280511	0.0442017	-0.0525631	0.140967	0.369703	0.0643533	-0.0327625	0.161469	0.19342	0.0737791	-0.0256523	0.173211	0.145419	0.0696985	-0.0291743	0.168571	0.166566	0.0647397	-0.0332198	0.162699	0.194606	0.0647852
L-VLDL-FC-PC	-0.0146398	-0.121551	0.0922713	0.787911	-0.00321829	-0.111918	0.105482	0.953614	-0.0177121	-0.124535	0.0891105	0.744617	-0.0208993	-0.110166	0.0683672	0.645525	-0.00194923	-0.0983274	0.094429	0.968301	0.0022005	-0.0958162	0.100217	0.964817	0.00431228	-0.0991509	0.107775	0.934733	0.00753175	-0.0979671	0.113031	0.888451	-0.0112777	-0.117397	0.0948412	0.834608	-0.0145749	-0.12208	0.0929304	0.789966	-0.0193794	-0.127605	0.0888465	0.724999	-0.0142706	-0.121394	0.0928532	0.793536	-0.0150785
L-VLDL-TG-PC	-0.0363861	-0.14775	0.0749782	0.521027	-0.0340855	-0.145479	0.0773084	0.547807	-0.0179326	-0.132262	0.0963965	0.757969	0.000561971	-0.0919272	0.0930512	0.990474	-0.0357426	-0.135209	0.063724	0.4803	-0.0284161	-0.130462	0.0736294	0.584369	-0.0341743	-0.142308	0.073959	0.534734	-0.0314429	-0.140848	0.0779622	0.572379	-0.0403909	-0.150599	0.0698173	0.471628	-0.0432989	-0.15543	0.0688326	0.448214	-0.0361419	-0.147623	0.0753397	0.524261	-0.0365893	-0.1481	0.0749212	0.519249	-0.0360765
M-VLDL-PL-PC	0.0131432	-0.0839165	0.110203	0.790212	0.00119302	-0.0980306	0.100417	0.981153	0.00174277	-0.0963845	0.0998701	0.972164	0.010741	-0.069592	0.0910739	0.792779	-0.0253623	-0.112231	0.0615063	0.566286	-0.0127429	-0.101419	0.0759328	0.777692	-0.0103319	-0.104492	0.0838286	0.829314	-0.00299799	-0.0986906	0.0926946	0.950918	0.0154034	-0.080799	0.111606	0.753093	0.0122789	-0.0849606	0.109518	0.804067	0.0112137	-0.0862243	0.108652	0.821121	0.0132135	-0.0839639	0.110391	0.789364	0.0133612
M-VLDL-C-PC	0.0898846	-0.0147545	0.194524	0.0920529	0.0797531	-0.0279034	0.18741	0.146072	0.0689398	-0.0459291	0.183809	0.23875	0.0360612	-0.0513704	0.123493	0.417893	0.0499615	-0.0444736	0.144397	0.298895	0.0622077	-0.0333188	0.157734	0.201198	0.0565783	-0.0453863	0.158543	0.275979	0.0622967	-0.0417121	0.166305	0.239687	0.0882406	-0.0153473	0.191828	0.0947828	0.0933383	-0.0117558	0.198432	0.081576	0.0887732	-0.0160835	0.19363	0.0968199	0.090205	-0.0145895	0.195	0.0913816	0.0892172
M-VLDL-CE-PC	0.104254	1.57094e-05	0.208493	0.0499656	0.0945447	-0.0135067	0.202596	0.0861741	0.0863271	-0.0282544	0.200909	0.139353	0.0491735	-0.0380662	0.136413	0.268441	0.0602768	-0.0338193	0.154373	0.208615	0.071652	-0.0236551	0.166959	0.140194	0.0709365	-0.0305729	0.172446	0.170259	0.0716745	-0.0324218	0.175771	0.176616	0.101685	-0.00154425	0.204914	0.0535099	0.1081	0.00323517	0.212965	0.0433705	0.103746	-0.000625385	0.208118	0.0513819	0.104562	0.000173479	0.208951	0.0496223	0.103637
M-VLDL-FC-PC	-0.0702207	-0.173371	0.0329292	0.181549	-0.0631153	-0.167224	0.0409935	0.234032	-0.0691895	-0.1722	0.0338206	0.187433	-0.0623963	-0.148197	0.0234048	0.153571	-0.0502649	-0.143318	0.0427882	0.288876	-0.0459043	-0.140528	0.0487193	0.340789	-0.069305	-0.169312	0.0307025	0.173834	-0.0432481	-0.145524	0.0590274	0.406287	-0.0655075	-0.167668	0.0366533	0.208188	-0.0708523	-0.174795	0.0330901	0.180979	-0.0746085	-0.178599	0.0293823	0.15918	-0.0701653	-0.173438	0.0331072	0.18241	-0.0701883
M-VLDL-TG-PC	-0.0807432	-0.184191	0.0227046	0.125711	-0.0699908	-0.17667	0.0366879	0.197856	-0.0591906	-0.171578	0.0531968	0.301111	-0.033385	-0.119587	0.0528171	0.446841	-0.0386866	-0.132019	0.0546453	0.415585	-0.0517866	-0.14626	0.0426865	0.28183	-0.0472926	-0.148089	0.0535032	0.356863	-0.0536474	-0.156436	0.0491417	0.305478	-0.0797624	-0.18219	0.022665	0.126581	-0.0833988	-0.187166	0.0203685	0.114889	-0.0794558	-0.183159	0.024247	0.132787	-0.0810258	-0.184619	0.0225671	0.124922	-0.0801233
S-VLDL-PL-PC	-0.0231685	-0.118768	0.0724306	0.634017	-0.0279139	-0.123773	0.0679451	0.567319	-0.0104793	-0.107553	0.086594	0.832037	-0.0120295	-0.0913721	0.0673131	0.765786	-0.0422315	-0.127484	0.0430211	0.330697	-0.043528	-0.130686	0.0436296	0.326771	-0.0410718	-0.133527	0.0513833	0.382989	-0.0147211	-0.108726	0.0792843	0.758343	-0.0132346	-0.108029	0.0815601	0.783862	-0.0232377	-0.119319	0.0728438	0.634707	-0.0231534	-0.11885	0.0725436	0.634583	-0.023146	-0.118885	0.0725933	0.634841	-0.0221798
S-VLDL-C-PC	0.0763072	-0.0248384	0.177453	0.138822	0.0655527	-0.0388224	0.169928	0.217666	0.0546938	-0.0552792	0.164667	0.328795	0.0467584	-0.0374092	0.130926	0.275389	0.0324427	-0.0584561	0.123341	0.483275	0.0501666	-0.0424786	0.142812	0.287718	0.0550044	-0.0431618	0.153171	0.27131	0.0443226	-0.0565615	0.145207	0.388252	0.0692642	-0.0310703	0.169599	0.175498	0.0753009	-0.026204	0.176806	0.14551	0.0742248	-0.0275131	0.175963	0.152273	0.0770398	-0.0243578	0.178437	0.13605	0.0755283
S-VLDL-CE-PC	0.0878166	-0.0131946	0.188828	0.0882045	0.078154	-0.0257106	0.182018	0.139852	0.0679385	-0.0426678	0.178545	0.227934	0.0554031	-0.0288837	0.13969	0.19699	0.0451446	-0.045618	0.135907	0.328723	0.0612981	-0.031252	0.153848	0.193631	0.0693848	-0.028549	0.167319	0.164437	0.0538639	-0.0471239	0.154852	0.295002	0.0798516	-0.0203679	0.180071	0.118048	0.0873136	-0.0141492	0.188776	0.0914678	0.0860167	-0.0154587	0.187492	0.0964095	0.0885076	-0.0127435	0.189759	0.0864809	0.0871272
S-VLDL-FC-PC	-0.0464799	-0.146035	0.0530748	0.35925	-0.060119	-0.161481	0.0412427	0.2443	-0.0510971	-0.150654	0.04846	0.313581	-0.0387561	-0.120612	0.0430994	0.352498	-0.0711066	-0.159809	0.0175955	0.115822	-0.0534904	-0.14414	0.0371593	0.246711	-0.0748163	-0.171458	0.0218257	0.12881	-0.0433111	-0.141197	0.0545752	0.384894	-0.0430362	-0.141691	0.0556185	0.391622	-0.0493648	-0.149394	0.0506648	0.332532	-0.0508148	-0.151326	0.0496967	0.320869	-0.0459696	-0.145711	0.0537721	0.365441	-0.0466636
S-VLDL-TG-PC	-0.0671105	-0.166362	0.0321413	0.184511	-0.0556596	-0.158419	0.0470999	0.287587	-0.0470743	-0.152545	0.0583966	0.38077	-0.041614	-0.123974	0.0407458	0.321119	-0.0205125	-0.109613	0.0685879	0.65107	-0.0371764	-0.128185	0.053832	0.422398	-0.0424643	-0.138938	0.0540095	0.387362	-0.0384243	-0.137153	0.0603046	0.444641	-0.0627765	-0.161163	0.0356103	0.210435	-0.0659994	-0.165475	0.0334764	0.192865	-0.0650523	-0.164863	0.0347583	0.200826	-0.0677731	-0.167246	0.0317001	0.181191	-0.0663731
XS-VLDL-PL-PC	0.0473729	-0.0497883	0.144534	0.338375	0.0360356	-0.0638257	0.135897	0.478475	0.0175198	-0.0916259	0.126666	0.752494	0.0228397	-0.0575528	0.103232	0.576771	0.0126714	-0.0749099	0.100253	0.776211	0.0454042	-0.0436217	0.13443	0.316625	0.0110483	-0.0842617	0.106358	0.819841	0.0446162	-0.0509032	0.140135	0.359024	0.0418465	-0.0544999	0.138193	0.393683	0.0437202	-0.0542619	0.141702	0.380892	0.0441757	-0.0544218	0.142773	0.378941	0.0477373	-0.0495712	0.145046	0.335406	0.0470079
XS-VLDL-C-PC	0.110629	0.017058	0.204201	0.0206102	0.104344	0.00947095	0.199216	0.0311983	0.0988841	0.00203338	0.195735	0.0454023	0.0663004	-0.0120179	0.144619	0.0968342	0.0563253	-0.0281431	0.140794	0.190623	0.0662099	-0.020428	0.152848	0.133782	0.0956772	0.00499374	0.186361	0.0387037	0.0734439	-0.0209913	0.167879	0.127067	0.101781	0.00889621	0.194665	0.0318218	0.113367	0.0187585	0.207975	0.0189711	0.110388	0.0167245	0.204052	0.0210121	0.111497	0.017672	0.205321	0.0199752	0.1102
XS-VLDL-CE-PC	0.122702	0.0273199	0.218083	0.0118229	0.118106	0.0221943	0.214017	0.0159303	0.112194	0.0144299	0.209958	0.0246058	0.0788628	-0.00113616	0.158862	0.0533266	0.0777663	-0.00802722	0.16356	0.0755089	0.0806018	-0.00755282	0.168756	0.0730117	0.115209	0.0229044	0.207513	0.0145663	0.0862146	-0.00994749	0.182377	0.078738	0.116656	0.0221767	0.211135	0.015651	0.127509	0.0308636	0.224154	0.00984443	0.123614	0.0281058	0.219122	0.0113215	0.123354	0.0277685	0.21894	0.0115599	0.122183
XS-VLDL-FC-PC	0.011083	-0.0799144	0.10208	0.810887	-0.00235856	-0.0962393	0.0915222	0.960633	-0.00400424	-0.0970879	0.0890795	0.932645	-0.00925211	-0.0840219	0.0655177	0.807917	-0.0408719	-0.122477	0.0407334	0.325384	-0.0155367	-0.0994416	0.0683683	0.716018	-0.0179822	-0.10645	0.0704857	0.689653	-0.00713155	-0.0969956	0.0827325	0.876097	-0.00225928	-0.0931278	0.0886093	0.961039	0.00771696	-0.0836101	0.099044	0.868146	0.00802167	-0.08385	0.0998934	0.863796	0.0117338	-0.0795173	0.102985	0.800555	0.00986808
XS-VLDL-TG-PC	-0.118713	-0.213033	-0.024393	0.013763	-0.111658	-0.209025	-0.0142905	0.0247091	-0.107779	-0.212291	-0.00326649	0.0432889	-0.0689176	-0.147884	0.0100488	0.0869743	-0.0558556	-0.141339	0.0296274	0.199676	-0.079125	-0.166647	0.00839735	0.0762776	-0.0905928	-0.182666	0.00148009	0.0537796	-0.0847153	-0.179489	0.0100579	0.0796331	-0.108819	-0.202619	-0.0150203	0.0230915	-0.118359	-0.213174	-0.0235447	0.0145509	-0.117331	-0.212064	-0.0225986	0.0153339	-0.11974	-0.214346	-0.0251331	0.0132473	-0.118498
IDL-PL-PC	-0.0444501	-0.135164	0.046264	0.335974	-0.0485477	-0.139437	0.0423413	0.29431	-0.0348284	-0.126516	0.056859	0.455633	0.00167456	-0.0740811	0.0774302	0.965355	-0.0211632	-0.102579	0.0602523	0.609601	-0.0254674	-0.108563	0.0576286	0.547156	-0.0203516	-0.108506	0.0678026	0.650161	-0.0481046	-0.137202	0.0409932	0.289133	-0.0384651	-0.128325	0.0513945	0.400547	-0.0437279	-0.134648	0.0471917	0.34496	-0.0435477	-0.134421	0.0473257	0.346708	-0.0447514	-0.135629	0.0461266	0.333582	-0.0438545
IDL-C-PC	0.111838	0.0207889	0.202886	0.0161931	0.105368	0.0126031	0.198134	0.0261022	0.104106	-0.00281804	0.211029	0.0563205	0.0610139	-0.0150588	0.137087	0.115629	0.0497129	-0.0331286	0.132554	0.238792	0.0861331	0.00174737	0.170519	0.0454631	0.0849823	-0.00426917	0.174234	0.061952	0.0828612	-0.0082225	0.173945	0.0744596	0.0962307	0.00538978	0.187072	0.0379274	0.109519	0.018071	0.200968	0.019037	0.11031	0.0183813	0.20224	0.0188055	0.112949	0.0215731	0.204326	0.0155371	0.112206
IDL-CE-PC	0.08841	-0.00109028	0.17791	0.0528431	0.0859536	-0.00364451	0.175552	0.0600261	0.0733767	-0.0229115	0.169665	0.134885	0.052867	-0.021562	0.127296	0.163351	0.0436779	-0.0369316	0.124287	0.287405	0.071833	-0.0104921	0.154158	0.0870498	0.0763674	-0.0105443	0.163279	0.0848637	0.064591	-0.02441	0.153592	0.154431	0.0747746	-0.0143864	0.163936	0.0999903	0.0863147	-0.00351381	0.176143	0.0596128	0.0868503	-0.00311098	0.176812	0.0584249	0.0890754	-0.000664584	0.178815	0.0517126	0.0880515
IDL-FC-PC	0.0694708	-0.0194718	0.158413	0.125444	0.0589796	-0.0342897	0.152249	0.214532	0.0497986	-0.0485975	0.148195	0.320353	0.0292275	-0.0445159	0.102971	0.43631	0.0217244	-0.0584758	0.101925	0.594639	0.0447224	-0.0370436	0.126488	0.282889	0.0349001	-0.0523263	0.122126	0.431975	0.0512251	-0.0367444	0.139195	0.252982	0.0621611	-0.0267909	0.151113	0.170264	0.0681305	-0.0210007	0.157262	0.133698	0.06761	-0.0219744	0.157194	0.138675	0.070146	-0.0190207	0.159313	0.122759	0.0690011
IDL-TG-PC	-0.105874	-0.196762	-0.0149868	0.0225371	-0.0987458	-0.192014	-0.00547732	0.0380366	-0.0955961	-0.201539	0.0103465	0.0768363	-0.0651814	-0.140908	0.0105455	0.0913884	-0.0462096	-0.128492	0.0360725	0.27022	-0.0837459	-0.167832	0.000340584	0.0509306	-0.0842337	-0.173245	0.00477753	0.0635619	-0.0740501	-0.165246	0.0171455	0.111206	-0.0908353	-0.18146	-0.000210997	0.0494715	-0.10352	-0.194774	-0.0122659	0.0262921	-0.10428	-0.196019	-0.0125416	0.0259914	-0.106866	-0.198057	-0.0156742	0.0217458	-0.106113
L-LDL-PL-PC	-0.0288487	-0.121461	0.0637637	0.540629	-0.0222239	-0.115578	0.0711301	0.640029	0.0126737	-0.0973102	0.122658	0.820896	-0.00447029	-0.0809384	0.0719978	0.908555	-0.0109911	-0.0946285	0.0726464	0.79626	-0.0378757	-0.122122	0.0463705	0.377296	-0.00718691	-0.097232	0.0828582	0.87539	-0.0314429	-0.122441	0.0595555	0.497338	-0.0228016	-0.115083	0.0694798	0.6274	-0.0284026	-0.121262	0.0644564	0.547964	-0.0251348	-0.119316	0.069046	0.600102	-0.0300196	-0.123139	0.0631	0.526589	-0.0278383
L-LDL-C-PC	0.0655136	-0.0246554	0.155683	0.153966	0.057702	-0.034018	0.149422	0.216891	0.0391404	-0.0714858	0.149767	0.487105	0.0359201	-0.038764	0.110604	0.344931	0.0284273	-0.0530673	0.109922	0.493245	0.0597006	-0.0228334	0.142235	0.155787	0.0440634	-0.0438905	0.132017	0.325256	0.046599	-0.0426277	0.135826	0.305167	0.0515516	-0.0385668	0.14167	0.26143	0.0635252	-0.0269372	0.153988	0.168192	0.0630793	-0.0283798	0.154538	0.175894	0.0664365	-0.0240617	0.156935	0.149739	0.0650212
L-LDL-CE-PC	0.0447159	-0.0464643	0.135896	0.33557	0.0397782	-0.0518331	0.131389	0.393824	0.0103667	-0.0981738	0.118907	0.851153	0.0235416	-0.0518487	0.0989319	0.539613	0.0194333	-0.0630698	0.101936	0.643555	0.046271	-0.0369782	0.12952	0.275178	0.0293019	-0.0593121	0.117916	0.516004	0.0327668	-0.0570832	0.122617	0.473819	0.0304046	-0.0604662	0.121276	0.511049	0.0419157	-0.0496681	0.1335	0.368783	0.0413943	-0.051565	0.134354	0.381866	0.0454751	-0.0460085	0.136959	0.329042	0.0437912
L-LDL-FC-PC	0.0615131	-0.0296767	0.152703	0.185551	0.0514252	-0.042615	0.145465	0.282997	0.0566696	-0.0346699	0.148009	0.223289	0.0365872	-0.0395021	0.112677	0.345023	0.0264525	-0.0554734	0.108378	0.525927	0.0386014	-0.0449815	0.122184	0.364448	0.0426846	-0.0457226	0.131092	0.343085	0.0402074	-0.0500765	0.130491	0.381811	0.0619255	-0.0287273	0.152578	0.18005	0.0649169	-0.0269715	0.156805	0.165639	0.0645031	-0.0272118	0.156218	0.167546	0.0616827	-0.0296331	0.152998	0.184948	0.0615222
L-LDL-TG-PC	-0.0817014	-0.174195	0.0107925	0.0832404	-0.0742666	-0.168306	0.0197724	0.121315	-0.0628164	-0.16679	0.0411567	0.235641	-0.0542868	-0.130884	0.0223105	0.164285	-0.0363735	-0.119593	0.0468464	0.390698	-0.0652221	-0.15058	0.0201356	0.133838	-0.0650408	-0.155134	0.025052	0.156594	-0.0496045	-0.142194	0.0429853	0.29286	-0.0640781	-0.156525	0.0283686	0.173755	-0.0789736	-0.171844	0.0138968	0.095355	-0.0798935	-0.17301	0.0132232	0.0924313	-0.082026	-0.174688	0.0106358	0.0825807	-0.0813865
M-LDL-PL-PC	-0.0219361	-0.115984	0.0721119	0.646812	-0.0137524	-0.108896	0.0813911	0.776431	0.0211977	-0.0891657	0.131561	0.705926	-0.00460224	-0.0822032	0.0729987	0.907236	-0.0022921	-0.0868436	0.0822594	0.957522	-0.0297979	-0.115483	0.0558873	0.494566	-0.000998832	-0.092423	0.0904253	0.982874	-0.0204649	-0.112837	0.0719071	0.663392	-0.0144761	-0.108382	0.0794298	0.761999	-0.0208311	-0.115183	0.0735204	0.664487	-0.0180636	-0.113629	0.0775022	0.710387	-0.0228209	-0.117238	0.0715958	0.63492	-0.0208365
M-LDL-C-PC	0.0441425	-0.0492391	0.137524	0.353285	0.0357211	-0.0590611	0.130503	0.459179	0.00788128	-0.103662	0.119425	0.889594	0.021076	-0.0561593	0.0983112	0.591912	0.0122809	-0.0718338	0.0963955	0.774231	0.0418017	-0.0436741	0.127277	0.336904	0.022156	-0.0687681	0.11308	0.632152	0.0294372	-0.0626292	0.121504	0.529972	0.0307993	-0.0626556	0.124254	0.517416	0.0421584	-0.0515168	0.135834	0.376809	0.041116	-0.0535452	0.135777	0.393667	0.0449243	-0.0487638	0.138612	0.346409	0.0432186
M-LDL-CE-PC	0.0322064	-0.0618195	0.126232	0.501091	0.0252976	-0.0695419	0.120137	0.600292	-0.0102402	-0.123042	0.102562	0.858445	0.0136066	-0.0640794	0.0912926	0.730761	0.00839901	-0.0764674	0.0932655	0.845828	0.0360398	-0.0498062	0.121886	0.409661	0.0122445	-0.0792112	0.1037	0.792518	0.0229153	-0.0695825	0.115413	0.626491	0.0202713	-0.0735315	0.114074	0.67117	0.029865	-0.064544	0.124274	0.534358	0.0284031	-0.0673641	0.12417	0.560172	0.0328531	-0.061441	0.127147	0.493768	0.0311076
M-LDL-FC-PC	0.00281865	-0.0923586	0.0979959	0.953602	0.0036125	-0.0915331	0.0987581	0.940536	0.0444283	-0.0620583	0.150915	0.412574	0.0069006	-0.0718033	0.0856045	0.863224	0.00270543	-0.0833846	0.0887955	0.950766	-0.0150915	-0.101871	0.0716884	0.732608	0.0135817	-0.0787433	0.105907	0.772566	-0.00285094	-0.096353	0.0906511	0.95223	0.00831014	-0.0859784	0.102599	0.862526	0.00570732	-0.0902235	0.101638	0.906947	0.0085531	-0.0888603	0.105967	0.863041	0.002547	-0.0927817	0.0978757	0.958135	0.00381184
M-LDL-TG-PC	-0.0644834	-0.158224	0.0292574	0.177031	-0.0582052	-0.152764	0.0363538	0.226948	-0.0449777	-0.145234	0.055279	0.378322	-0.0409146	-0.118398	0.0365689	0.299831	-0.0241954	-0.108285	0.0598945	0.571928	-0.0458361	-0.132544	0.0408717	0.299308	-0.0493083	-0.140318	0.0417013	0.287449	-0.0333953	-0.12695	0.0601593	0.483228	-0.046151	-0.139828	0.0475261	0.333357	-0.061943	-0.156079	0.0321928	0.196542	-0.0630919	-0.157137	0.0309533	0.187963	-0.0646136	-0.158493	0.0292662	0.176798	-0.0637999
S-LDL-PL-PC	0.00404435	-0.0919424	0.100031	0.934025	0.0119306	-0.0848978	0.108759	0.808724	0.0574177	-0.0547572	0.169593	0.314888	0.00559656	-0.0736575	0.0848506	0.88965	0.0107508	-0.0756317	0.0971333	0.806828	-0.0190311	-0.106612	0.0685501	0.66946	0.0167198	-0.0762855	0.109725	0.723949	0.00631939	-0.0879491	0.100588	0.895216	0.0102008	-0.0854712	0.105873	0.834073	0.00524573	-0.0909615	0.101453	0.914688	0.00808932	-0.0890786	0.105257	0.870075	0.00335456	-0.0929654	0.0996745	0.945447	0.00563133
S-LDL-C-PC	0.0320203	-0.060792	0.124833	0.498006	0.0223812	-0.0721501	0.116912	0.641857	-0.00944728	-0.120543	0.101649	0.867314	0.0135092	-0.0632486	0.090267	0.729506	0.00449012	-0.0789253	0.0879055	0.915773	0.0341605	-0.0507213	0.119042	0.429293	0.0106945	-0.0795663	0.100955	0.815926	0.017052	-0.0744334	0.108537	0.714232	0.0203288	-0.0726119	0.113269	0.667418	0.0305439	-0.062519	0.123607	0.51914	0.029105	-0.0646825	0.122893	0.542147	0.0327446	-0.0603663	0.125855	0.489734	0.0308964
S-LDL-CE-PC	0.0222526	-0.0716725	0.116178	0.641636	0.0141431	-0.0808606	0.109147	0.769927	-0.0261006	-0.139734	0.0875327	0.65183	0.0118921	-0.065782	0.0895662	0.763561	0.00271516	-0.0818563	0.0872867	0.949704	0.032349	-0.053375	0.118073	0.45859	0.00359851	-0.0876784	0.0948755	0.938258	0.0112093	-0.081217	0.103636	0.81167	0.0118407	-0.0818861	0.105567	0.80398	0.0202362	-0.0739768	0.114449	0.673053	0.0185902	-0.0766833	0.113864	0.701474	0.0227998	-0.0713643	0.116964	0.634326	0.0210079
S-LDL-FC-PC	0.0183651	-0.0746058	0.111336	0.697969	0.0167953	-0.0761771	0.109768	0.722669	0.0548546	-0.0461579	0.155867	0.286346	-0.00185187	-0.0790427	0.075339	0.962402	0.00401983	-0.0798241	0.0878638	0.92495	-0.0134217	-0.0984241	0.0715808	0.756399	0.0204195	-0.0695967	0.110436	0.655856	0.0119252	-0.0794256	0.103276	0.797587	0.0195748	-0.0724163	0.111566	0.675925	0.0215643	-0.0721444	0.115273	0.651219	0.0236985	-0.070938	0.118335	0.622772	0.0184581	-0.0746185	0.111535	0.696841	0.0190252
S-LDL-TG-PC	-0.0876987	-0.181356	0.00595863	0.0663854	-0.079517	-0.175373	0.0163388	0.103714	-0.0709838	-0.172256	0.0302885	0.168986	-0.0497254	-0.127649	0.0281977	0.21036	-0.0359951	-0.120221	0.0482313	0.401305	-0.0616513	-0.148743	0.0254409	0.164796	-0.0629784	-0.154463	0.0285066	0.1767	-0.055834	-0.14949	0.0378225	0.241887	-0.0713857	-0.165229	0.0224579	0.135582	-0.0862946	-0.180288	0.0076991	0.0718437	-0.0865534	-0.18047	0.00736282	0.0707678	-0.0879712	-0.181781	0.00583889	0.0659875	-0.0873289
XL-HDL-PL-PC	0.011336	-0.0735672	0.0962392	0.793082	-0.000517969	-0.0878528	0.0868168	0.990703	0.00686038	-0.078131	0.0918517	0.873994	-0.00375064	-0.0742192	0.0667179	0.916709	-0.0111179	-0.0867081	0.0644722	0.772607	0.00467862	-0.0728557	0.082213	0.905625	-0.00688886	-0.0889599	0.0751822	0.86901	-0.00295116	-0.0867257	0.0808234	0.94482	0.012328	-0.0716827	0.0963387	0.773119	0.0112544	-0.0738159	0.0963246	0.79493	0.0119509	-0.0730746	0.0969765	0.782439	0.0109529	-0.0741668	0.0960725	0.800421	0.011668
XL-HDL-C-PC	0.00632551	-0.0783513	0.0910024	0.883317	0.0165778	-0.0696648	0.10282	0.705705	0.00910795	-0.0755188	0.0937347	0.832539	0.00520397	-0.0649561	0.075364	0.884127	0.019835	-0.0554094	0.0950794	0.60457	0.00646866	-0.0709325	0.0838699	0.869575	0.0247415	-0.0571296	0.106612	0.552764	0.0190875	-0.0643601	0.102535	0.653178	0.00181464	-0.0821289	0.0857581	0.966122	0.00663054	-0.0781783	0.0914394	0.877921	0.00522375	-0.0796516	0.0900991	0.903755	0.00703942	-0.0779874	0.0920663	0.870788	0.005728
XL-HDL-CE-PC	-0.0286095	-0.11695	0.0597308	0.524698	-0.0162262	-0.107649	0.0751971	0.72733	-0.0210457	-0.109893	0.0678013	0.641694	-0.00107855	-0.0742377	0.0720806	0.976891	0.0148654	-0.064322	0.0940528	0.712269	-0.0217888	-0.102651	0.0590732	0.59658	0.00019525	-0.0855936	0.0859841	0.996432	-0.0118152	-0.0991099	0.0754794	0.790304	-0.0300637	-0.117578	0.057451	0.499837	-0.0285559	-0.117034	0.0599225	0.526115	-0.0293123	-0.117784	0.0591591	0.515191	-0.0281803	-0.116758	0.0603974	0.532032	-0.0289778
XL-HDL-FC-PC	0.0887682	0.00770593	0.169831	0.0319326	0.0847815	0.00329689	0.166266	0.0414642	0.080226	-0.00218875	0.162641	0.0563714	0.0182523	-0.0501858	0.0866904	0.600316	0.0225242	-0.0512062	0.0962546	0.548441	0.072812	-0.00163251	0.147257	0.0552143	0.0723961	-0.00644531	0.151238	0.0717931	0.0843998	0.00473421	0.164065	0.0379105	0.0793287	-0.00120635	0.159864	0.0535147	0.0895102	0.00835225	0.170668	0.0307309	0.0876348	0.00624186	0.169028	0.034905	0.0901111	0.00865133	0.171571	0.0302388	0.0884316
XL-HDL-TG-PC	-0.0293905	-0.117444	0.0586626	0.512078	-0.0213481	-0.110622	0.0679254	0.638526	-0.0283249	-0.116261	0.0596109	0.526934	0.000172336	-0.0732103	0.0735549	0.996318	-0.00882875	-0.0877905	0.070133	0.826122	-0.0111634	-0.0918867	0.06956	0.785854	-0.0236583	-0.108783	0.0614664	0.585094	-0.0179433	-0.104713	0.0688266	0.684557	-0.0252139	-0.112939	0.0625108	0.572351	-0.0290069	-0.117185	0.0591713	0.518186	-0.0291317	-0.11729	0.0590263	0.516295	-0.0293577	-0.11754	0.0588244	0.513163	-0.0294786
L-HDL-PL-PC	-0.107691	-0.199786	-0.0155963	0.0220294	-0.100715	-0.198756	-0.00267408	0.0440985	-0.107294	-0.199254	-0.0153349	0.022324	-0.0266254	-0.104095	0.0508438	0.49961	-0.0460748	-0.129881	0.0377312	0.280412	-0.0644774	-0.149152	0.0201977	0.13518	-0.0787173	-0.168474	0.0110395	0.0854558	-0.0908865	-0.181934	0.000160714	0.0504038	-0.106823	-0.198034	-0.015612	0.0218264	-0.109703	-0.202156	-0.0172501	0.0201596	-0.107679	-0.199867	-0.015492	0.0221769	-0.108742	-0.20111	-0.0163733	0.021153	-0.107325
L-HDL-C-PC	0.118143	0.0308738	0.205411	0.00809557	0.112689	0.0210906	0.204287	0.0160285	0.1188	0.0316703	0.205929	0.00765619	0.0364408	-0.0372778	0.110159	0.331704	0.0571862	-0.0221384	0.136511	0.157179	0.07699	-0.00330686	0.157287	0.0601603	0.0945886	0.00967719	0.1795	0.0291055	0.103836	0.017621	0.190051	0.018375	0.115348	0.0288053	0.201891	0.00912243	0.11881	0.031349	0.206272	0.00788282	0.117652	0.0302671	0.205037	0.00844665	0.118734	0.031313	0.206154	0.00789342	0.117939
L-HDL-CE-PC	0.118092	0.0313261	0.204859	0.00776456	0.112128	0.0229098	0.201347	0.0139009	0.124863	0.03798	0.211746	0.00496126	0.0420359	-0.0311318	0.115204	0.259356	0.0644173	-0.0143965	0.143231	0.10888	0.0741513	-0.00588516	0.154188	0.0692977	0.0994332	0.0152366	0.18363	0.0207545	0.105472	0.0198489	0.191095	0.015896	0.1178	0.0318398	0.203761	0.00735683	0.119285	0.0322763	0.206294	0.00733331	0.11824	0.0313897	0.205091	0.00774785	0.118571	0.0316719	0.205469	0.00761295	0.118023
L-HDL-FC-PC	0.101604	0.0137257	0.189482	0.0235583	0.0961814	1.95622e-05	0.192343	0.0499536	0.0937556	0.00493084	0.18258	0.0386216	0.0197056	-0.0544001	0.0938112	0.601398	0.034305	-0.0453323	0.113942	0.39757	0.0720957	-0.00833075	0.152522	0.0787834	0.0713119	-0.0146657	0.15729	0.103762	0.0857108	-0.00119023	0.172612	0.0532057	0.0941697	0.00679639	0.181543	0.0347212	0.101263	0.0132429	0.189282	0.0242539	0.100284	0.012032	0.188536	0.02604	0.10231	0.0142478	0.190372	0.0228968	0.101259
L-HDL-TG-PC	-0.0755946	-0.158954	0.0077647	0.0753777	-0.0738393	-0.157236	0.00955777	0.0825201	-0.0816474	-0.165138	0.00184365	0.0552524	-0.039286	-0.108605	0.0300333	0.265849	-0.0562411	-0.130683	0.0182008	0.138255	-0.0486475	-0.125221	0.0279257	0.212398	-0.0743866	-0.155351	0.00657823	0.0716385	-0.0760746	-0.157931	0.00578141	0.0684343	-0.0704391	-0.153353	0.0124752	0.0956748	-0.0749736	-0.158644	0.00869691	0.0789041	-0.0753537	-0.158815	0.00810745	0.0766667	-0.0753623	-0.158946	0.00822177	0.0770658	-0.0764399
M-HDL-PL-PC	-0.091401	-0.192729	0.00992673	0.0769361	-0.0854106	-0.187489	0.016668	0.100773	-0.08801	-0.189324	0.0133039	0.0884552	-0.0582757	-0.142108	0.0255562	0.172501	-0.0378538	-0.128665	0.0529578	0.412992	-0.031129	-0.125499	0.0632415	0.517034	-0.0592659	-0.158059	0.0395269	0.238944	-0.0506125	-0.152646	0.0514214	0.330055	-0.0753068	-0.176342	0.0257284	0.143621	-0.0833526	-0.187313	0.0206078	0.115762	-0.0892349	-0.191669	0.0131994	0.0875612	-0.0910579	-0.193066	0.0109501	0.0800438	-0.0918208
M-HDL-C-PC	0.098978	0.0038708	0.194085	0.0414175	0.0912641	-0.00592481	0.188453	0.0656206	0.0968725	0.00184512	0.1919	0.045735	0.0665998	-0.0124028	0.145602	0.0982375	0.0430003	-0.0423897	0.12839	0.322766	0.0456357	-0.0426566	0.133928	0.31017	0.0686767	-0.0244683	0.161822	0.147975	0.0654057	-0.0299297	0.160741	0.178178	0.084929	-0.00970146	0.17956	0.0784317	0.0928552	-0.00408393	0.189794	0.0604127	0.0971823	0.000972252	0.193392	0.0477403	0.0987248	0.00322224	0.194227	0.0427897	0.0992381
M-HDL-CE-PC	0.107052	0.00747157	0.206633	0.0351843	0.100392	-0.000385897	0.201171	0.0508795	0.109889	0.0104262	0.209351	0.0304439	0.0829896	0.000412872	0.165566	0.0488711	0.0605214	-0.0287295	0.149772	0.18325	0.0492545	-0.0433563	0.141865	0.296381	0.0809053	-0.0163652	0.178176	0.102796	0.0726357	-0.0270762	0.172348	0.152895	0.093426	-0.00557812	0.19243	0.0643098	0.100928	-7.49632e-05	0.201931	0.0501695	0.105605	0.00560014	0.205611	0.0385326	0.106803	0.00675683	0.20685	0.0364718	0.107565
M-HDL-FC-PC	0.0393318	-0.0480251	0.126689	0.37661	0.0283272	-0.0618115	0.118466	0.537044	0.0275832	-0.0613729	0.116539	0.542477	0.000496392	-0.0717501	0.0727428	0.989229	-0.0164249	-0.0949285	0.0620786	0.681046	0.0181795	-0.061774	0.0981329	0.655103	0.0107766	-0.0747131	0.0962664	0.804393	0.020722	-0.0657686	0.107213	0.63788	0.0296274	-0.057052	0.116307	0.501989	0.033635	-0.0553251	0.122595	0.457727	0.0355009	-0.0547502	0.125752	0.439787	0.0392105	-0.048279	0.1267	0.378802	0.0390634
M-HDL-TG-PC	-0.090401	-0.190947	0.0101449	0.0778969	-0.0806901	-0.184377	0.0229966	0.126831	-0.0897272	-0.19013	0.0106757	0.0797022	-0.0535495	-0.137103	0.0300037	0.208392	-0.0391234	-0.129396	0.0511492	0.394702	-0.043084	-0.135812	0.049644	0.361557	-0.0632056	-0.161716	0.0353051	0.207902	-0.0656	-0.165304	0.0341044	0.19659	-0.0795463	-0.179545	0.0204522	0.118644	-0.0862969	-0.187462	0.0148682	0.0943244	-0.0886378	-0.18973	0.0124548	0.0855317	-0.0902393	-0.190947	0.0104681	0.0789057	-0.0904187
S-HDL-PL-PC	0.0785894	-0.019333	0.176512	0.115405	0.0851346	-0.0131735	0.183443	0.0894415	0.119178	0.0151234	0.223233	0.0248879	0.0222796	-0.0591618	0.103721	0.590982	0.0476888	-0.0399502	0.135328	0.28536	0.00473991	-0.0864977	0.0959775	0.9187	0.0580371	-0.0370324	0.153107	0.230784	0.0749014	-0.0213237	0.171126	0.126738	0.0824576	-0.0149405	0.179856	0.0968234	0.0787643	-0.019434	0.176963	0.115617	0.079837	-0.0182723	0.177946	0.110436	0.0781359	-0.0201903	0.176462	0.119021	0.0813567
S-HDL-C-PC	-0.041938	-0.137771	0.0538945	0.390124	-0.0534743	-0.15071	0.0437616	0.280279	-0.0783018	-0.180725	0.0241212	0.133643	-0.00255419	-0.0819614	0.076853	0.949607	-0.029846	-0.115246	0.0555536	0.492425	0.00728604	-0.0811253	0.0956974	0.871372	-0.032234	-0.125103	0.0606348	0.495392	-0.0492566	-0.143428	0.0449151	0.304432	-0.0491787	-0.144696	0.0463385	0.312052	-0.0434378	-0.139515	0.0526391	0.374624	-0.0439893	-0.140167	0.0521879	0.369098	-0.0414474	-0.13754	0.0546452	0.396964	-0.0440016
S-HDL-CE-PC	-0.0370014	-0.133376	0.0593727	0.450819	-0.0470646	-0.144557	0.0504278	0.343163	-0.0751896	-0.178918	0.0285392	0.154926	0.00101165	-0.0788538	0.0808771	0.980144	-0.0206092	-0.106609	0.06539	0.637796	0.0145196	-0.074407	0.103446	0.748377	-0.0268537	-0.120252	0.0665444	0.572211	-0.0421659	-0.136862	0.0525306	0.381886	-0.0436422	-0.139724	0.0524401	0.372411	-0.0382375	-0.13484	0.0583654	0.43693	-0.0387599	-0.135424	0.0579044	0.430993	-0.0365584	-0.133162	0.0600456	0.457323	-0.0388662
S-HDL-FC-PC	-0.0166518	-0.114234	0.0809307	0.737443	-0.0194326	-0.117078	0.078213	0.695824	0.0054443	-0.0964985	0.107387	0.916434	-0.0244373	-0.104967	0.0560925	0.551104	-0.0546615	-0.142129	0.0328055	0.219938	-0.0548317	-0.143916	0.0342527	0.226971	-0.0240958	-0.118591	0.0703993	0.616418	-0.0290893	-0.125158	0.0669795	0.551986	-0.017721	-0.114561	0.0791187	0.719219	-0.0177723	-0.115491	0.0799467	0.720866	-0.0174627	-0.11519	0.0802646	0.725555	-0.0163465	-0.114083	0.0813901	0.742474	-0.0165418
S-HDL-TG-PC	-0.105404	-0.202738	-0.00806926	0.0338741	-0.096869	-0.197943	0.00420539	0.0602738	-0.0982874	-0.196184	-0.000390951	0.0490965	-0.0693283	-0.150216	0.0115595	0.0927663	-0.054739	-0.142026	0.0325477	0.218342	-0.0542405	-0.144287	0.0358063	0.23703	-0.0792803	-0.174451	0.0158901	0.10227	-0.0721932	-0.1696	0.0252135	0.145884	-0.0944639	-0.191309	0.00238141	0.055877	-0.101248	-0.199239	-0.00325764	0.0428889	-0.103711	-0.201766	-0.00565486	0.0382281	-0.105162	-0.202764	-0.00755954	0.0347768	-0.105244
VLDL-D	-0.0402766	-0.135346	0.0547931	0.405413	-0.0273457	-0.125915	0.0712238	0.58578	-0.0294522	-0.125681	0.0667765	0.547711	-0.0204091	-0.0991977	0.0583795	0.610831	-0.00721295	-0.092343	0.0779171	0.867785	-0.0130319	-0.100015	0.0739513	0.768492	-0.0136378	-0.105876	0.0786006	0.771446	-0.0182381	-0.112319	0.0758429	0.703321	-0.0412926	-0.135952	0.0533664	0.391628	-0.0412474	-0.136548	0.0540533	0.395339	-0.0402815	-0.135446	0.0548826	0.405819	-0.0404176	-0.135606	0.0547709	0.404357	-0.040144
LDL-D	0.0350555	-0.0567088	0.12682	0.453082	0.0339642	-0.0577835	0.125712	0.467178	0.0394187	-0.052361	0.131198	0.398974	0.0181474	-0.0576252	0.09392	0.637993	0.00677593	-0.075697	0.0892489	0.871755	-0.00206423	-0.0863837	0.0822552	0.961637	0.0196826	-0.0699579	0.109323	0.666205	0.0176638	-0.0730438	0.108371	0.70204	0.0450729	-0.0460098	0.136156	0.331208	0.038412	-0.0545006	0.131325	0.416833	0.0395233	-0.0533504	0.132397	0.403301	0.0347994	-0.0570897	0.126688	0.456997	0.0360085
HDL-D	0.176314	0.0661637	0.286464	0.00177476	0.178767	0.0582826	0.299251	0.00373534	0.165639	0.0514152	0.279863	0.00458723	0.0553942	-0.038533	0.149321	0.246948	0.088445	-0.0119856	0.188876	0.0841662	0.118934	0.0173734	0.220494	0.0218383	0.124251	0.0150945	0.233407	0.0257884	0.148993	0.0394724	0.258513	0.00779389	0.170137	0.0610216	0.279252	0.00232258	0.177144	0.0668041	0.287485	0.00172046	0.174853	0.0641193	0.285586	0.00204382	0.176915	0.0665951	0.287234	0.00174047	0.175952
Serum-C	0.0722917	-0.0319409	0.176524	0.173495	0.0630127	-0.0430786	0.169104	0.243638	0.0430033	-0.0788482	0.164855	0.488202	0.0332773	-0.0530953	0.11965	0.449213	0.0304591	-0.0646012	0.125519	0.529087	0.0803844	-0.0148403	0.175609	0.0977877	0.0461398	-0.0557024	0.147982	0.373627	0.0637504	-0.0387233	0.166224	0.222033	0.0620846	-0.0413611	0.16553	0.238743	0.0696003	-0.0352421	0.174443	0.192608	0.0691381	-0.0384338	0.17671	0.207129	0.073398	-0.031211	0.178007	0.168548	0.0715632
VLDL-C	-0.00576818	-0.105416	0.0938797	0.909454	0.000224464	-0.0999018	0.100351	0.996486	-0.0253316	-0.127814	0.0771508	0.627274	-0.0138359	-0.096692	0.0690203	0.74284	-0.00338773	-0.0933765	0.086601	0.941037	0.0110553	-0.0801005	0.102211	0.811667	-0.00235453	-0.0988258	0.0941167	0.961753	0.000594539	-0.0972881	0.0984772	0.990478	-0.0125995	-0.111357	0.0861583	0.802084	-0.00706336	-0.1069	0.0927733	0.889449	-0.00873703	-0.109044	0.0915695	0.864121	-0.00554179	-0.105362	0.0942785	0.913142	-0.00681311
RemNAt-C	0.0295228	-0.0685913	0.127637	0.554482	0.0285941	-0.0694932	0.126681	0.566895	-0.00289505	-0.111477	0.105687	0.958223	0.00496934	-0.0765209	0.0864596	0.904625	0.0101809	-0.0791746	0.0995364	0.822866	0.0382299	-0.0513667	0.127827	0.402047	0.0165724	-0.0785225	0.111667	0.732062	0.0277299	-0.0686488	0.124108	0.571953	0.0208441	-0.0764129	0.118101	0.673729	0.0274943	-0.0708767	0.125865	0.582984	0.0257734	-0.0737846	0.125331	0.611073	0.0301948	-0.0682227	0.128612	0.546745	0.028363
LDL-C	0.0433004	-0.0592564	0.145857	0.407014	0.0365385	-0.0667492	0.139826	0.48717	0.00419407	-0.11575	0.124138	0.945229	0.0298469	-0.0548713	0.114565	0.488928	0.022734	-0.0705453	0.116013	0.632088	0.0709748	-0.0228192	0.164769	0.137631	0.0286328	-0.0710756	0.128341	0.572683	0.0403671	-0.060343	0.141077	0.43116	0.0348964	-0.0669046	0.136697	0.500757	0.0410687	-0.0619243	0.144062	0.433545	0.039164	-0.0656262	0.143954	0.462922	0.0443545	-0.0586161	0.147325	0.397597	0.0422701
HDL-C	0.102917	0.00152102	0.204313	0.0466769	0.0932584	-0.01499	0.201507	0.0911035	0.0895865	-0.0148805	0.194054	0.0925963	0.037737	-0.0468097	0.122284	0.380725	0.0321231	-0.0593341	0.12358	0.490264	0.0661642	-0.0267638	0.159092	0.162364	0.0645774	-0.0355702	0.164725	0.205642	0.0823752	-0.0180316	0.182782	0.107558	0.094246	-0.00630363	0.194796	0.0661168	0.0999968	-0.00248176	0.202475	0.0557838	0.101889	-0.00298963	0.206768	0.0568641	0.103249	0.00172306	0.204775	0.0462545	0.102492
HDL2-C	0.111983	0.0155437	0.208423	0.0229686	0.104505	0.00202875	0.20698	0.0456545	0.10006	0.000596781	0.199523	0.0486477	0.0416198	-0.0390676	0.122307	0.311144	0.0388762	-0.0483608	0.126113	0.381492	0.0758507	-0.0125848	0.164286	0.0925422	0.0741318	-0.0212931	0.169557	0.127484	0.0899091	-0.0058041	0.185622	0.0655281	0.102289	0.00657923	0.197998	0.0362623	0.109302	0.0118341	0.20677	0.0280518	0.111641	0.0121198	0.211163	0.028001	0.112144	0.0155913	0.208696	0.0229333	0.111637
HDL3-C	0.00763901	-0.0932039	0.108482	0.88169	-0.00798458	-0.112191	0.0962214	0.880338	-0.00953504	-0.112746	0.0936755	0.855971	0.00205078	-0.0811981	0.0852997	0.961395	-0.0251144	-0.115112	0.0648831	0.583565	0.0135603	-0.0785536	0.105674	0.772411	-0.00338379	-0.101165	0.0943975	0.945792	0.000769072	-0.0983581	0.0998963	0.987838	0.00447254	-0.0954349	0.10438	0.929913	0.00529556	-0.0960219	0.106613	0.918209	0.00132063	-0.102477	0.105119	0.980057	0.00847106	-0.092719	0.109661	0.869359	0.0064864
EstC	0.075603	-0.0278656	0.179072	0.15165	0.0666534	-0.0385956	0.171902	0.213857	0.0485572	-0.07107	0.168184	0.425353	0.03818	-0.0475677	0.123928	0.381882	0.0327677	-0.0616125	0.127148	0.495268	0.0786126	-0.0159891	0.173214	0.103116	0.0491554	-0.0520788	0.150389	0.340352	0.0651962	-0.0365877	0.16698	0.208671	0.0647132	-0.0380189	0.167445	0.216297	0.0730707	-0.0310817	0.177223	0.168587	0.0727514	-0.034336	0.179839	0.182442	0.0764275	-0.0273246	0.18018	0.148352	0.0749097
FreeC	0.0609729	-0.045092	0.167038	0.259094	0.0510157	-0.0569646	0.158996	0.353545	0.0249995	-0.100957	0.150956	0.6966	0.0192916	-0.0685217	0.107105	0.666032	0.0231989	-0.0733254	0.119723	0.636812	0.0819259	-0.0148622	0.178714	0.0968837	0.0366388	-0.0666059	0.139884	0.485781	0.057583	-0.0465719	0.161738	0.277738	0.0529406	-0.0522033	0.158084	0.322836	0.0580474	-0.0484515	0.164546	0.284571	0.0572374	-0.0513016	0.165776	0.300487	0.062768	-0.0439797	0.169516	0.248379	0.060081
Serum-TG	-0.0630612	-0.161743	0.035621	0.209743	-0.0519991	-0.153709	0.0497103	0.315462	-0.0608869	-0.159477	0.0377037	0.225423	-0.0422726	-0.124465	0.0399202	0.312537	-0.0290003	-0.117887	0.0598864	0.521608	-0.0253977	-0.116139	0.0653441	0.582448	-0.0446611	-0.140275	0.0509527	0.359009	-0.0333379	-0.131482	0.0648059	0.504641	-0.061934	-0.159877	0.0360089	0.214537	-0.0644207	-0.163549	0.0347072	0.202126	-0.0653302	-0.16436	0.0336993	0.195401	-0.0630295	-0.161838	0.0357789	0.210552	-0.0631148
VLDL-TG	-0.062488	-0.164245	0.039269	0.228046	-0.0502644	-0.155643	0.0551138	0.348946	-0.0575319	-0.159399	0.0443355	0.267534	-0.0388398	-0.123481	0.0458018	0.367498	-0.025643	-0.11719	0.0659037	0.582149	-0.0259735	-0.119422	0.0674749	0.58507	-0.0387727	-0.137457	0.059912	0.440317	-0.0352929	-0.136227	0.0656408	0.492211	-0.063898	-0.164865	0.0370691	0.214167	-0.0639399	-0.166025	0.0381456	0.218918	-0.0638258	-0.165775	0.0381234	0.219127	-0.0625397	-0.164418	0.0393388	0.228215	-0.0625437
LDL-TG	-0.0379659	-0.138549	0.0626174	0.458489	-0.0357727	-0.136392	0.0648466	0.484994	-0.0572726	-0.160103	0.0455577	0.274196	-0.0320613	-0.115205	0.0510821	0.448813	-0.0187802	-0.109532	0.0719711	0.684331	-0.00712713	-0.0992302	0.0849759	0.879159	-0.043125	-0.140451	0.0542009	0.384204	-0.00485395	-0.104982	0.0952736	0.92412	-0.0296627	-0.129334	0.0700087	0.558824	-0.0389427	-0.140432	0.0625468	0.451075	-0.043897	-0.146106	0.0583125	0.398985	-0.0373673	-0.138239	0.0635041	0.466872	-0.037898
HDL-TG	-0.0571249	-0.15714	0.0428907	0.262171	-0.0530978	-0.153358	0.0471625	0.29843	-0.0652768	-0.165591	0.0350377	0.201542	-0.0468901	-0.129967	0.0361871	0.267802	-0.0515202	-0.141259	0.0382189	0.259697	-0.0246659	-0.116544	0.0672117	0.59793	-0.0575219	-0.154368	0.0393241	0.243623	-0.0398182	-0.138465	0.0588283	0.427927	-0.051047	-0.150857	0.0487633	0.31528	-0.0566958	-0.157028	0.0436367	0.267271	-0.0605594	-0.16121	0.0400914	0.237566	-0.0567545	-0.15703	0.043521	0.266508	-0.057659
DAG	-0.00822145	-0.105194	0.0887514	0.867711	-0.000343249	-0.0982088	0.0975223	0.994502	-0.00730353	-0.104139	0.0895323	0.8822	-0.0409018	-0.121201	0.0393974	0.317217	-0.0181436	-0.104998	0.0687106	0.681517	-0.0253659	-0.114238	0.063506	0.57502	-0.0157064	-0.109529	0.0781161	0.742237	0.0055551	-0.0898347	0.100945	0.908907	-0.0160594	-0.112137	0.0800183	0.742622	-0.0107343	-0.10814	0.0866712	0.828589	-0.0121224	-0.110171	0.0859264	0.80808	-0.00811582	-0.105244	0.0890128	0.869602	-0.00849311
DAG-TG	-0.0247818	-0.121927	0.0723636	0.616288	-0.0202851	-0.117716	0.0771457	0.682531	-0.0254285	-0.12243	0.0715732	0.606584	-0.0631402	-0.143505	0.0172245	0.12323	-0.0362147	-0.123086	0.0506567	0.412944	-0.0586392	-0.147708	0.0304293	0.196304	-0.0339605	-0.12791	0.0599891	0.47771	-0.0134188	-0.108933	0.0820952	0.782538	-0.03362	-0.12986	0.0626199	0.49262	-0.0271057	-0.124577	0.0703654	0.584881	-0.0300233	-0.128689	0.0686425	0.550027	-0.0243848	-0.12175	0.0729806	0.622732	-0.0254624
TotPG	0.0904363	-0.0161259	0.196998	0.0960149	0.0817274	-0.0266264	0.190081	0.138907	0.0709781	-0.0426583	0.184615	0.220193	0.0330438	-0.0555947	0.121682	0.46403	0.040847	-0.0559512	0.137645	0.407246	0.0722581	-0.0250796	0.169596	0.145237	0.0521936	-0.0524144	0.156802	0.327226	0.0897131	-0.0149476	0.194374	0.0927384	0.0844343	-0.0211198	0.189988	0.116607	0.0890735	-0.0197672	0.197914	0.108429	0.0893252	-0.022906	0.201556	0.118444	0.0905546	-0.0161382	0.197247	0.0959872	0.0899301
TG-PG	-0.0813134	-0.179283	0.0166564	0.103533	-0.0698105	-0.173481	0.0338604	0.186316	-0.0672173	-0.168207	0.0337726	0.191457	-0.0430123	-0.124803	0.0387779	0.301788	-0.039698	-0.127375	0.0479789	0.373919	-0.0563685	-0.146121	0.0333839	0.217663	-0.0531188	-0.148694	0.0424565	0.275204	-0.0557047	-0.152991	0.041582	0.260978	-0.0808245	-0.17802	0.0163714	0.102879	-0.0800262	-0.178156	0.018104	0.109672	-0.0799072	-0.178189	0.0183744	0.110747	-0.0819278	-0.180081	0.0162254	0.101595	-0.0808497
PC	0.0827973	-0.0248352	0.19043	0.131246	0.0738456	-0.0355252	0.183216	0.185144	0.0617465	-0.0532762	0.176769	0.2919	0.0284018	-0.0610579	0.117862	0.532859	0.0337855	-0.0638223	0.131393	0.496574	0.0657874	-0.0324522	0.164027	0.18875	0.0454946	-0.0601334	0.151123	0.397633	0.0818377	-0.0238618	0.187537	0.128769	0.0768343	-0.0297795	0.183448	0.157317	0.0806437	-0.0292711	0.190559	0.149972	0.080997	-0.0326977	0.194692	0.162121	0.0828675	-0.0248953	0.19063	0.131385	0.0822578
SM	0.0870936	-0.0243588	0.198546	0.125267	0.0765582	-0.0375057	0.190622	0.187754	0.0621651	-0.0616347	0.185965	0.324151	-0.00144747	-0.0948463	0.0919514	0.975707	0.0215644	-0.0794066	0.122535	0.674794	0.0643689	-0.0391087	0.167846	0.222072	0.038882	-0.0707917	0.148556	0.48621	0.0744173	-0.035275	0.18411	0.18305	0.0755239	-0.035123	0.186171	0.180394	0.0840602	-0.0277403	0.195861	0.140157	0.0840953	-0.0296205	0.197811	0.146771	0.0907394	-0.0221359	0.203615	0.114807	0.0865765
TotCho	0.0942786	-0.012995	0.201552	0.0848015	0.0843246	-0.0257313	0.19438	0.132782	0.073414	-0.0439472	0.190775	0.219507	0.0344822	-0.0547402	0.123705	0.447805	0.0367508	-0.0606493	0.134151	0.458635	0.0738551	-0.0242717	0.171982	0.139748	0.0533918	-0.052034	0.158818	0.320021	0.0875266	-0.017934	0.192987	0.103547	0.0843112	-0.0220806	0.190703	0.120043	0.0920993	-0.0167763	0.200975	0.0970942	0.0931253	-0.0193424	0.205593	0.104348	0.0946905	-0.0127535	0.202134	0.0839434	0.0937164
ApoA1	0.0951295	-0.00959148	0.199851	0.0748799	0.083985	-0.0260932	0.194063	0.134424	0.0776754	-0.0328928	0.188244	0.168023	0.0374975	-0.0495413	0.124536	0.397505	0.0248576	-0.069882	0.119597	0.606253	0.0644202	-0.0313466	0.160187	0.186772	0.0549949	-0.0486374	0.158627	0.297442	0.0763274	-0.0271952	0.17985	0.147983	0.0839883	-0.0199652	0.187942	0.112996	0.0908933	-0.0157548	0.197541	0.0946155	0.0947048	-0.0156306	0.20504	0.0923002	0.0955429	-0.00932718	0.200413	0.0740382	0.0945955
ApoB	0.0153813	-0.0844126	0.115175	0.76204	0.0157522	-0.0840002	0.115505	0.756382	-0.0195058	-0.129186	0.0901745	0.726802	0.000331451	-0.0824148	0.0830777	0.99372	0.00730636	-0.0836461	0.0982588	0.874587	0.0385793	-0.0526581	0.129817	0.406297	0.00642174	-0.0901737	0.103017	0.896076	0.0214536	-0.0765552	0.119462	0.667181	0.00699946	-0.0919008	0.1059	0.889412	0.0130328	-0.0871345	0.1132	0.798242	0.0110511	-0.0903259	0.112428	0.830415	0.0160518	-0.0840636	0.116167	0.752769	0.0141108
ApoB-ApoA1	-0.0410618	-0.144331	0.0622072	0.434857	-0.0303634	-0.135623	0.0748962	0.570964	-0.061886	-0.167654	0.0438816	0.25071	-0.0219525	-0.107595	0.06369	0.614563	-0.00738808	-0.100779	0.0860033	0.876482	0.00154715	-0.0931787	0.096273	0.9744	-0.0250024	-0.125134	0.0751286	0.623761	-0.0231959	-0.125094	0.0787024	0.654734	-0.0429277	-0.145108	0.0592529	0.409337	-0.0395406	-0.143087	0.0640063	0.45326	-0.0405741	-0.143968	0.0628197	0.440877	-0.04073	-0.144248	0.062788	0.439673	-0.0420078
TotFA	0.0371098	-0.0653086	0.139528	0.476678	0.0362084	-0.0661804	0.138597	0.487315	0.0149181	-0.0925169	0.122353	0.785005	0.0155562	-0.0694628	0.100575	0.719226	0.0142023	-0.0789348	0.107339	0.764487	0.0475545	-0.0457906	0.1409	0.31716	0.0187726	-0.0807392	0.118284	0.710922	0.0479599	-0.0526666	0.148586	0.349324	0.0290936	-0.0724347	0.130622	0.573505	0.0344571	-0.0693449	0.138259	0.514386	0.0319179	-0.0741271	0.137963	0.554368	0.0372486	-0.0653119	0.139809	0.475641	0.0363602
FALen	-0.0288855	-0.121893	0.0641218	0.541835	-0.0202889	-0.114597	0.0740189	0.672563	0.000933867	-0.101565	0.103433	0.985718	-0.0534686	-0.130277	0.0233394	0.171893	-0.00871381	-0.0918493	0.0744216	0.836842	-0.0452322	-0.129889	0.0394245	0.294158	-0.0184023	-0.108838	0.0720334	0.689331	-0.0193414	-0.110858	0.0721754	0.678003	-0.0302609	-0.122679	0.0621568	0.520123	-0.0308671	-0.124339	0.0626047	0.516571	-0.0282579	-0.121402	0.064886	0.551228	-0.0303586	-0.124018	0.0633011	0.524333	-0.0276016
UnsatDeg	0.0167608	-0.0820813	0.115603	0.739032	0.00432558	-0.0968845	0.105536	0.933081	0.0241884	-0.074954	0.123331	0.631743	-0.0208628	-0.10339	0.0616648	0.619428	-0.00304377	-0.0916913	0.0856038	0.946213	-0.0218481	-0.112328	0.0686314	0.63524	0.00684664	-0.0890764	0.10277	0.888472	-0.0275238	-0.126906	0.0718583	0.586417	0.000388085	-0.0987136	0.0994898	0.993861	0.0133801	-0.0858374	0.112598	0.791052	0.0166221	-0.0823209	0.115565	0.741366	0.0148584	-0.0863572	0.116074	0.773033	0.0172497
DHA	0.0929826	-0.00553331	0.191498	0.0642608	0.0880177	-0.0109986	0.187034	0.0813096	0.0853096	-0.0138323	0.184452	0.0914943	-0.0101869	-0.0942269	0.0738532	0.811741	0.00764892	-0.0822908	0.0975886	0.867294	0.0391046	-0.0518826	0.130092	0.398648	0.0540565	-0.0426072	0.15072	0.272243	0.0729444	-0.0245022	0.170391	0.14191	0.0744574	-0.0240157	0.17293	0.13794	0.0877435	-0.0129011	0.188388	0.0873167	0.0915399	-0.0102986	0.193378	0.0779712	0.0926734	-0.00690055	0.192247	0.068042	0.093364
LA	0.0762406	-0.0200785	0.17256	0.120473	0.0675182	-0.0308224	0.165859	0.177857	0.0528267	-0.0590878	0.164741	0.353979	0.0353036	-0.0448578	0.115465	0.387079	0.0417502	-0.0452335	0.128734	0.34593	0.0790738	-0.00882503	0.166973	0.0777312	0.0483375	-0.0462265	0.142902	0.315534	0.0592004	-0.0359068	0.154308	0.221776	0.0620637	-0.033844	0.157971	0.204041	0.0739158	-0.022721	0.170553	0.133446	0.0740497	-0.0230739	0.171173	0.134694	0.0766422	-0.0198444	0.173129	0.119174	0.076178
CLA	0.0645348	-0.0323067	0.161376	0.190919	0.0649223	-0.0318766	0.161721	0.188079	0.0541829	-0.0438467	0.152212	0.277862	-0.0109222	-0.0928011	0.0709567	0.793235	0.0026852	-0.085481	0.0908514	0.952283	0.0329857	-0.0565149	0.122486	0.46914	0.0299066	-0.0647935	0.124607	0.535036	0.0750394	-0.0202193	0.170298	0.122256	0.0658262	-0.0303501	0.162002	0.179209	0.0599865	-0.0378955	0.157868	0.228984	0.0615423	-0.0374168	0.160501	0.222195	0.0687885	-0.030023	0.1676	0.171889	0.0639747
FAw3	0.0647327	-0.0346299	0.164095	0.20102	0.0591951	-0.0407147	0.159105	0.244799	0.0520295	-0.0492152	0.153274	0.312966	-0.0256501	-0.10905	0.0577499	0.545733	-0.0206403	-0.11114	0.0698598	0.65411	0.0199981	-0.0711921	0.111188	0.666596	0.0366542	-0.0602373	0.133546	0.457471	0.0417368	-0.0566542	0.140128	0.404808	0.0446023	-0.0546574	0.143862	0.37755	0.059055	-0.042356	0.160466	0.252958	0.0616481	-0.0421045	0.165401	0.243446	0.0639901	-0.0359033	0.163884	0.208639	0.0645097
FAw6	0.0638054	-0.0393905	0.167001	0.224884	0.0547457	-0.0500987	0.15959	0.305259	0.0363643	-0.0787478	0.151476	0.534921	0.0374424	-0.0480297	0.122914	0.38961	0.0397736	-0.0535589	0.133106	0.402638	0.0737076	-0.0204847	0.1679	0.124742	0.0381525	-0.0628123	0.139117	0.457971	0.0510625	-0.0505287	0.152654	0.32368	0.0501659	-0.0524374	0.152769	0.337025	0.0616494	-0.041809	0.165108	0.242104	0.0605852	-0.0443062	0.165477	0.256834	0.0638607	-0.0394605	0.167182	0.225043	0.0629655
PUFA	0.069432	-0.0355908	0.174455	0.194452	0.0603023	-0.0464255	0.16703	0.267333	0.0431573	-0.0733136	0.159628	0.466756	0.0306999	-0.0563381	0.117738	0.488421	0.0311869	-0.0639106	0.126284	0.519462	0.0714213	-0.0244763	0.167319	0.143932	0.0410457	-0.0618009	0.143892	0.43314	0.0530057	-0.05052	0.156531	0.314745	0.0526645	-0.0519556	0.157285	0.32295	0.066398	-0.0390492	0.171845	0.216473	0.0661029	-0.0413035	0.173509	0.227019	0.0692375	-0.0359144	0.174389	0.196249	0.0686247
MUFA	-0.0229792	-0.120225	0.0742669	0.642507	-0.0161508	-0.114113	0.0818116	0.746016	-0.0304114	-0.127955	0.0671326	0.540274	-0.0257498	-0.1068	0.0553002	0.53255	-0.0253771	-0.113627	0.0628729	0.572148	-0.00701327	-0.0956358	0.0816092	0.876441	-0.0209347	-0.115023	0.0731535	0.662029	0.00543791	-0.0910675	0.101943	0.911847	-0.0217923	-0.118329	0.0747439	0.657426	-0.0273347	-0.127204	0.0725343	0.590806	-0.0314431	-0.132023	0.0691365	0.539168	-0.0230171	-0.120378	0.0743436	0.642349	-0.0227861
SFA	0.049432	-0.0463661	0.14523	0.310994	0.0500429	-0.045716	0.145802	0.30486	0.0286199	-0.0728315	0.130071	0.579477	0.0257576	-0.0539613	0.105477	0.525617	0.0317239	-0.0551016	0.11855	0.472968	0.0530609	-0.034183	0.140305	0.232529	0.0301904	-0.0629214	0.123302	0.524194	0.0610302	-0.0331273	0.155188	0.203308	0.0426406	-0.0523275	0.137609	0.377922	0.0469292	-0.0498396	0.143698	0.340956	0.0454685	-0.0537865	0.144723	0.368341	0.0502483	-0.0458687	0.146365	0.304684	0.0486623
DHA-FA	0.0862542	-0.0121458	0.184654	0.0856145	0.0810109	-0.0179417	0.179964	0.108302	0.091711	-0.00671873	0.190141	0.0677358	-0.0174987	-0.101419	0.0664214	0.68203	0.00039103	-0.0899434	0.0907255	0.993214	0.0197246	-0.0714824	0.110932	0.670941	0.0518933	-0.0445135	0.1483	0.290582	0.0572359	-0.0407668	0.155239	0.251586	0.0697034	-0.0286278	0.168035	0.164218	0.0805869	-0.0189891	0.180163	0.112393	0.0842009	-0.0150159	0.183418	0.0960204	0.0862915	-0.0137631	0.186346	0.0907583	0.0877999
LA-FA	0.0814295	-0.0125073	0.175366	0.089127	0.0711203	-0.0274163	0.169657	0.156695	0.063562	-0.038037	0.165161	0.219449	0.0494156	-0.0292454	0.128077	0.217509	0.0539457	-0.029902	0.137793	0.206658	0.0792474	-0.00636797	0.164863	0.0695518	0.0583156	-0.0335908	0.150222	0.21297	0.0433807	-0.0513196	0.138081	0.368351	0.0699923	-0.0238012	0.163786	0.143147	0.0867661	-0.00986977	0.183402	0.078303	0.088042	-0.00732885	0.183413	0.0702963	0.081664	-0.0123971	0.175725	0.0886323	0.0817357
CLA-FA	0.0487586	-0.0429805	0.140498	0.296711	0.0497296	-0.0419789	0.141438	0.287046	0.0428468	-0.0491597	0.134853	0.360467	-0.0435219	-0.12129	0.0342458	0.271849	-0.0157542	-0.0987448	0.0672363	0.709188	0.00719206	-0.0779435	0.0923276	0.868175	0.0127564	-0.0769074	0.10242	0.779849	0.0570695	-0.0331079	0.147247	0.214166	0.0523061	-0.03885	0.143462	0.259964	0.0428786	-0.0499	0.135657	0.364114	0.0459071	-0.0470586	0.138873	0.332235	0.0525819	-0.0411687	0.146332	0.270843	0.0482351
FAw3-FA	0.0525465	-0.046977	0.15207	0.299909	0.0463197	-0.0538732	0.146513	0.363969	0.05366	-0.0457186	0.153039	0.289095	-0.0389978	-0.122734	0.0447382	0.360396	-0.0366419	-0.127475	0.0541916	0.428191	-0.0076673	-0.099237	0.0839024	0.869329	0.0315436	-0.0651517	0.128239	0.521668	0.0161889	-0.0833711	0.115749	0.74938	0.0338331	-0.065545	0.133211	0.503687	0.0469166	-0.0535633	0.147397	0.359194	0.0497194	-0.0508898	0.150329	0.331868	0.0516761	-0.0488243	0.152177	0.312691	0.0531685
FAw6-FA	0.0502504	-0.0437873	0.144288	0.294112	0.0366606	-0.0621404	0.135462	0.466139	0.0324502	-0.0656996	0.1306	0.516079	0.0375808	-0.0410057	0.116167	0.347663	0.040788	-0.043195	0.124771	0.340238	0.0462328	-0.039531	0.131997	0.289875	0.0324253	-0.0591512	0.124002	0.486758	0.0116167	-0.08294	0.106173	0.809267	0.0395602	-0.0544093	0.13353	0.408364	0.053422	-0.0429042	0.149748	0.276231	0.0545718	-0.0404155	0.149559	0.259378	0.0501045	-0.0440624	0.144271	0.296174	0.0493172
PUFA-FA	0.0605959	-0.0358768	0.157069	0.21762	0.0470375	-0.0549718	0.149047	0.365209	0.0443172	-0.0557135	0.144348	0.384286	0.0241168	-0.0566749	0.104908	0.557587	0.0262652	-0.0603559	0.112886	0.551417	0.0391491	-0.0490104	0.127309	0.383167	0.0370118	-0.0571686	0.131192	0.440207	0.0123433	-0.0857276	0.110414	0.804693	0.0445925	-0.0522985	0.141483	0.366117	0.0617178	-0.0365641	0.16	0.217721	0.0633409	-0.0335955	0.160277	0.199677	0.0601166	-0.0366387	0.156872	0.222621	0.0597673
MUFA-FA	-0.0961854	-0.192824	0.0004528	0.0510779	-0.0870248	-0.187504	0.0134546	0.0894056	-0.0819768	-0.182784	0.0188309	0.110679	-0.0636852	-0.144559	0.0171882	0.122369	-0.0682141	-0.155131	0.018703	0.123639	-0.0720121	-0.160254	0.0162302	0.109426	-0.0672063	-0.161609	0.0271967	0.162413	-0.0561499	-0.153703	0.041403	0.25849	-0.0833472	-0.180172	0.0134773	0.091371	-0.101091	-0.200271	-0.00191105	0.0457665	-0.0998438	-0.19707	-0.00261726	0.0441715	-0.0965777	-0.193369	0.000213603	0.0505053	-0.096009
SFA-FA	0.0702462	-0.0241977	0.16469	0.144463	0.0784602	-0.0166294	0.17355	0.105565	0.0663612	-0.0281237	0.160846	0.168122	0.0761412	-0.00186361	0.154146	0.0557015	0.0801323	-0.00394418	0.164209	0.0617011	0.0652628	-0.0211168	0.151643	0.138241	0.0599086	-0.0318385	0.151656	0.199978	0.0809175	-0.01196	0.173795	0.0875292	0.0748015	-0.0186367	0.16824	0.116321	0.0733513	-0.0217129	0.168416	0.130079	0.0710102	-0.0235676	0.165588	0.140719	0.0743354	-0.0218341	0.170505	0.129402	0.0698979
Glc	0.00491225	-0.0898191	0.0996436	0.918853	0.0189774	-0.0783741	0.116329	0.701748	0.0245264	-0.073202	0.122255	0.622012	0.0264654	-0.0524864	0.105417	0.510224	0.0170084	-0.0678227	0.10184	0.693648	-0.027742	-0.114115	0.0586308	0.528104	0.0216158	-0.0706713	0.113903	0.645415	0.0112365	-0.0818044	0.104277	0.812445	0.001047	-0.0929642	0.0950582	0.982543	0.00560984	-0.0893817	0.100601	0.907629	0.00382483	-0.0911174	0.0987671	0.936913	0.00484575	-0.0900305	0.099722	0.920069	0.00518959
Lac	-0.103241	-0.206354	-0.000128052	0.0497175	-0.0937935	-0.200368	0.0127811	0.084374	-0.0931617	-0.19755	0.0112262	0.0801109	-0.0471359	-0.133517	0.0392448	0.283985	-0.0325043	-0.126101	0.0610923	0.495145	-0.0723949	-0.166855	0.0220651	0.132672	-0.0932653	-0.193193	0.00666255	0.0672703	-0.0877887	-0.189492	0.0139149	0.0904834	-0.0822734	-0.185352	0.0208054	0.117409	-0.103934	-0.207432	-0.000436658	0.0490459	-0.108602	-0.212696	-0.00450765	0.0409141	-0.102951	-0.206221	0.000318539	0.0507074	-0.103794
Pyr	0.0425614	-0.0545811	0.139704	0.389566	0.0595113	-0.0403556	0.159378	0.24209	0.0480921	-0.049132	0.145316	0.331412	-0.0210025	-0.102353	0.0603481	0.612008	0.0188565	-0.0676737	0.105387	0.668571	-0.00208096	-0.0919025	0.0877406	0.963693	0.0204018	-0.0738096	0.114613	0.670521	0.0414865	-0.0541073	0.13708	0.394054	0.0290183	-0.0680731	0.12611	0.557147	0.0454302	-0.0519635	0.142824	0.359676	0.0414527	-0.055907	0.138812	0.403071	0.0427761	-0.0545017	0.140054	0.387839	0.0427419
Cit	0.0533049	-0.0365679	0.143178	0.244301	0.0506859	-0.0392835	0.140655	0.268723	0.0582542	-0.0316671	0.148175	0.203544	0.0224122	-0.0519756	0.0968001	0.553951	0.0558856	-0.0240245	0.135796	0.169931	0.0222478	-0.0611772	0.105673	0.600366	0.0292019	-0.0582316	0.116635	0.511799	0.0322264	-0.056865	0.121318	0.477412	0.0569359	-0.0320934	0.145965	0.209394	0.057533	-0.0340014	0.149068	0.217303	0.0594554	-0.0320012	0.150912	0.201974	0.053819	-0.0362402	0.143878	0.240759	0.052739
Glol	-0.0574939	-0.165524	0.0505364	0.296068	-0.0457156	-0.15643	0.0649992	0.41741	-0.0485754	-0.157239	0.0600882	0.380023	-0.0391471	-0.12934	0.0510462	0.393957	-0.0239828	-0.121093	0.073127	0.627558	-0.0379784	-0.136815	0.0608587	0.450433	-0.0312715	-0.136877	0.0743338	0.560782	-0.0337213	-0.140737	0.073294	0.535943	-0.0487559	-0.155777	0.0582654	0.370988	-0.0597357	-0.168644	0.0491725	0.281542	-0.0609913	-0.169651	0.0476686	0.270477	-0.0580438	-0.166263	0.0501753	0.292318	-0.0570163
Ala	-0.00166553	-0.0942604	0.0909293	0.971809	0.00771744	-0.0861618	0.101597	0.871692	0.0063334	-0.0867201	0.0993869	0.893623	0.0073487	-0.069136	0.0838334	0.850266	0.017411	-0.065109	0.099931	0.678502	-0.0256675	-0.10999	0.0586552	0.549886	-0.00940579	-0.0994426	0.080631	0.837379	0.00342327	-0.0874819	0.0943285	0.941021	-0.00455902	-0.0962107	0.0870927	0.922146	-0.00356507	-0.0965839	0.0894537	0.939975	-0.00534489	-0.099002	0.0883122	0.910725	-0.00115313	-0.0939569	0.0916506	0.980524	-0.00243393
Gln	-0.0563711	-0.145823	0.0330814	0.216114	-0.0699673	-0.161189	0.0212548	0.132378	-0.0546061	-0.143966	0.0347539	0.230329	-0.029336	-0.104183	0.0455107	0.441375	-0.0460354	-0.125732	0.0336611	0.256795	-0.022123	-0.104107	0.0598611	0.59605	-0.0425456	-0.129519	0.0444274	0.336768	-0.0599855	-0.148105	0.0281341	0.181564	-0.0599806	-0.148489	0.0285277	0.183525	-0.0580925	-0.149055	0.0328704	0.210017	-0.0540564	-0.14444	0.0363276	0.240383	-0.0557832	-0.145701	0.0341344	0.223323	-0.0584989
Gly	0.0321717	-0.08874	0.153084	0.601202	0.0192844	-0.103847	0.142416	0.75832	0.0316004	-0.0891338	0.152335	0.607147	-0.00592005	-0.106943	0.0951032	0.908327	0.0251423	-0.0824635	0.132748	0.646224	0.0251308	-0.0860795	0.136341	0.65709	0.0264711	-0.0908018	0.143744	0.657444	0.0141717	-0.105096	0.133439	0.815413	0.0346257	-0.0854231	0.154674	0.571004	0.0357195	-0.0858002	0.157239	0.563673	0.034599	-0.0867473	0.155945	0.575422	0.0329539	-0.0882172	0.154125	0.59318	0.0310213
His	0.0168702	-0.0834418	0.117182	0.7411	0.0147946	-0.0855401	0.115129	0.772055	0.0132358	-0.0870489	0.11352	0.795406	0.0191708	-0.0633193	0.101661	0.647987	0.0178607	-0.0715267	0.107248	0.69465	0.039572	-0.0520233	0.131167	0.396186	0.0106178	-0.0866949	0.107931	0.830257	0.00934082	-0.0893148	0.107996	0.852429	0.0147315	-0.0845165	0.11398	0.770583	0.0153658	-0.0852328	0.115964	0.764113	0.0170557	-0.0833606	0.117472	0.738618	0.0164287	-0.0840586	0.116916	0.748065	0.016725
Ile	-0.0987572	-0.202395	0.0048805	0.061751	-0.0885002	-0.196464	0.0194636	0.107857	-0.0876404	-0.192874	0.0175928	0.102362	-0.0620897	-0.148045	0.023866	0.15635	-0.043473	-0.137137	0.0501913	0.36206	-0.0774401	-0.17204	0.0171593	0.108331	-0.0934054	-0.193346	0.00653553	0.0668977	-0.0686388	-0.171833	0.0345552	0.191747	-0.0938114	-0.196456	0.00883315	0.0731309	-0.100933	-0.204758	0.00289321	0.056702	-0.0988313	-0.202566	0.00490347	0.0617991	-0.0986464	-0.202441	0.00514832	0.0624365	-0.0993403
Leu	-0.0979487	-0.198281	0.00238329	0.0556683	-0.0883663	-0.192504	0.0157718	0.0960623	-0.0868942	-0.188927	0.0151385	0.0948652	-0.0385837	-0.122851	0.0456832	0.368533	-0.0277517	-0.1191	0.0635968	0.55065	-0.0674468	-0.159255	0.0243617	0.149443	-0.0944194	-0.191456	0.00261724	0.0564754	-0.0671934	-0.167313	0.0329267	0.187788	-0.0893997	-0.188871	0.010072	0.0780138	-0.101012	-0.201611	-0.00041331	0.0490707	-0.100982	-0.201763	-0.000201623	0.0495456	-0.0977199	-0.19823	0.00279065	0.0566764	-0.0982081
Val	-0.0807139	-0.180726	0.0192981	0.113398	-0.0695041	-0.173839	0.0348309	0.191072	-0.0679997	-0.170154	0.0341544	0.191408	-0.0391663	-0.122641	0.0443081	0.356824	-0.0194293	-0.109662	0.0708033	0.672281	-0.0698906	-0.161063	0.0212817	0.132587	-0.0894795	-0.186025	0.00706643	0.0691961	-0.0552857	-0.154628	0.0440569	0.274574	-0.0775877	-0.176796	0.0216209	0.124964	-0.08268	-0.182897	0.0175364	0.105608	-0.0809466	-0.181058	0.0191648	0.11272	-0.0805944	-0.180737	0.019548	0.1144	-0.0810261
Phe	-0.103652	-0.189274	-0.0180308	0.0177854	-0.0971478	-0.184978	-0.00931726	0.0302567	-0.0981352	-0.184123	-0.0121476	0.025403	-0.0556242	-0.126646	0.0153973	0.124414	-0.0331187	-0.111313	0.045076	0.405522	-0.0810803	-0.159312	-0.00284818	0.0422598	-0.0944743	-0.177575	-0.0113734	0.0259728	-0.0819215	-0.167655	0.00381165	0.061037	-0.0904887	-0.176019	-0.00495846	0.0381732	-0.104017	-0.189839	-0.0181946	0.0176542	-0.106065	-0.192015	-0.0201149	0.015709	-0.104366	-0.19018	-0.0185516	0.0172692	-0.103355
Tyr	0.0228249	-0.0761239	0.121774	0.650442	0.0551104	-0.0527351	0.162956	0.315687	0.0296414	-0.069528	0.128811	0.557123	0.00645563	-0.0754063	0.0883176	0.876863	0.0412475	-0.0466396	0.129135	0.35673	0.00528723	-0.084888	0.0954624	0.908287	0.0208063	-0.0748954	0.116508	0.6693	0.039829	-0.0577004	0.137358	0.422532	0.0223376	-0.0756759	0.120351	0.65436	0.0196139	-0.0800368	0.119265	0.698996	0.0190208	-0.081327	0.119369	0.70961	0.0223127	-0.0768537	0.121479	0.65848	0.023364
Ace	0.0664185	-0.0237752	0.156612	0.148483	0.0618351	-0.028776	0.152446	0.180488	0.0571342	-0.0341145	0.148383	0.219067	0.0124996	-0.0630907	0.0880898	0.745257	0.0324052	-0.0482083	0.113019	0.429826	0.0801724	-0.00191982	0.162265	0.0555762	0.0316657	-0.056902	0.120233	0.482518	0.0651327	-0.0235212	0.153787	0.149424	0.0639691	-0.0256417	0.15358	0.161276	0.0714495	-0.0194367	0.162336	0.123015	0.0680369	-0.0223825	0.158456	0.139852	0.0661213	-0.0241945	0.156437	0.150853	0.0658542
AcAce	0.0339451	-0.0627314	0.130622	0.490418	0.0293972	-0.067588	0.126382	0.551581	0.0409127	-0.0559937	0.137819	0.407035	0.0115772	-0.069053	0.0922075	0.777849	0.024212	-0.0619516	0.110376	0.580947	0.0381232	-0.0501444	0.126391	0.396324	0.0249443	-0.0686101	0.118499	0.600434	0.0277602	-0.067332	0.122852	0.566341	0.0297857	-0.0660146	0.125586	0.541385	0.0393833	-0.0579781	0.136745	0.426944	0.0359849	-0.061018	0.132988	0.466244	0.0332697	-0.0637653	0.130305	0.500669	0.034228
bOHBut	0.043161	-0.054965	0.141287	0.38771	0.0396572	-0.0586368	0.137951	0.428149	0.0466278	-0.051437	0.144692	0.350474	0.0426107	-0.0388591	0.124081	0.304424	0.0362244	-0.0512193	0.123668	0.415878	0.0585007	-0.0308953	0.147897	0.199004	0.0510741	-0.044066	0.146214	0.29188	0.0375082	-0.0589747	0.133991	0.445151	0.0412871	-0.056106	0.13868	0.40511	0.0486775	-0.0501849	0.14754	0.333635	0.0443365	-0.0539661	0.142639	0.375784	0.0433559	-0.0548969	0.141609	0.386184	0.0430425
Crea	-0.0570925	-0.1734	0.0592155	0.335116	-0.0532369	-0.169713	0.0632396	0.36943	-0.0528005	-0.169101	0.0635	0.372641	-0.0539999	-0.151776	0.0437765	0.278175	-0.0640468	-0.167994	0.0399008	0.226483	-0.0673042	-0.173952	0.0393439	0.215445	-0.0774652	-0.189911	0.034981	0.176382	-0.0813741	-0.196152	0.0334039	0.164153	-0.0514322	-0.166812	0.0639478	0.381366	-0.0574536	-0.17469	0.0597827	0.335904	-0.054817	-0.171695	0.0620614	0.357061	-0.0568677	-0.173339	0.0596037	0.337696	-0.0570143
Alb	-0.0424062	-0.145841	0.0610283	0.420724	-0.045882	-0.149412	0.0576481	0.384136	-0.0400086	-0.143347	0.0633301	0.447026	-0.0236256	-0.109102	0.0618509	0.587146	-0.054861	-0.147085	0.0373633	0.242904	-0.0197115	-0.113997	0.0745739	0.681282	-0.0532519	-0.153421	0.0469176	0.296585	-0.0510849	-0.152795	0.0506257	0.324034	-0.0414143	-0.143751	0.0609221	0.426738	-0.0483235	-0.152628	0.055981	0.362942	-0.0458702	-0.149986	0.0582456	0.386936	-0.0426517	-0.146215	0.0609114	0.418617	-0.0432995
Gp	-0.0766233	-0.168049	0.0148019	0.100213	-0.0700469	-0.162545	0.022451	0.137339	-0.0717723	-0.163364	0.0198194	0.124224	-0.0220721	-0.0982269	0.0540828	0.569115	-0.0306818	-0.112752	0.0513885	0.462782	-0.0407429	-0.124661	0.0431751	0.340408	-0.0549563	-0.14362	0.0337078	0.22373	-0.049875	-0.141017	0.041267	0.282654	-0.0657903	-0.156569	0.0249886	0.155002	-0.0809195	-0.172658	0.0108192	0.0836757	-0.0780052	-0.169619	0.013609	0.0949338	-0.0763875	-0.167991	0.0152155	0.101921	-0.0775746
[truncated: 15 more columns]

## Sheet: Delayed verbal mem (60-64 y)
Metabolite	Model 1				BMI (64 y)				Lipid Medication (64 y)				Childhood cognition (15 y)				Education (26 y)				SEP (53 y)				SEP (childhood)				Smoking (20-64 y)				Exercise (60-64 y)				Alcohol consumption (36 -64 y)				Diet (60-64 y): Carbohydrates				Diet (60-64 y): Total saturated total fatty acids nutrient density				Diet (60-64 y): Total Fat nutrient density
	beta	L95	U95	Pvalue	beta	L95	U95	Pvalue	beta	L95	U95	Pvalue	beta	L95	U95	Pvalue	beta	L95	U95	Pvalue	beta	L95	U95	Pvalue	beta	L95	U95	Pvalue	beta	L95	U95	Pvalue	beta	L95	U95	Pvalue	beta	L95	U95	Pvalue	beta	L95	U95	Pvalue	beta	L95	U95	Pvalue	beta
XXL-VLDL-P	0.00630023	-0.100737	0.113337	0.907936	0.019502	-0.0852811	0.124285	0.714635	0.00123193	-0.101245	0.103709	0.981157	-0.001018	-0.0897113	0.0876753	0.982007	0.0152679	-0.0788002	0.109336	0.74982	0.016215	-0.0793232	0.111753	0.7388	0.0227792	-0.0767943	0.122353	0.653129	0.0210796	-0.0806889	0.122848	0.684068	0.00744607	-0.0949009	0.109793	0.886338	0.00525987	-0.0970665	0.107586	0.919556	0.00137125	-0.101488	0.104231	0.979104	0.00660291	-0.0957528	0.108959	0.899145	0.00605672
XXL-VLDL-L	0.00587851	-0.10094	0.112697	0.913898	0.0189183	-0.0857002	0.123537	0.722399	0.000633272	-0.101765	0.103032	0.990305	-0.00206611	-0.0906802	0.086548	0.963459	0.0144196	-0.0795464	0.108386	0.763042	0.0156934	-0.0797527	0.111139	0.746673	0.0223075	-0.0771604	0.121775	0.659515	0.0203818	-0.0812585	0.122022	0.693619	0.00707252	-0.0951663	0.109311	0.891891	0.00488382	-0.097332	0.1071	0.925209	0.00089323	-0.10188	0.103667	0.986376	0.00620864	-0.0960401	0.108457	0.905039	0.00566292
XXL-VLDL-PL	0.00485613	-0.0991025	0.108815	0.926877	0.0168592	-0.0855233	0.119242	0.746311	0.00121462	-0.0990987	0.101528	0.981021	-0.00907123	-0.0961514	0.0780089	0.837818	0.00795724	-0.0844129	0.100327	0.865596	0.00756467	-0.0860907	0.10122	0.87391	0.0181383	-0.0794694	0.115746	0.71505	0.018753	-0.0809407	0.118447	0.711721	0.00481631	-0.0955965	0.105229	0.92492	0.00231769	-0.0983813	0.103017	0.963931	-0.00204314	-0.103612	0.0995258	0.968474	0.00515674	-0.095169	0.105482	0.919562	0.00475365
XXL-VLDL-C	0.0024981	-0.100635	0.105631	0.962044	0.012016	-0.0899858	0.114018	0.816974	-0.00741493	-0.10939	0.0945605	0.886402	-0.0136404	-0.101104	0.0738235	0.759282	0.00687789	-0.0856074	0.0993632	0.883832	0.0134147	-0.0807837	0.107613	0.779641	0.018154	-0.0798586	0.116167	0.715942	0.01158	-0.0882936	0.111454	0.819804	0.00452339	-0.0960705	0.105117	0.9296	0.00290473	-0.0976834	0.103493	0.954755	-0.00201763	-0.103242	0.0992068	0.968762	0.00312557	-0.0976696	0.103921	0.95142	0.00253741
XXL-VLDL-CE	0.00711418	-0.0927631	0.106991	0.888705	0.0122999	-0.0856427	0.110242	0.805121	-0.00808448	-0.108972	0.0928026	0.874899	-0.0160667	-0.100781	0.0686472	0.709423	0.00484758	-0.0848563	0.0945514	0.915443	0.018726	-0.0725141	0.109966	0.686797	0.0150725	-0.0798264	0.109971	0.75501	0.0101462	-0.0864766	0.106769	0.83655	0.00952512	-0.0877851	0.106835	0.847498	0.00810327	-0.0893794	0.105586	0.870269	0.00456941	-0.0931535	0.102292	0.926803	0.00763795	-0.090054	0.10533	0.877919	0.00717273
XXL-VLDL-FC	-0.00693277	-0.111023	0.0971577	0.89589	0.00666723	-0.097223	0.110557	0.899664	-0.00907856	-0.110118	0.0919612	0.859878	-0.0145681	-0.102265	0.0731292	0.74413	0.00101717	-0.0919022	0.0939365	0.98284	8.00714e-05	-0.0944106	0.0945708	0.998672	0.0139421	-0.0846207	0.112505	0.78108	0.00860358	-0.0920294	0.109237	0.866606	-0.00520627	-0.10643	0.0960174	0.919509	-0.00859063	-0.109903	0.0927216	0.867689	-0.0129644	-0.115087	0.0891586	0.803043	-0.0059837	-0.107208	0.0952411	0.907542	-0.00672775
XXL-VLDL-TG	0.00661707	-0.101021	0.114256	0.903866	0.0205436	-0.0847901	0.125877	0.701608	0.00245737	-0.100184	0.105098	0.962483	0.001923	-0.0869719	0.0908179	0.966096	0.0174066	-0.0769221	0.111735	0.716953	0.0167967	-0.0789874	0.112581	0.730459	0.02372	-0.076149	0.123589	0.640791	0.0225951	-0.0795493	0.12474	0.663879	0.00777082	-0.0948669	0.110409	0.881751	0.00539407	-0.0972336	0.108022	0.917752	0.00187887	-0.101205	0.104963	0.971434	0.00688751	-0.0957535	0.109528	0.895113	0.00632302
XL-VLDL-P	-0.0139242	-0.123369	0.095521	0.802625	0.00146751	-0.105167	0.108102	0.978429	-0.0109003	-0.114025	0.0922246	0.835491	-0.00928057	-0.0984287	0.0798676	0.837929	0.00744071	-0.0875754	0.102457	0.87772	0.0121416	-0.0845901	0.108873	0.805214	0.014454	-0.0863269	0.115235	0.778117	0.00665333	-0.0963922	0.109699	0.899054	-0.0123351	-0.115476	0.0908059	0.814237	-0.014019	-0.11727	0.0892322	0.78966	-0.0166995	-0.120173	0.0867742	0.751194	-0.0124581	-0.11574	0.0908233	0.812671	-0.0130672
XL-VLDL-L	-0.0130356	-0.121931	0.0958595	0.814067	0.00207048	-0.104484	0.108625	0.969547	-0.0107753	-0.113889	0.0923389	0.837334	-0.00968538	-0.0988803	0.0795095	0.831051	0.00742961	-0.0875962	0.102455	0.877913	0.012317	-0.0844357	0.10907	0.8025	0.0151826	-0.0856181	0.115983	0.767292	0.0069463	-0.0960807	0.109973	0.894616	-0.0116135	-0.114788	0.0915605	0.824977	-0.0131503	-0.11642	0.0901197	0.802449	-0.0160726	-0.119603	0.0874577	0.760369	-0.0116594	-0.114976	0.0916568	0.824536	-0.0122882
XL-VLDL-PL	-0.00976921	-0.113308	0.0937693	0.852937	0.0038077	-0.0996081	0.107223	0.942332	-0.0120756	-0.112615	0.0884637	0.813455	-0.0105532	-0.0977139	0.0766075	0.81196	0.00545418	-0.087223	0.0981314	0.907946	0.0101749	-0.0840551	0.104405	0.831991	0.0149277	-0.0832216	0.113077	0.765085	0.00657851	-0.0935868	0.106744	0.897329	-0.00813546	-0.108858	0.092587	0.873912	-0.0114642	-0.112205	0.0892761	0.823084	-0.0155307	-0.117058	0.0859966	0.763774	-0.00870474	-0.109424	0.0920144	0.865168	-0.00938217
XL-VLDL-C	-0.00666572	-0.11505	0.101718	0.903826	0.00514592	-0.101839	0.112131	0.924711	-0.0113286	-0.116506	0.0938488	0.832408	-0.0169567	-0.10786	0.0739468	0.713997	0.00454136	-0.0918591	0.100942	0.926254	0.0123131	-0.0860284	0.110655	0.805686	0.0173442	-0.0850471	0.119736	0.73929	0.00716946	-0.0972009	0.11154	0.892642	-0.00585585	-0.110654	0.0989422	0.912581	-0.00563356	-0.110504	0.0992369	0.915944	-0.00983026	-0.115072	0.0954118	0.854395	-0.0057124	-0.110821	0.0993965	0.914966	-0.00637492
XL-VLDL-CE	-0.000564535	-0.113745	0.112616	0.992181	0.0113348	-0.098684	0.121354	0.839595	-0.00415246	-0.112264	0.103959	0.939847	-0.0172463	-0.110698	0.0762052	0.716915	0.00914388	-0.0899368	0.108225	0.856117	0.0190161	-0.0822703	0.120303	0.712243	0.02208	-0.0832935	0.127454	0.680591	0.0134289	-0.0939892	0.120847	0.805981	0.000478292	-0.107262	0.108218	0.993041	0.00140649	-0.106522	0.109335	0.979573	-0.00116814	-0.10919	0.106854	0.983049	0.000224687	-0.107967	0.108417	0.996744	-0.000447746
XL-VLDL-FC	-0.00643124	-0.109457	0.096594	0.902389	0.00511906	-0.0977822	0.10802	0.92214	-0.0119083	-0.113111	0.0892943	0.817178	-0.0166211	-0.104204	0.070962	0.70925	0.00527889	-0.0874945	0.0980523	0.910984	0.00796157	-0.0864581	0.102381	0.868418	0.0164846	-0.0818956	0.114865	0.742008	0.00662007	-0.0936356	0.106876	0.896777	-0.00607114	-0.106941	0.0947988	0.905868	-0.00816518	-0.10911	0.0927794	0.873731	-0.0125933	-0.114529	0.0893424	0.808224	-0.00542066	-0.10648	0.0956386	0.916071	-0.00618814
XL-VLDL-TG	-0.0168036	-0.12852	0.0949126	0.76761	-0.000521598	-0.107207	0.106164	0.992336	-0.0114952	-0.114563	0.0915725	0.826557	-0.00843299	-0.097334	0.080468	0.852147	0.00711119	-0.0877365	0.101959	0.882889	0.0111904	-0.085322	0.107703	0.819799	0.0119067	-0.0886624	0.112476	0.816066	0.0054522	-0.0974871	0.108392	0.91712	-0.0146327	-0.117523	0.0882579	0.779935	-0.0168264	-0.119875	0.0862224	0.748368	-0.0186966	-0.121875	0.084482	0.721847	-0.0148927	-0.117926	0.0881404	0.776432	-0.015444
L-VLDL-P	-0.0248048	-0.136911	0.0873011	0.663806	-0.00845871	-0.115136	0.098219	0.876203	-0.0197067	-0.122711	0.0832976	0.707025	-0.00461724	-0.0935276	0.0842931	0.918727	0.00499875	-0.0900696	0.100067	0.917718	0.0117104	-0.0849355	0.108356	0.811836	0.00166391	-0.0987878	0.102116	0.974037	-0.00213633	-0.105099	0.100826	0.967483	-0.0221972	-0.125051	0.0806565	0.671589	-0.0246275	-0.127663	0.0784085	0.638681	-0.0253425	-0.128447	0.0777622	0.629206	-0.0224261	-0.125443	0.0805906	0.6689	-0.0226833
L-VLDL-L	-0.025303	-0.137956	0.0873499	0.65904	-0.00898354	-0.116091	0.0981243	0.869113	-0.0204368	-0.123889	0.0830152	0.697949	-0.00592711	-0.0952506	0.0833964	0.896268	0.00429216	-0.0912129	0.0997972	0.929638	0.011106	-0.0859982	0.10821	0.822207	0.00125073	-0.0996646	0.102166	0.980572	-0.00267243	-0.106091	0.100746	0.959508	-0.0225834	-0.125905	0.0807384	0.667641	-0.0248814	-0.128386	0.0786229	0.636758	-0.0258385	-0.129422	0.0777454	0.624123	-0.0228676	-0.12636	0.0806248	0.664237	-0.0231319
L-VLDL-PL	-0.0301681	-0.143575	0.0832392	0.601285	-0.0137889	-0.120288	0.0927101	0.799209	-0.025987	-0.128902	0.0769284	0.619872	-0.00776701	-0.0967453	0.0812113	0.863821	0.00247309	-0.0927569	0.0977031	0.959306	0.0104377	-0.0863322	0.107208	0.832173	-0.00384901	-0.104302	0.0966036	0.939989	-0.00677049	-0.109763	0.0962225	0.897235	-0.0260194	-0.128907	0.0768681	0.619339	-0.029041	-0.132158	0.0740758	0.580108	-0.0307027	-0.133944	0.0725384	0.559112	-0.0270175	-0.130064	0.0760289	0.606525	-0.0272823
L-VLDL-C	-0.0341325	-0.163065	0.0947999	0.603041	-0.0171414	-0.136178	0.101895	0.777248	-0.0309819	-0.146867	0.0849031	0.59946	-0.0229209	-0.122961	0.0771192	0.652623	-0.00593169	-0.112818	0.100954	0.913174	0.000619572	-0.108493	0.109732	0.991099	-0.00623348	-0.1194	0.106933	0.913818	-0.0112119	-0.126873	0.104449	0.848955	-0.0307821	-0.146407	0.0848425	0.600995	-0.0299396	-0.14592	0.0860406	0.612082	-0.032727	-0.148788	0.0833339	0.579642	-0.0301951	-0.146275	0.0858846	0.60936	-0.0306193
L-VLDL-CE	-0.0311569	-0.168713	0.106399	0.656351	-0.0150295	-0.141522	0.111462	0.815423	-0.030609	-0.154555	0.0933368	0.627588	-0.0279966	-0.134787	0.0787937	0.606538	-0.00441732	-0.118381	0.109546	0.939295	0.00105725	-0.115648	0.117762	0.985799	-0.00499004	-0.126002	0.116022	0.935427	-0.0117246	-0.135018	0.111569	0.851792	-0.0295156	-0.152997	0.0939657	0.638668	-0.0259712	-0.149849	0.0979064	0.680437	-0.0281211	-0.15208	0.0958374	0.655843	-0.0276221	-0.151688	0.0964442	0.661841	-0.0279828
L-VLDL-FC	-0.0357319	-0.148974	0.07751	0.535399	-0.020086	-0.12874	0.0885682	0.716477	-0.0312548	-0.136505	0.0739957	0.559684	-0.0213596	-0.112387	0.0696682	0.644804	-0.00706065	-0.104412	0.0902907	0.886685	0.00172421	-0.0973012	0.10075	0.97271	-0.00719664	-0.109983	0.0955897	0.890585	-0.0121865	-0.117487	0.0931138	0.820133	-0.0325161	-0.137657	0.0726252	0.543537	-0.0344366	-0.139922	0.0710484	0.521365	-0.0372316	-0.142891	0.0684275	0.488868	-0.0326714	-0.138057	0.0727139	0.542552	-0.0331019
L-VLDL-TG	-0.0229911	-0.13312	0.0871375	0.681717	-0.00657235	-0.111805	0.0986607	0.90234	-0.0170319	-0.118562	0.0844981	0.74173	-0.000486819	-0.0880117	0.0870381	0.99128	0.00623677	-0.0873456	0.0998192	0.895822	0.0134035	-0.0816923	0.108499	0.781845	0.00309059	-0.0957993	0.10198	0.951037	-0.000206882	-0.101634	0.101221	0.996803	-0.0208847	-0.122163	0.0803932	0.685397	-0.0239141	-0.125397	0.0775688	0.64342	-0.0237189	-0.125228	0.0777902	0.646219	-0.0208287	-0.122243	0.0805854	0.686596	-0.0210715
M-VLDL-P	-0.0232918	-0.132825	0.0862416	0.676137	-0.00903643	-0.114178	0.0961055	0.865911	-0.0206158	-0.122788	0.0815566	0.691816	-0.00374678	-0.0920584	0.0845649	0.933563	0.00201045	-0.0923599	0.0963808	0.966613	0.0114418	-0.0845942	0.107478	0.814926	0.00063562	-0.0991528	0.100424	0.990015	-0.00569631	-0.107552	0.0961596	0.912507	-0.0242739	-0.126331	0.0777828	0.640326	-0.0235673	-0.125789	0.0786547	0.650612	-0.0234296	-0.125734	0.0788744	0.652782	-0.0216679	-0.123958	0.0806222	0.67731	-0.0216202
M-VLDL-L	-0.0226291	-0.13193	0.0866723	0.684215	-0.00869357	-0.113572	0.0961853	0.870632	-0.0206808	-0.122707	0.0813456	0.690476	-0.00432526	-0.0925286	0.0838781	0.923242	0.00168391	-0.0925729	0.0959407	0.971999	0.0116274	-0.0842894	0.107544	0.811751	0.000496065	-0.0991548	0.100147	0.992196	-0.00550177	-0.107195	0.0961915	0.915349	-0.0236797	-0.125603	0.0782437	0.6481	-0.0228589	-0.124949	0.0792308	0.66003	-0.0229303	-0.125115	0.0792543	0.659336	-0.0210552	-0.123217	0.0811062	0.685564	-0.0210145
M-VLDL-PL	-0.0260765	-0.136081	0.083928	0.641452	-0.0122116	-0.117452	0.0930289	0.81967	-0.0246494	-0.127128	0.0778289	0.63656	-0.0065534	-0.0951747	0.0820679	0.884477	-0.00319492	-0.0979332	0.0915433	0.947172	0.00843126	-0.0879403	0.104803	0.863525	-0.00328644	-0.103381	0.0968078	0.948564	-0.00877638	-0.110911	0.0933583	0.865934	-0.0269383	-0.12931	0.0754335	0.605215	-0.0262839	-0.128866	0.0762981	0.614732	-0.0265246	-0.129209	0.0761598	0.611854	-0.0242168	-0.126834	0.0784003	0.642938	-0.0241824
M-VLDL-C	-0.00923773	-0.115818	0.0973421	0.864785	-1.18695e-05	-0.101907	0.101884	0.999817	-0.0164853	-0.117927	0.0849567	0.749525	-0.00619075	-0.093192	0.0808105	0.888808	0.000843523	-0.092126	0.093813	0.985777	0.0175604	-0.0769708	0.112092	0.715149	0.00350705	-0.0946902	0.101704	0.944058	0.000440092	-0.0994337	0.100314	0.993092	-0.01222	-0.112679	0.0882391	0.811117	-0.00955404	-0.11017	0.0910618	0.852006	-0.011159	-0.112005	0.0896868	0.827899	-0.00851083	-0.109259	0.0922371	0.868181	-0.00853443
M-VLDL-CE	0.00654097	-0.0970872	0.110169	0.901307	0.0108688	-0.0879304	0.109668	0.828885	-0.00796498	-0.109416	0.0934858	0.877413	-0.00251944	-0.0876281	0.0825892	0.953617	0.00241571	-0.0886575	0.0934889	0.958436	0.0260953	-0.0662608	0.118451	0.578868	0.0100566	-0.0860533	0.106166	0.837117	0.00798249	-0.0895673	0.105532	0.872274	0.00121595	-0.0970648	0.0994967	0.980607	0.00579624	-0.0926444	0.104237	0.907903	0.00388054	-0.0948023	0.102563	0.938417	0.00648443	-0.0921022	0.105071	0.897179	0.00649546
M-VLDL-FC	-0.0277769	-0.137872	0.0823179	0.620163	-0.013868	-0.118709	0.0909734	0.794961	-0.0252448	-0.127364	0.0768745	0.627234	-0.0097967	-0.0981298	0.0785364	0.8275	-0.00354581	-0.0979492	0.0908576	0.941172	0.0072334	-0.0888099	0.103277	0.882365	-0.00568953	-0.105419	0.09404	0.910753	-0.00893169	-0.110809	0.0929456	0.863243	-0.0275048	-0.129476	0.0744664	0.596212	-0.027317	-0.129555	0.0749207	0.599674	-0.0281613	-0.1305	0.0741777	0.58882	-0.0256911	-0.127943	0.0765604	0.621612	-0.0256592
M-VLDL-TG	-0.027193	-0.138596	0.0842098	0.631577	-0.0115361	-0.118118	0.0950458	0.831601	-0.021049	-0.124361	0.0822626	0.688967	-0.00216177	-0.0912411	0.0869176	0.961969	0.00204812	-0.0931218	0.0972181	0.966273	0.00985888	-0.0870103	0.106728	0.841512	5.39246e-05	-0.100659	0.100767	0.999161	-0.00712855	-0.110047	0.0957901	0.891755	-0.0275657	-0.130517	0.0753855	0.598906	-0.0276173	-0.130756	0.0755211	0.598885	-0.0264764	-0.129638	0.0766853	0.614146	-0.025144	-0.128322	0.0780342	0.632136	-0.0250749
S-VLDL-P	-0.0478705	-0.159773	0.064032	0.40085	-0.0360521	-0.145017	0.0729123	0.515772	-0.0486635	-0.155745	0.0584175	0.372163	-0.0182811	-0.110931	0.074369	0.69827	-0.0197975	-0.119065	0.0794703	0.695201	-0.00183499	-0.102936	0.099266	0.971553	-0.0253629	-0.130111	0.079385	0.63431	-0.028869	-0.135583	0.0778445	0.595127	-0.0479515	-0.154573	0.0586702	0.377142	-0.0472244	-0.154345	0.0598957	0.386625	-0.0490211	-0.156331	0.0582884	0.369682	-0.0457191	-0.152841	0.0614029	0.40194	-0.0456272
S-VLDL-L	-0.0465382	-0.157907	0.0648307	0.411844	-0.0354932	-0.143958	0.0729717	0.520385	-0.0490998	-0.156091	0.0578915	0.367495	-0.018071	-0.110505	0.074363	0.700906	-0.0210789	-0.120174	0.0780164	0.67603	-0.00131571	-0.102181	0.0995498	0.979553	-0.0257799	-0.130286	0.0787266	0.627956	-0.0287543	-0.135154	0.0776457	0.59551	-0.0470984	-0.153487	0.0592905	0.384643	-0.0462635	-0.153158	0.0606306	0.395355	-0.0483171	-0.155471	0.0588367	0.375896	-0.0445008	-0.151397	0.0623952	0.413604	-0.044462
S-VLDL-PL	-0.056516	-0.169832	0.0567997	0.32743	-0.0461382	-0.155035	0.0627589	0.405374	-0.0567883	-0.164591	0.0510147	0.301008	-0.0285155	-0.121734	0.0647035	0.547902	-0.0369862	-0.136922	0.0629493	0.467276	-0.0131166	-0.114957	0.0887239	0.800235	-0.040498	-0.145744	0.064748	0.449792	-0.0372589	-0.144644	0.0701266	0.495561	-0.0552009	-0.16254	0.0521381	0.312617	-0.055263	-0.163188	0.0526615	0.314701	-0.0573287	-0.165401	0.0507432	0.297638	-0.0536468	-0.161481	0.0541877	0.328646	-0.0535871
S-VLDL-C	-0.0261118	-0.13224	0.0800166	0.628865	-0.0222061	-0.125658	0.0812454	0.673256	-0.0442077	-0.151213	0.0627974	0.417158	-0.0114618	-0.100625	0.0777016	0.800603	-0.0224615	-0.118436	0.073513	0.645683	0.00705427	-0.0901058	0.104214	0.886567	-0.0195153	-0.120486	0.0814556	0.704159	-0.0214356	-0.123807	0.0809354	0.680813	-0.0307326	-0.133667	0.0722021	0.557558	-0.0280233	-0.131374	0.075328	0.594285	-0.0313065	-0.135514	0.0729008	0.555106	-0.0248385	-0.128304	0.0786274	0.637217	-0.0251932
S-VLDL-CE	-0.0112541	-0.114941	0.0924324	0.831138	-0.0106199	-0.111417	0.0901773	0.836014	-0.0357463	-0.143347	0.0718543	0.514059	-0.00603095	-0.0929981	0.0809362	0.891619	-0.0172997	-0.110918	0.076319	0.716575	0.0131972	-0.0813714	0.107766	0.783951	-0.0104009	-0.108909	0.0881074	0.835662	-0.0138931	-0.113825	0.086039	0.784749	-0.0176509	-0.118192	0.0828898	0.730168	-0.0134845	-0.114361	0.0873918	0.792841	-0.016743	-0.118541	0.0850552	0.746601	-0.0102146	-0.111248	0.0908192	0.842552	-0.0106132
S-VLDL-FC	-0.0498682	-0.159806	0.06007	0.373063	-0.0407286	-0.147596	0.0661389	0.454149	-0.0531856	-0.159286	0.0529147	0.324984	-0.0198838	-0.111476	0.0717085	0.669742	-0.0294166	-0.127693	0.0688599	0.556547	-0.0056924	-0.105695	0.0943102	0.910951	-0.0340786	-0.137606	0.0694491	0.517901	-0.0319997	-0.137457	0.0734574	0.551148	-0.0498868	-0.155282	0.0555084	0.35265	-0.0504648	-0.156482	0.0555527	0.349938	-0.0529298	-0.159344	0.0534842	0.328739	-0.0477286	-0.153665	0.058208	0.376293	-0.0478224
S-VLDL-TG	-0.0512804	-0.163164	0.0606035	0.368101	-0.0373118	-0.14594	0.0713162	0.499896	-0.0444613	-0.150512	0.0615892	0.410309	-0.0196222	-0.111266	0.0720219	0.674006	-0.0160303	-0.113902	0.0818416	0.747615	-0.00598578	-0.105955	0.0939837	0.906352	-0.0239427	-0.127529	0.0796438	0.649775	-0.0283854	-0.134236	0.0774646	0.598343	-0.0494195	-0.154883	0.0560439	0.357484	-0.049395	-0.155279	0.0564887	0.35963	-0.0494085	-0.155278	0.0564609	0.359438	-0.0487291	-0.154643	0.0571852	0.36628	-0.0484284
XS-VLDL-P	0.0248822	-0.0810783	0.130843	0.644583	0.0241918	-0.0780478	0.126431	0.642056	0.00514661	-0.103181	0.113474	0.925631	0.00739997	-0.0806399	0.0954398	0.86883	0.0036365	-0.0918997	0.0991727	0.940383	0.0333632	-0.0624785	0.129205	0.494135	0.0118838	-0.0881258	0.111893	0.815403	0.0270091	-0.0743286	0.128347	0.600584	0.0206901	-0.0812217	0.122602	0.690011	0.0223052	-0.0799868	0.124597	0.668381	0.0182332	-0.0852086	0.121675	0.729126	0.0247066	-0.077725	0.127138	0.635624	0.0244002
XS-VLDL-L	0.0315267	-0.0736512	0.136705	0.556005	0.029365	-0.0718437	0.130574	0.568723	0.011167	-0.0970145	0.119348	0.83929	0.0105212	-0.0766117	0.097654	0.812471	0.00545166	-0.0891508	0.100054	0.909852	0.036145	-0.0587173	0.131007	0.454242	0.0158988	-0.0831148	0.114912	0.752404	0.030782	-0.0695138	0.131078	0.546601	0.0263265	-0.0745773	0.12723	0.608282	0.0284985	-0.0727307	0.129728	0.580252	0.0246137	-0.0778231	0.127051	0.636909	0.0311195	-0.0702792	0.132518	0.546616	0.0308035
XS-VLDL-PL	0.0464417	-0.0589067	0.15179	0.386648	0.0397476	-0.0600993	0.139594	0.434317	0.0233079	-0.0873521	0.133968	0.679037	0.0204142	-0.0652684	0.106097	0.639745	0.0120098	-0.0813358	0.105355	0.800435	0.0490691	-0.0443198	0.142458	0.302239	0.0216491	-0.0759364	0.119234	0.66296	0.0436192	-0.0550103	0.142249	0.385123	0.0391291	-0.0601778	0.138436	0.439016	0.0406253	-0.0590371	0.140288	0.423385	0.0377054	-0.0634843	0.138895	0.464256	0.0446893	-0.0550247	0.144403	0.3788	0.0444643
XS-VLDL-C	0.0637424	-0.0438138	0.171299	0.244676	0.0574005	-0.0457575	0.160559	0.274652	0.0448251	-0.0667175	0.156368	0.42997	0.0237878	-0.0650536	0.112629	0.598892	0.0221411	-0.0739148	0.118197	0.65067	0.0578829	-0.0385515	0.154317	0.238688	0.0421476	-0.0585481	0.142843	0.411058	0.0518186	-0.0504608	0.154098	0.31984	0.0564028	-0.0462509	0.159057	0.280711	0.0613935	-0.0415034	0.164291	0.2415	0.0563283	-0.0475396	0.160196	0.287	0.0620466	-0.0411064	0.1652	0.237705	0.0617573
XS-VLDL-CE	0.0681456	-0.0383648	0.174656	0.209196	0.062029	-0.0398956	0.163953	0.23224	0.0496899	-0.0611394	0.160519	0.378618	0.0235307	-0.0645124	0.111574	0.59956	0.0271812	-0.0676604	0.122023	0.573441	0.057985	-0.0372914	0.153261	0.232217	0.0469151	-0.0526039	0.146434	0.354586	0.0536828	-0.0475987	0.154964	0.298029	0.0608873	-0.0405599	0.162335	0.238728	0.066209	-0.0355928	0.168011	0.201781	0.0609495	-0.0415638	0.163463	0.243158	0.0662166	-0.0357827	0.168216	0.202604	0.0658958
XS-VLDL-FC	0.0373707	-0.0668682	0.14161	0.481341	0.030805	-0.0675562	0.129166	0.538443	0.0173621	-0.0874359	0.12216	0.74482	0.0140379	-0.0701848	0.0982606	0.743321	0.000791693	-0.090678	0.0922614	0.986432	0.0344359	-0.0576893	0.126561	0.462847	0.015618	-0.0803572	0.111593	0.749189	0.0312659	-0.0659222	0.128454	0.527449	0.0290978	-0.0687905	0.126986	0.559287	0.0320939	-0.0659596	0.130147	0.520282	0.0292819	-0.0701247	0.128689	0.562842	0.036108	-0.0621325	0.134348	0.470362	0.035831
XS-VLDL-TG	-0.0570295	-0.17145	0.0573909	0.327747	-0.0452603	-0.1563	0.0657796	0.423419	-0.0525398	-0.161829	0.0567491	0.345173	-0.0312528	-0.125826	0.0633201	0.516249	-0.0300746	-0.131314	0.0711646	0.55953	-0.0172357	-0.120437	0.0859653	0.742824	-0.0402628	-0.147201	0.0666756	0.459607	-0.0303042	-0.139972	0.0793634	0.58726	-0.0509803	-0.159827	0.057866	0.357715	-0.0546127	-0.164211	0.0549858	0.327859	-0.0573077	-0.166803	0.0521874	0.304131	-0.054663	-0.164036	0.0547096	0.326423	-0.0545372
IDL-P	0.0551316	-0.0495674	0.159831	0.301199	0.046478	-0.0531642	0.14612	0.359689	0.0303927	-0.086569	0.147354	0.609735	0.0226339	-0.0627475	0.108015	0.602531	0.0131369	-0.0798039	0.106078	0.781238	0.059308	-0.0332706	0.151887	0.208606	0.0253018	-0.0719107	0.122514	0.609144	0.0488685	-0.0492738	0.147011	0.328213	0.0466087	-0.0521428	0.14536	0.354024	0.0490865	-0.0500473	0.14822	0.330917	0.0454664	-0.0557223	0.146655	0.377576	0.0537533	-0.0456285	0.153135	0.288273	0.0531375
IDL-L	0.0690219	-0.0408637	0.178908	0.217612	0.0604355	-0.0459244	0.166795	0.264631	0.0477988	-0.0746766	0.170274	0.443383	0.0374183	-0.0536761	0.128513	0.419818	0.0265335	-0.0726113	0.125678	0.599073	0.08111	-0.0177417	0.179962	0.107512	0.0421329	-0.061438	0.145704	0.424317	0.0621761	-0.0425571	0.166909	0.243863	0.0618293	-0.0434936	0.167152	0.249149	0.064283	-0.0414447	0.170011	0.232675	0.0600245	-0.0476139	0.167663	0.273601	0.0680672	-0.0379645	0.174099	0.207671	0.0674453
IDL-PL	0.0613553	-0.0476846	0.170395	0.269304	0.0524488	-0.0530634	0.157961	0.329039	0.0380299	-0.0837231	0.159783	0.539519	0.0351312	-0.0550279	0.12529	0.444084	0.0213502	-0.0767221	0.119423	0.668881	0.0751275	-0.0227972	0.173052	0.132275	0.0362895	-0.0662933	0.138872	0.487153	0.0543926	-0.0493763	0.158161	0.303402	0.0547648	-0.0495711	0.159101	0.30274	0.0565451	-0.0482365	0.161327	0.289366	0.052242	-0.0545317	0.159016	0.33668	0.0605677	-0.0444839	0.165619	0.257697	0.0599291
IDL-C	0.079717	-0.0293872	0.188821	0.151669	0.0701616	-0.0354403	0.175763	0.192249	0.0618323	-0.0612741	0.184939	0.32403	0.043795	-0.0465921	0.134182	0.341374	0.0328379	-0.0654851	0.131161	0.51181	0.0882348	-0.00979362	0.186263	0.0775689	0.0505373	-0.0522135	0.153288	0.334149	0.0693383	-0.0345678	0.173244	0.190304	0.0707194	-0.0337041	0.175143	0.183814	0.0740959	-0.0306463	0.178838	0.16508	0.0705871	-0.0360231	0.177197	0.193781	0.0783335	-0.0267682	0.183435	0.143644	0.0778711
IDL-CE	0.0800929	-0.0285221	0.188708	0.147932	0.0711959	-0.0337937	0.176186	0.183243	0.0625566	-0.0600375	0.185151	0.316387	0.0441908	-0.0458831	0.134265	0.335357	0.0334588	-0.0645321	0.13145	0.502422	0.0891244	-0.0085201	0.186769	0.0735064	0.0515114	-0.0508078	0.153831	0.322893	0.0697593	-0.0337421	0.173261	0.185917	0.0707967	-0.0332095	0.174803	0.181588	0.0744133	-0.029918	0.178745	0.161635	0.0710492	-0.0351258	0.177224	0.189077	0.0787738	-0.025928	0.183476	0.139902	0.0783222
IDL-FC	0.0766188	-0.0333484	0.186586	0.171535	0.0655988	-0.0410282	0.172226	0.227194	0.0572326	-0.0654238	0.179889	0.359525	0.0415497	-0.0491479	0.132247	0.368315	0.030331	-0.0682129	0.128875	0.54544	0.083487	-0.0149876	0.181962	0.0963517	0.046639	-0.0566336	0.149912	0.375149	0.0662861	-0.0380983	0.17067	0.212611	0.06852	-0.0364428	0.173483	0.200105	0.0711776	-0.0340541	0.176409	0.184361	0.0673131	-0.0397494	0.174376	0.217167	0.0749723	-0.0305829	0.180527	0.163388	0.0744842
IDL-TG	-0.0291093	-0.145408	0.0871891	0.62294	-0.0235618	-0.137119	0.0899956	0.683557	-0.0359881	-0.14984	0.0778637	0.534673	-0.0271675	-0.124566	0.0702307	0.58373	-0.0227173	-0.127471	0.0820367	0.670077	0.000287924	-0.105833	0.106409	0.995747	-0.0298638	-0.140379	0.0806511	0.595531	-0.00421212	-0.117631	0.109207	0.941833	-0.0210706	-0.133997	0.0918561	0.713946	-0.0262342	-0.139918	0.0874492	0.650306	-0.0335146	-0.147412	0.0803832	0.563263	-0.0280389	-0.141373	0.0852951	0.626967	-0.0284414
L-LDL-P	0.04236	-0.0620023	0.146722	0.425367	0.034265	-0.0644254	0.132955	0.495273	0.0127565	-0.104426	0.12994	0.830646	0.0180986	-0.0664165	0.102614	0.673967	0.00795624	-0.0838911	0.0998036	0.864856	0.0543809	-0.0373088	0.146071	0.244305	0.0179029	-0.078342	0.114148	0.714778	0.0382431	-0.0589693	0.135455	0.439743	0.0335282	-0.0644068	0.131463	0.501305	0.0362229	-0.062181	0.134627	0.469685	0.0321021	-0.0687068	0.132911	0.531634	0.0414549	-0.057061	0.139971	0.408584	0.040861
L-LDL-L	0.0440931	-0.0602885	0.148475	0.406778	0.0354682	-0.0629821	0.133919	0.479196	0.0146852	-0.102656	0.132026	0.805779	0.018876	-0.0653653	0.103117	0.659791	0.00834299	-0.083195	0.099881	0.857881	0.0548841	-0.0365176	0.146286	0.2385	0.018807	-0.0771514	0.114765	0.700204	0.0388649	-0.0580471	0.135777	0.430922	0.0347653	-0.0628766	0.132407	0.484349	0.0377264	-0.0603385	0.135791	0.4499	0.0337406	-0.0666943	0.134176	0.509338	0.0429426	-0.0552528	0.141138	0.390446	0.0423918
L-LDL-PL	0.0581906	-0.0495228	0.165904	0.288847	0.0504189	-0.0538552	0.154693	0.342394	0.0344005	-0.0865071	0.155308	0.576237	0.0386027	-0.050639	0.127844	0.395597	0.0225521	-0.0746242	0.119728	0.648451	0.0782192	-0.0188517	0.17529	0.113951	0.0366511	-0.0649417	0.138244	0.478575	0.0527111	-0.0500295	0.155452	0.313762	0.0501789	-0.0532154	0.153573	0.340606	0.0522836	-0.0516905	0.156258	0.323463	0.0487564	-0.0575061	0.155019	0.367575	0.0576107	-0.0464286	0.16165	0.276977	0.0571446
L-LDL-C	0.0599938	-0.0478979	0.167885	0.274979	0.0514667	-0.0529659	0.155899	0.333201	0.0362105	-0.085892	0.158313	0.56021	0.0408793	-0.0483726	0.130131	0.368409	0.0258355	-0.0712468	0.122918	0.601129	0.0823244	-0.0147316	0.17938	0.0961903	0.0389057	-0.0626789	0.14049	0.45192	0.0540563	-0.0486899	0.156803	0.301614	0.0517943	-0.0516546	0.155243	0.325562	0.0544551	-0.0494112	0.158321	0.303299	0.0507668	-0.0551976	0.156731	0.346822	0.0593795	-0.0446908	0.16345	0.262659	0.058905
L-LDL-CE	0.0426129	-0.0618541	0.14708	0.423076	0.0336589	-0.0635351	0.130853	0.49638	0.0119685	-0.104688	0.128625	0.840255	0.0170861	-0.0660893	0.100262	0.686526	0.00591711	-0.0844191	0.0962533	0.897599	0.0504536	-0.039807	0.140714	0.272459	0.0171727	-0.0775699	0.111915	0.721765	0.0355382	-0.0601918	0.131268	0.465922	0.0318767	-0.0646035	0.128357	0.516359	0.0355832	-0.061257	0.132423	0.470483	0.0318761	-0.0672696	0.131022	0.527698	0.0409439	-0.0560014	0.137889	0.406866	0.0405288
L-LDL-FC	0.0642228	-0.0446786	0.173124	0.246996	0.0538916	-0.0515106	0.159294	0.315421	0.0412083	-0.0815633	0.16398	0.509717	0.0409914	-0.0486971	0.13068	0.369434	0.0261971	-0.0710973	0.123491	0.596849	0.0822885	-0.0151656	0.179743	0.0976977	0.0400182	-0.062104	0.14214	0.441514	0.0561111	-0.0471646	0.159387	0.286108	0.0564811	-0.0474696	0.160432	0.28608	0.0589401	-0.0453116	0.163192	0.26703	0.0548843	-0.0513572	0.161126	0.310427	0.0632414	-0.0413337	0.167817	0.235186	0.0626751
L-LDL-TG	-0.0154044	-0.121938	0.091129	0.776352	-0.013306	-0.116259	0.0896468	0.799559	-0.0294926	-0.134995	0.0760102	0.582924	-0.015451	-0.104015	0.0731133	0.731781	-0.0111543	-0.106436	0.0841271	0.818088	0.0111826	-0.0852166	0.107582	0.819715	-0.0209759	-0.121445	0.0794932	0.681686	0.0086423	-0.0945972	0.111882	0.869363	-0.00861633	-0.111259	0.094026	0.869001	-0.0150779	-0.118565	0.0884095	0.77469	-0.0223639	-0.126789	0.0820613	0.673956	-0.0137701	-0.116987	0.089447	0.793244	-0.0148181
M-LDL-P	0.0293176	-0.0753159	0.133951	0.58205	0.0226875	-0.076015	0.12139	0.651595	-0.00334714	-0.119205	0.11251	0.954736	0.0126577	-0.071938	0.0972535	0.76878	0.00274981	-0.0890723	0.094572	0.95308	0.0489134	-0.0430351	0.140862	0.296272	0.00959223	-0.0867635	0.105948	0.844931	0.0288772	-0.0684985	0.126253	0.560213	0.020408	-0.0778002	0.118616	0.683101	0.023641	-0.0751096	0.122392	0.638142	0.0189418	-0.0822828	0.120166	0.713151	0.0290977	-0.0696045	0.1278	0.562532	0.0285185
M-LDL-L	0.030809	-0.0738991	0.135517	0.563285	0.0238216	-0.0748105	0.122454	0.635178	-0.00170713	-0.117728	0.114314	0.976937	0.0133506	-0.0711463	0.0978475	0.75624	0.00305441	-0.0886533	0.0947621	0.947825	0.049457	-0.0423948	0.141309	0.290437	0.0104309	-0.0858279	0.10669	0.831402	0.0295308	-0.0677319	0.126794	0.550911	0.0214688	-0.0766515	0.119589	0.667315	0.0249748	-0.0736388	0.123588	0.618828	0.0204227	-0.0806415	0.121487	0.691372	0.0304605	-0.068131	0.129052	0.543934	0.0299065
M-LDL-PL	0.0309187	-0.0715237	0.133361	0.553283	0.0263191	-0.0722193	0.124858	0.599809	0.00164235	-0.112142	0.115426	0.977376	0.0145236	-0.0701959	0.0992431	0.736262	0.00456778	-0.0875213	0.0966568	0.922364	0.0518706	-0.0401902	0.143931	0.268655	0.0128296	-0.0835348	0.109194	0.793651	0.0310823	-0.0663584	0.128523	0.530943	0.021899	-0.0762919	0.12009	0.661291	0.0250217	-0.0738918	0.123935	0.619234	0.0208613	-0.0806896	0.122412	0.686525	0.0312434	-0.0675233	0.13001	0.534362	0.0306655
M-LDL-C	0.0485257	-0.05917	0.156221	0.376251	0.0408728	-0.0633997	0.145145	0.441392	0.022168	-0.0980484	0.142384	0.717153	0.0401114	-0.0490033	0.129226	0.376731	0.0212173	-0.0756562	0.118091	0.666994	0.0794653	-0.0177287	0.176659	0.108768	0.0314964	-0.0700379	0.133031	0.5423	0.0457393	-0.0569317	0.14841	0.381654	0.0400575	-0.063469	0.143584	0.447292	0.0429702	-0.0609958	0.146936	0.416958	0.0393573	-0.0666347	0.145349	0.465811	0.0482595	-0.055749	0.152268	0.362218	0.047862
M-LDL-CE	0.04828	-0.0594511	0.156011	0.378827	0.040837	-0.0634786	0.145153	0.441981	0.021912	-0.0983019	0.142126	0.720275	0.0412215	-0.0479525	0.130395	0.364	0.0222431	-0.074739	0.119225	0.6523	0.0798965	-0.0173894	0.177182	0.107199	0.0320094	-0.0695911	0.13361	0.536011	0.0454961	-0.0572619	0.148254	0.384591	0.0400177	-0.0635821	0.143617	0.448065	0.0426948	-0.061368	0.146757	0.42038	0.0391963	-0.0668312	0.145224	0.467785	0.04793	-0.0561298	0.15199	0.365738	0.0476118
M-LDL-FC	0.0374397	-0.0674647	0.142344	0.483319	0.0288241	-0.0702227	0.127871	0.567563	0.0071351	-0.108731	0.123001	0.903701	0.0158939	-0.0687462	0.100534	0.712185	0.00422569	-0.0874837	0.0959351	0.927866	0.0541606	-0.0378734	0.146195	0.247986	0.0139192	-0.0825545	0.110393	0.776822	0.0341081	-0.0632814	0.131498	0.491522	0.0268763	-0.0714544	0.125207	0.591326	0.0315204	-0.0670836	0.130124	0.530065	0.027168	-0.0738183	0.128154	0.597167	0.0370536	-0.0617981	0.135905	0.461604	0.0363007
M-LDL-TG	-0.0363239	-0.149845	0.0771973	0.529676	-0.0335326	-0.142409	0.0753436	0.545198	-0.0489692	-0.159895	0.0619564	0.385978	-0.028957	-0.122799	0.0648852	0.544417	-0.0273688	-0.128132	0.0733944	0.593637	0.0024769	-0.0998144	0.104768	0.962055	-0.0346331	-0.140807	0.0715412	0.5217	-0.00823865	-0.11771	0.101233	0.882452	-0.0268149	-0.135457	0.0818271	0.627775	-0.0349977	-0.145021	0.0750258	0.532089	-0.0442709	-0.155066	0.066524	0.432596	-0.0338517	-0.142958	0.0752544	0.542233	-0.0347136
S-LDL-P	0.0349761	-0.0693076	0.13926	0.510043	0.0278142	-0.0709236	0.126552	0.580024	0.00487755	-0.110146	0.119901	0.933603	0.0129392	-0.0716611	0.0975395	0.763803	0.0066729	-0.0851141	0.09846	0.886419	0.0538067	-0.0381552	0.145769	0.250714	0.0147393	-0.0817232	0.111202	0.764026	0.0350153	-0.0623247	0.132355	0.479857	0.0250776	-0.0731383	0.123293	0.615964	0.0287338	-0.070103	0.127571	0.56795	0.0242366	-0.0772754	0.125749	0.639045	0.0345676	-0.064105	0.13324	0.491396	0.0340875
S-LDL-L	0.0364566	-0.0680051	0.140918	0.493047	0.0287671	-0.0698871	0.127421	0.56679	0.0063622	-0.108883	0.121607	0.913628	0.0130499	-0.0714114	0.0975112	0.761464	0.00657314	-0.0850525	0.0981988	0.88791	0.0539251	-0.037901	0.145751	0.248976	0.0152192	-0.0811147	0.111553	0.756268	0.0354944	-0.0616863	0.132675	0.473148	0.0260403	-0.0720583	0.124139	0.602054	0.0300536	-0.0685874	0.128695	0.549522	0.0256735	-0.0756156	0.126963	0.618535	0.0358764	-0.0626458	0.134399	0.474476	0.0354189
S-LDL-PL	0.049254	-0.0528694	0.151377	0.343617	0.0429022	-0.0548178	0.140622	0.388593	0.0263762	-0.084162	0.136914	0.639249	0.0173545	-0.066699	0.101408	0.685012	0.0148602	-0.0763159	0.106036	0.748813	0.0618668	-0.0293692	0.153103	0.183255	0.0269673	-0.0688434	0.122778	0.580326	0.0497552	-0.0467493	0.14626	0.311391	0.0379486	-0.059399	0.135296	0.443902	0.0422217	-0.0560835	0.140527	0.398964	0.0385924	-0.0627104	0.139895	0.454318	0.0486959	-0.0491326	0.146524	0.328377	0.0482199
S-LDL-C	0.0507992	-0.0570204	0.158619	0.354876	0.0421866	-0.0623062	0.146679	0.427838	0.024878	-0.0955995	0.145356	0.68499	0.0392555	-0.0498523	0.128363	0.386952	0.0224048	-0.0743849	0.119194	0.649293	0.081645	-0.0155664	0.178857	0.0994963	0.0328807	-0.0687422	0.134503	0.525068	0.0481105	-0.0545493	0.15077	0.357438	0.0414564	-0.0621491	0.145062	0.431952	0.044899	-0.0590825	0.148881	0.396445	0.0414401	-0.0646409	0.147521	0.442941	0.0504247	-0.053582	0.154431	0.341099	0.0501135
S-LDL-CE	0.0487937	-0.0591833	0.156771	0.374868	0.0404984	-0.0641162	0.145113	0.447072	0.0221671	-0.0986362	0.14297	0.718479	0.0411026	-0.0481561	0.130361	0.365839	0.0229529	-0.074009	0.119915	0.641903	0.081751	-0.0156598	0.179162	0.0997498	0.0321256	-0.069648	0.133899	0.535227	0.0460196	-0.0568376	0.148877	0.379609	0.0400478	-0.0637137	0.143809	0.448431	0.0429652	-0.0612024	0.147133	0.417913	0.0395697	-0.0666078	0.145747	0.46419	0.0483577	-0.0557995	0.152515	0.361929	0.0481403
S-LDL-FC	0.0441433	-0.0606659	0.148953	0.408161	0.0341706	-0.0642801	0.132621	0.495415	0.0168994	-0.0963035	0.130102	0.769303	0.00897407	-0.0750256	0.0929737	0.833743	0.00563651	-0.0853115	0.0965845	0.903084	0.0542617	-0.037097	0.14562	0.243636	0.0183881	-0.077452	0.114228	0.706224	0.0408246	-0.0557394	0.137389	0.406385	0.0314722	-0.0661889	0.129133	0.526738	0.0374417	-0.0604111	0.135294	0.452347	0.0331917	-0.067216	0.133599	0.516134	0.0432144	-0.0548675	0.141296	0.386907	0.0425003
S-LDL-TG	-0.0299816	-0.134847	0.0748842	0.574384	-0.0238632	-0.124745	0.0770189	0.642159	-0.0394687	-0.141292	0.0623542	0.446485	-0.012377	-0.099168	0.0744141	0.779334	-0.00880462	-0.102125	0.0845158	0.852938	0.00947532	-0.0850435	0.103994	0.843859	-0.020067	-0.118068	0.0779339	0.687482	-0.00258093	-0.103789	0.0986274	0.96004	-0.023528	-0.123678	0.0766218	0.644433	-0.0313383	-0.132902	0.0702254	0.544448	-0.0376258	-0.139955	0.0647031	0.470179	-0.0277706	-0.128476	0.0729351	0.588031	-0.0285791
XL-HDL-P	0.145585	0.00969659	0.281473	0.0358103	0.132324	-0.0104045	0.275052	0.0691093	0.128866	-0.0084556	0.266187	0.0657963	0.0191874	-0.0960441	0.134419	0.743554	0.0589744	-0.0627826	0.180731	0.341544	0.103785	-0.0187806	0.22635	0.0967562	0.0893301	-0.0403641	0.219024	0.176467	0.124912	-0.00506353	0.254888	0.0595708	0.135723	0.00549951	0.265947	0.0411208	0.145442	0.0146066	0.276276	0.0294408	0.13703	0.00611359	0.267947	0.0402652	0.142301	0.0112441	0.273357	0.0334035	0.1417
XL-HDL-L	0.146906	0.0110471	0.282765	0.0341352	0.133835	-0.00885716	0.276527	0.0659388	0.130271	-0.00707603	0.267617	0.062965	0.0196564	-0.0955854	0.134898	0.737537	0.0594722	-0.0622785	0.181223	0.337464	0.105015	-0.0175285	0.227558	0.0928209	0.0907693	-0.0389009	0.22044	0.169537	0.126284	-0.00365008	0.256219	0.0567592	0.136694	0.00647947	0.266909	0.0396878	0.146789	0.0159816	0.277597	0.027946	0.138297	0.00741411	0.26918	0.0384142	0.143647	0.0126065	0.274688	0.0317558	0.143032
XL-HDL-PL	0.124141	0.0107315	0.237551	0.0320005	0.111302	-0.00561253	0.228217	0.0619998	0.108158	-0.00421496	0.220532	0.0591894	0.0221286	-0.071787	0.116044	0.64344	0.0511554	-0.0484246	0.150735	0.31313	0.0891321	-0.0109657	0.18923	0.0807879	0.0768744	-0.0288698	0.182619	0.153721	0.101982	-0.00458683	0.20855	0.0606569	0.112946	0.00644421	0.219448	0.0377158	0.119408	0.0124273	0.226389	0.028791	0.114873	0.00782549	0.22192	0.0355117	0.118352	0.0112642	0.225441	0.0303902	0.117869
XL-HDL-C	0.141866	0.00847976	0.275252	0.0371686	0.127917	-0.0105992	0.266433	0.0701979	0.125545	-0.00964415	0.260735	0.068645	0.0153317	-0.098059	0.128722	0.790499	0.0567222	-0.062747	0.176191	0.351165	0.105522	-0.015018	0.226062	0.0860247	0.0916335	-0.0355434	0.21881	0.157403	0.125188	-0.00229141	0.252668	0.0542419	0.130619	0.00241761	0.25882	0.0458533	0.142661	0.0140377	0.271285	0.0298061	0.133392	0.00470143	0.262083	0.0422345	0.139985	0.0109037	0.269067	0.0336183	0.13887
XL-HDL-CE	0.129843	-0.00233871	0.262026	0.0541732	0.114137	-0.0218244	0.250099	0.0996551	0.11262	-0.0204632	0.245703	0.0969681	0.00895991	-0.102815	0.120735	0.874848	0.0518322	-0.0658229	0.169487	0.386953	0.0965883	-0.0225078	0.215684	0.111636	0.0834653	-0.0418576	0.208788	0.191172	0.114739	-0.0110558	0.240534	0.0737057	0.119209	-0.00742942	0.245848	0.0649664	0.130359	0.00336512	0.257354	0.0442582	0.121227	-0.00588228	0.248337	0.0615295	0.127968	0.000468341	0.255467	0.0491684	0.126699
XL-HDL-FC	0.166352	0.0308425	0.301862	0.0162554	0.156989	0.0139426	0.300034	0.0315599	0.152446	0.0136387	0.291253	0.0314389	0.0310725	-0.085194	0.147339	0.599567	0.0667114	-0.0562847	0.189708	0.286919	0.123775	0.000587202	0.246962	0.0489232	0.108442	-0.0221843	0.239069	0.103452	0.146427	0.0158176	0.277036	0.0280946	0.153947	0.0229387	0.284955	0.0213903	0.167714	0.0361578	0.29927	0.0126001	0.158503	0.0269878	0.290018	0.0182953	0.164361	0.0324798	0.296242	0.0147114	0.163649
XL-HDL-TG	0.112169	0.010701	0.213638	0.0303489	0.105386	0.00403517	0.206737	0.0415901	0.102773	-0.00244655	0.207993	0.0555431	0.0558704	-0.0316463	0.143387	0.210175	0.067757	-0.0254055	0.16092	0.15354	0.108613	0.0143805	0.202846	0.0239919	0.0793316	-0.0195943	0.178257	0.115689	0.11111	0.0115961	0.210624	0.0287391	0.111131	0.0108096	0.211453	0.0300102	0.113479	0.0130461	0.213912	0.0268924	0.108823	0.00820686	0.209438	0.0340936	0.114383	0.0131883	0.215578	0.0268349	0.112425
L-HDL-P	0.108643	-0.0193702	0.236656	0.0960094	0.0903659	-0.0399782	0.22071	0.173664	0.0931502	-0.0297371	0.216037	0.13696	0.0206779	-0.0845405	0.125896	0.699427	0.0307478	-0.0816299	0.143126	0.590931	0.052897	-0.0608399	0.166634	0.361088	0.052122	-0.0681888	0.172433	0.394877	0.0846682	-0.0360408	0.205377	0.168678	0.100405	-0.0199814	0.220791	0.101869	0.0998275	-0.0212898	0.220945	0.105942	0.096657	-0.0259911	0.219305	0.122095	0.102869	-0.0181381	0.223876	0.0954556	0.102886
L-HDL-L	0.112797	0.00489112	0.220702	0.0405259	0.0963185	-0.0100524	0.202689	0.0758133	0.096113	-0.00451144	0.196737	0.0611393	0.0300442	-0.056245	0.116333	0.494037	0.0393174	-0.0527545	0.131389	0.401672	0.0670173	-0.0259427	0.159977	0.157171	0.0658619	-0.0323396	0.164063	0.188078	0.0866025	-0.0123728	0.185578	0.0861752	0.0995386	0.00101797	0.198059	0.0476905	0.0999552	0.000843312	0.199067	0.0480915	0.0987929	-0.00171228	0.199298	0.0540132	0.103639	0.00466526	0.202612	0.0401821	0.103641
L-HDL-PL	0.102895	-0.00578977	0.211579	0.0634511	0.0857841	-0.0208886	0.192457	0.114678	0.0862867	-0.0157962	0.18837	0.0973527	0.0277623	-0.0591111	0.114636	0.530175	0.0320808	-0.0606642	0.124826	0.496871	0.0598244	-0.0339561	0.153605	0.210529	0.0568017	-0.0424126	0.156016	0.26103	0.0782864	-0.0215528	0.178126	0.123976	0.0907158	-0.00875768	0.190189	0.0737539	0.0901615	-0.0101684	0.190491	0.0780446	0.0892556	-0.0128711	0.191382	0.0865411	0.0946285	-0.00529845	0.194555	0.0633819	0.0947771
L-HDL-C	0.114705	0.00507974	0.224331	0.0403337	0.0991064	-0.0104439	0.208657	0.0760814	0.0998247	-0.00266058	0.20231	0.056221	0.0278288	-0.0607993	0.116457	0.537373	0.042831	-0.0516945	0.137356	0.373562	0.0643139	-0.0311985	0.159826	0.186328	0.0686419	-0.0319335	0.169217	0.180437	0.0895123	-0.011939	0.190964	0.083587	0.102421	0.00135839	0.203483	0.0470136	0.103974	0.00247102	0.205477	0.0447031	0.102016	-0.000453757	0.204485	0.0510182	0.106493	0.00496789	0.208017	0.039843	0.106338
L-HDL-CE	0.116429	0.00540397	0.227455	0.0398917	0.1006	-0.0101181	0.211317	0.0748145	0.101709	-0.00206402	0.205481	0.0547111	0.0289338	-0.0608935	0.118761	0.526921	0.0442069	-0.0516339	0.140048	0.36505	0.0635975	-0.0333011	0.160496	0.197685	0.0697719	-0.0322034	0.171747	0.179348	0.0907941	-0.0120708	0.193659	0.08347	0.104432	0.00199611	0.206868	0.0457203	0.105652	0.00275246	0.208552	0.0442066	0.103681	-0.000186717	0.20755	0.0504113	0.108133	0.00521513	0.21105	0.0395168	0.108006
L-HDL-FC	0.103965	-0.0121147	0.220045	0.079046	0.0888356	-0.0320778	0.209749	0.149416	0.0904559	-0.02169	0.202602	0.113598	0.0160852	-0.0802454	0.112416	0.742866	0.0325691	-0.0700807	0.135219	0.533129	0.0538601	-0.0499761	0.157696	0.308461	0.0533726	-0.0563449	0.16309	0.339466	0.0817995	-0.0284706	0.19207	0.145528	0.0946256	-0.0153719	0.204623	0.0915791	0.0974545	-0.012946	0.207855	0.0834414	0.0944359	-0.0168753	0.205747	0.0961218	0.0993495	-0.0111388	0.209838	0.0778691	0.099166
L-HDL-TG	0.0260194	-0.0986884	0.150727	0.681895	0.0119953	-0.115261	0.139251	0.853078	0.012258	-0.114584	0.1391	0.849414	-0.0046089	-0.111645	0.102428	0.932578	-0.0138808	-0.12875	0.100988	0.812327	0.0325426	-0.0834307	0.148516	0.581485	-0.0142247	-0.136287	0.107838	0.818899	0.0159231	-0.1076	0.139446	0.800067	0.0315663	-0.0925329	0.155666	0.617302	0.0276037	-0.096725	0.151932	0.662719	0.0211973	-0.103842	0.146237	0.739099	0.0270543	-0.0975932	0.151702	0.669825	0.0263623
M-HDL-P	0.0362929	-0.0675694	0.140155	0.492505	0.0293011	-0.0727179	0.13132	0.572633	0.0309648	-0.0706548	0.132584	0.54948	0.0125245	-0.0749888	0.100038	0.778569	-0.00533586	-0.0988263	0.0881546	0.910715	0.000453485	-0.0946014	0.0955084	0.992521	0.0106852	-0.0890568	0.110427	0.833295	0.028671	-0.0719546	0.129297	0.575685	0.0322341	-0.0690909	0.133559	0.532051	0.0250166	-0.0808455	0.130879	0.642471	0.0234637	-0.0846569	0.131584	0.669856	0.0345553	-0.0670234	0.136134	0.504021	0.0353813
M-HDL-L	0.0380765	-0.065908	0.142061	0.472022	0.0305859	-0.0713178	0.13249	0.555477	0.0326302	-0.0687745	0.134035	0.527353	0.0139182	-0.0734001	0.101237	0.754152	-0.00426021	-0.0975389	0.0890184	0.928498	0.00125112	-0.0936414	0.0961437	0.979333	0.0119332	-0.08764	0.111506	0.813853	0.0297153	-0.0707235	0.130154	0.561137	0.0336585	-0.0674275	0.134745	0.5131	0.0267074	-0.0789003	0.132315	0.619324	0.0253253	-0.0825359	0.133186	0.644606	0.0361741	-0.0651961	0.137544	0.483367	0.0370039
M-HDL-PL	0.0296924	-0.073302	0.132687	0.571193	0.0228223	-0.0789333	0.124578	0.6595	0.0242493	-0.0771417	0.12564	0.638477	0.00683028	-0.0804454	0.094106	0.877792	-0.0108384	-0.104073	0.0823957	0.819336	-0.000833192	-0.0954819	0.0938155	0.986201	0.00534413	-0.0941018	0.10479	0.915912	0.0251124	-0.07515	0.125375	0.6227	0.0268318	-0.0741348	0.127798	0.601645	0.0193538	-0.0860608	0.124768	0.718321	0.0164316	-0.0914744	0.124338	0.764801	0.0284234	-0.0728128	0.12966	0.58128	0.0291125
M-HDL-C	0.0506783	-0.0547276	0.156084	0.345125	0.0410182	-0.0606454	0.142682	0.428133	0.044807	-0.0558962	0.14551	0.382247	0.0245182	-0.0622257	0.111262	0.578724	0.00549979	-0.087129	0.0981286	0.907132	0.00593217	-0.0886763	0.100541	0.901953	0.0219604	-0.077171	0.121092	0.663416	0.0371661	-0.0628729	0.137205	0.465581	0.0437101	-0.0567167	0.144137	0.392694	0.0380596	-0.0667454	0.142865	0.475672	0.0382661	-0.0684593	0.144992	0.481274	0.0474076	-0.0534171	0.148232	0.355844	0.0483126
M-HDL-CE	0.0536026	-0.0521322	0.159337	0.319544	0.0440444	-0.0575835	0.145672	0.394714	0.0481036	-0.0525983	0.148806	0.348248	0.0276748	-0.0591161	0.114466	0.531079	0.00898649	-0.0836702	0.101643	0.848876	0.00659938	-0.0881438	0.101343	0.891145	0.0251059	-0.0740865	0.124298	0.619039	0.039205	-0.0609364	0.139346	0.441951	0.0462396	-0.0542818	0.146761	0.366363	0.0406169	-0.0642895	0.145523	0.446993	0.0412841	-0.0653473	0.147916	0.446999	0.0500311	-0.05089	0.150952	0.330345	0.0509709
M-HDL-FC	0.0386238	-0.0660393	0.143287	0.468577	0.0285323	-0.0736054	0.13067	0.583182	0.031358	-0.0698208	0.132537	0.542672	0.0121916	-0.0746618	0.099045	0.78271	-0.00760081	-0.100447	0.0852456	0.872217	0.00324243	-0.0912342	0.097719	0.946239	0.00963119	-0.0895827	0.108845	0.84874	0.0286136	-0.071414	0.128641	0.574173	0.0331479	-0.0672884	0.133584	0.516813	0.0274141	-0.0771581	0.131986	0.606557	0.0257032	-0.0813867	0.132793	0.63727	0.0364132	-0.0644308	0.137257	0.478197	0.0371586
M-HDL-TG	-0.0406014	-0.152451	0.0712478	0.475869	-0.0313499	-0.140539	0.077839	0.572761	-0.0441904	-0.152497	0.0641163	0.422956	-0.0404953	-0.13396	0.0529694	0.394813	-0.0378933	-0.137615	0.061828	0.455463	-0.0241104	-0.125252	0.0770316	0.63957	-0.0377445	-0.143324	0.0678349	0.48256	-0.0282516	-0.135588	0.0790844	0.605126	-0.0369005	-0.145361	0.0715599	0.503971	-0.0421221	-0.150772	0.0665274	0.4464	-0.0447732	-0.153594	0.0640479	0.419071	-0.0393847	-0.147546	0.0687768	0.474498	-0.0393122
S-HDL-P	-0.0777114	-0.175333	0.0199102	0.118382	-0.0737832	-0.172423	0.0248565	0.142205	-0.0747474	-0.173152	0.0236572	0.136146	-0.0145733	-0.100571	0.0714244	0.73917	-0.0701823	-0.160832	0.0204678	0.12878	-0.0560812	-0.147965	0.0358023	0.230877	-0.0702168	-0.166234	0.0258002	0.151302	-0.0691988	-0.166808	0.0284099	0.164171	-0.0791116	-0.177051	0.0188278	0.113076	-0.0968069	-0.199681	0.00606683	0.0650525	-0.100204	-0.203891	0.00348309	0.0581677	-0.0789054	-0.177271	0.0194598	0.115586	-0.0782239
S-HDL-L	-0.075108	-0.172183	0.0219672	0.129037	-0.0717516	-0.169531	0.0260277	0.14991	-0.0726352	-0.170246	0.0249759	0.144279	-0.0124624	-0.0977707	0.0728459	0.774089	-0.068797	-0.158722	0.0211281	0.133354	-0.0536582	-0.144892	0.0375761	0.248266	-0.0683372	-0.163677	0.0270029	0.159569	-0.0676533	-0.164494	0.0291875	0.170394	-0.0767431	-0.17394	0.0204544	0.121401	-0.0937107	-0.195734	0.00831255	0.0717086	-0.0972398	-0.200237	0.00575732	0.0641838	-0.0761168	-0.173764	0.0215307	0.126201	-0.0754326
S-HDL-PL	-0.043137	-0.14409	0.057816	0.401388	-0.0364224	-0.137352	0.0645073	0.47846	-0.0308596	-0.133918	0.0721993	0.556411	-0.0139773	-0.101044	0.0730894	0.752443	-0.0482284	-0.140357	0.0439	0.304009	-0.059502	-0.152807	0.0338031	0.210675	-0.042559	-0.140117	0.0549992	0.391599	-0.0366244	-0.13601	0.0627616	0.469201	-0.0427793	-0.143044	0.0574853	0.402082	-0.056869	-0.1614	0.047662	0.285452	-0.0577046	-0.161805	0.0463958	0.276468	-0.0441462	-0.144602	0.0563092	0.38813	-0.0433581
S-HDL-C	-0.0653946	-0.162776	0.0319871	0.187531	-0.0666915	-0.161598	0.0282153	0.167906	-0.0760602	-0.172347	0.0202262	0.121224	0.00379798	-0.0786944	0.0862904	0.927921	-0.0547896	-0.141978	0.0323986	0.217397	-0.020108	-0.109738	0.0695216	0.659406	-0.0565807	-0.149544	0.0363829	0.232188	-0.0615674	-0.155534	0.0323995	0.19846	-0.0676371	-0.162099	0.0268247	0.160008	-0.0754125	-0.172275	0.0214503	0.126662	-0.0792354	-0.177738	0.0192674	0.114576	-0.0636097	-0.158523	0.0313035	0.18841	-0.06342
S-HDL-CE	-0.058523	-0.157674	0.0406281	0.24659	-0.060635	-0.156581	0.0353109	0.214812	-0.074541	-0.173159	0.0240774	0.138079	0.00930956	-0.0738193	0.0924384	0.825847	-0.0452143	-0.133291	0.0428626	0.313473	-0.00709058	-0.097819	0.0836378	0.877966	-0.0484319	-0.142308	0.0454447	0.311066	-0.0549431	-0.149822	0.0399354	0.255611	-0.0608458	-0.156339	0.0346472	0.211065	-0.0661374	-0.163338	0.0310636	0.181763	-0.0692736	-0.167885	0.0293381	0.168031	-0.056361	-0.152214	0.0394923	0.248389	-0.0562626
S-HDL-FC	-0.0660919	-0.161688	0.0295038	0.174855	-0.0634529	-0.158545	0.031639	0.190331	-0.0581548	-0.154527	0.038217	0.236197	-0.0202987	-0.103032	0.0624342	0.629794	-0.0701367	-0.157378	0.0171046	0.11478	-0.0632774	-0.151812	0.0252569	0.160765	-0.0649584	-0.157599	0.027682	0.168816	-0.0623256	-0.15656	0.0319084	0.194261	-0.0672672	-0.162116	0.0275815	0.164015	-0.0792012	-0.177172	0.0187693	0.112781	-0.0819947	-0.18087	0.0168808	0.103825	-0.0660592	-0.161174	0.0290552	0.172899	-0.0657693
S-HDL-TG	-0.13493	-0.247288	-0.0225718	0.0187128	-0.118649	-0.22799	-0.00930752	0.0335122	-0.119536	-0.224784	-0.0142881	0.0261158	-0.0652728	-0.156396	0.02585	0.159825	-0.0782498	-0.175078	0.0185786	0.112909	-0.0679216	-0.167219	0.0313759	0.179466	-0.0977263	-0.20034	0.00488727	0.0618959	-0.0978188	-0.203756	0.0081183	0.0702314	-0.117429	-0.221993	-0.0128644	0.0278278	-0.122963	-0.227615	-0.0183115	0.0214038	-0.125745	-0.230144	-0.0213457	0.0183668	-0.12474	-0.229277	-0.0202032	0.0194722	-0.125498
XXL-VLDL-PL-PC	0.0087478	-0.0941457	0.111641	0.867344	0.0134303	-0.0894002	0.116261	0.797493	0.0117097	-0.0908888	0.114308	0.822579	-0.0155863	-0.104625	0.0734523	0.730895	-0.00945659	-0.10421	0.0852973	0.84454	-0.0135983	-0.109657	0.0824604	0.780917	0.00641037	-0.0941222	0.106943	0.9003	0.0156932	-0.086005	0.117391	0.761766	0.00505516	-0.0975759	0.107686	0.922906	0.00322204	-0.10218	0.108624	0.952107	-0.00408072	-0.11151	0.103349	0.940507	0.00851898	-0.094091	0.111129	0.870429	0.00884428
XXL-VLDL-C-PC	-0.00600643	-0.105773	0.0937599	0.905842	-0.00634005	-0.106481	0.0938005	0.901008	-0.0258652	-0.130902	0.0791715	0.628571	-0.0392318	-0.126156	0.047692	0.375413	-0.0165699	-0.108464	0.0753238	0.723149	0.00483957	-0.089191	0.0988701	0.919453	0.000246526	-0.0973825	0.0978756	0.996041	-0.0132923	-0.112679	0.0860947	0.792737	-0.00361037	-0.103424	0.0962031	0.943345	-0.00275909	-0.103195	0.0976771	0.956956	-0.00824318	-0.1086	0.0921133	0.871796	-0.00541897	-0.105762	0.0949238	0.915501	-0.00585304
XXL-VLDL-CE-PC	0.00360504	-0.0975313	0.104741	0.944168	-0.00137589	-0.103025	0.100273	0.978784	-0.0221641	-0.131865	0.087537	0.691431	-0.034056	-0.121983	0.0538714	0.446801	-0.0107172	-0.103763	0.082329	0.820967	0.0179375	-0.0771295	0.113005	0.710871	0.00311821	-0.0956058	0.101842	0.950517	-0.0107385	-0.11162	0.0901425	0.834343	0.00493878	-0.0958875	0.105765	0.923331	0.00919315	-0.0931552	0.111542	0.859921	0.00440099	-0.0969316	0.105734	0.931999	0.00414907	-0.0972692	0.105567	0.935937	0.00394614
XXL-VLDL-FC-PC	-0.0270154	-0.127407	0.0733767	0.597078	-0.0161582	-0.118799	0.0864827	0.757112	-0.0227527	-0.123367	0.0778613	0.656866	-0.0313871	-0.11833	0.0555559	0.478254	-0.0224089	-0.114696	0.0698784	0.633347	-0.0303585	-0.124287	0.0635696	0.525513	-0.00707463	-0.10515	0.0910012	0.887296	-0.0128899	-0.11286	0.0870803	0.800022	-0.0234012	-0.123945	0.0771426	0.647509	-0.0312882	-0.1325	0.0699234	0.543695	-0.0368745	-0.1395	0.0657512	0.480353	-0.0265295	-0.127043	0.0739836	0.604122	-0.0271322
XXL-VLDL-TG-PC	0.00213063	-0.0971118	0.101373	0.966355	0.000844467	-0.0988463	0.100535	0.986722	0.0167572	-0.0858346	0.119349	0.74829	0.0382452	-0.0483446	0.124835	0.385699	0.0171492	-0.0744874	0.108786	0.713123	0.000530536	-0.0930672	0.0941283	0.991114	-0.00233208	-0.0995619	0.0948977	0.962413	0.00587421	-0.092928	0.104676	0.90701	0.00136022	-0.0981115	0.100832	0.978566	0.0012826	-0.0983772	0.100942	0.979827	0.00833834	-0.0925073	0.109184	0.870951	0.00168791	-0.0981447	0.101521	0.973501	0.00193142
XL-VLDL-PL-PC	-0.0178207	-0.129005	0.0933634	0.752849	-0.0149001	-0.122742	0.0929422	0.78605	-0.0354418	-0.14684	0.0759559	0.532015	-0.0202654	-0.11372	0.0731892	0.670081	-0.0186023	-0.117717	0.0805125	0.712328	-0.00594954	-0.107168	0.0952692	0.90806	-0.00178436	-0.107083	0.103514	0.97344	-0.0170236	-0.123784	0.0897368	0.754076	-0.01482	-0.122755	0.093115	0.787348	-0.0210578	-0.129412	0.0872968	0.702612	-0.0301197	-0.141597	0.0813575	0.595584	-0.01627	-0.124355	0.091815	0.767434	-0.0170898
XL-VLDL-C-PC	0.0379529	-0.0709664	0.146872	0.493722	0.0269145	-0.0762806	0.13011	0.608415	0.0195648	-0.0871707	0.1263	0.718767	-0.00681489	-0.0952896	0.0816598	0.879702	0.00636427	-0.0874165	0.100145	0.893927	0.0101697	-0.0851024	0.105442	0.833885	0.0246616	-0.0746263	0.123949	0.625588	0.0170797	-0.084692	0.118851	0.74162	0.0327832	-0.0686316	0.134198	0.525458	0.0425366	-0.0601287	0.145202	0.415817	0.0367167	-0.0651147	0.138548	0.478832	0.035874	-0.0660017	0.13775	0.489165	0.0357121
XL-VLDL-CE-PC	0.0328517	-0.0855511	0.151255	0.585739	0.0243694	-0.0921994	0.140938	0.681297	0.0188621	-0.0994145	0.137139	0.75405	-0.0196364	-0.119941	0.0806679	0.700517	0.00755532	-0.0989484	0.114059	0.889149	0.0179939	-0.0905468	0.126535	0.744652	0.0192562	-0.0938552	0.132368	0.73803	0.0180153	-0.0970633	0.133094	0.75842	0.0319748	-0.0836927	0.147642	0.587113	0.041977	-0.07618	0.160134	0.485304	0.041707	-0.0758493	0.159263	0.485901	0.0322719	-0.0834572	0.148001	0.583848	0.0321361
XL-VLDL-FC-PC	0.0170858	-0.0916246	0.125796	0.757496	0.0113831	-0.0943232	0.117089	0.832445	-0.00222887	-0.112811	0.108353	0.968412	-0.0136973	-0.105053	0.0776584	0.768309	-0.00379415	-0.100334	0.092746	0.93845	-0.00159579	-0.100025	0.0968331	0.974588	0.0166011	-0.0859122	0.119114	0.750366	0.0037729	-0.10095	0.108495	0.943569	0.0147064	-0.0901838	0.119597	0.782964	0.0154901	-0.0897108	0.120691	0.772368	0.00947131	-0.0974091	0.116352	0.861784	0.0175422	-0.0879971	0.123082	0.744013	0.0169722
XL-VLDL-TG-PC	-0.021249	-0.131373	0.0888747	0.704638	-0.0139286	-0.117698	0.0898406	0.792006	0.000758325	-0.10921	0.110727	0.98919	0.0141224	-0.0756002	0.103845	0.757122	0.00318686	-0.0915413	0.097915	0.947298	-0.00526238	-0.101588	0.091063	0.914521	-0.0182077	-0.118607	0.0821914	0.721623	-0.00565387	-0.108442	0.0971346	0.91394	-0.0189343	-0.121672	0.0838038	0.717305	-0.023357	-0.126632	0.0799178	0.656828	-0.016111	-0.119776	0.0875544	0.760117	-0.020718	-0.124102	0.0826658	0.69381	-0.0202538
L-VLDL-PL-PC	-0.0685166	-0.184149	0.0471161	0.24476	-0.0628962	-0.172453	0.0466603	0.259726	-0.0850485	-0.197724	0.0276273	0.138624	-0.0278485	-0.122664	0.0669671	0.563955	-0.0307076	-0.132321	0.0709063	0.552763	-0.0122356	-0.116002	0.0915306	0.816796	-0.0634397	-0.170358	0.0434785	0.244102	-0.0561425	-0.164795	0.0525097	0.310321	-0.0565713	-0.165944	0.0528013	0.309836	-0.0653761	-0.175411	0.0446586	0.243481	-0.0752714	-0.186676	0.0361335	0.184835	-0.0645602	-0.174178	0.0450576	0.247615	-0.0647489
L-VLDL-C-PC	-0.0113022	-0.131049	0.108445	0.85289	-0.0136415	-0.126128	0.0988454	0.811682	-0.0232658	-0.137532	0.0910009	0.68916	-0.0587468	-0.155746	0.038252	0.234477	-0.0232718	-0.126222	0.079678	0.656983	-0.0276609	-0.133454	0.078132	0.607512	-0.00926218	-0.119361	0.100837	0.868718	-0.01731	-0.12877	0.0941497	0.760282	-0.0101048	-0.122048	0.101839	0.859236	5.00007e-05	-0.113235	0.113335	0.999308	-0.00854737	-0.121084	0.103989	0.881378	-0.0103183	-0.122813	0.102177	0.856992	-0.0105492
L-VLDL-CE-PC	0.00539854	-0.0981183	0.108915	0.91839	-0.00387113	-0.104361	0.0966183	0.939669	-0.00561932	-0.106482	0.0952435	0.912839	-0.0397737	-0.125309	0.0457613	0.361165	-0.0106184	-0.101623	0.0803866	0.818682	-0.0236252	-0.116993	0.0697426	0.619137	-0.00389266	-0.101057	0.0932714	0.93726	-0.0105892	-0.10945	0.0882712	0.833322	0.00406241	-0.0949652	0.10309	0.935761	0.0160981	-0.0845894	0.116786	0.753437	0.0111823	-0.0890252	0.11139	0.826462	0.00506043	-0.0941699	0.104291	0.92019	0.0051367
L-VLDL-FC-PC	-0.0299509	-0.142832	0.08293	0.60222	-0.0184735	-0.128386	0.0914393	0.741252	-0.0310657	-0.139165	0.0770341	0.572409	-0.034398	-0.128129	0.0593332	0.471001	-0.023377	-0.123298	0.0765445	0.645792	-0.00730135	-0.108877	0.0942738	0.88769	-0.00963648	-0.115068	0.0957947	0.857483	-0.012452	-0.120107	0.0952028	0.820233	-0.0258363	-0.133771	0.0820989	0.638191	-0.0285877	-0.137074	0.0798983	0.604701	-0.0362262	-0.145636	0.0731832	0.515457	-0.0279831	-0.136247	0.0802807	0.611634	-0.0285251
L-VLDL-TG-PC	0.0276147	-0.0869816	0.142211	0.635944	0.0293749	-0.0832909	0.142041	0.608533	0.044465	-0.0711929	0.160123	0.450207	0.0611239	-0.0360308	0.158279	0.216851	0.0294199	-0.0738983	0.132738	0.575912	0.028488	-0.0772641	0.13424	0.596677	0.025633	-0.084678	0.135944	0.648032	0.0308843	-0.0807409	0.14251	0.586787	0.0243783	-0.0877989	0.136555	0.669433	0.0175255	-0.0957288	0.13078	0.761115	0.0274445	-0.0852302	0.140119	0.632306	0.0267932	-0.0859553	0.139542	0.640624	0.0270501
M-VLDL-PL-PC	-0.0210847	-0.122147	0.0799773	0.681911	-0.0331838	-0.133475	0.0671071	0.515754	-0.0300217	-0.129305	0.0692615	0.552533	-0.0226418	-0.107192	0.0619082	0.598837	-0.0545672	-0.144739	0.0356045	0.234865	-0.0446615	-0.136462	0.047139	0.339418	-0.043141	-0.139033	0.0527514	0.376971	-0.0326743	-0.130273	0.0649242	0.510807	-0.019295	-0.117173	0.0785826	0.698549	-0.0217676	-0.119868	0.076333	0.662906	-0.0236782	-0.122139	0.0747821	0.636627	-0.020467	-0.118688	0.077754	0.682275	-0.0205213
M-VLDL-C-PC	0.0425192	-0.0670213	0.15206	0.445856	0.0291967	-0.0799266	0.13832	0.599179	0.019303	-0.0971575	0.135763	0.744708	-0.00835695	-0.100401	0.0836875	0.858416	0.00358571	-0.0945738	0.101745	0.942781	0.0173354	-0.0818513	0.116522	0.731322	0.0111826	-0.0929629	0.115328	0.832916	0.0202015	-0.0861539	0.126557	0.70903	0.0396948	-0.0660067	0.145396	0.460772	0.0457704	-0.0606245	0.152165	0.398202	0.0393483	-0.0669178	0.145614	0.467068	0.0416433	-0.0645899	0.147876	0.441371	0.041573
M-VLDL-CE-PC	0.0529501	-0.0574311	0.163331	0.346219	0.0381988	-0.0714127	0.14781	0.493667	0.0308048	-0.0854564	0.147066	0.602724	5.75634e-06	-0.0918905	0.0919021	0.999902	0.0108487	-0.087038	0.108735	0.82762	0.021321	-0.0776982	0.12034	0.672288	0.0196254	-0.0841204	0.123371	0.710161	0.0258405	-0.0806944	0.132375	0.633724	0.048523	-0.0569024	0.153948	0.366091	0.0554782	-0.0507854	0.161742	0.305329	0.0499757	-0.0558837	0.155835	0.35391	0.0511819	-0.0547322	0.157096	0.342675	0.0511548
M-VLDL-FC-PC	-0.0505574	-0.163789	0.062674	0.380589	-0.0396004	-0.145	0.0657993	0.460561	-0.0458285	-0.150228	0.0585712	0.388659	-0.0394596	-0.129821	0.0509018	0.391098	-0.0350747	-0.131707	0.0615579	0.475886	-0.0194839	-0.117634	0.078666	0.696543	-0.0404683	-0.142586	0.0616492	0.436375	-0.0265696	-0.131027	0.0778877	0.617309	-0.042981	-0.147045	0.0610827	0.417281	-0.0467772	-0.151833	0.0582787	0.3819	-0.0525972	-0.157856	0.0526618	0.326511	-0.0465137	-0.151042	0.0580146	0.382198	-0.0465501
M-VLDL-TG-PC	-0.0330337	-0.141423	0.0753551	0.549406	-0.0191303	-0.127222	0.0889614	0.72807	-0.00989673	-0.123807	0.104013	0.864463	0.0116041	-0.0791558	0.102364	0.801655	0.00726434	-0.0897166	0.104245	0.882994	-0.00664647	-0.104693	0.0914002	0.894045	-0.00148252	-0.104391	0.101426	0.977419	-0.0113113	-0.116385	0.0937621	0.832495	-0.0309013	-0.135386	0.0735832	0.561277	-0.0355984	-0.1406	0.0694033	0.505467	-0.0297855	-0.134849	0.0752776	0.577601	-0.0323535	-0.137333	0.0726257	0.544936	-0.0322372
S-VLDL-PL-PC	-0.0326489	-0.133863	0.0685655	0.526343	-0.0356853	-0.132603	0.0612324	0.469572	-0.0218421	-0.120084	0.0764	0.662284	-0.0209749	-0.104442	0.0624921	0.621531	-0.0456269	-0.134191	0.0429376	0.311749	-0.0485983	-0.138899	0.0417027	0.290671	-0.0463969	-0.140613	0.0478191	0.333552	-0.0248867	-0.120781	0.0710071	0.610184	-0.0240083	-0.120436	0.0724196	0.624771	-0.0310365	-0.12799	0.0659172	0.529487	-0.0311689	-0.127851	0.0655127	0.526576	-0.031296	-0.128054	0.0654616	0.525219	-0.0315563
S-VLDL-C-PC	0.0444259	-0.0641565	0.153008	0.421672	0.029934	-0.07578	0.135648	0.578059	0.0221928	-0.0892366	0.133622	0.695602	0.0148382	-0.073814	0.10349	0.742272	0.0012525	-0.0932966	0.0958016	0.979235	0.0198373	-0.0762926	0.115967	0.685179	0.0164159	-0.0838104	0.116642	0.747615	0.0177757	-0.0853457	0.120897	0.73487	0.0363579	-0.0659045	0.13862	0.48498	0.0399906	-0.0626403	0.142622	0.444101	0.0379912	-0.065061	0.141043	0.469019	0.0429193	-0.0597855	0.145624	0.411823	0.0426378
S-VLDL-CE-PC	0.0498556	-0.0587142	0.158425	0.367195	0.0359655	-0.0693	0.141231	0.502167	0.027608	-0.0845221	0.139738	0.62862	0.0172831	-0.0715009	0.106067	0.702122	0.00765769	-0.0868061	0.102121	0.873453	0.0242038	-0.0718858	0.120293	0.620724	0.0239234	-0.0761398	0.123987	0.638585	0.021255	-0.0820409	0.124551	0.686034	0.0407871	-0.061421	0.142995	0.433192	0.0456372	-0.0570269	0.148301	0.382683	0.0436322	-0.0592129	0.146477	0.404747	0.0479595	-0.0546671	0.150586	0.358793	0.0477992
S-VLDL-FC-PC	-0.0180277	-0.124558	0.0885022	0.739544	-0.0288118	-0.131453	0.0738298	0.581362	-0.0205415	-0.121424	0.0803409	0.689148	-0.00996102	-0.0963712	0.0764491	0.820825	-0.0411703	-0.133559	0.051218	0.381507	-0.0204721	-0.114554	0.0736101	0.66903	-0.043212	-0.141952	0.0555275	0.39009	-0.0146931	-0.114596	0.08521	0.772624	-0.0147698	-0.11522	0.08568	0.772679	-0.0209709	-0.122019	0.0800769	0.683487	-0.0229668	-0.1247	0.0787662	0.657408	-0.0163161	-0.117236	0.0846039	0.75077	-0.0168768
S-VLDL-TG-PC	-0.0344732	-0.14168	0.0727331	0.52764	-0.0194009	-0.123451	0.084649	0.714136	-0.0143653	-0.121219	0.0924886	0.791686	-0.00896265	-0.0957419	0.0778166	0.839194	0.0101177	-0.0825482	0.102784	0.830142	-0.00691246	-0.101302	0.087477	0.885591	-0.00419568	-0.102647	0.0942555	0.933269	-0.0106474	-0.111524	0.0902289	0.83572	-0.028749	-0.129015	0.0715167	0.573277	-0.0304645	-0.131011	0.0700819	0.551736	-0.0284966	-0.129568	0.0725749	0.57969	-0.0332164	-0.133947	0.0675147	0.517178	-0.0327778
XS-VLDL-PL-PC	0.0695837	-0.0382229	0.17739	0.205212	0.0537779	-0.047136	0.154692	0.295425	0.0474095	-0.0629858	0.157805	0.399019	0.040953	-0.0436537	0.12556	0.34186	0.0271453	-0.0638092	0.1181	0.557699	0.0636419	-0.0285101	0.155794	0.175315	0.0299721	-0.0671537	0.127098	0.544401	0.0612738	-0.0360568	0.158604	0.216573	0.0591002	-0.0388471	0.157048	0.236237	0.0578084	-0.0410279	0.156645	0.250885	0.0579645	-0.0416982	0.157627	0.253552	0.0638651	-0.0344183	0.162149	0.202175	0.0638116
XS-VLDL-C-PC	0.0723034	-0.0293857	0.173993	0.162942	0.0606774	-0.0356421	0.156997	0.216272	0.0572487	-0.0411186	0.155616	0.253244	0.0267913	-0.0558152	0.109398	0.524066	0.0191745	-0.0688872	0.107236	0.668822	0.0280891	-0.0619115	0.11809	0.53984	0.0476389	-0.0451939	0.140472	0.313642	0.03931	-0.0573996	0.136019	0.424693	0.0607516	-0.0341222	0.155625	0.20881	0.0697714	-0.0261505	0.165693	0.153503	0.0671625	-0.0278863	0.162211	0.165561	0.06867	-0.0265892	0.163929	0.157205	0.0683924
XS-VLDL-CE-PC	0.0661492	-0.0366104	0.168909	0.206421	0.0575726	-0.039967	0.155112	0.246582	0.0527332	-0.0467198	0.152186	0.297854	0.0220428	-0.0624252	0.106511	0.608179	0.0234012	-0.0661714	0.112974	0.607794	0.0234058	-0.068298	0.11511	0.616095	0.0485203	-0.0461762	0.143217	0.314388	0.0341873	-0.0643956	0.13277	0.495773	0.057882	-0.0387963	0.15456	0.239885	0.0667962	-0.0313835	0.164976	0.181811	0.0637765	-0.0333073	0.16086	0.197288	0.0633069	-0.0338991	0.160513	0.201166	0.0628781
XS-VLDL-FC-PC	0.0493302	-0.0541949	0.152855	0.34944	0.0333613	-0.061523	0.128246	0.489825	0.03391	-0.0602535	0.128073	0.479375	0.0252489	-0.0535777	0.104076	0.529236	-0.00476317	-0.0897965	0.0802702	0.912364	0.0254994	-0.0614302	0.112429	0.564472	0.0175676	-0.0726227	0.107758	0.701964	0.0305779	-0.0610649	0.122221	0.51222	0.0340916	-0.0582919	0.126475	0.468581	0.0387735	-0.0533031	0.13085	0.40824	0.0393082	-0.0535143	0.132131	0.405603	0.0448401	-0.0473116	0.136992	0.339343	0.0448101
XS-VLDL-TG-PC	-0.0963878	-0.201977	0.00920172	0.0734733	-0.0792134	-0.177998	0.0195715	0.115717	-0.0780109	-0.184067	0.0280452	0.148942	-0.0416509	-0.124912	0.0416103	0.325954	-0.0289174	-0.118023	0.0601877	0.523815	-0.0531477	-0.144056	0.0377608	0.251094	-0.0555339	-0.149688	0.03862	0.246915	-0.0620763	-0.159099	0.0349464	0.209182	-0.0797561	-0.175495	0.015983	0.102264	-0.0861264	-0.182168	0.00991463	0.0786682	-0.0845625	-0.180667	0.0115417	0.0844334	-0.0886789	-0.184668	0.00731043	0.0700887	-0.0886307
IDL-PL-PC	-0.0642553	-0.164259	0.0357485	0.207266	-0.0628145	-0.154649	0.0290199	0.179487	-0.0520508	-0.144783	0.040681	0.270478	-0.0168186	-0.0964898	0.0628526	0.678333	-0.0328313	-0.11747	0.0518077	0.446149	-0.0423583	-0.128413	0.0436959	0.333774	-0.0371855	-0.127023	0.0526518	0.416261	-0.0615698	-0.152385	0.0292454	0.183342	-0.0545107	-0.145854	0.0368327	0.24141	-0.0577382	-0.149429	0.0339523	0.216453	-0.0575023	-0.14926	0.0342555	0.218672	-0.0594317	-0.151221	0.0323582	0.203795	-0.0590579
IDL-C-PC	0.0962706	-0.00531788	0.197859	0.0631944	0.0807808	-0.0132809	0.174842	0.0921243	0.0820245	-0.0264021	0.190451	0.137744	0.0408655	-0.0393643	0.121095	0.317235	0.025558	-0.0608869	0.112003	0.561392	0.065395	-0.0222607	0.153051	0.143247	0.0537357	-0.0375492	0.145021	0.247844	0.0660495	-0.0271292	0.159228	0.164224	0.0759545	-0.0166653	0.168574	0.107708	0.0835451	-0.00903515	0.176125	0.0768132	0.0836601	-0.009582	0.176902	0.078513	0.0889429	-0.00371098	0.181597	0.0598604	0.0898615
IDL-CE-PC	0.0702197	-0.0287535	0.169193	0.163854	0.0619949	-0.0288132	0.152803	0.18031	0.0521694	-0.0454348	0.149774	0.293988	0.0317511	-0.0467461	0.110248	0.426946	0.0191039	-0.0649532	0.103161	0.655249	0.0485531	-0.0369461	0.134052	0.264908	0.0441735	-0.0446901	0.133037	0.329022	0.0466023	-0.0443732	0.137578	0.314511	0.0545579	-0.0362983	0.145414	0.238494	0.060827	-0.0300338	0.151688	0.188892	0.0613282	-0.029816	0.152472	0.186651	0.0653207	-0.0256087	0.15625	0.158651	0.0657233
IDL-FC-PC	0.0687738	-0.0297701	0.167318	0.170826	0.0527209	-0.0416415	0.147083	0.272698	0.0497056	-0.0498969	0.149308	0.327145	0.0259921	-0.0517057	0.10369	0.511118	0.0170579	-0.066372	0.100488	0.687922	0.0444199	-0.0403245	0.129164	0.303402	0.0294142	-0.0595351	0.118363	0.515985	0.0493328	-0.0404726	0.139138	0.280812	0.056964	-0.0335639	0.147492	0.216793	0.0607604	-0.0292582	0.150779	0.185277	0.0592791	-0.0313593	0.149918	0.199271	0.063687	-0.0265084	0.153882	0.165865	0.0635893
IDL-TG-PC	-0.0838666	-0.185931	0.0181982	0.107013	-0.0678502	-0.162447	0.0267467	0.159295	-0.0657586	-0.173224	0.0417066	0.229701	-0.0384099	-0.118316	0.0414961	0.345204	-0.017258	-0.103111	0.0685952	0.692905	-0.0567017	-0.144083	0.0306794	0.202797	-0.0460379	-0.137098	0.045022	0.320843	-0.0519897	-0.145324	0.0413442	0.274131	-0.0645372	-0.156966	0.0278919	0.170619	-0.071808	-0.164222	0.0206059	0.127406	-0.0718119	-0.164889	0.0212655	0.130114	-0.0770357	-0.169534	0.0154623	0.102356	-0.0778327
L-LDL-PL-PC	-0.0210142	-0.121498	0.0794696	0.681193	-0.0132486	-0.107674	0.0811764	0.782814	0.0135036	-0.0978242	0.124831	0.811646	0.00271415	-0.0778511	0.0832794	0.947225	0.00444634	-0.0825007	0.0913934	0.919967	-0.0299887	-0.117333	0.0573553	0.500064	0.00259895	-0.089207	0.0944049	0.955644	-0.0214499	-0.114288	0.0713882	0.649911	-0.0145171	-0.108414	0.0793802	0.761324	-0.0189228	-0.112714	0.0748687	0.691842	-0.0130196	-0.108338	0.0822989	0.788428	-0.0212934	-0.115475	0.0728877	0.656934	-0.0203157
L-LDL-C-PC	0.0521259	-0.0487398	0.152992	0.310261	0.0393545	-0.0534982	0.132207	0.405206	0.0251793	-0.0868399	0.137198	0.658802	0.0200663	-0.0586602	0.0987927	0.616567	0.00655186	-0.078352	0.0914557	0.87949	0.0438131	-0.0418286	0.129455	0.315136	0.0217505	-0.0680227	0.111524	0.6341	0.0330594	-0.0580828	0.124202	0.476198	0.0364218	-0.0553298	0.128173	0.435613	0.0440372	-0.0474168	0.135491	0.344385	0.0419461	-0.0506977	0.13459	0.373935	0.0484404	-0.0431713	0.140052	0.299197	0.0487264
L-LDL-CE-PC	0.035098	-0.0647402	0.134936	0.48989	0.0277011	-0.0649891	0.120391	0.557175	0.0051076	-0.104764	0.114979	0.927227	0.0130443	-0.0663987	0.0924873	0.747002	0.000964443	-0.0849216	0.0868504	0.982398	0.0354311	-0.0509023	0.121764	0.42024	0.0139191	-0.0764766	0.104315	0.762257	0.0234953	-0.0682107	0.115201	0.614759	0.0216117	-0.0708516	0.114075	0.646119	0.0280461	-0.0644779	0.12057	0.551559	0.0258823	-0.0682453	0.12001	0.589095	0.0335651	-0.058977	0.126107	0.47623	0.0336546
L-LDL-FC-PC	0.0474028	-0.0528633	0.147669	0.353225	0.0332898	-0.0618936	0.128473	0.492118	0.0398834	-0.0526619	0.132429	0.397366	0.0208219	-0.0592226	0.100866	0.609325	0.0166933	-0.0684859	0.101873	0.700224	0.0238579	-0.0628185	0.110534	0.58871	0.0227736	-0.0674067	0.112954	0.619827	0.0278061	-0.0643985	0.120011	0.5536	0.0433987	-0.048924	0.135721	0.355967	0.0481485	-0.0447079	0.141005	0.308628	0.0478335	-0.0449641	0.140631	0.311497	0.043781	-0.0486315	0.136193	0.352221	0.0436434
L-LDL-TG-PC	-0.0660535	-0.169259	0.0371518	0.209041	-0.0524332	-0.147681	0.0428149	0.279802	-0.0446187	-0.149957	0.06072	0.405499	-0.0348405	-0.115647	0.0459663	0.397131	-0.0143759	-0.101148	0.0723961	0.74481	-0.0460861	-0.134679	0.0425064	0.307065	-0.0374605	-0.129493	0.0545717	0.424051	-0.0360719	-0.130733	0.0585896	0.454201	-0.0467547	-0.140909	0.0473993	0.329533	-0.0555307	-0.149442	0.0383804	0.24573	-0.0563236	-0.150636	0.0379885	0.241066	-0.0604373	-0.154279	0.0334041	0.206202	-0.0615848
M-LDL-PL-PC	-0.0204521	-0.12113	0.0802255	0.689834	-0.0116104	-0.107831	0.0846104	0.812608	0.0130022	-0.0987231	0.124727	0.81915	-0.00346954	-0.085233	0.0782939	0.933554	0.00521191	-0.0827316	0.0931554	0.907304	-0.0291264	-0.117933	0.0596801	0.519428	0.00109339	-0.0921222	0.0943089	0.981613	-0.0181744	-0.112415	0.076066	0.704786	-0.0131992	-0.108729	0.082331	0.786044	-0.017677	-0.112949	0.0775952	0.715475	-0.012784	-0.109483	0.0839153	0.795068	-0.0206606	-0.116125	0.0748043	0.670721	-0.0201278
M-LDL-C-PC	0.0403586	-0.064245	0.144962	0.448596	0.0283895	-0.0674881	0.124267	0.560814	0.00953447	-0.103372	0.122441	0.868228	0.0153366	-0.0660294	0.0967025	0.71115	0.000890428	-0.0866891	0.0884699	0.984062	0.0366379	-0.0519731	0.125249	0.416774	0.0125106	-0.0802206	0.105242	0.790961	0.0254955	-0.0684822	0.119473	0.594086	0.0260874	-0.0689945	0.121169	0.589914	0.033395	-0.0612193	0.128009	0.488144	0.0308604	-0.0649364	0.126657	0.526884	0.0375876	-0.0571655	0.132341	0.435927	0.0377531
M-LDL-CE-PC	0.0320087	-0.0736078	0.137625	0.551642	0.0223084	-0.0736099	0.118227	0.647751	-0.00212888	-0.116314	0.112056	0.97078	0.0118013	-0.0700389	0.0936415	0.77694	-0.000645752	-0.0889612	0.0876696	0.988538	0.0348198	-0.0541564	0.123796	0.442131	0.00817154	-0.085089	0.101432	0.863318	0.0218726	-0.0725136	0.116259	0.648938	0.0195919	-0.075832	0.115016	0.686693	0.0252449	-0.0700896	0.120579	0.602936	0.022089	-0.0748385	0.119016	0.654375	0.0298131	-0.0655271	0.125153	0.539065	0.0298855
M-LDL-FC-PC	-0.00508526	-0.109835	0.0996643	0.924013	-0.00392834	-0.100148	0.0922915	0.936068	0.0256301	-0.0822197	0.13348	0.640612	-0.000935333	-0.083815	0.0819443	0.982309	0.0041754	-0.0852773	0.093628	0.926929	-0.0233369	-0.113255	0.066581	0.610161	0.00374812	-0.0903922	0.0978885	0.937648	-0.00882606	-0.104207	0.0865548	0.855738	-0.000466298	-0.096394	0.0954614	0.99238	-0.000511558	-0.0973726	0.0963495	0.991721	0.00397033	-0.0946319	0.102573	0.936943	-0.00516012	-0.101525	0.0912049	0.916213	-0.0051085
M-LDL-TG-PC	-0.0562167	-0.160611	0.0481776	0.290394	-0.0450287	-0.140728	0.0506709	0.355515	-0.0362523	-0.137771	0.0652663	0.483064	-0.0295017	-0.111202	0.0521986	0.478166	-0.0108584	-0.0984734	0.0767566	0.807625	-0.0347668	-0.12468	0.0551467	0.447592	-0.0306134	-0.123495	0.0622686	0.517368	-0.0280646	-0.123656	0.0675265	0.564134	-0.0374126	-0.132756	0.0579304	0.440902	-0.0469701	-0.142066	0.0481259	0.33212	-0.0486077	-0.143745	0.0465296	0.315773	-0.0513056	-0.146293	0.0436813	0.288936	-0.0523359
S-LDL-PL-PC	-0.00441331	-0.10676	0.0979336	0.932484	0.00306472	-0.0948638	0.100993	0.950972	0.0342197	-0.0794208	0.14786	0.554192	-0.00277417	-0.086256	0.0807077	0.947941	0.00936848	-0.080453	0.09919	0.837632	-0.0284164	-0.11916	0.0623268	0.538474	0.00885085	-0.0859782	0.10368	0.854501	-0.00245386	-0.0986289	0.0937212	0.960019	0.00089014	-0.0964367	0.098217	0.985663	-0.00238079	-0.0995058	0.0947442	0.961588	0.00195619	-0.0963297	0.100242	0.968807	-0.00534083	-0.10272	0.0920387	0.914189	-0.00483355
S-LDL-C-PC	0.0258629	-0.0738841	0.12561	0.610517	0.0150799	-0.0805333	0.110693	0.756674	-0.00776577	-0.120221	0.10469	0.892078	0.00740472	-0.0734388	0.0882482	0.857184	-0.00680358	-0.0936261	0.0800189	0.87764	0.0292743	-0.0587145	0.117263	0.513427	0.000980755	-0.091057	0.0930185	0.983296	0.0131906	-0.0801904	0.106571	0.781384	0.0150491	-0.0795026	0.109601	0.754514	0.0220864	-0.0718958	0.116069	0.644321	0.0192656	-0.0756144	0.114146	0.689964	0.0254017	-0.0687577	0.119561	0.596156	0.0253912
S-LDL-CE-PC	0.0221957	-0.0820743	0.126466	0.675818	0.0125925	-0.0834863	0.108671	0.796797	-0.0156101	-0.130652	0.0994315	0.789791	0.0107423	-0.0710504	0.0925351	0.796375	-0.00482303	-0.0928184	0.0831723	0.914243	0.0322281	-0.0566169	0.121073	0.476167	0.000109265	-0.0929617	0.0931802	0.99816	0.0119885	-0.0823265	0.106304	0.802796	0.0120275	-0.0833167	0.107372	0.804259	0.0171769	-0.077946	0.1123	0.722771	0.0140696	-0.0823221	0.110461	0.774293	0.0210645	-0.0741371	0.116266	0.663804	0.0211255
S-LDL-FC-PC	0.0015633	-0.0991568	0.102283	0.975672	-2.64902e-05	-0.0940635	0.0940105	0.999558	0.0272054	-0.0751529	0.129564	0.601597	-0.0170499	-0.0982546	0.0641549	0.679974	-0.00374503	-0.0908617	0.0833716	0.932689	-0.0285997	-0.116656	0.0594564	0.523493	0.0026911	-0.0890929	0.0944751	0.954061	-0.00329973	-0.0965031	0.0899036	0.944545	0.0023401	-0.0912715	0.0959517	0.960828	0.00589227	-0.0887276	0.100512	0.902622	0.00897002	-0.0867945	0.104735	0.853991	0.00156757	-0.0925367	0.0956718	0.973892	0.00120677
S-LDL-TG-PC	-0.0654669	-0.168805	0.0378716	0.213695	-0.0514213	-0.14855	0.0457077	0.2986	-0.0459905	-0.148645	0.0566637	0.378972	-0.025296	-0.107449	0.0568567	0.545272	-0.0110619	-0.0988372	0.0767135	0.804443	-0.0379833	-0.128378	0.0524116	0.409244	-0.0304875	-0.123925	0.0629495	0.521574	-0.0363044	-0.132095	0.0594866	0.456651	-0.047514	-0.143139	0.0481114	0.329242	-0.0577318	-0.152825	0.037361	0.233362	-0.0579899	-0.153126	0.0371461	0.231497	-0.0604827	-0.155535	0.0345694	0.211685	-0.0613668
XL-HDL-PL-PC	0.046832	-0.0481019	0.141766	0.332724	0.0330433	-0.0552178	0.121304	0.462154	0.0390188	-0.0469286	0.124966	0.372658	0.0285313	-0.0455547	0.102617	0.449407	0.024091	-0.0545059	0.102688	0.547117	0.0373427	-0.0429252	0.117611	0.36094	0.0280565	-0.0555623	0.111675	0.50986	0.0319241	-0.053453	0.117301	0.462703	0.0430454	-0.0423308	0.128422	0.322186	0.0423811	-0.0433989	0.128161	0.331978	0.0433073	-0.0425156	0.12913	0.321779	0.0416575	-0.0442996	0.127615	0.341289	0.0422507
XL-HDL-C-PC	-0.0394389	-0.130113	0.0512348	0.393013	-0.0292493	-0.116434	0.0579353	0.509923	-0.0351395	-0.120736	0.0504569	0.420106	-0.0382318	-0.111979	0.035515	0.308711	-0.0256111	-0.103864	0.0526421	0.520309	-0.0361799	-0.116317	0.043957	0.375293	-0.0219201	-0.105379	0.0615391	0.605889	-0.0279406	-0.113028	0.0571465	0.518924	-0.0408823	-0.126184	0.0444193	0.34665	-0.0369376	-0.122457	0.0485815	0.39631	-0.0391025	-0.124789	0.0465844	0.370183	-0.0362353	-0.122125	0.0496548	0.407377	-0.037108
XL-HDL-CE-PC	-0.0694711	-0.162644	0.0237015	0.143481	-0.0576545	-0.14995	0.034641	0.220144	-0.0612475	-0.151003	0.0285079	0.180514	-0.0413841	-0.118313	0.0355444	0.290865	-0.0286861	-0.110964	0.0535921	0.493461	-0.0590389	-0.142666	0.024588	0.165933	-0.0404312	-0.127794	0.0469317	0.36345	-0.0543598	-0.143241	0.0345216	0.22993	-0.0679009	-0.15674	0.0209382	0.133734	-0.0665734	-0.155679	0.0225317	0.142668	-0.0676127	-0.156815	0.0215893	0.136981	-0.0657609	-0.155114	0.0235921	0.148719	-0.0664132
XL-HDL-FC-PC	0.0576362	-0.0298439	0.145116	0.195981	0.0501596	-0.0325288	0.132848	0.233751	0.0471267	-0.0365491	0.130803	0.268861	-0.0109037	-0.0829244	0.061117	0.766117	-0.00544063	-0.0821731	0.0712918	0.889205	0.0389024	-0.0385064	0.116311	0.323741	0.0345289	-0.0460965	0.115154	0.400312	0.0509483	-0.0306093	0.132506	0.220129	0.0471912	-0.0349844	0.129367	0.259579	0.0552643	-0.0269379	0.137466	0.187025	0.0519028	-0.0306605	0.134466	0.217232	0.055828	-0.026842	0.138498	0.185061	0.0549246
XL-HDL-TG-PC	0.00498096	-0.0863877	0.0963496	0.914705	0.0133167	-0.0769803	0.103614	0.772019	0.00568416	-0.0833696	0.0947379	0.900204	0.0320011	-0.0451098	0.109112	0.41503	0.0186886	-0.0633143	0.100691	0.654357	0.0193042	-0.0643339	0.102942	0.650246	0.00529816	-0.0815099	0.0921062	0.90455	0.0133802	-0.0751021	0.101863	0.766398	0.00886332	-0.0804175	0.0981441	0.845359	0.00534659	-0.0837006	0.0943938	0.906094	0.00535799	-0.0837782	0.0944941	0.905989	0.00505847	-0.0841289	0.0942458	0.911273	0.00483413
L-HDL-PL-PC	-0.115094	-0.21448	-0.0157089	0.0233356	-0.102192	-0.201337	-0.00304765	0.043393	-0.107539	-0.200635	-0.0144431	0.0236842	-0.033925	-0.115435	0.0475847	0.413688	-0.0596177	-0.146723	0.0274873	0.179203	-0.0703589	-0.158083	0.0173647	0.115635	-0.0805163	-0.172044	0.011011	0.0845043	-0.0956106	-0.188469	-0.0027517	0.0436173	-0.107038	-0.199849	-0.0142261	0.0239093	-0.110666	-0.204003	-0.0173293	0.0202558	-0.107835	-0.201	-0.0146689	0.0234084	-0.109266	-0.202659	-0.0158721	0.0219624	-0.108097
L-HDL-C-PC	0.125838	0.0304982	0.221177	0.00981342	0.111957	0.0193006	0.204613	0.0180006	0.117018	0.0287809	0.205254	0.00947231	0.0420116	-0.0355394	0.119563	0.287498	0.0678739	-0.0146023	0.15035	0.106479	0.0807771	-0.00242487	0.163979	0.0570264	0.0965589	0.00997365	0.183144	0.0289306	0.106097	0.0181542	0.19404	0.0181786	0.114288	0.0262105	0.202366	0.0111163	0.11753	0.0291971	0.205862	0.00924262	0.115671	0.027326	0.204016	0.0104134	0.117292	0.0288831	0.205701	0.00944467	0.116631
L-HDL-CE-PC	0.12408	0.0307278	0.217433	0.00931388	0.111379	0.0211289	0.201629	0.0157017	0.122065	0.0340612	0.21007	0.00667746	0.0472919	-0.0296765	0.12426	0.22777	0.0753828	-0.00654254	0.157308	0.0712132	0.077707	-0.00522564	0.16064	0.0662081	0.102078	0.0162322	0.187924	0.0199007	0.10745	0.0201103	0.19479	0.0160288	0.116278	0.028792	0.203764	0.00931754	0.118379	0.0305	0.206258	0.00841358	0.116856	0.0290587	0.204652	0.00921895	0.117281	0.0294022	0.20516	0.0090328	0.116652
L-HDL-FC-PC	0.110031	0.0120165	0.208045	0.0278867	0.0955609	-0.00170318	0.192825	0.0541288	0.094216	0.0042983	0.184134	0.040056	0.0250547	-0.0529207	0.10303	0.527931	0.0428397	-0.0400059	0.125685	0.309954	0.0757813	-0.00755631	0.159119	0.0745855	0.0715777	-0.0161017	0.159257	0.109302	0.0881843	-0.000452566	0.176821	0.0511755	0.0941663	0.0052569	0.183076	0.0379644	0.099366	0.0104867	0.188245	0.0285323	0.097324	0.00808176	0.186566	0.0326402	0.100727	0.0116732	0.189781	0.0267339	0.100225
L-HDL-TG-PC	-0.0633593	-0.151043	0.0243246	0.156226	-0.0593274	-0.143784	0.0251295	0.168055	-0.0656729	-0.150329	0.018983	0.128026	-0.0277304	-0.100781	0.0453207	0.455917	-0.0459636	-0.123406	0.0314786	0.243968	-0.0365743	-0.115993	0.042844	0.365804	-0.0674181	-0.150022	0.0151858	0.109387	-0.0613995	-0.145036	0.0222367	0.149734	-0.0568239	-0.141293	0.0276452	0.18675	-0.0599652	-0.144558	0.024628	0.164215	-0.0604753	-0.144942	0.0239915	0.160044	-0.0603771	-0.144999	0.0242446	0.161487	-0.0609768
M-HDL-PL-PC	-0.104336	-0.218937	0.0102641	0.0742357	-0.087756	-0.190976	0.0154639	0.0954253	-0.0907021	-0.193241	0.0118368	0.0828075	-0.0629873	-0.151317	0.0253423	0.161714	-0.04444	-0.138913	0.0500334	0.355635	-0.0385293	-0.136301	0.0592419	0.438947	-0.0645866	-0.165285	0.0361114	0.208061	-0.0640468	-0.168237	0.0401439	0.227572	-0.0821457	-0.184904	0.0206131	0.116841	-0.0792358	-0.18423	0.0257586	0.138693	-0.0888057	-0.192392	0.0147802	0.0926882	-0.0921491	-0.195293	0.0109944	0.0797909	-0.0932523
M-HDL-C-PC	0.112845	-7.37286e-05	0.225764	0.0501491	0.0890398	-0.00927562	0.187355	0.0757624	0.0945304	-0.00169293	0.190754	0.054149	0.0665427	-0.0166471	0.149732	0.116612	0.0476923	-0.0411737	0.136558	0.292023	0.0474154	-0.0440733	0.138904	0.308868	0.069772	-0.0251901	0.164734	0.149392	0.071975	-0.0253339	0.169284	0.146697	0.085939	-0.0103487	0.182227	0.0800882	0.0853237	-0.0126343	0.183282	0.0876031	0.0920098	-0.00533393	0.189354	0.0638757	0.095298	-0.0012985	0.191894	0.0531449	0.0961529
M-HDL-CE-PC	0.108295	-0.00231843	0.218908	0.0549748	0.0923751	-0.00962539	0.194376	0.075769	0.100871	8.64702e-05	0.201655	0.0498047	0.0766562	-0.0103656	0.163678	0.0840851	0.0600127	-0.0328652	0.152891	0.204718	0.0443897	-0.0516059	0.140385	0.363847	0.0762703	-0.0229423	0.175483	0.131491	0.0737501	-0.0280788	0.175579	0.155271	0.088736	-0.0120552	0.189527	0.0842608	0.088075	-0.0140226	0.190173	0.0906792	0.0958221	-0.00535678	0.197001	0.0633597	0.0977377	-0.00351094	0.198986	0.0584495	0.0986453
M-HDL-FC-PC	0.0561838	-0.0414761	0.153844	0.258733	0.0413535	-0.0497559	0.132463	0.372759	0.0425253	-0.047463	0.132514	0.353431	0.0153564	-0.0607516	0.0914644	0.691812	-0.00125895	-0.0829422	0.0804243	0.975842	0.0345533	-0.0482545	0.117361	0.412507	0.025102	-0.0620305	0.112235	0.571451	0.0371879	-0.0509618	0.125338	0.407381	0.0436754	-0.0444582	0.131809	0.330524	0.0420507	-0.047746	0.131847	0.357792	0.0440055	-0.0473806	0.135391	0.34437	0.0504704	-0.0379186	0.138859	0.262299	0.0510533
M-HDL-TG-PC	-0.0896526	-0.198231	0.018926	0.105325	-0.0748281	-0.179735	0.0300784	0.161612	-0.0834707	-0.185162	0.0182208	0.107386	-0.0503003	-0.138278	0.0376773	0.261667	-0.0421096	-0.136008	0.0517891	0.378493	-0.0395348	-0.135643	0.0565738	0.419158	-0.0597105	-0.160183	0.0407624	0.243352	-0.065878	-0.167632	0.0358755	0.203826	-0.0757952	-0.177575	0.025985	0.143974	-0.0774294	-0.179626	0.0247671	0.137144	-0.080611	-0.182869	0.0216473	0.121991	-0.08356	-0.185425	0.0183053	0.10761	-0.0840542
S-HDL-PL-PC	0.0468952	-0.0555727	0.149363	0.368809	0.0512675	-0.0483834	0.150918	0.312427	0.0745635	-0.0311763	0.180303	0.166429	-0.00636925	-0.0922317	0.0794932	0.884121	0.0218296	-0.0694286	0.113088	0.638413	-0.0245494	-0.119069	0.0699704	0.609897	0.0314891	-0.0655625	0.128541	0.523915	0.0426868	-0.0556593	0.141033	0.393996	0.048728	-0.0505866	0.148043	0.335338	0.0457302	-0.0536217	0.145082	0.366061	0.0472257	-0.0521348	0.146586	0.350658	0.0442812	-0.0553385	0.143901	0.382715	0.045391
S-HDL-C-PC	-0.020223	-0.123331	0.0828847	0.700007	-0.0291999	-0.127636	0.069236	0.560104	-0.0450444	-0.148918	0.0588293	0.394434	0.0171137	-0.0665369	0.100764	0.687735	-0.011262	-0.100123	0.0775993	0.803362	0.0285299	-0.0630524	0.120112	0.540589	-0.0149109	-0.109643	0.0798212	0.757138	-0.0244438	-0.120602	0.0717141	0.617521	-0.0248315	-0.122094	0.0724315	0.616004	-0.0213616	-0.118421	0.0756978	0.665476	-0.0220633	-0.119351	0.0752242	0.655948	-0.0181525	-0.11537	0.0790652	0.713751	-0.0186215
S-HDL-CE-PC	-0.0162632	-0.119634	0.0871077	0.757257	-0.0242936	-0.122969	0.074382	0.628644	-0.0425779	-0.147758	0.0626024	0.426603	0.0195257	-0.0645869	0.103638	0.648356	-0.00430301	-0.0937654	0.0851594	0.92471	0.0344351	-0.0576731	0.126543	0.462775	-0.00982235	-0.105077	0.0854328	0.839451	-0.0191775	-0.11584	0.0774848	0.696714	-0.0207292	-0.118551	0.0770925	0.677193	-0.0173052	-0.114883	0.0802724	0.727528	-0.0179919	-0.115753	0.079769	0.717682	-0.0145789	-0.112298	0.0831401	0.769441	-0.0148972
S-HDL-FC-PC	-0.0188146	-0.121482	0.0838529	0.718833	-0.0206943	-0.11944	0.0780519	0.680557	-0.00154775	-0.104738	0.101643	0.976491	-0.0251955	-0.110029	0.0596376	0.559609	-0.0463005	-0.137313	0.044712	0.317844	-0.054902	-0.147238	0.0374341	0.243123	-0.0301078	-0.126398	0.0661826	0.539085	-0.0273017	-0.125276	0.0706724	0.584108	-0.0184279	-0.116958	0.0801018	0.713298	-0.0196909	-0.118301	0.0789194	0.694845	-0.019323	-0.118074	0.0794285	0.700677	-0.0176086	-0.11641	0.0811929	0.726242	-0.0181966
S-HDL-TG-PC	-0.0940953	-0.201747	0.0135564	0.0865061	-0.0772068	-0.179595	0.0251811	0.139013	-0.080767	-0.180025	0.0184911	0.110458	-0.0531531	-0.138448	0.0321414	0.221237	-0.0428235	-0.133742	0.0480951	0.35501	-0.0415543	-0.134938	0.0518294	0.382191	-0.0619926	-0.15914	0.0351549	0.210375	-0.0618055	-0.161366	0.0377545	0.223018	-0.0778623	-0.176554	0.0208291	0.121689	-0.0793214	-0.178435	0.0197919	0.116427	-0.0824373	-0.181772	0.0168978	0.103571	-0.0854536	-0.184321	0.0134135	0.0900586	-0.0863626
VLDL-D	-0.0241228	-0.127299	0.0790537	0.646026	-0.00921129	-0.108927	0.0905043	0.855984	-0.0139164	-0.111356	0.0835233	0.779025	-0.00431401	-0.0872695	0.0786415	0.918615	0.00486131	-0.0836172	0.0933398	0.914034	0.00131915	-0.088833	0.0914713	0.977064	0.00283566	-0.0911808	0.0968521	0.952745	-0.00603322	-0.102073	0.0900062	0.901771	-0.0224908	-0.118855	0.0738732	0.646596	-0.0238693	-0.120093	0.0723541	0.626044	-0.0225023	-0.118721	0.0737168	0.645933	-0.0225967	-0.118877	0.0736838	0.644762	-0.0225326
LDL-D	0.0354397	-0.0612545	0.132134	0.471613	0.0329832	-0.0598053	0.125772	0.485066	0.0373949	-0.055517	0.130307	0.429269	0.0185422	-0.0612869	0.0983712	0.648167	0.0111134	-0.0745273	0.0967542	0.798753	-0.00021428	-0.0876012	0.0871726	0.996156	0.0191769	-0.0722415	0.110595	0.680258	0.0211273	-0.0713906	0.113645	0.653712	0.0416423	-0.0510212	0.134306	0.377505	0.0386276	-0.0551826	0.132438	0.418701	0.0406856	-0.0532251	0.134596	0.394877	0.0335956	-0.0592958	0.126487	0.47749	0.0336995
HDL-D	0.147415	0.030283	0.264546	0.0137691	0.138356	0.0159741	0.260738	0.0268077	0.132951	0.0168944	0.249007	0.024859	0.0294805	-0.0694657	0.128427	0.558356	0.0643244	-0.0403696	0.169018	0.227798	0.090436	-0.0151353	0.196007	0.092945	0.0921388	-0.0195391	0.203817	0.105595	0.120697	0.00854022	0.232855	0.0349966	0.136178	0.0246569	0.247698	0.0168269	0.142045	0.0301571	0.253934	0.0129715	0.137481	0.0250145	0.249948	0.0167096	0.141576	0.0295395	0.253612	0.0133921	0.141535
Serum-C	0.0768316	-0.0325275	0.186191	0.167993	0.0655517	-0.0417269	0.17283	0.230358	0.0581734	-0.0651093	0.181456	0.354139	0.0383965	-0.0525487	0.129342	0.407012	0.0264744	-0.0723704	0.125319	0.598782	0.0856979	-0.0129665	0.184362	0.088492	0.0464316	-0.0573693	0.150233	0.379704	0.0676693	-0.0368849	0.172223	0.203973	0.0664616	-0.0387525	0.171676	0.215021	0.0696957	-0.0361403	0.175532	0.196196	0.0667714	-0.0422044	0.175747	0.229077	0.0756844	-0.0300647	0.181434	0.1602	0.0755838
VLDL-C	0.00471733	-0.0998804	0.109315	0.929394	0.0102696	-0.0909822	0.111521	0.842052	-0.00997945	-0.113741	0.0937819	0.850127	-0.00284021	-0.0899829	0.0843025	0.948938	-0.00194738	-0.09544	0.0915452	0.967356	0.0226707	-0.0717722	0.117114	0.637234	0.00800751	-0.0903337	0.106349	0.872895	0.00921599	-0.0906459	0.109078	0.85612	-0.000235096	-0.100711	0.100241	0.996332	0.00255919	-0.0982208	0.103339	0.960208	5.69304e-05	-0.101346	0.10146	0.99912	0.00504942	-0.0958561	0.105955	0.921681	0.00484993
RemNAt-C	0.0366742	-0.0662659	0.139614	0.484086	0.0344658	-0.0647119	0.133644	0.494878	0.0132149	-0.0966872	0.123117	0.813251	0.0128921	-0.0728408	0.0986251	0.767651	0.00801228	-0.0848265	0.100851	0.865352	0.0463922	-0.0464268	0.139211	0.326388	0.0214123	-0.0755237	0.118348	0.664322	0.0339342	-0.0643713	0.13224	0.497764	0.0290204	-0.0699021	0.127943	0.564437	0.0322171	-0.0670749	0.131509	0.523908	0.0291912	-0.0715079	0.12989	0.569062	0.0364866	-0.0629895	0.135963	0.471279	0.0361353
LDL-C	0.0549145	-0.0529354	0.162764	0.317431	0.0466108	-0.0578058	0.151027	0.380697	0.0298132	-0.0915626	0.151189	0.629438	0.0404917	-0.0487024	0.129686	0.372654	0.0238783	-0.0731115	0.120868	0.628638	0.0816138	-0.0155269	0.178754	0.0993797	0.0356156	-0.0659782	0.137209	0.491086	0.0505434	-0.0521769	0.153264	0.333958	0.046392	-0.0571273	0.149911	0.378826	0.049283	-0.0546544	0.15322	0.351806	0.0456589	-0.0603726	0.15169	0.397737	0.0544493	-0.0496115	0.15851	0.304256	0.0540321
HDL-C	0.0894928	-0.0204627	0.199448	0.110374	0.0727417	-0.0368883	0.182372	0.192835	0.0735769	-0.0322959	0.17945	0.172633	0.023856	-0.065232	0.112944	0.598859	0.0201322	-0.0750733	0.115338	0.677832	0.0530591	-0.0433392	0.149457	0.27986	0.0459202	-0.0563365	0.148177	0.37784	0.0684156	-0.0341104	0.170942	0.190315	0.0771567	-0.0252961	0.17961	0.139518	0.0782154	-0.0254327	0.181863	0.138716	0.0770669	-0.0293926	0.183526	0.155466	0.0839935	-0.0188159	0.186803	0.109035	0.0841686
HDL2-C	0.102857	-0.00498738	0.210701	0.0615213	0.0846722	-0.0191475	0.188492	0.109647	0.0844411	-0.0163884	0.185271	0.100469	0.0287011	-0.056322	0.113724	0.507286	0.0272662	-0.0635717	0.118104	0.555446	0.0626716	-0.0290947	0.154438	0.180148	0.0566497	-0.0408116	0.154111	0.253833	0.0769406	-0.0208185	0.1747	0.122588	0.086057	-0.0114869	0.183601	0.0836152	0.0881391	-0.0104831	0.186761	0.0796901	0.0878351	-0.0132032	0.188873	0.0882203	0.0933355	-0.0044704	0.191141	0.0613751	0.0937239
HDL3-C	0.00510966	-0.0992578	0.109477	0.923371	-0.00981417	-0.115195	0.0955671	0.854821	-0.0082881	-0.112762	0.0961854	0.876141	-9.27344e-05	-0.0877916	0.0876062	0.998342	-0.0243979	-0.117966	0.0691702	0.608489	0.0117368	-0.083726	0.1072	0.809127	-0.0101485	-0.10983	0.0895334	0.84146	-0.000112765	-0.101228	0.101003	0.998252	0.00239269	-0.0992519	0.104037	0.963112	0.00139508	-0.100865	0.103655	0.978616	-0.00533418	-0.110458	0.0997894	0.920586	0.00627217	-0.0960299	0.108574	0.904121	0.00546775
EstC	0.080043	-0.0284394	0.188525	0.147691	0.0690027	-0.0374249	0.17543	0.203184	0.0626998	-0.0583293	0.183729	0.309072	0.0429992	-0.0472836	0.133282	0.349655	0.0287999	-0.0693516	0.126951	0.56435	0.0842377	-0.0137788	0.182254	0.0918892	0.0491203	-0.0540723	0.152313	0.349929	0.0694527	-0.0343993	0.173305	0.189346	0.0691135	-0.0353743	0.173601	0.194222	0.0730474	-0.0320955	0.17819	0.17276	0.0700351	-0.0384753	0.178545	0.205222	0.0784352	-0.0264439	0.183314	0.142281	0.0785961
FreeC	0.0654957	-0.0458804	0.176872	0.248338	0.0539289	-0.0552598	0.163118	0.332141	0.0419332	-0.0855207	0.169387	0.518126	0.024979	-0.0675071	0.117465	0.59572	0.0193376	-0.0809928	0.119668	0.704942	0.0862222	-0.0140689	0.186513	0.0917781	0.0377408	-0.0674651	0.142947	0.481054	0.0604863	-0.0457822	0.166755	0.263819	0.0570788	-0.0498674	0.164025	0.294694	0.0584338	-0.0490658	0.165933	0.285877	0.0558335	-0.0540442	0.165711	0.318403	0.0656804	-0.042248	0.173609	0.232255	0.0648017
Serum-TG	-0.0325563	-0.138487	0.0733741	0.546051	-0.0185774	-0.121549	0.0843945	0.723015	-0.0290188	-0.128958	0.0709205	0.568429	-0.0116698	-0.098196	0.0748564	0.791016	-0.00643584	-0.098847	0.0859753	0.891163	0.00494834	-0.0891207	0.0990174	0.917683	-0.0115341	-0.109088	0.0860195	0.816308	-0.00832314	-0.10859	0.0919439	0.870447	-0.0293284	-0.129125	0.0704684	0.563753	-0.0323525	-0.132558	0.067853	0.525965	-0.0339132	-0.134148	0.0663216	0.506336	-0.0305375	-0.13057	0.0694952	0.548744	-0.0306557
VLDL-TG	-0.0301252	-0.140198	0.0799476	0.590845	-0.0145463	-0.121222	0.0921297	0.788779	-0.0242867	-0.127531	0.0789576	0.644003	-0.00653672	-0.0956518	0.0825784	0.885403	-0.00101492	-0.0961928	0.094163	0.983285	0.00671273	-0.0901619	0.103587	0.891708	-0.00425755	-0.104919	0.0964042	0.933771	-0.00772086	-0.110829	0.0953873	0.883037	-0.0286611	-0.131545	0.0742224	0.584222	-0.0301294	-0.133306	0.0730475	0.566226	-0.0301702	-0.133344	0.0730035	0.565692	-0.028162	-0.131297	0.0749726	0.591689	-0.0281413
LDL-TG	-0.0218623	-0.12746	0.0837357	0.684215	-0.0189862	-0.120787	0.0828145	0.714069	-0.0355325	-0.139718	0.0686525	0.502933	-0.0156474	-0.103258	0.0719631	0.725669	-0.0113576	-0.105612	0.0828965	0.812852	0.00978878	-0.0856588	0.105236	0.840312	-0.0226651	-0.121929	0.0765992	0.653746	0.00365501	-0.0985847	0.105895	0.944004	-0.0150233	-0.116464	0.086417	0.771081	-0.0219346	-0.124455	0.0805854	0.674251	-0.0292389	-0.132673	0.0741953	0.578698	-0.0199738	-0.121999	0.0820517	0.700532	-0.020968
HDL-TG	-0.0446051	-0.148016	0.0588058	0.396955	-0.0398161	-0.14127	0.0616383	0.440842	-0.0499251	-0.151555	0.0517051	0.334751	-0.0342811	-0.12174	0.053178	0.441379	-0.0436823	-0.136883	0.0495186	0.357374	-0.0123985	-0.107626	0.0828292	0.798105	-0.0472684	-0.146038	0.0515009	0.347337	-0.0308746	-0.131555	0.0698053	0.546928	-0.038471	-0.140081	0.063139	0.457108	-0.042812	-0.144168	0.0585438	0.406803	-0.0484604	-0.150269	0.0533485	0.349952	-0.0428395	-0.144281	0.0586025	0.406905	-0.0435698
DAG	-0.00127334	-0.105454	0.102907	0.980842	0.00631789	-0.0926508	0.105287	0.90019	-0.000490226	-0.0985126	0.0975322	0.99216	-0.0310652	-0.115643	0.0535122	0.47064	-0.0160559	-0.106341	0.0742291	0.726805	-0.015568	-0.107691	0.076555	0.739885	-0.00885088	-0.104507	0.0868049	0.855744	0.00903462	-0.0883243	0.106394	0.855334	-0.00681233	-0.10457	0.0909454	0.8911	-0.004848	-0.103163	0.0934672	0.92282	-0.00708502	-0.106224	0.0920537	0.888336	-0.000889657	-0.0990806	0.0973013	0.985797	-0.00105712
DAG-TG	-0.0112166	-0.110799	0.0883656	0.824866	-0.00676782	-0.105317	0.0917816	0.892672	-0.0115636	-0.109777	0.0866501	0.817068	-0.0460837	-0.130789	0.0386219	0.285444	-0.0266345	-0.116949	0.0636795	0.562383	-0.0382729	-0.130694	0.0541483	0.416049	-0.0232923	-0.119097	0.0725122	0.632926	-0.00261938	-0.100108	0.0948689	0.9579	-0.0176266	-0.115585	0.0803316	0.723709	-0.0143597	-0.112754	0.0840348	0.774328	-0.0185331	-0.118347	0.0812809	0.71528	-0.0102828	-0.108738	0.0881728	0.837422	-0.0107366
TotPG	0.0925758	-0.0174114	0.202563	0.0987683	0.0827146	-0.0268622	0.192292	0.138599	0.0785715	-0.0364116	0.193555	0.17991	0.03827	-0.0550626	0.131603	0.420639	0.0383787	-0.0621948	0.138952	0.453561	0.0783372	-0.0225089	0.179183	0.127515	0.0549425	-0.0517134	0.161598	0.311791	0.090111	-0.0166636	0.196886	0.0978759	0.0864252	-0.0209609	0.193811	0.114395	0.0872859	-0.0226663	0.197238	0.119392	0.0838977	-0.0300075	0.197803	0.148387	0.0909173	-0.0169403	0.198775	0.0982728	0.0911964
TG-PG	-0.0684551	-0.173322	0.0364117	0.200123	-0.0525866	-0.157531	0.0523574	0.325162	-0.0540106	-0.156316	0.048295	0.29995	-0.0296865	-0.11574	0.0563674	0.498006	-0.0291334	-0.120359	0.0620917	0.530459	-0.0442746	-0.137364	0.0488145	0.350327	-0.0355306	-0.133036	0.061975	0.474163	-0.045801	-0.145162	0.0535598	0.365364	-0.0639761	-0.162997	0.0350446	0.204762	-0.0628211	-0.161974	0.0363318	0.213648	-0.0622462	-0.161704	0.037212	0.219275	-0.0655712	-0.164919	0.0337769	0.195191	-0.0651712
PC	0.0830338	-0.0285862	0.194654	0.144405	0.0726758	-0.037943	0.183295	0.19724	0.0671851	-0.0492187	0.183589	0.257187	0.0312622	-0.0629391	0.125464	0.514481	0.0294782	-0.0719438	0.1309	0.568036	0.0693168	-0.0324829	0.171117	0.181446	0.0471204	-0.0605774	0.154818	0.390211	0.0802144	-0.0276409	0.18807	0.144497	0.0767273	-0.0317488	0.185203	0.165136	0.0764418	-0.0346112	0.187495	0.176743	0.073021	-0.0424137	0.188456	0.214363	0.0811105	-0.0278434	0.190064	0.144107	0.0814404
SM	0.099825	-0.0180171	0.217667	0.0966267	0.0861638	-0.029128	0.201456	0.142553	0.0827971	-0.0424042	0.207998	0.194317	0.014717	-0.0835616	0.112996	0.768595	0.0310743	-0.0739275	0.136076	0.561013	0.0823126	-0.0248162	0.189441	0.131695	0.0541547	-0.0575877	0.165897	0.341269	0.0860495	-0.0258129	0.197912	0.131252	0.0868576	-0.0256417	0.199357	0.129844	0.0906318	-0.0221688	0.203432	0.114997	0.0891574	-0.0258933	0.204208	0.128428	0.100399	-0.0136957	0.214495	0.0844121	0.0979455
TotCho	0.0919911	-0.0199249	0.203907	0.1069	0.079892	-0.0314453	0.191229	0.159114	0.0763567	-0.0424268	0.19514	0.207057	0.0345333	-0.0594443	0.128511	0.470447	0.0305317	-0.0707258	0.131789	0.553649	0.075388	-0.026309	0.177085	0.145802	0.0512425	-0.0562628	0.158748	0.349277	0.0841524	-0.0234767	0.191782	0.125057	0.0819641	-0.0263056	0.190234	0.137464	0.0848169	-0.0251827	0.194817	0.130342	0.0821167	-0.0320354	0.196269	0.158069	0.0898321	-0.0188301	0.198494	0.104897	0.0899355
ApoA1	0.0921449	-0.0179352	0.202225	0.100629	0.0781683	-0.0332008	0.189537	0.168402	0.0769923	-0.0349388	0.188923	0.177051	0.0359951	-0.0556973	0.127688	0.440698	0.0217709	-0.0767939	0.120336	0.664342	0.0637009	-0.0355638	0.162966	0.207824	0.0481387	-0.0576081	0.153885	0.371341	0.0748487	-0.0307679	0.180465	0.164324	0.0807323	-0.0250619	0.186527	0.134347	0.0808249	-0.0269478	0.188598	0.141167	0.0819392	-0.0300974	0.193976	0.151263	0.0892542	-0.016818	0.195326	0.098867	0.0896279
ApoB	0.0344507	-0.0702439	0.139145	0.518062	0.0335362	-0.0673007	0.134373	0.513596	0.0108191	-0.100214	0.121852	0.848181	0.019436	-0.067621	0.106493	0.660945	0.015376	-0.0791215	0.109873	0.749214	0.0572663	-0.0371974	0.15173	0.234039	0.0230273	-0.0754073	0.121462	0.645824	0.0376491	-0.0622993	0.137598	0.459404	0.0270903	-0.0734866	0.127667	0.596732	0.0296494	-0.0714382	0.130737	0.564516	0.0266347	-0.0758872	0.129157	0.609808	0.0344086	-0.0667601	0.135577	0.504111	0.0340005
ApoB-ApoA1	-0.0195932	-0.130089	0.0909029	0.727573	-0.00770812	-0.114196	0.0987803	0.886911	-0.0338644	-0.141051	0.0733218	0.534874	-0.00103447	-0.091202	0.089133	0.982016	0.00283014	-0.0942698	0.0999301	0.954333	0.0216254	-0.0765155	0.119766	0.665097	-0.00359242	-0.105707	0.0985223	0.944893	-0.00523564	-0.109194	0.0987231	0.921179	-0.0199764	-0.124007	0.0840539	0.705993	-0.0162669	-0.120869	0.0883348	0.759966	-0.017677	-0.122221	0.0868671	0.739749	-0.0177338	-0.122444	0.0869762	0.739342	-0.0183355
TotFA	0.0532257	-0.0540158	0.160467	0.329791	0.0505235	-0.0529648	0.154012	0.337745	0.0365973	-0.0721016	0.145296	0.508414	0.0316748	-0.0577446	0.121094	0.486564	0.0210861	-0.0756477	0.11782	0.668479	0.0629689	-0.0336882	0.159626	0.201021	0.0335566	-0.0678397	0.134953	0.515654	0.0594271	-0.0431928	0.162047	0.255603	0.0457096	-0.0575184	0.148938	0.384534	0.0473735	-0.057398	0.152145	0.374573	0.0427471	-0.0646414	0.150136	0.434335	0.0516749	-0.0519424	0.155292	0.327466	0.0518926
FALen	-0.00823445	-0.105165	0.0886959	0.867446	0.000617912	-0.0947763	0.0960121	0.989846	0.0180836	-0.085653	0.12182	0.731998	-0.0304544	-0.111488	0.0505788	0.46041	0.012524	-0.0738791	0.0989271	0.775814	-0.0236206	-0.111446	0.064205	0.597271	0.0113571	-0.0808439	0.103558	0.808774	-0.000862024	-0.0942461	0.0925221	0.98553	-0.00835421	-0.102433	0.0857247	0.8615	-0.0105911	-0.104967	0.0837851	0.825497	-0.00704791	-0.101215	0.0871196	0.883095	-0.00998954	-0.104746	0.0847673	0.835914	-0.00882478
UnsatDeg	0.0437157	-0.0601441	0.147575	0.408458	0.0316602	-0.0706462	0.133967	0.543274	0.0480311	-0.0522409	0.148303	0.346914	0.00771996	-0.0790439	0.0944838	0.861216	0.0288836	-0.0631944	0.120962	0.537774	0.00958572	-0.0841977	0.103369	0.840842	0.0387851	-0.0589275	0.136498	0.435636	0.0105479	-0.0909986	0.112094	0.838292	0.0300051	-0.0707871	0.130797	0.558709	0.0370426	-0.063032	0.137117	0.467222	0.0416817	-0.0582285	0.141592	0.412605	0.0394351	-0.062976	0.141846	0.449473	0.0417499
DHA	0.0726071	-0.0289211	0.174135	0.160525	0.0665437	-0.0337595	0.166847	0.192898	0.0654445	-0.0350626	0.165952	0.201251	-0.0234725	-0.111846	0.0649015	0.601804	-0.0059295	-0.0995719	0.0877129	0.900988	0.0219304	-0.0724231	0.116284	0.647954	0.0416274	-0.057008	0.140263	0.407192	0.056532	-0.0430145	0.156078	0.264898	0.057484	-0.0428208	0.157789	0.260557	0.0611687	-0.0406848	0.163022	0.238434	0.0644489	-0.0389234	0.167821	0.221029	0.0696272	-0.0313136	0.170568	0.175841	0.0711754
LA	0.0840032	-0.0171011	0.185107	0.103172	0.073096	-0.0263219	0.172514	0.14912	0.0705663	-0.0426257	0.183758	0.221068	0.0435009	-0.0408399	0.127842	0.311183	0.0426702	-0.0478416	0.133182	0.354576	0.085001	-0.00606358	0.176066	0.0672449	0.0504057	-0.046024	0.146836	0.30473	0.0683794	-0.0286345	0.165393	0.166618	0.0704907	-0.0270269	0.168008	0.156073	0.0771128	-0.0204136	0.174639	0.120871	0.0769053	-0.0212777	0.175088	0.124379	0.0815247	-0.0159803	0.17903	0.101019	0.0843181
CLA	0.0725624	-0.0250751	0.1702	0.14479	0.0730926	-0.0247483	0.170934	0.142711	0.0653584	-0.0338079	0.164525	0.195825	0.00395078	-0.082027	0.0899285	0.928056	0.0108021	-0.0807601	0.102364	0.816703	0.0514394	-0.0412314	0.14411	0.275813	0.0408311	-0.0556822	0.137344	0.406051	0.0805864	-0.0165272	0.1777	0.103602	0.074402	-0.0234008	0.172205	0.135558	0.0654475	-0.0333773	0.164272	0.193676	0.0669062	-0.03321	0.167022	0.189661	0.0786336	-0.021298	0.178565	0.122666	0.0733822
FAw3	0.0392388	-0.0639524	0.14243	0.455169	0.0328054	-0.0683528	0.133964	0.52413	0.0280005	-0.074576	0.130577	0.59181	-0.0449402	-0.132745	0.0428644	0.3149	-0.0419289	-0.13615	0.0522923	0.382155	0.000151663	-0.0943729	0.0946762	0.997485	0.0152531	-0.0836094	0.114116	0.761798	0.0210475	-0.0794409	0.121536	0.680724	0.0231063	-0.077955	0.124168	0.653321	0.0278349	-0.0747448	0.130414	0.594005	0.0281834	-0.07717	0.133537	0.599225	0.0366163	-0.0645452	0.137778	0.477131	0.0382321
FAw6	0.0854372	-0.0225996	0.193474	0.120813	0.0746378	-0.031276	0.180552	0.166703	0.0694009	-0.0469746	0.185776	0.241737	0.0583469	-0.0315535	0.148247	0.202709	0.0523543	-0.0446458	0.149354	0.289282	0.0940389	-0.00342435	0.191502	0.0585684	0.0573377	-0.045533	0.160208	0.273829	0.0730379	-0.0305155	0.176591	0.166333	0.0724729	-0.0317777	0.176723	0.172493	0.0790445	-0.0252646	0.183354	0.137073	0.0768204	-0.0291922	0.182833	0.155056	0.0825481	-0.0217719	0.186868	0.120587	0.0846502
PUFA	0.0868845	-0.0229235	0.196692	0.120614	0.0759865	-0.0318543	0.183827	0.166754	0.0706942	-0.0470736	0.188462	0.238654	0.0485911	-0.0430171	0.140199	0.297664	0.0414404	-0.0574416	0.140323	0.410472	0.0887424	-0.0105216	0.188006	0.0795892	0.0572594	-0.0475525	0.162071	0.283457	0.0718942	-0.0336682	0.177457	0.181357	0.0717695	-0.0345503	0.178089	0.18524	0.0792026	-0.0271418	0.185547	0.14393	0.0776486	-0.0309887	0.186286	0.160749	0.0836693	-0.0225299	0.189868	0.122206	0.0859109
MUFA	-0.00775775	-0.108737	0.0932215	0.880025	-0.000934278	-0.100016	0.0981473	0.985219	-0.0131856	-0.11196	0.0855889	0.793119	-0.0100884	-0.0953014	0.0751246	0.816059	-0.0188017	-0.11045	0.0728467	0.686921	0.00758582	-0.0842524	0.099424	0.87108	-0.0065089	-0.102404	0.0893859	0.89391	0.0136737	-0.084822	0.112169	0.785051	-0.00614937	-0.104387	0.0920885	0.902119	-0.0126232	-0.113558	0.0883114	0.805905	-0.0191077	-0.120998	0.0827829	0.712556	-0.00755817	-0.106	0.0908841	0.880098	-0.00758694
SFA	0.0599159	-0.0399149	0.159747	0.238741	0.0586793	-0.0381168	0.155475	0.234054	0.0445254	-0.0581124	0.147163	0.394254	0.0364748	-0.0473317	0.120281	0.392686	0.033848	-0.0563188	0.124015	0.460933	0.0641684	-0.0261865	0.154523	0.163433	0.038728	-0.0561677	0.133624	0.42283	0.066731	-0.0293017	0.162764	0.172679	0.0533494	-0.0432098	0.149909	0.278047	0.0541419	-0.0435322	0.151816	0.276477	0.0506324	-0.0499014	0.151166	0.322705	0.0594386	-0.0376881	0.156565	0.229651	0.058875
DHA-FA	0.0533788	-0.0480881	0.154846	0.301659	0.0472242	-0.0530625	0.147511	0.355137	0.0566022	-0.0432937	0.156498	0.265981	-0.043331	-0.131548	0.044886	0.334759	-0.0195994	-0.113617	0.0744179	0.682129	-0.0102787	-0.104811	0.0842533	0.830836	0.0287814	-0.0695615	0.127124	0.565357	0.0307285	-0.0693972	0.130854	0.546615	0.039623	-0.060602	0.139848	0.437488	0.0426188	-0.0581557	0.143393	0.406225	0.0480102	-0.0525445	0.148565	0.348477	0.0502272	-0.0513088	0.151763	0.331382	0.052262
LA-FA	0.0746052	-0.022371	0.171581	0.131219	0.0631278	-0.0365793	0.162835	0.213972	0.0611084	-0.0417518	0.163969	0.243524	0.043835	-0.0388518	0.126522	0.297909	0.0490306	-0.0382273	0.136288	0.269958	0.0706912	-0.0181299	0.159512	0.118453	0.0458155	-0.0479842	0.139615	0.3375	0.0454189	-0.0512923	0.14213	0.356412	0.064363	-0.0311141	0.15984	0.185835	0.078329	-0.0194271	0.176085	0.115988	0.0820168	-0.0144868	0.17852	0.0955415	0.0734512	-0.0217056	0.168608	0.129932	0.0765929
CLA-FA	0.0522836	-0.0405568	0.145124	0.268905	0.0531387	-0.03959	0.145867	0.260591	0.0477906	-0.0453197	0.140901	0.313558	-0.0319627	-0.113717	0.0497915	0.442538	-0.00952895	-0.095779	0.0767211	0.82816	0.0207829	-0.0674198	0.108986	0.643444	0.0187844	-0.0726386	0.110207	0.686464	0.0584409	-0.0335438	0.150426	0.212385	0.0554969	-0.0372327	0.148227	0.240063	0.0428912	-0.0508191	0.136602	0.368754	0.047167	-0.0468555	0.141189	0.324614	0.0574985	-0.037353	0.15235	0.234063	0.0526978
FAw3-FA	0.00915606	-0.0951856	0.113498	0.863122	0.00244417	-0.0989847	0.103873	0.962239	0.00969257	-0.0910384	0.110424	0.850057	-0.0758744	-0.163838	0.0120894	0.0907072	-0.0681823	-0.162631	0.0262662	0.156605	-0.0447123	-0.139501	0.0500762	0.354296	-0.00567018	-0.104269	0.0929291	0.91004	-0.0190872	-0.120741	0.0825667	0.712215	-0.00580974	-0.10699	0.0953702	0.910178	-0.000541541	-0.102108	0.101025	0.991642	0.00292509	-0.0989501	0.1048	0.955013	0.00630867	-0.0954992	0.108117	0.903099	0.00852702
FAw6-FA	0.0566182	-0.0418058	0.155042	0.258776	0.0427111	-0.0571839	0.142606	0.401098	0.0424127	-0.0569019	0.141727	0.401655	0.0430979	-0.0394275	0.125623	0.305151	0.0476603	-0.0395967	0.134917	0.283543	0.0513977	-0.0374611	0.140257	0.256154	0.0359164	-0.0574426	0.129275	0.449887	0.0267253	-0.0698231	0.123274	0.586607	0.0464974	-0.0490799	0.142075	0.33944	0.0582862	-0.0390194	0.155592	0.239648	0.0610478	-0.0349468	0.157043	0.211943	0.0543818	-0.0407897	0.149553	0.261961	0.0563904
PUFA-FA	0.0595364	-0.0424243	0.161497	0.251681	0.0442647	-0.0589107	0.14744	0.399489	0.0452086	-0.0560435	0.146461	0.380588	0.0236032	-0.0612908	0.108497	0.584927	0.0289737	-0.0610706	0.119018	0.527349	0.0380661	-0.0533032	0.129435	0.413237	0.0347885	-0.0612422	0.130819	0.476748	0.0219182	-0.0783316	0.122168	0.667545	0.0447996	-0.0537837	0.143383	0.372182	0.0573202	-0.041968	0.156608	0.257065	0.0609523	-0.0370311	0.158936	0.22207	0.056011	-0.0418361	0.153858	0.261107	0.0582937
MUFA-FA	-0.087808	-0.188837	0.0132207	0.0882904	-0.0760079	-0.177716	0.0257	0.142573	-0.0750256	-0.177125	0.0270741	0.149348	-0.055279	-0.14034	0.029782	0.202103	-0.0641504	-0.154537	0.0262358	0.163691	-0.0647522	-0.156269	0.0267643	0.164997	-0.0577204	-0.154003	0.0385627	0.239268	-0.0559426	-0.155618	0.0437326	0.270518	-0.07521	-0.173799	0.0233791	0.134471	-0.0893442	-0.189639	0.0109509	0.0806645	-0.0901242	-0.188497	0.00824826	0.0724429	-0.0855923	-0.183546	0.0123617	0.0866028	-0.0871628
SFA-FA	0.0525191	-0.0432871	0.148325	0.281824	0.0599	-0.0363997	0.1562	0.222109	0.0494087	-0.0463361	0.145154	0.310951	0.0578046	-0.0244996	0.140109	0.168121	0.0643825	-0.0232143	0.151979	0.149254	0.0513225	-0.0383051	0.14095	0.260945	0.0415876	-0.0520739	0.135249	0.383216	0.0603363	-0.0345486	0.155221	0.211985	0.0558296	-0.0393786	0.151038	0.249673	0.0564161	-0.0396387	0.152471	0.248916	0.0537099	-0.0419837	0.149404	0.270508	0.057377	-0.0400895	0.154844	0.247827	0.0526513
Glc	-0.00335985	-0.109373	0.102653	0.95035	0.00972065	-0.0887437	0.108185	0.846209	0.0116149	-0.0873319	0.110562	0.817609	0.0166656	-0.0663443	0.0996754	0.693252	0.00593563	-0.0822028	0.0940741	0.894732	-0.0330483	-0.122542	0.0564453	0.468262	0.0193626	-0.0748026	0.113528	0.686234	0.00168171	-0.0932682	0.0966316	0.972241	-0.00551706	-0.10112	0.0900859	0.909729	-0.00182492	-0.0977825	0.0941327	0.970193	-0.00466564	-0.100611	0.0912801	0.923886	-0.0031086	-0.0990183	0.0928011	0.949225	-0.00332532
Lac	-0.0836014	-0.191401	0.0241979	0.128142	-0.0710842	-0.179039	0.0368709	0.196243	-0.0732769	-0.179102	0.0325486	0.174194	-0.0295627	-0.120509	0.0613837	0.523131	-0.016789	-0.114173	0.0805953	0.734827	-0.0545753	-0.152588	0.0434376	0.274311	-0.0688936	-0.170966	0.0331789	0.18529	-0.0695741	-0.173482	0.0343343	0.188815	-0.0656547	-0.170657	0.0393473	0.219702	-0.0815875	-0.18624	0.0230651	0.126153	-0.0880385	-0.193446	0.0173688	0.101379	-0.0805053	-0.185106	0.0240949	0.131051	-0.0808467
Pyr	0.0679912	-0.0332105	0.169193	0.187328	0.0833484	-0.0174866	0.184183	0.104951	0.0703375	-0.0279483	0.168623	0.160232	0.00808896	-0.0774765	0.0936544	0.852643	0.0441388	-0.0457654	0.134043	0.335027	0.0367429	-0.0562614	0.129747	0.437796	0.0513725	-0.0444992	0.147244	0.292764	0.0650963	-0.0322083	0.162401	0.189194	0.0572645	-0.0413972	0.155926	0.254528	0.0702113	-0.0279418	0.168364	0.160416	0.0641423	-0.0341317	0.162416	0.200185	0.0662016	-0.0320133	0.164416	0.185883	0.0658735
Cit	0.049034	-0.041312	0.13938	0.286624	0.0468712	-0.044137	0.137879	0.31191	0.0531832	-0.037872	0.144238	0.251549	0.0210968	-0.0572451	0.0994387	0.596799	0.0489753	-0.0342077	0.132158	0.247762	0.0201074	-0.0663667	0.106581	0.647816	0.0255888	-0.0635045	0.114682	0.572619	0.0338311	-0.0570258	0.124688	0.464573	0.0517447	-0.0388767	0.142366	0.262301	0.054493	-0.0379741	0.14696	0.247315	0.058089	-0.0344685	0.150646	0.217991	0.0500208	-0.0410464	0.141088	0.280864	0.049493
Glol	-0.0415485	-0.152922	0.0698252	0.463744	-0.0290667	-0.141088	0.0829542	0.610252	-0.033853	-0.143901	0.0761952	0.545679	-0.0239536	-0.118801	0.0708941	0.619785	-0.0168973	-0.117881	0.0840864	0.742353	-0.0240917	-0.126557	0.0783732	0.644156	-0.0212491	-0.128977	0.0864784	0.698375	-0.0230738	-0.132277	0.0861288	0.678073	-0.034292	-0.143251	0.0746669	0.536444	-0.0433745	-0.153381	0.0666324	0.438704	-0.045743	-0.15565	0.0641637	0.413716	-0.041587	-0.151063	0.0678891	0.455617	-0.0410761
Ala	0.00226683	-0.0937922	0.0983259	0.96302	0.0111203	-0.0838158	0.106056	0.817991	0.00841872	-0.0857709	0.102608	0.860605	0.0104601	-0.0700978	0.0910179	0.798637	0.01715	-0.0686761	0.102976	0.694639	-0.0192772	-0.106677	0.0681229	0.664795	-0.0048637	-0.0966343	0.0869069	0.917066	0.00600695	-0.0867638	0.0987777	0.89877	0.00026543	-0.0929923	0.0935231	0.995538	-0.000730136	-0.0946182	0.0931579	0.987809	-0.00345853	-0.098154	0.0912369	0.942795	0.00305169	-0.0907706	0.0968739	0.949046	0.00233325
Gln	-0.0597407	-0.152802	0.0333207	0.207675	-0.0710305	-0.163281	0.0212196	0.130887	-0.0567049	-0.147149	0.033739	0.218462	-0.0333354	-0.111966	0.0452955	0.405045	-0.0483475	-0.13119	0.0344945	0.251917	-0.0308194	-0.115751	0.0541121	0.476011	-0.0523225	-0.140954	0.0363088	0.246499	-0.0607787	-0.15056	0.0290027	0.183988	-0.0607554	-0.150807	0.029296	0.185474	-0.0602689	-0.15214	0.0316026	0.197902	-0.0538397	-0.145231	0.0375517	0.247489	-0.0569599	-0.147882	0.033962	0.21882	-0.0582564
Gly	0.0634687	-0.0583572	0.185295	0.306356	0.0527914	-0.0716371	0.17722	0.404727	0.0631885	-0.0589041	0.185281	0.309548	0.0289117	-0.0771589	0.134982	0.592322	0.058099	-0.0536531	0.169851	0.307354	0.0569414	-0.0582016	0.172084	0.331524	0.0511069	-0.0682453	0.170459	0.400376	0.0504309	-0.071111	0.171973	0.415141	0.0651204	-0.0569037	0.187144	0.294736	0.0688604	-0.0536836	0.191404	0.269946	0.0675606	-0.0549635	0.190085	0.279003	0.0647762	-0.0576047	0.187157	0.298703	0.0648594
His	-0.0434671	-0.146448	0.0595142	0.407149	-0.0447979	-0.146181	0.0565846	0.385537	-0.0457094	-0.147129	0.0557101	0.376127	-0.0406589	-0.127566	0.0462485	0.358248	-0.0415571	-0.134364	0.0512498	0.379208	-0.0254272	-0.120401	0.0695464	0.598934	-0.0453853	-0.144475	0.0537041	0.368412	-0.0484821	-0.149005	0.0520411	0.343613	-0.0443318	-0.14523	0.0565668	0.388227	-0.0451914	-0.146643	0.0562598	0.381699	-0.0424327	-0.143829	0.0589633	0.411159	-0.0435279	-0.145035	0.0579792	0.399717	-0.0427193
Ile	-0.041626	-0.152089	0.0688369	0.459233	-0.0255709	-0.13508	0.0839378	0.64644	-0.029897	-0.136733	0.0769395	0.582525	-0.00587788	-0.0966799	0.0849242	0.898792	0.00487502	-0.09258	0.10233	0.921707	-0.0191605	-0.117498	0.0791769	0.701876	-0.0344413	-0.136706	0.0678236	0.508277	-0.016609	-0.122143	0.0889251	0.757174	-0.0357845	-0.140584	0.0690155	0.502426	-0.0428491	-0.148025	0.0623267	0.423642	-0.0397008	-0.144909	0.0655075	0.458609	-0.0392336	-0.144544	0.0660771	0.464345	-0.0395825
Leu	-0.0540704	-0.161222	0.053081	0.321777	-0.0392978	-0.144908	0.066312	0.464881	-0.0419967	-0.145557	0.0615631	0.425778	0.00337922	-0.0854288	0.0921872	0.940401	0.00851429	-0.0864681	0.103497	0.860195	-0.0223474	-0.117705	0.0730102	0.645237	-0.0462169	-0.145466	0.0530325	0.360485	-0.0280671	-0.130435	0.0743004	0.590165	-0.0450788	-0.146588	0.0564305	0.383159	-0.055625	-0.157502	0.0462522	0.283734	-0.0553679	-0.157565	0.0468296	0.287475	-0.0507845	-0.15273	0.0511609	0.328004	-0.051295
Val	-0.0106352	-0.113525	0.0922541	0.839075	0.00571308	-0.100025	0.111451	0.91546	0.00160687	-0.102018	0.105232	0.975695	0.0278697	-0.0600539	0.115793	0.533505	0.0415148	-0.0522672	0.135297	0.384663	0.00186047	-0.0928929	0.0966139	0.969227	-0.018798	-0.117577	0.0799813	0.7085	0.00914848	-0.0923578	0.110655	0.85945	-0.00833583	-0.10956	0.0928882	0.871468	-0.0132968	-0.114769	0.0881756	0.796835	-0.0108349	-0.112309	0.0906387	0.83384	-0.0101795	-0.111721	0.0913618	0.84386	-0.0105344
Phe	-0.0954758	-0.182206	-0.00874522	0.0310453	-0.0892176	-0.178132	-0.00030309	0.0492279	-0.091317	-0.178441	-0.00419301	0.0399948	-0.0514765	-0.126443	0.0234897	0.177794	-0.0374663	-0.11879	0.0438578	0.365621	-0.0745031	-0.155667	0.00666115	0.0718921	-0.0794059	-0.164261	0.00544944	0.0665573	-0.0795596	-0.166845	0.00772567	0.0739007	-0.0864557	-0.173533	0.000621636	0.0516501	-0.095706	-0.182437	-0.00897527	0.0306452	-0.0987468	-0.185703	-0.0117908	0.0261371	-0.0963917	-0.183247	-0.00953622	0.0297096	-0.0956507
Tyr	0.0113801	-0.0881989	0.110959	0.822349	0.0398136	-0.0693172	0.148944	0.473654	0.01664	-0.0837719	0.117052	0.744752	-0.00355071	-0.0897587	0.0826573	0.935501	0.0270719	-0.0644348	0.118578	0.561145	-0.00548252	-0.0989265	0.0879614	0.908227	0.0123953	-0.085184	0.109975	0.802918	0.0240311	-0.0755108	0.123573	0.635319	0.0113711	-0.0883688	0.111111	0.822767	0.00635384	-0.094268	0.106976	0.901264	0.00485057	-0.0966617	0.106363	0.925204	0.0105809	-0.0896903	0.110852	0.835763	0.0111887
Ace	0.079676	-0.0250042	0.184356	0.135355	0.0651634	-0.0264532	0.15678	0.162801	0.0626994	-0.029634	0.155033	0.182644	0.0201617	-0.059326	0.0996495	0.61827	0.0418006	-0.042052	0.125653	0.327659	0.0843895	-0.000673055	0.169452	0.0518315	0.0463449	-0.0438295	0.136519	0.312904	0.068418	-0.021977	0.158813	0.137546	0.0672682	-0.0238974	0.158434	0.147675	0.0766643	-0.0150504	0.168379	0.101102	0.0718183	-0.0195338	0.16317	0.123003	0.068941	-0.0223452	0.160227	0.13841	0.069659
AcAce	0.0490621	-0.05189	0.150014	0.339937	0.0433201	-0.0547113	0.141351	0.385505	0.0530244	-0.0450126	0.151061	0.288288	0.027063	-0.0576301	0.111756	0.530198	0.0388448	-0.0506363	0.128326	0.393915	0.053992	-0.0374101	0.145394	0.246207	0.0395392	-0.0557735	0.134852	0.415234	0.0429123	-0.0540094	0.139834	0.384587	0.0441988	-0.0532319	0.14163	0.373015	0.0558196	-0.042398	0.154037	0.264535	0.0506469	-0.047325	0.148619	0.310101	0.046308	-0.0517564	0.144372	0.353781	0.0474836
bOHBut	0.0350762	-0.0669303	0.137083	0.499424	0.0308149	-0.0686211	0.130251	0.542711	0.0368006	-0.0625057	0.136107	0.466714	0.0336363	-0.0521007	0.119373	0.440969	0.0280429	-0.0628138	0.1189	0.544325	0.0510442	-0.0416524	0.143741	0.279647	0.0373936	-0.0597057	0.134493	0.449425	0.0299414	-0.0684924	0.128375	0.550178	0.0322876	-0.0668509	0.131426	0.52236	0.0422179	-0.0576171	0.142053	0.406266	0.0359095	-0.0634655	0.135285	0.477869	0.0343805	-0.0649727	0.133734	0.496707	0.0341465
Crea	-0.0200694	-0.143761	0.103622	0.749909	-0.0153636	-0.133265	0.102538	0.797943	-0.0157289	-0.133559	0.102101	0.793123	-0.0162848	-0.118956	0.0863869	0.755306	-0.0304004	-0.138699	0.0778982	0.58134	-0.0215577	-0.13223	0.0891151	0.701958	-0.03307	-0.147903	0.0817633	0.571592	-0.0368806	-0.154168	0.0804065	0.536801	-0.0143666	-0.13187	0.103137	0.810168	-0.0191692	-0.137638	0.0992994	0.750567	-0.0150424	-0.13329	0.103205	0.802645	-0.0188349	-0.136697	0.0990267	0.753556	-0.0191777
Alb	-0.000548991	-0.105928	0.10483	0.991833	-0.00368856	-0.108487	0.101109	0.944869	0.00133371	-0.103344	0.106012	0.980029	0.0166842	-0.0733873	0.106756	0.715921	-0.0164589	-0.112512	0.0795946	0.736388	0.0202569	-0.0774512	0.117965	0.683792	-0.0156412	-0.117892	0.0866099	0.763772	-0.00698018	-0.110846	0.0968853	0.894955	0.000132086	-0.104075	0.104339	0.998013	-0.00852873	-0.113905	0.0968475	0.873656	-0.00531404	-0.110662	0.100034	0.921054	-0.000865305	-0.105641	0.10391	0.987054	-0.000372655
Gp	-0.0505563	-0.147679	0.0465663	0.306762	-0.0414976	-0.13521	0.0522153	0.384522	-0.0444153	-0.137299	0.0484687	0.347747	0.0019038	-0.0783378	0.0821454	0.962819	-0.0100883	-0.0955429	0.0753662	0.816583	-0.0140062	-0.101058	0.0730459	0.751927	-0.027369	-0.117873	0.0631346	0.552492	-0.0281964	-0.121269	0.0648762	0.551783	-0.0401326	-0.132648	0.0523827	0.394271	-0.0543916	-0.147143	0.0383602	0.249651	-0.050197	-0.142971	0.0425768	0.288103	-0.0476176	-0.140412	0.0451771	0.31367	-0.0481109
[truncated: 15 more columns]

## Sheet: Search speed (60-64 y)
Metabolite	Model 1				BMI (64 y)				Lipid Medication (64 y)				Childhood cognition (15 y)				Education (26 y)				SEP (53 y)				SEP (childhood)				Smoking (20-64 y)				Exercise (60-64 y)				Alcohol consumption (36 -64 y)				Diet (60-64 y): Carbohydrates				Diet (60-64 y): Total saturated total fatty acids nutrient density				Diet (60-64 y): Total Fat nutrient density
	beta	L95	U95	Pvalue	beta	L95	U95	Pvalue	beta	L95	U95	Pvalue	beta	L95	U95	Pvalue	beta	L95	U95	Pvalue	beta	L95	U95	Pvalue	beta	L95	U95	Pvalue	beta	L95	U95	Pvalue	beta	L95	U95	Pvalue	beta	L95	U95	Pvalue	beta	L95	U95	Pvalue	beta	L95	U95	Pvalue	beta
XXL-VLDL-P	0.0103221	-0.0998753	0.120519	0.853991	0.0198383	-0.0899535	0.12963	0.722607	0.00487009	-0.102407	0.112147	0.928929	0.00738747	-0.0980865	0.112861	0.890549	0.0168027	-0.0895151	0.12312	0.756186	0.0183482	-0.0877859	0.124482	0.734128	0.0156252	-0.0914954	0.122746	0.774436	0.0321713	-0.0732608	0.137603	0.548918	0.0206898	-0.0858848	0.127265	0.702915	0.0131112	-0.0940532	0.120276	0.810043	0.0133524	-0.0943991	0.121104	0.807651	0.0113017	-0.095823	0.118426	0.835796	0.00937149
XXL-VLDL-L	0.011502	-0.0984684	0.121472	0.837192	0.0209305	-0.0886858	0.130547	0.707574	0.0058219	-0.101372	0.113016	0.915022	0.00830504	-0.0970606	0.113671	0.876931	0.0177688	-0.0884315	0.123969	0.742378	0.019337	-0.0866916	0.125366	0.720122	0.0166584	-0.0903442	0.123661	0.75971	0.0329005	-0.0723943	0.138195	0.539373	0.0218768	-0.084583	0.128337	0.686434	0.0142544	-0.0927934	0.121302	0.793621	0.0145778	-0.0930819	0.122238	0.79022	0.0124702	-0.0945411	0.119482	0.818912	0.0104969
XXL-VLDL-PL	0.0214102	-0.0856009	0.128421	0.694283	0.0303735	-0.0768743	0.137621	0.577994	0.017288	-0.0877107	0.122287	0.74634	0.0158886	-0.0875506	0.119328	0.762825	0.0252492	-0.0789938	0.129492	0.634201	0.0236406	-0.080375	0.127656	0.65524	0.023112	-0.0818561	0.12808	0.665339	0.0417676	-0.0614328	0.144968	0.426695	0.0306027	-0.073931	0.135136	0.565247	0.0252464	-0.0801671	0.13066	0.638007	0.0261671	-0.0802251	0.132559	0.628985	0.0220673	-0.082914	0.127048	0.679648	0.0201371
XXL-VLDL-C	0.0372372	-0.0688809	0.143355	0.490687	0.044707	-0.0620861	0.1515	0.410995	0.027255	-0.0794665	0.133977	0.615893	0.0310127	-0.0728401	0.134866	0.557482	0.0415457	-0.0629236	0.146015	0.434777	0.044538	-0.0600215	0.149098	0.402853	0.0415295	-0.0638121	0.146871	0.43876	0.0504729	-0.0529242	0.15387	0.337798	0.047049	-0.0576184	0.151716	0.377381	0.0390149	-0.0662831	0.144313	0.46678	0.0403101	-0.0656405	0.146261	0.454919	0.0385305	-0.0669014	0.143962	0.472892	0.0358637
XXL-VLDL-CE	0.0482226	-0.0544993	0.150944	0.356614	0.0520631	-0.0504401	0.154566	0.318625	0.0344978	-0.0710641	0.14006	0.520934	0.0394675	-0.0612104	0.140145	0.441346	0.0498213	-0.0514352	0.151078	0.333973	0.0545928	-0.0466307	0.155816	0.289645	0.0488466	-0.0530964	0.15079	0.346756	0.0526049	-0.0474044	0.152614	0.301718	0.0562149	-0.0449856	0.157415	0.27547	0.0474923	-0.0545255	0.14951	0.360632	0.0495497	-0.0526801	0.151779	0.341231	0.0494604	-0.0526805	0.151601	0.341681	0.0463955
XXL-VLDL-FC	0.0181641	-0.0889896	0.125318	0.739116	0.0286985	-0.0801222	0.137519	0.604421	0.0154184	-0.0903478	0.121185	0.774573	0.0149933	-0.0892666	0.119253	0.777539	0.0236284	-0.0812785	0.128535	0.658151	0.0234951	-0.0814521	0.128442	0.660076	0.0246836	-0.0813186	0.130686	0.647344	0.0407172	-0.0634568	0.144891	0.442695	0.0292449	-0.0761382	0.134628	0.585662	0.021466	-0.0846184	0.12755	0.690983	0.0224476	-0.0845266	0.129422	0.680164	0.0195959	-0.0863327	0.125524	0.716286	0.017399
XXL-VLDL-TG	0.00575622	-0.105064	0.116576	0.918717	0.0156863	-0.0946909	0.126063	0.780089	0.00141129	-0.106038	0.108861	0.979412	0.00391436	-0.101844	0.109673	0.94203	0.0130835	-0.0935302	0.119697	0.809476	0.0145312	-0.0918843	0.120947	0.788483	0.0118142	-0.0956379	0.119266	0.828975	0.029482	-0.0763509	0.135315	0.584227	0.0163057	-0.0905783	0.12319	0.764396	0.00870514	-0.0987761	0.116186	0.87357	0.00870226	-0.0992903	0.116695	0.874205	0.00683242	-0.100594	0.114259	0.900558	0.00506446
XL-VLDL-P	-0.0174424	-0.130117	0.0952327	0.761034	-0.00694326	-0.118672	0.104786	0.902825	-0.0143143	-0.122267	0.0936381	0.794473	-0.0153467	-0.12171	0.0910164	0.776817	-0.0054208	-0.112721	0.10188	0.920934	-0.00426191	-0.111735	0.103211	0.937896	-0.00516709	-0.113618	0.103284	0.925419	0.0124214	-0.0943016	0.119144	0.819127	-0.0076852	-0.115098	0.0997276	0.888208	-0.013323	-0.121467	0.0948209	0.808748	-0.0144179	-0.12281	0.0939737	0.793837	-0.0153017	-0.123394	0.0927901	0.780922	-0.0170906
XL-VLDL-L	-0.0131783	-0.125292	0.0989349	0.817367	-0.00279248	-0.114439	0.108854	0.960807	-0.0109928	-0.118938	0.0969521	0.841421	-0.0117617	-0.118158	0.0946349	0.828063	-0.00170933	-0.109025	0.105607	0.975035	-0.000360257	-0.107857	0.107137	0.994746	-0.00126149	-0.109733	0.10721	0.98177	0.0157738	-0.0909282	0.122476	0.771485	-0.00365387	-0.111103	0.103795	0.946732	-0.00930649	-0.117474	0.0988611	0.865766	-0.010285	-0.11874	0.0981699	0.852197	-0.0112175	-0.11935	0.0969149	0.8385	-0.0131498
XL-VLDL-PL	0.0118121	-0.0947842	0.118408	0.827658	0.0221259	-0.086211	0.130463	0.688259	0.00889265	-0.0963602	0.114145	0.868162	0.0112106	-0.0924962	0.114917	0.831811	0.0207987	-0.0837701	0.125367	0.695983	0.021596	-0.0830746	0.126267	0.685231	0.0203395	-0.085223	0.125902	0.705036	0.0355433	-0.0681478	0.139234	0.500767	0.0228257	-0.0820499	0.127701	0.668967	0.0147347	-0.0907674	0.120237	0.783787	0.0158943	-0.0904717	0.12226	0.769083	0.0134381	-0.0919754	0.118852	0.802237	0.0107089
XL-VLDL-C	0.0227821	-0.0887844	0.134349	0.688305	0.031702	-0.0803535	0.143758	0.57839	0.0173297	-0.0927678	0.127427	0.757144	0.0185225	-0.0897349	0.12678	0.736769	0.0296286	-0.0792845	0.138542	0.593072	0.0340623	-0.0751427	0.143267	0.540083	0.0315494	-0.0785758	0.141675	0.573594	0.042667	-0.0654138	0.150748	0.438146	0.030221	-0.0788798	0.139322	0.586351	0.0246774	-0.0851554	0.13451	0.658933	0.0247651	-0.0854414	0.134972	0.658888	0.0241095	-0.0858789	0.134098	0.666746	0.0215876
XL-VLDL-CE	0.00309359	-0.113431	0.119619	0.958401	0.0115086	-0.103768	0.126786	0.8445	-0.000896283	-0.114073	0.112281	0.987586	-0.00317441	-0.114643	0.108294	0.95538	0.00933336	-0.10271	0.121377	0.869997	0.0153944	-0.0971321	0.127921	0.788098	0.0121913	-0.101185	0.125567	0.83268	0.0235821	-0.087725	0.134889	0.677252	0.00983633	-0.10236	0.122032	0.863243	0.00376575	-0.109294	0.116825	0.947823	0.00328899	-0.109843	0.116421	0.954451	0.0046833	-0.108554	0.117921	0.935237	0.00210451
XL-VLDL-FC	0.0403311	-0.0656664	0.146329	0.454888	0.0500798	-0.0576277	0.157787	0.361222	0.0344723	-0.0714239	0.140369	0.522557	0.0362948	-0.0677134	0.140303	0.493083	0.0478459	-0.0568334	0.152525	0.369415	0.0482275	-0.0565616	0.153017	0.366111	0.0478826	-0.0578478	0.153613	0.373817	0.059436	-0.0442664	0.163138	0.260517	0.0489336	-0.0560085	0.153876	0.359848	0.0424133	-0.0632423	0.148069	0.430466	0.0451112	-0.0615921	0.151814	0.406383	0.0422007	-0.063494	0.147895	0.432951	0.0389841
XL-VLDL-TG	-0.0282912	-0.143288	0.0867051	0.628894	-0.0171256	-0.128897	0.0946461	0.763402	-0.0222328	-0.130113	0.0856473	0.685578	-0.0239539	-0.130068	0.0821606	0.657435	-0.0144174	-0.121511	0.0926762	0.791402	-0.0138422	-0.121062	0.0933777	0.799771	-0.014791	-0.123011	0.0934288	0.788296	0.00423577	-0.102377	0.110849	0.937781	-0.0176492	-0.12479	0.0894919	0.74622	-0.023255	-0.131171	0.0846614	0.672051	-0.0244709	-0.132538	0.0835962	0.656435	-0.0252729	-0.133089	0.0825433	0.64517	-0.0266675
L-VLDL-P	-0.0311645	-0.14657	0.0842408	0.595791	-0.0199694	-0.131731	0.0917926	0.725569	-0.0257895	-0.133608	0.0820292	0.638439	-0.0224901	-0.128691	0.0837105	0.677392	-0.0144269	-0.121819	0.0929654	0.791835	-0.0143892	-0.121757	0.0929789	0.792318	-0.0200111	-0.128088	0.0880662	0.716039	0.00135825	-0.105286	0.108002	0.980036	-0.0210869	-0.128196	0.0860219	0.698928	-0.0266275	-0.134542	0.0812867	0.627874	-0.0274853	-0.135479	0.080508	0.617102	-0.0283534	-0.136162	0.0794547	0.605413	-0.0294724
L-VLDL-L	-0.0302759	-0.146248	0.0856959	0.608073	-0.0190833	-0.131298	0.0931313	0.738305	-0.0252492	-0.133539	0.0830409	0.646924	-0.021966	-0.128653	0.0847213	0.68586	-0.0136693	-0.121554	0.0942153	0.803415	-0.0136586	-0.121536	0.0942187	0.803551	-0.0192147	-0.127789	0.0893594	0.728076	0.00209478	-0.105021	0.109211	0.96935	-0.0201879	-0.127787	0.0874111	0.712429	-0.0256689	-0.134076	0.0827385	0.641824	-0.0266202	-0.135119	0.0818785	0.629823	-0.0274949	-0.135804	0.0808143	0.618007	-0.0286505
L-VLDL-PL	-0.0297031	-0.146465	0.0870587	0.617269	-0.0183974	-0.12998	0.0931857	0.746003	-0.0259059	-0.133645	0.0818337	0.636678	-0.0202819	-0.126538	0.0859743	0.707668	-0.0116299	-0.119208	0.0959478	0.831798	-0.0117486	-0.119256	0.0957589	0.829996	-0.0187963	-0.126862	0.0892689	0.732564	0.00314808	-0.103522	0.109818	0.953761	-0.0184077	-0.125566	0.0887508	0.735757	-0.0243953	-0.132406	0.083615	0.657258	-0.025374	-0.133536	0.0827884	0.644909	-0.0266291	-0.134483	0.0812252	0.627665	-0.027859
L-VLDL-C	-0.017565	-0.150341	0.115211	0.794939	-0.00619907	-0.130936	0.118538	0.922218	-0.0163766	-0.137721	0.104968	0.790897	-0.0132579	-0.132885	0.106369	0.827632	-0.00242708	-0.123191	0.118336	0.968502	-0.00248287	-0.123701	0.118736	0.967899	-0.00689078	-0.128634	0.114852	0.911452	0.012965	-0.106827	0.132757	0.831611	-0.0106575	-0.131098	0.109783	0.861982	-0.0123452	-0.133854	0.109164	0.841786	-0.0147779	-0.136376	0.10682	0.811287	-0.0149881	-0.13651	0.106534	0.808538	-0.0163119
L-VLDL-CE	-0.0111231	-0.152775	0.130529	0.877393	-0.000587947	-0.133134	0.131958	0.993046	-0.0129138	-0.142698	0.11687	0.84501	-0.0102101	-0.138057	0.117637	0.87532	0.0028038	-0.126047	0.131654	0.965898	0.00284622	-0.126805	0.132498	0.965596	-0.00153976	-0.131713	0.128633	0.981458	0.0141074	-0.11361	0.141824	0.828197	-0.00798281	-0.136599	0.120634	0.902944	-0.00770704	-0.137483	0.122069	0.907114	-0.0102633	-0.140119	0.119593	0.8766	-0.00922931	-0.139108	0.120649	0.888966	-0.0104561
L-VLDL-FC	-0.0160638	-0.132697	0.10057	0.786711	-0.00538191	-0.119246	0.108482	0.926012	-0.0130502	-0.123271	0.0971703	0.816059	-0.0108827	-0.11952	0.0977543	0.843974	-0.000961715	-0.110788	0.108864	0.986273	-0.00130451	-0.111317	0.108708	0.981413	-0.00586623	-0.116445	0.104712	0.916986	0.0163481	-0.0926936	0.12539	0.768338	-0.00714052	-0.116675	0.102394	0.898086	-0.0112724	-0.121794	0.0992496	0.841181	-0.0126848	-0.123424	0.0980539	0.821943	-0.0140203	-0.124359	0.0963185	0.802866	-0.0156509
L-VLDL-TG	-0.0326956	-0.146057	0.0806656	0.571023	-0.0215418	-0.131786	0.0887021	0.701072	-0.0261702	-0.13244	0.0800992	0.628552	-0.0230707	-0.127633	0.0814918	0.66469	-0.0161761	-0.121886	0.0895339	0.763694	-0.0156915	-0.121338	0.0899551	0.770433	-0.0214481	-0.127853	0.0849569	0.692105	0.000252127	-0.104804	0.105309	0.996238	-0.0228751	-0.128335	0.0825852	0.670023	-0.0286018	-0.134882	0.0776781	0.597046	-0.0289819	-0.135297	0.0773332	0.592308	-0.029901	-0.136024	0.0762222	0.579943	-0.0309169
M-VLDL-P	-0.00465843	-0.117452	0.108135	0.935328	0.00517551	-0.104994	0.115345	0.926462	-0.00320776	-0.110187	0.103772	0.953022	0.00214551	-0.103353	0.107644	0.968128	0.00912798	-0.0975796	0.115836	0.866532	0.00947579	-0.0972164	0.116168	0.861476	0.00307163	-0.104288	0.110431	0.955172	0.0194884	-0.0860114	0.124988	0.716675	-0.00115423	-0.107457	0.105148	0.98298	-0.00322493	-0.110325	0.103876	0.952824	-0.00333581	-0.110514	0.103842	0.95124	-0.0041677	-0.111252	0.102917	0.939048	-0.0050113
M-VLDL-L	-0.00253493	-0.115089	0.110019	0.964706	0.0070672	-0.102825	0.11696	0.899455	-0.00192052	-0.108747	0.104906	0.971823	0.003726	-0.101632	0.109084	0.944605	0.0108155	-0.0957691	0.1174	0.841978	0.0112078	-0.0953501	0.117766	0.836284	0.0047697	-0.102434	0.111974	0.930341	0.0209031	-0.0844249	0.126231	0.696626	0.000792303	-0.10537	0.106955	0.988301	-0.00119631	-0.108157	0.105764	0.982468	-0.00125297	-0.108306	0.1058	0.981654	-0.00212396	-0.109073	0.104825	0.968876	-0.0030428
M-VLDL-PL	-0.000853504	-0.114139	0.112432	0.98819	0.00859997	-0.101674	0.118874	0.878224	-0.00118538	-0.108494	0.106124	0.982685	0.00567145	-0.100169	0.111512	0.916154	0.0119112	-0.0952244	0.119047	0.827093	0.0124256	-0.0946323	0.119483	0.819622	0.00587785	-0.101794	0.11355	0.914585	0.0224119	-0.0833725	0.128196	0.677255	0.00226883	-0.104369	0.108907	0.966657	0.000557455	-0.106925	0.108039	0.99187	0.000633047	-0.106955	0.108221	0.990776	-0.000508023	-0.107941	0.106925	0.992587	-0.00145595
M-VLDL-C	0.0264785	-0.0832239	0.136181	0.635395	0.0323761	-0.0743415	0.139094	0.551225	0.0176194	-0.0885741	0.123813	0.744454	0.0263118	-0.077495	0.130119	0.61854	0.0335757	-0.0715155	0.138667	0.530291	0.035378	-0.0695951	0.140351	0.507984	0.02836	-0.0771651	0.133885	0.59754	0.0390775	-0.0643192	0.142474	0.457912	0.0266331	-0.0779544	0.131221	0.616907	0.0259975	-0.0793696	0.131365	0.627894	0.0270962	-0.078503	0.132696	0.614221	0.0260563	-0.0793665	0.131479	0.627302	0.0242899
M-VLDL-CE	0.0526587	-0.053908	0.159226	0.331915	0.0545015	-0.0488864	0.157889	0.300663	0.0382927	-0.0678468	0.144432	0.478572	0.0476536	-0.053854	0.149161	0.356599	0.0535099	-0.0492299	0.15625	0.306488	0.0570132	-0.0454683	0.159495	0.274735	0.0495477	-0.0536221	0.152718	0.345653	0.053533	-0.0474092	0.154475	0.297758	0.0492611	-0.0529673	0.151489	0.344038	0.0501754	-0.0528295	0.15318	0.338818	0.0525837	-0.0506477	0.155815	0.317236	0.0516717	-0.0513956	0.154739	0.324923	0.0494881
M-VLDL-FC	-0.0081054	-0.121486	0.105275	0.888302	0.00131237	-0.108549	0.111173	0.981275	-0.00707547	-0.114008	0.099857	0.896567	-0.00182765	-0.107291	0.103635	0.972839	0.00533699	-0.101405	0.112079	0.921746	0.00577939	-0.100918	0.112477	0.915246	-0.0011196	-0.108394	0.106155	0.98364	0.0175163	-0.0879962	0.123029	0.744313	-0.00381498	-0.110036	0.102406	0.943745	-0.0056348	-0.112753	0.101483	0.917684	-0.00611861	-0.113348	0.101111	0.910738	-0.00736169	-0.114412	0.099689	0.892526	-0.00822185
M-VLDL-TG	-0.0156732	-0.130391	0.0990442	0.78838	-0.00492799	-0.116609	0.106753	0.930915	-0.010236	-0.118404	0.0979323	0.85251	-0.00635273	-0.112804	0.100099	0.906663	-6.01073e-05	-0.107634	0.107513	0.999124	0.000363714	-0.107257	0.107985	0.994702	-0.00613555	-0.114517	0.102246	0.911437	0.0120958	-0.094516	0.118708	0.823608	-0.0111611	-0.118395	0.0960732	0.837973	-0.01363	-0.121693	0.0944333	0.804288	-0.013928	-0.122002	0.0941458	0.800119	-0.0146188	-0.122632	0.093394	0.790316	-0.0151303
S-VLDL-P	0.000520575	-0.11479	0.115832	0.992923	0.00856202	-0.105667	0.122791	0.882924	-0.00250841	-0.114717	0.109701	0.964967	0.0105913	-0.100037	0.12122	0.850802	0.0163231	-0.0959718	0.128618	0.775201	0.0166832	-0.09561	0.128976	0.770374	0.00432757	-0.108344	0.117	0.939846	0.0261548	-0.0843604	0.13667	0.641991	0.000745328	-0.110391	0.111881	0.989487	0.00234716	-0.109951	0.114646	0.967244	0.00255128	-0.10996	0.115062	0.964465	0.000788318	-0.111427	0.113004	0.988988	-0.000474676
S-VLDL-L	0.00758303	-0.107171	0.122337	0.896703	0.0150542	-0.0986436	0.128752	0.794765	0.00282044	-0.109297	0.114938	0.960581	0.0171443	-0.0932264	0.127515	0.760235	0.022455	-0.0896359	0.134546	0.693909	0.0227617	-0.0892583	0.134782	0.689755	0.0103627	-0.102038	0.122764	0.856259	0.0314713	-0.0787058	0.141648	0.574729	0.00701929	-0.103869	0.117908	0.901024	0.00901886	-0.103038	0.121076	0.874355	0.00975734	-0.102585	0.122099	0.864506	0.00780986	-0.104162	0.119781	0.891003	0.00625243
S-VLDL-PL	-0.0213311	-0.138117	0.0954544	0.719724	-0.0148958	-0.129087	0.0992952	0.797735	-0.0238452	-0.136825	0.089135	0.678419	-0.0114173	-0.122791	0.0999566	0.840382	-0.00902577	-0.122157	0.104105	0.875444	-0.00790906	-0.121043	0.105224	0.890751	-0.0205018	-0.133739	0.0927356	0.722067	0.00425215	-0.107012	0.115516	0.940147	-0.0193173	-0.131225	0.0925901	0.734515	-0.0181744	-0.131321	0.094972	0.752328	-0.0184637	-0.131802	0.094875	0.748932	-0.0203664	-0.133344	0.0926116	0.723226	-0.0214719
S-VLDL-C	0.0664937	-0.0426072	0.175595	0.231559	0.0683548	-0.0398559	0.176566	0.215021	0.052486	-0.0595053	0.164477	0.357417	0.070943	-0.0354438	0.17733	0.190621	0.073646	-0.0346186	0.181911	0.181879	0.073018	-0.0346671	0.180703	0.183272	0.0626122	-0.0457542	0.170979	0.256677	0.0717362	-0.0341036	0.177576	0.183462	0.0597546	-0.0473187	0.166828	0.27324	0.0647813	-0.0433503	0.172913	0.239578	0.070507	-0.038462	0.179476	0.204099	0.0673244	-0.0407944	0.175443	0.22161	0.063873
S-VLDL-CE	0.09251	-0.0138585	0.198878	0.0880814	0.0916997	-0.013534	0.196933	0.0874717	0.079205	-0.0332264	0.191636	0.166841	0.0932523	-0.0103486	0.196853	0.0775646	0.0953633	-0.00999605	0.200723	0.0759325	0.0939259	-0.0107204	0.198572	0.0784057	0.0861773	-0.0193563	0.191711	0.109203	0.0871729	-0.0160376	0.190383	0.0976078	0.0826579	-0.021734	0.18705	0.120349	0.0890312	-0.0163165	0.194379	0.0974082	0.0967079	-0.00949376	0.20291	0.0741812	0.0934041	-0.0119474	0.198756	0.0821064	0.0896105
S-VLDL-FC	0.00222582	-0.111073	0.115525	0.969211	0.00801726	-0.104033	0.120068	0.888206	-0.00308419	-0.11429	0.108121	0.956545	0.0125004	-0.0969042	0.121905	0.822383	0.0151052	-0.0960584	0.126269	0.789497	0.0155847	-0.09549	0.12666	0.782809	0.00271091	-0.108659	0.114081	0.961855	0.0264693	-0.0827329	0.135672	0.633961	0.00177414	-0.108095	0.111643	0.974691	0.00395635	-0.107203	0.115116	0.944251	0.0052583	-0.106341	0.116858	0.926243	0.00286087	-0.108122	0.113844	0.959608	0.000919873
S-VLDL-TG	-0.0317656	-0.14703	0.083499	0.588265	-0.022463	-0.136326	0.0914	0.698338	-0.0260767	-0.13716	0.0850066	0.644688	-0.0200351	-0.129429	0.089359	0.718994	-0.013447	-0.124139	0.0972451	0.811361	-0.0120069	-0.123055	0.0990412	0.83177	-0.023926	-0.135363	0.0875113	0.673174	-0.000282718	-0.109948	0.109382	0.995959	-0.0276111	-0.137512	0.0822902	0.621635	-0.0282355	-0.139213	0.0827419	0.617215	-0.0300095	-0.14097	0.0809514	0.595234	-0.0308759	-0.141799	0.0800472	0.584526	-0.0306914
XS-VLDL-P	0.0558453	-0.0531372	0.164828	0.314356	0.0549325	-0.0520858	0.161951	0.313529	0.0379258	-0.075416	0.151268	0.511024	0.0487213	-0.0567137	0.154156	0.364182	0.0520571	-0.0555652	0.159679	0.342209	0.049482	-0.0569417	0.155906	0.361222	0.0477195	-0.0596462	0.155085	0.382753	0.059257	-0.0456043	0.164118	0.267255	0.0483224	-0.0577136	0.154358	0.370835	0.0545398	-0.0525193	0.161599	0.317176	0.0601867	-0.0480515	0.168425	0.274971	0.0563538	-0.0507394	0.163447	0.301526	0.0533699
XS-VLDL-L	0.0648895	-0.0432554	0.173034	0.238859	0.0628246	-0.0430839	0.168733	0.244233	0.0471292	-0.0660309	0.160289	0.413399	0.0562693	-0.0480806	0.160619	0.289735	0.0588848	-0.0476162	0.165386	0.277697	0.0558364	-0.0494794	0.161152	0.297892	0.0555178	-0.0507553	0.161791	0.305022	0.0641894	-0.0395798	0.167959	0.224667	0.0558225	-0.0491392	0.160784	0.296393	0.0626526	-0.0432734	0.168579	0.245599	0.0691594	-0.0379862	0.176305	0.205193	0.0652168	-0.0407618	0.171195	0.227073	0.0619567
XS-VLDL-PL	0.0736998	-0.0346215	0.182021	0.181794	0.068151	-0.0363328	0.172635	0.200477	0.0540479	-0.0616987	0.169795	0.359174	0.0622812	-0.0403717	0.164934	0.233667	0.0634813	-0.0414874	0.16845	0.235169	0.0611506	-0.0425609	0.164862	0.247075	0.0596259	-0.045138	0.16439	0.263843	0.0704546	-0.0315884	0.172498	0.17543	0.0613602	-0.0419477	0.164668	0.24363	0.07039	-0.0338814	0.174662	0.185219	0.0779314	-0.0279212	0.183784	0.148574	0.0725134	-0.0317003	0.176727	0.172104	0.0693126
XS-VLDL-C	0.0835362	-0.0270817	0.194154	0.138432	0.0789296	-0.0290413	0.1869	0.151458	0.0664476	-0.0502284	0.183124	0.263551	0.0678951	-0.0384627	0.174253	0.210217	0.0700978	-0.0380711	0.178267	0.203398	0.0684884	-0.0386183	0.175595	0.209445	0.0715167	-0.0365941	0.179627	0.194175	0.0678225	-0.0380671	0.173712	0.208694	0.0724336	-0.0343793	0.179246	0.183234	0.0798087	-0.0279054	0.187523	0.146005	0.0863103	-0.0223244	0.194945	0.119095	0.0834514	-0.0243822	0.191285	0.128946	0.0795171
XS-VLDL-CE	0.0851009	-0.0244546	0.194656	0.127528	0.0806328	-0.0260594	0.187325	0.138132	0.0682671	-0.0476725	0.184207	0.247728	0.0677588	-0.0375011	0.173019	0.206418	0.0714105	-0.0353757	0.178197	0.189372	0.0691347	-0.0366812	0.174951	0.199725	0.0735112	-0.0333411	0.180364	0.176972	0.0658676	-0.0390224	0.170758	0.21772	0.0749499	-0.0306146	0.180514	0.163549	0.0806133	-0.0259809	0.187207	0.137864	0.0870168	-0.0202133	0.194247	0.111425	0.0849438	-0.0216975	0.191585	0.118155	0.0809118
XS-VLDL-FC	0.0779482	-0.0291639	0.18506	0.153311	0.0718339	-0.0310344	0.174702	0.170575	0.0605214	-0.0490386	0.170081	0.278137	0.0668727	-0.034118	0.167864	0.193742	0.0652813	-0.037628	0.16819	0.213085	0.0611929	-0.0410469	0.163433	0.240024	0.0644871	-0.0385149	0.167489	0.219104	0.068888	-0.0316241	0.1694	0.178614	0.0630445	-0.0387371	0.164826	0.224047	0.0724094	-0.0301485	0.174967	0.165903	0.0809292	-0.0229641	0.184823	0.126462	0.0766023	-0.0260007	0.179205	0.14296	0.0727709
XS-VLDL-TG	-0.0589348	-0.176735	0.0588657	0.325936	-0.0513495	-0.16768	0.0649809	0.386031	-0.0551523	-0.16956	0.0592556	0.343847	-0.0488334	-0.161673	0.0640061	0.395389	-0.0436348	-0.158082	0.0708128	0.453965	-0.0418701	-0.156453	0.0727123	0.47293	-0.0535153	-0.168406	0.0613757	0.360355	-0.021165	-0.134724	0.0923943	0.714249	-0.0519567	-0.165305	0.0613912	0.368047	-0.0526307	-0.167396	0.0621349	0.367826	-0.0555683	-0.170281	0.0591443	0.341506	-0.0575276	-0.171997	0.056942	0.323751	-0.056531
IDL-P	0.100779	-0.00670276	0.20826	0.0660224	0.0937063	-0.0104002	0.197813	0.0775681	0.0893644	-0.0328002	0.211529	0.15119	0.0862893	-0.0157297	0.188308	0.0971338	0.0878589	-0.0166347	0.192352	0.0991218	0.0898017	-0.0128675	0.192471	0.0862892	0.0830363	-0.0212272	0.1873	0.118211	0.0921432	-0.00926261	0.193549	0.0747996	0.0872818	-0.0152993	0.189863	0.0951639	0.0965908	-0.00697259	0.200154	0.067462	0.106493	0.000806327	0.21218	0.0482859	0.100225	-0.00345782	0.203908	0.0581057	0.0952134
IDL-L	0.0973238	-0.01562	0.210268	0.0910372	0.0916218	-0.0196304	0.202874	0.106227	0.0830652	-0.0449815	0.211112	0.202936	0.0846979	-0.0242725	0.193668	0.127295	0.0858182	-0.0258402	0.197477	0.131584	0.0901893	-0.019624	0.200003	0.107182	0.0820415	-0.0291555	0.193239	0.147706	0.0890548	-0.0192652	0.197375	0.106822	0.0869661	-0.0225589	0.196491	0.119313	0.0957218	-0.0148439	0.206288	0.0895335	0.10398	-0.0085612	0.216521	0.0700617	0.0984799	-0.0122789	0.209239	0.0812353	0.0933007
IDL-PL	0.0896085	-0.0224796	0.201697	0.116822	0.0836622	-0.0267181	0.194042	0.136995	0.0732491	-0.0540637	0.200562	0.258692	0.0788497	-0.0290564	0.186756	0.151626	0.0786184	-0.0318758	0.189113	0.162647	0.0834712	-0.0253126	0.192255	0.132217	0.0745055	-0.0356763	0.184687	0.184476	0.0809008	-0.0264349	0.188236	0.139191	0.0796877	-0.0288227	0.188198	0.149595	0.0881942	-0.0213941	0.197782	0.114408	0.0964183	-0.015246	0.208083	0.0903773	0.0907326	-0.0190144	0.20048	0.104883	0.0855815
IDL-C	0.114283	0.00222749	0.226339	0.0456374	0.108037	-0.00233728	0.218411	0.0550282	0.106595	-0.0220089	0.235198	0.103999	0.0997863	-0.00818771	0.20776	0.0699895	0.101001	-0.00962738	0.211629	0.0734341	0.104544	-0.00429545	0.213383	0.0597048	0.0978449	-0.0123798	0.20807	0.0817303	0.101054	-0.00635566	0.208463	0.0651099	0.101959	-0.00655701	0.210476	0.0654667	0.111178	0.00171377	0.220643	0.0465362	0.120605	0.0092425	0.231968	0.0338597	0.115081	0.00538219	0.224779	0.0398185	0.109742
IDL-CE	0.117281	0.00575784	0.228805	0.0393384	0.111293	0.00158618	0.220999	0.0467938	0.11088	-0.0171541	0.238915	0.0894335	0.102784	-0.00474659	0.210315	0.0609526	0.10442	-0.00582545	0.214665	0.0633307	0.107901	-0.000487711	0.21629	0.0510347	0.100975	-0.00875279	0.210702	0.0711849	0.104078	-0.00289038	0.211046	0.0564881	0.105291	-0.00275991	0.213342	0.0561159	0.113968	0.00495817	0.222978	0.0404965	0.123599	0.0127254	0.234472	0.0289896	0.11815	0.00889942	0.227401	0.0341114	0.112755
IDL-FC	0.103807	-0.0092155	0.216829	0.0717292	0.0968842	-0.0146363	0.208405	0.0884293	0.0913588	-0.0368638	0.219581	0.162071	0.0895509	-0.0189754	0.198077	0.10555	0.0896074	-0.0213129	0.200528	0.113034	0.0932789	-0.0161107	0.202668	0.0944419	0.08728	-0.0235989	0.198159	0.122527	0.0907133	-0.017257	0.198684	0.0993779	0.0909106	-0.0182472	0.200068	0.102355	0.101138	-0.00890709	0.211183	0.0715449	0.109619	-0.00230761	0.221546	0.05489	0.104225	-0.00602839	0.214479	0.063843	0.0991709
IDL-TG	-0.0649685	-0.184569	0.0546323	0.286203	-0.0612254	-0.180082	0.0576312	0.311818	-0.073008	-0.192034	0.0460183	0.228585	-0.0639345	-0.180551	0.0526823	0.281765	-0.0591073	-0.17732	0.0591058	0.326205	-0.0519398	-0.169723	0.0658435	0.386488	-0.0646396	-0.18327	0.053991	0.284714	-0.0292869	-0.146653	0.0880788	0.623994	-0.0576194	-0.175094	0.0598549	0.335493	-0.0576298	-0.176535	0.0612752	0.341246	-0.0614547	-0.180677	0.0577674	0.311494	-0.0636736	-0.182166	0.0548191	0.291413	-0.0633097
L-LDL-P	0.100016	-0.00706524	0.207097	0.0670695	0.0925133	-0.0105525	0.195579	0.078388	0.0887111	-0.0336573	0.21108	0.154878	0.087747	-0.0132053	0.188699	0.0882701	0.0897401	-0.0136406	0.193121	0.0886849	0.0929336	-0.0086855	0.194553	0.0729474	0.0826529	-0.0205934	0.185899	0.11632	0.0933065	-0.00706627	0.193679	0.0683666	0.0844909	-0.0172083	0.18619	0.103197	0.0963828	-0.00634848	0.199114	0.0658594	0.106777	0.00150789	0.212046	0.0468229	0.0990396	-0.00368232	0.201761	0.0587545	0.0938811
L-LDL-L	0.103944	-0.00312793	0.211017	0.0570444	0.0958696	-0.00691844	0.198658	0.0674569	0.0940816	-0.0284158	0.216579	0.131861	0.0909165	-0.009689	0.191522	0.0763959	0.0927088	-0.0102961	0.195714	0.0775863	0.0956907	-0.00558593	0.196967	0.0639761	0.0859281	-0.0169869	0.188843	0.101491	0.0954545	-0.00459065	0.1955	0.0614232	0.0874632	-0.0139096	0.188836	0.0906305	0.0996026	-0.00274986	0.201955	0.0564491	0.110182	0.00533756	0.215026	0.0394732	0.10246	0.000101045	0.204819	0.0497754	0.0973334
L-LDL-PL	0.0993378	-0.0112846	0.20996	0.078264	0.0939596	-0.0150298	0.202949	0.0908884	0.0869935	-0.0393379	0.213325	0.176575	0.0908927	-0.0158293	0.197615	0.0948467	0.0910637	-0.0184168	0.200544	0.102789	0.0958881	-0.0118737	0.20365	0.0810037	0.0848979	-0.0241549	0.193951	0.126684	0.0924411	-0.0137258	0.198608	0.087716	0.0878932	-0.0195516	0.195338	0.108582	0.0982835	-0.0103473	0.206914	0.0760541	0.108027	-0.00301485	0.219069	0.0565207	0.100419	-0.00816769	0.209006	0.069805	0.0953736
L-LDL-C	0.107316	-0.00342888	0.21806	0.0574911	0.101449	-0.00764678	0.210546	0.0682759	0.0980587	-0.0294534	0.225571	0.131367	0.0987579	-0.00789506	0.205411	0.0694467	0.0994823	-0.00982817	0.208793	0.0743445	0.10502	-0.00267799	0.212718	0.0559459	0.0926341	-0.0163547	0.201623	0.0955172	0.0996329	-0.00649069	0.205757	0.0656774	0.09424	-0.0132161	0.201696	0.0854562	0.105489	-0.00297957	0.213958	0.0566015	0.115038	0.0043834	0.225693	0.0416296	0.108326	-0.000229201	0.21688	0.0504833	0.103041
L-LDL-CE	0.114725	0.00767734	0.221773	0.0357483	0.10487	0.003496	0.206244	0.0426407	0.108104	-0.0135596	0.229767	0.081437	0.0997886	0.00054901	0.199028	0.048752	0.101572	-1.2063e-05	0.203157	0.0500271	0.103439	0.00353659	0.203341	0.0424592	0.0949061	-0.00661198	0.196424	0.0668213	0.102213	0.00346549	0.20096	0.0425198	0.0950919	-0.00498901	0.195173	0.0625046	0.108081	0.00711052	0.209051	0.0359718	0.119224	0.0158448	0.222603	0.0239116	0.111182	0.010234	0.21213	0.0309626	0.106264
L-LDL-FC	0.107124	-0.00468902	0.218937	0.0603618	0.100329	-0.00980786	0.210467	0.0740732	0.0969487	-0.0312898	0.225187	0.138002	0.0967791	-0.0104336	0.203992	0.076724	0.0962769	-0.0132632	0.205817	0.0847796	0.102674	-0.00548845	0.210837	0.0627499	0.0914602	-0.0181398	0.20106	0.101675	0.0964311	-0.010277	0.203139	0.0763965	0.0937087	-0.0142982	0.201716	0.0888454	0.104551	-0.00435927	0.213461	0.0598534	0.113668	0.00269671	0.22464	0.0447121	0.107785	-0.0013273	0.216896	0.0528389	0.102378
L-LDL-TG	-0.0479299	-0.157521	0.0616615	0.390413	-0.0460079	-0.153795	0.0617787	0.401888	-0.0645041	-0.174808	0.0458002	0.250976	-0.047341	-0.153401	0.0587185	0.380728	-0.0427937	-0.15032	0.0647325	0.434429	-0.0346713	-0.141719	0.0723769	0.52465	-0.0514331	-0.159324	0.0564577	0.349215	-0.0130883	-0.1199	0.0937237	0.809754	-0.0413397	-0.148147	0.0654675	0.447152	-0.0416664	-0.149941	0.0666078	0.449766	-0.0431569	-0.152551	0.0662372	0.438449	-0.0449431	-0.152888	0.0630023	0.413547	-0.0468469
M-LDL-P	0.101009	-0.00629921	0.208317	0.064977	0.0937365	-0.00929724	0.19677	0.0744482	0.0890569	-0.0319113	0.210025	0.148591	0.091074	-0.00995881	0.192107	0.0771326	0.0938504	-0.0095611	0.197262	0.0751554	0.0972268	-0.00460861	0.199062	0.0612525	0.0847903	-0.0185659	0.188146	0.107577	0.0984656	-0.00198881	0.19892	0.0546885	0.0838636	-0.01809	0.185817	0.106643	0.0983499	-0.00467662	0.201376	0.0612896	0.108409	0.00274583	0.214071	0.0443637	0.0998662	-0.00299814	0.202731	0.0570272	0.0947503
M-LDL-L	0.105499	-0.0018485	0.212847	0.0540579	0.0977862	-0.00513982	0.200712	0.0625288	0.0949944	-0.0261013	0.21609	0.123819	0.0949446	-0.00594108	0.19583	0.0650298	0.0975945	-0.00565572	0.200845	0.0638704	0.100664	-0.00103379	0.202363	0.0523631	0.0887887	-0.0144318	0.192009	0.0916027	0.101544	0.00123277	0.201855	0.0472634	0.0875294	-0.0143045	0.189363	0.0918503	0.102257	-0.000594061	0.205107	0.0513315	0.112576	0.00712367	0.218028	0.0364696	0.104011	0.00129944	0.206723	0.0471848	0.0988966
M-LDL-PL	0.0972041	-0.00787836	0.202287	0.0697316	0.0928286	-0.0100498	0.195707	0.0768445	0.0858073	-0.0330072	0.204622	0.156449	0.0893893	-0.0117446	0.190523	0.0830472	0.0926806	-0.0110615	0.196423	0.0798008	0.0953394	-0.00665914	0.197338	0.0668667	0.0836201	-0.019756	0.186996	0.112572	0.097005	-0.00354043	0.19755	0.0585888	0.0838186	-0.0181221	0.185759	0.106787	0.0967264	-0.00648672	0.19994	0.0661614	0.107526	0.00148329	0.213569	0.0468956	0.0982545	-0.00470017	0.201209	0.0613604	0.0931271
M-LDL-C	0.111071	0.000622908	0.22152	0.048728	0.105521	-0.00332171	0.214363	0.0573774	0.102199	-0.0232667	0.227666	0.110087	0.10627	-0.00018769	0.212728	0.0504033	0.106284	-0.00278126	0.215349	0.0561053	0.112915	0.00516781	0.220662	0.0400264	0.0974077	-0.0114691	0.206284	0.0793693	0.107318	0.00138443	0.213252	0.0470942	0.0962395	-0.0112269	0.203706	0.0790795	0.109935	0.00146286	0.218407	0.0470039	0.119202	0.00861472	0.229789	0.0347025	0.111914	0.00351632	0.220312	0.0430504	0.106928
M-LDL-CE	0.108396	-0.0021137	0.218906	0.0545238	0.10299	-0.00592156	0.211901	0.0637573	0.0986565	-0.026834	0.224147	0.123005	0.104186	-0.00237833	0.210749	0.055311	0.104271	-0.00493474	0.213477	0.0612343	0.110649	0.00277312	0.218524	0.0444214	0.0950262	-0.01394	0.203993	0.0872238	0.104705	-0.00134386	0.210754	0.0529602	0.0939339	-0.013629	0.201497	0.0867846	0.107397	-0.00119919	0.215994	0.0525715	0.116363	0.005717	0.227009	0.0393315	0.1091	0.000620864	0.217579	0.0487094	0.104343
M-LDL-FC	0.121734	0.0143282	0.229141	0.026425	0.112994	0.0097684	0.216219	0.0319998	0.116122	-0.00463432	0.236879	0.0594179	0.109078	0.00816645	0.20999	0.0341992	0.110853	0.00771008	0.213996	0.035232	0.114333	0.0125416	0.216124	0.0278036	0.103791	0.000459701	0.207123	0.0489944	0.114589	0.0142681	0.21491	0.0252819	0.10163	-0.000308688	0.203569	0.0506944	0.116914	0.0141974	0.21963	0.0257959	0.128096	0.0228779	0.233313	0.0171571	0.120325	0.0174948	0.223155	0.0219418	0.114513
M-LDL-TG	-0.0713961	-0.188119	0.0453266	0.22988	-0.0687302	-0.182661	0.0452011	0.236338	-0.0861887	-0.20211	0.0297328	0.144612	-0.0675272	-0.179679	0.0446249	0.237235	-0.0639869	-0.177528	0.049554	0.268558	-0.050562	-0.164094	0.06297	0.381796	-0.0721436	-0.186198	0.0419112	0.214396	-0.0310206	-0.144243	0.0822023	0.590441	-0.0617908	-0.174789	0.0512075	0.283006	-0.0618218	-0.176878	0.0532341	0.291447	-0.0657323	-0.181793	0.050328	0.266184	-0.0678191	-0.181869	0.0462305	0.243085	-0.0694124
S-LDL-P	0.102085	-0.00486861	0.209039	0.0613248	0.0949345	-0.00813915	0.198008	0.0709405	0.0904456	-0.0296379	0.210529	0.13947	0.0905672	-0.0104849	0.191619	0.0788429	0.0945275	-0.00888044	0.197935	0.0730749	0.0980751	-0.00379657	0.199947	0.0591259	0.0861593	-0.0173158	0.189634	0.102426	0.100866	0.000449388	0.201282	0.0489884	0.0844446	-0.0175255	0.186415	0.104302	0.100252	-0.00284876	0.203353	0.0566423	0.110776	0.00480148	0.216751	0.0405305	0.101232	-0.0016057	0.204069	0.0536681	0.0960484
S-LDL-L	0.107558	0.000466784	0.214649	0.0490145	0.0997652	-0.00317908	0.202709	0.0574704	0.0975023	-0.0227611	0.217766	0.111759	0.0950632	-0.00579524	0.195922	0.0646248	0.0989318	-0.00425523	0.202119	0.0601752	0.102057	0.000374332	0.20374	0.0491666	0.0908923	-0.0124059	0.194191	0.0844324	0.104584	0.00436707	0.204801	0.0408617	0.0887466	-0.0130674	0.190561	0.0873759	0.104938	0.0020823	0.207794	0.0455603	0.11576	0.0100709	0.221448	0.0318987	0.106208	0.0035735	0.208842	0.0425747	0.10102
S-LDL-PL	0.108616	0.00389961	0.213332	0.0420948	0.102949	0.000965951	0.204933	0.0478794	0.0986952	-0.0166448	0.214035	0.0933069	0.0947497	-0.00554759	0.195047	0.0640205	0.099884	-0.00279589	0.202564	0.0565407	0.102005	0.000921908	0.203087	0.0479568	0.0938115	-0.00892898	0.196552	0.0733969	0.10952	0.00998221	0.209059	0.031129	0.0929981	-0.00803521	0.194031	0.071113	0.109287	0.00680563	0.211768	0.0366694	0.120775	0.0150113	0.226538	0.0253205	0.108832	0.00689715	0.210766	0.0364499	0.103721
S-LDL-C	0.114173	0.00361688	0.22473	0.0429948	0.108199	-0.000855002	0.217254	0.0518146	0.106283	-0.0194301	0.231996	0.0972819	0.108088	0.00164216	0.214534	0.0465853	0.108649	-0.000326575	0.217625	0.0506872	0.115668	0.00791039	0.223425	0.0354602	0.100233	-0.00872241	0.209189	0.0712726	0.110572	0.00466731	0.216476	0.0407667	0.0977214	-0.009819	0.205262	0.0747881	0.112833	0.00436818	0.221298	0.0415009	0.122537	0.0118781	0.233197	0.0300712	0.114868	0.00649191	0.223245	0.0378247	0.109829
S-LDL-CE	0.108406	-0.00235952	0.219172	0.0550593	0.102587	-0.00664087	0.211815	0.0655738	0.0987132	-0.0273961	0.224822	0.124632	0.103857	-0.00281577	0.210529	0.0563307	0.103971	-0.00524107	0.213182	0.0619952	0.111099	0.00307332	0.219125	0.0438585	0.0949212	-0.0142355	0.204078	0.0881246	0.1047	-0.00145773	0.210858	0.0532143	0.0928095	-0.0149308	0.20055	0.0911416	0.107121	-0.00158777	0.215829	0.0534245	0.11639	0.00558245	0.227198	0.0395721	0.108945	0.000359887	0.217531	0.0492491	0.104174
S-LDL-FC	0.134062	0.0268706	0.241254	0.0143666	0.123907	0.0214137	0.226399	0.0179415	0.129322	0.0114884	0.247155	0.0315557	0.115427	0.0152966	0.215556	0.0239712	0.119895	0.0176833	0.222107	0.0216214	0.121627	0.0206716	0.222583	0.0183394	0.114559	0.0120108	0.217107	0.0286553	0.126502	0.0271532	0.225851	0.0127063	0.110577	0.00941467	0.211739	0.0322451	0.128409	0.0266103	0.230208	0.0135582	0.140299	0.0358118	0.244786	0.00862497	0.131502	0.0295946	0.233409	0.0115667	0.125526
S-LDL-TG	-0.0662911	-0.174101	0.0415193	0.227446	-0.0615305	-0.167089	0.0440279	0.252499	-0.077166	-0.183566	0.0292337	0.154711	-0.0586952	-0.162249	0.0448583	0.265812	-0.0535257	-0.158815	0.0517635	0.31819	-0.045729	-0.150644	0.0591865	0.392012	-0.0645896	-0.169799	0.0406201	0.228171	-0.0268208	-0.131486	0.0778444	0.61469	-0.0568202	-0.160987	0.0473469	0.284201	-0.0591097	-0.1653	0.0470802	0.274467	-0.0609922	-0.168189	0.0462043	0.263989	-0.062773	-0.168027	0.0424812	0.241704	-0.0648284
XL-HDL-P	0.060328	-0.0802241	0.20088	0.399274	0.0459852	-0.104117	0.196087	0.547326	0.0374298	-0.106889	0.181749	0.610418	0.0149104	-0.122685	0.152506	0.831404	0.021992	-0.115579	0.159563	0.753473	0.0439314	-0.0926415	0.180504	0.527487	0.0403244	-0.0994449	0.180094	0.570894	0.0360235	-0.0991834	0.17123	0.60071	0.0490079	-0.087216	0.185232	0.479809	0.0582463	-0.0794619	0.195955	0.406165	0.0615352	-0.0761892	0.19926	0.380263	0.0627812	-0.075015	0.200577	0.37095	0.0561882
XL-HDL-L	0.0637971	-0.0767244	0.204318	0.372642	0.0500259	-0.10004	0.200092	0.51261	0.0410935	-0.103256	0.185442	0.576019	0.0181024	-0.119497	0.155702	0.796046	0.0251287	-0.112443	0.1627	0.719709	0.0471748	-0.0893745	0.183724	0.497401	0.0438964	-0.0958462	0.183639	0.537214	0.0395958	-0.0955676	0.174759	0.564989	0.0517783	-0.0844367	0.187993	0.45532	0.0616561	-0.0760227	0.199335	0.379168	0.0649374	-0.0727508	0.202626	0.354386	0.0662848	-0.0714935	0.204063	0.344816	0.0595657
XL-HDL-PL	0.0335275	-0.083861	0.150916	0.574775	0.0183202	-0.104705	0.141346	0.76986	0.0127622	-0.105395	0.13092	0.831949	-0.00297133	-0.115402	0.109459	0.958589	0.00135718	-0.111253	0.113967	0.981109	0.0174814	-0.0941387	0.129101	0.758315	0.016631	-0.0974213	0.130683	0.774505	0.0087799	-0.102164	0.119724	0.87644	0.0242046	-0.0872723	0.135682	0.669709	0.0302402	-0.082425	0.142905	0.598014	0.033896	-0.0788006	0.146593	0.554652	0.0344292	-0.0782509	0.147109	0.548386	0.0302735
XL-HDL-C	0.0914295	-0.0463539	0.229213	0.1928	0.0822931	-0.0632155	0.227802	0.266872	0.0713411	-0.0705975	0.21328	0.323692	0.0462813	-0.0889315	0.181494	0.501388	0.0541081	-0.0809012	0.189117	0.431219	0.0780279	-0.0561667	0.212223	0.253673	0.0732649	-0.0636887	0.210219	0.293562	0.0725017	-0.0599713	0.204975	0.282597	0.0750466	-0.0589136	0.209007	0.271405	0.0891527	-0.0460385	0.224344	0.195566	0.092369	-0.0428336	0.227572	0.179999	0.0949199	-0.0406054	0.230445	0.16931	0.0866672
XL-HDL-CE	0.0921123	-0.0443087	0.228533	0.185132	0.0827997	-0.0599127	0.225512	0.254716	0.0724327	-0.0671851	0.212051	0.308385	0.0487482	-0.0845008	0.181997	0.472419	0.0575808	-0.0753799	0.190541	0.395062	0.0810547	-0.0514393	0.213549	0.229803	0.0746562	-0.0602463	0.209559	0.277256	0.0752776	-0.0553485	0.205904	0.257917	0.0754571	-0.0567676	0.207682	0.262572	0.0895955	-0.0437608	0.222952	0.187317	0.0928508	-0.0405738	0.226275	0.172048	0.0953629	-0.0383811	0.229107	0.161762	0.0870505
XL-HDL-FC	0.0858771	-0.0543951	0.226149	0.229466	0.0762858	-0.0742811	0.226853	0.319824	0.0647729	-0.0812441	0.21079	0.383683	0.0377951	-0.101001	0.176591	0.59271	0.0426271	-0.0962877	0.181542	0.54667	0.0669651	-0.0704074	0.204337	0.338462	0.0662815	-0.0745279	0.207091	0.355304	0.0621749	-0.0737798	0.19813	0.369155	0.0707142	-0.0664325	0.207861	0.311357	0.0840041	-0.0545779	0.222586	0.234087	0.087022	-0.0514437	0.225488	0.217355	0.0895291	-0.0492377	0.228296	0.205401	0.0817632
XL-HDL-TG	0.0361025	-0.0689194	0.141124	0.49955	0.0316017	-0.0751024	0.138306	0.560735	0.0193487	-0.0912917	0.129989	0.731175	0.0160072	-0.0887548	0.120769	0.764035	0.019057	-0.0862099	0.124324	0.722096	0.0454014	-0.059861	0.150664	0.396968	0.0194453	-0.0872106	0.126101	0.720205	0.0365713	-0.0671718	0.140314	0.488686	0.0429826	-0.0620136	0.147979	0.421409	0.0351546	-0.0706273	0.140937	0.513906	0.0380405	-0.0678896	0.143971	0.480605	0.0411275	-0.0653492	0.147604	0.448081	0.0339768
L-HDL-P	-0.00645577	-0.138708	0.125797	0.923596	-0.0274234	-0.164288	0.109441	0.693853	-0.020235	-0.149221	0.108751	0.757929	-0.0369731	-0.163078	0.089132	0.564667	-0.0403721	-0.167306	0.0865621	0.53214	-0.0289697	-0.155426	0.0974865	0.652675	-0.0273155	-0.156842	0.102211	0.678653	-0.0341983	-0.159646	0.0912493	0.592292	-0.00817829	-0.133948	0.117592	0.898341	-0.00482869	-0.132082	0.122425	0.940571	-0.000331949	-0.129264	0.1286	0.995964	-0.00578518	-0.13287	0.1213	0.928734	-0.00725977
L-HDL-L	-0.0189791	-0.130642	0.0926843	0.738446	-0.0366775	-0.148515	0.0751604	0.519468	-0.0300073	-0.135769	0.0757542	0.5773	-0.0456823	-0.149123	0.0577585	0.385796	-0.0483758	-0.152466	0.0557147	0.361439	-0.0347844	-0.138262	0.0686931	0.509073	-0.0345335	-0.140368	0.0713007	0.521565	-0.044723	-0.147687	0.0582413	0.393653	-0.0225328	-0.125604	0.0805382	0.667582	-0.0178651	-0.122144	0.0864133	0.736435	-0.0128858	-0.118727	0.0929554	0.810956	-0.0172355	-0.121353	0.0868821	0.745018	-0.0185793
L-HDL-PL	-0.0192202	-0.131584	0.0931433	0.736836	-0.0359149	-0.147979	0.0761496	0.529019	-0.0322025	-0.13939	0.0749847	0.555099	-0.04329	-0.14745	0.0608697	0.414374	-0.0471359	-0.151962	0.0576898	0.377221	-0.0351702	-0.139501	0.0691602	0.507877	-0.035456	-0.14233	0.0714179	0.514628	-0.04383	-0.147635	0.0599748	0.406973	-0.0220237	-0.125996	0.0819482	0.677314	-0.0176413	-0.123077	0.0877946	0.742371	-0.0122984	-0.11978	0.0951828	0.822129	-0.0178596	-0.12288	0.0871612	0.738309	-0.0188051
L-HDL-C	-0.0130852	-0.126538	0.100368	0.82074	-0.0315668	-0.146765	0.0836313	0.590385	-0.0217133	-0.12947	0.0860435	0.69221	-0.0421291	-0.148341	0.0640831	0.435972	-0.0434519	-0.150362	0.0634583	0.424746	-0.0309915	-0.137291	0.0753079	0.566843	-0.0276141	-0.136023	0.0807952	0.616801	-0.0389333	-0.144466	0.0665996	0.468697	-0.0180856	-0.123834	0.0876628	0.736875	-0.0123479	-0.119176	0.0944801	0.820354	-0.00827335	-0.116164	0.099617	0.880244	-0.0116787	-0.118489	0.0951315	0.829909	-0.0130669
L-HDL-CE	-0.0152187	-0.130121	0.0996835	0.7947	-0.0336213	-0.150046	0.0828036	0.570538	-0.0233074	-0.132421	0.0858065	0.674756	-0.0444125	-0.152068	0.0632432	0.417826	-0.0458121	-0.154199	0.0625743	0.406492	-0.0335667	-0.141392	0.0742582	0.540867	-0.0296666	-0.139575	0.0802419	0.595947	-0.0416895	-0.148685	0.0653064	0.444118	-0.0193546	-0.126544	0.0878349	0.72279	-0.0143588	-0.122657	0.0939392	0.794489	-0.0102903	-0.119654	0.099073	0.853336	-0.0138015	-0.122078	0.094475	0.80226	-0.0150158
L-HDL-FC	0.006649	-0.113322	0.12662	0.913292	-0.0131512	-0.140167	0.113865	0.838806	-0.00583759	-0.123605	0.11193	0.922418	-0.0245267	-0.139934	0.0908804	0.676309	-0.0252357	-0.141304	0.0908327	0.669287	-0.0152387	-0.130733	0.100256	0.795461	-0.0114477	-0.129617	0.106722	0.849047	-0.0202039	-0.13483	0.0944224	0.729132	-0.000994542	-0.115943	0.113954	0.986437	0.00706322	-0.108995	0.123122	0.904823	0.0106733	-0.106358	0.127705	0.857795	0.00727539	-0.108807	0.123357	0.901999	0.00538193
L-HDL-TG	-0.0163572	-0.144767	0.112053	0.802386	-0.028078	-0.161393	0.105237	0.679054	-0.0332152	-0.165965	0.0995349	0.623063	-0.0278516	-0.156224	0.100521	0.669949	-0.0338038	-0.162897	0.0952895	0.606977	-0.0108945	-0.139765	0.117976	0.868082	-0.0382583	-0.169484	0.092967	0.566845	-0.0314676	-0.159523	0.0965878	0.629282	-0.00377105	-0.133024	0.125482	0.954288	-0.0168021	-0.147032	0.113428	0.799898	-0.0133254	-0.144292	0.117641	0.841559	-0.0143566	-0.144828	0.116115	0.828845	-0.0189235
M-HDL-P	-0.0407449	-0.147664	0.0661747	0.454191	-0.0456325	-0.152475	0.0612105	0.401606	-0.0457216	-0.152054	0.060611	0.398433	-0.0489346	-0.153504	0.0556348	0.358132	-0.0575115	-0.162918	0.0478953	0.284073	-0.0626682	-0.168078	0.0427417	0.243179	-0.0528515	-0.16008	0.0543773	0.333129	-0.0504644	-0.15476	0.0538315	0.342051	-0.0377843	-0.143273	0.067704	0.481734	-0.0378541	-0.148432	0.0727242	0.501324	-0.0335953	-0.147203	0.0800129	0.561302	-0.0426781	-0.14897	0.0636135	0.430366	-0.039772
M-HDL-L	-0.0383759	-0.145436	0.0686843	0.481412	-0.0434969	-0.150231	0.0632376	0.423509	-0.0431868	-0.14931	0.0629364	0.424163	-0.04654	-0.150908	0.0578276	0.381195	-0.0553299	-0.160525	0.0498656	0.301743	-0.0606752	-0.165916	0.0445655	0.257702	-0.0504089	-0.157467	0.056649	0.355162	-0.0488703	-0.152983	0.0552424	0.356655	-0.0358211	-0.141072	0.0694295	0.50382	-0.0353193	-0.145647	0.0750081	0.52946	-0.0308636	-0.144209	0.0824815	0.592698	-0.0402099	-0.146299	0.0658786	0.456626	-0.0373125
M-HDL-PL	-0.0447818	-0.150771	0.0612074	0.406677	-0.0500637	-0.156594	0.0564669	0.356102	-0.050526	-0.15658	0.0555276	0.349523	-0.052971	-0.157201	0.0512585	0.318339	-0.0614112	-0.16648	0.0436571	0.251211	-0.0642035	-0.169151	0.0407445	0.2298	-0.0568543	-0.163747	0.0500382	0.296345	-0.0506001	-0.154514	0.0533137	0.338986	-0.0412659	-0.146351	0.0638196	0.440566	-0.0414981	-0.151582	0.0685857	0.459056	-0.0383659	-0.151718	0.0749867	0.506146	-0.0465547	-0.152453	0.0593431	0.387959	-0.0441043
M-HDL-C	-0.0257263	-0.134339	0.0828861	0.641714	-0.0314441	-0.138005	0.0751171	0.562166	-0.0290727	-0.134556	0.0764103	0.588228	-0.0337799	-0.137625	0.0700655	0.522861	-0.0433199	-0.147931	0.0612914	0.416066	-0.0509344	-0.155912	0.0540432	0.340721	-0.0370384	-0.143667	0.06959	0.495062	-0.0418604	-0.145601	0.0618807	0.42808	-0.0254233	-0.130056	0.0792097	0.633138	-0.0225018	-0.132077	0.0870734	0.686628	-0.0166719	-0.128873	0.0955293	0.770332	-0.0274475	-0.133053	0.0781579	0.609659	-0.0243036
M-HDL-CE	-0.0251305	-0.134097	0.0838359	0.65051	-0.0304513	-0.136991	0.0760882	0.574492	-0.0276522	-0.133153	0.0778484	0.60664	-0.0329593	-0.136887	0.0709681	0.533327	-0.0424077	-0.147068	0.0622524	0.426158	-0.0508312	-0.15596	0.0542974	0.342393	-0.0358757	-0.14257	0.0708188	0.508955	-0.0422286	-0.146074	0.0616166	0.424496	-0.0248166	-0.129561	0.0799277	0.641622	-0.0220964	-0.131788	0.0875952	0.692291	-0.0160464	-0.128158	0.0960652	0.778547	-0.0269581	-0.132679	0.0787627	0.616432	-0.0235901
M-HDL-FC	-0.0272192	-0.135013	0.0805744	0.619869	-0.0342693	-0.141275	0.0727369	0.529313	-0.0336158	-0.139532	0.0723003	0.533014	-0.0358655	-0.139784	0.0680533	0.497841	-0.0454931	-0.150298	0.059312	0.393964	-0.0499581	-0.154792	0.0548752	0.349384	-0.0403151	-0.147039	0.0664091	0.458127	-0.0393658	-0.143101	0.0643692	0.456069	-0.0269592	-0.131558	0.0776401	0.612644	-0.0232856	-0.132597	0.0860253	0.675586	-0.0184101	-0.13094	0.0941195	0.747881	-0.0285039	-0.134079	0.0770712	0.595866	-0.0262722
M-HDL-TG	-0.0684154	-0.183447	0.0466158	0.243001	-0.0624898	-0.176777	0.0517976	0.283054	-0.0727266	-0.185972	0.0405191	0.207495	-0.067742	-0.179107	0.0436233	0.232461	-0.0642511	-0.176782	0.0482795	0.262327	-0.0628678	-0.175076	0.0493399	0.271344	-0.0718934	-0.185154	0.0413676	0.212792	-0.0510359	-0.162177	0.0601047	0.367191	-0.0537998	-0.166692	0.0590926	0.34938	-0.063813	-0.177441	0.0498154	0.270228	-0.0644564	-0.178361	0.0494477	0.266593	-0.0675747	-0.180658	0.0455089	0.240785	-0.0668057
S-HDL-P	-0.0445532	-0.145272	0.0561652	0.38502	-0.0423956	-0.145945	0.0611538	0.421353	-0.0417006	-0.144921	0.0615198	0.427531	-0.0225049	-0.124894	0.0798838	0.665891	-0.040344	-0.142579	0.0618912	0.438321	-0.0419805	-0.144162	0.0602012	0.419738	-0.0472797	-0.150703	0.0561433	0.369328	-0.0321179	-0.133482	0.0692466	0.533686	-0.0416252	-0.143842	0.0605914	0.423847	-0.0417163	-0.149725	0.0662927	0.448103	-0.039904	-0.149268	0.0694603	0.473572	-0.0472218	-0.150395	0.0559512	0.368766	-0.0449371
S-HDL-L	-0.0389199	-0.139079	0.0612395	0.445364	-0.0370746	-0.139729	0.0655796	0.478105	-0.0366079	-0.139002	0.0657861	0.48255	-0.0168324	-0.118466	0.0848008	0.744897	-0.0351224	-0.13659	0.0663456	0.496579	-0.0367172	-0.138182	0.0647481	0.477232	-0.0418638	-0.144566	0.0608387	0.423388	-0.028112	-0.128685	0.0724606	0.582949	-0.0367608	-0.138206	0.0646847	0.476631	-0.0357244	-0.142847	0.0713985	0.512431	-0.0335515	-0.142183	0.0750803	0.544044	-0.0413075	-0.143733	0.0611177	0.428333	-0.0392287
S-HDL-PL	-0.0833286	-0.187033	0.0203763	0.114977	-0.0804233	-0.185947	0.0251001	0.134842	-0.0733848	-0.181076	0.0343068	0.181118	-0.0736932	-0.177	0.0296138	0.161576	-0.0859442	-0.189381	0.0174925	0.103158	-0.0923907	-0.195853	0.0110721	0.0799315	-0.08476	-0.189402	0.0198816	0.11208	-0.074986	-0.177819	0.0278466	0.152474	-0.0756597	-0.179878	0.0285583	0.154297	-0.0824778	-0.191576	0.0266202	0.137999	-0.0812783	-0.190421	0.0278645	0.143966	-0.0870725	-0.191968	0.0178232	0.10349	-0.0825363
S-HDL-C	0.0324894	-0.0679374	0.132916	0.525137	0.0302573	-0.0693782	0.129893	0.550833	0.0221835	-0.078894	0.123261	0.666361	0.0579311	-0.0408061	0.156668	0.249411	0.0387794	-0.059901	0.13746	0.440226	0.0413474	-0.0581673	0.140862	0.414502	0.0287748	-0.0713484	0.128898	0.57238	0.0352362	-0.0622863	0.132759	0.477914	0.0251863	-0.0733911	0.123764	0.615734	0.036628	-0.0650469	0.138303	0.47921	0.0423696	-0.0611995	0.145939	0.42171	0.0321082	-0.0673941	0.131611	0.52619	0.0310058
S-HDL-CE	0.050767	-0.0513638	0.152898	0.32905	0.0474091	-0.0532082	0.148026	0.35484	0.037457	-0.0660008	0.140915	0.477021	0.0751954	-0.0242839	0.174675	0.138059	0.0579942	-0.0415991	0.157587	0.25298	0.0613737	-0.0392396	0.161987	0.231148	0.0468988	-0.0540848	0.147882	0.361771	0.0521124	-0.0462402	0.150465	0.298196	0.0409137	-0.058638	0.140465	0.41959	0.0535294	-0.0483697	0.155429	0.302342	0.0594349	-0.0440416	0.162912	0.259482	0.0500276	-0.0503388	0.150394	0.327716	0.0484647
S-HDL-FC	-0.0527634	-0.151275	0.0457477	0.292991	-0.0517643	-0.151485	0.0479567	0.308108	-0.0446723	-0.145641	0.0562962	0.384928	-0.036912	-0.1355	0.0616763	0.462124	-0.0548816	-0.153307	0.0435439	0.273648	-0.054949	-0.153403	0.0435046	0.273193	-0.0564552	-0.156143	0.0432324	0.266217	-0.0483355	-0.146107	0.0494358	0.331678	-0.0492472	-0.148124	0.0496297	0.328087	-0.0509751	-0.153694	0.0517433	0.329834	-0.048838	-0.152863	0.0551866	0.356557	-0.0543113	-0.15395	0.0453275	0.284547	-0.0527073
S-HDL-TG	-0.095665	-0.211766	0.0204364	0.106047	-0.0858336	-0.200742	0.0290745	0.142754	-0.0833505	-0.193911	0.0272104	0.139104	-0.0688921	-0.177709	0.0399244	0.213992	-0.0686933	-0.178138	0.0407516	0.217953	-0.0590194	-0.169426	0.0513874	0.293922	-0.083166	-0.193657	0.0273252	0.139725	-0.0462727	-0.156292	0.0637464	0.408807	-0.0733489	-0.182656	0.0359581	0.187851	-0.0848982	-0.194874	0.025078	0.129895	-0.0901443	-0.199891	0.0196028	0.107148	-0.0891108	-0.198925	0.0207036	0.111438	-0.0896414
XXL-VLDL-PL-PC	0.0409548	-0.0649064	0.146816	0.447365	0.0450581	-0.0626042	0.152721	0.411127	0.0448116	-0.0625093	0.152132	0.412207	0.0325989	-0.0732826	0.13848	0.545335	0.0358944	-0.0706772	0.142466	0.50825	0.0270917	-0.0795729	0.133756	0.617813	0.0327164	-0.0752949	0.140728	0.551848	0.0517686	-0.0534956	0.157033	0.334202	0.0455329	-0.0612446	0.15231	0.402342	0.0526167	-0.0574906	0.162724	0.348053	0.0543175	-0.0582066	0.166842	0.343178	0.0411868	-0.0661294	0.148503	0.450989	0.0406062
XXL-VLDL-C-PC	0.0576511	-0.0449087	0.160211	0.269784	0.0586398	-0.0461297	0.163409	0.271846	0.0440122	-0.065892	0.153916	0.431584	0.0468696	-0.0566166	0.150356	0.37379	0.0558596	-0.0478041	0.159523	0.290074	0.0621683	-0.0420971	0.166434	0.241811	0.0585104	-0.0463142	0.163335	0.273146	0.0483489	-0.0545542	0.151252	0.356197	0.0646046	-0.0391473	0.168357	0.221612	0.0574045	-0.0476356	0.162444	0.283293	0.0603401	-0.0445868	0.165267	0.258923	0.0604397	-0.0444254	0.165305	0.257859	0.0570962
XXL-VLDL-CE-PC	0.0663268	-0.0375944	0.170248	0.210307	0.0645394	-0.041778	0.170857	0.233416	0.0507805	-0.0639735	0.165535	0.384843	0.0540114	-0.0506224	0.158645	0.310809	0.0628679	-0.0419134	0.167649	0.238879	0.0711446	-0.0342341	0.176523	0.185172	0.0649819	-0.0409796	0.170943	0.228666	0.0469954	-0.0574478	0.151439	0.376899	0.068994	-0.0357787	0.173767	0.196207	0.0648661	-0.0420852	0.171817	0.23383	0.0667984	-0.0391301	0.172727	0.215807	0.0689298	-0.0370079	0.174867	0.201582	0.0655742
XXL-VLDL-FC-PC	0.00579336	-0.0975998	0.109187	0.912341	0.0146906	-0.0928587	0.12224	0.788425	0.0106903	-0.0946578	0.116038	0.841975	0.00421484	-0.0993904	0.10782	0.936294	0.00865556	-0.0953048	0.112616	0.870063	0.00672955	-0.0976707	0.11113	0.899221	0.0113996	-0.0940614	0.116861	0.831817	0.027008	-0.0765297	0.130546	0.608355	0.0192934	-0.0854183	0.124005	0.717369	0.0104972	-0.0955132	0.116508	0.845749	0.0122349	-0.0953481	0.119818	0.823197	0.00701183	-0.0982216	0.112245	0.895846	0.00594756
XXL-VLDL-TG-PC	-0.0620636	-0.164057	0.0399294	0.232295	-0.064343	-0.168606	0.0399199	0.22576	-0.0515379	-0.15883	0.0557539	0.345564	-0.0503896	-0.153416	0.052637	0.336865	-0.0591287	-0.162473	0.0442156	0.261338	-0.0613735	-0.165158	0.0424109	0.245691	-0.0600654	-0.164427	0.0442965	0.258517	-0.0579448	-0.160174	0.0442842	0.265807	-0.0696129	-0.172982	0.0337558	0.186276	-0.0648481	-0.169048	0.0393522	0.221865	-0.0687198	-0.174107	0.0366677	0.20061	-0.0646051	-0.168905	0.0396951	0.224044	-0.0616607
XL-VLDL-PL-PC	0.0804155	-0.033795	0.194626	0.167067	0.0810904	-0.0316341	0.193815	0.158073	0.0664632	-0.0500266	0.182953	0.262678	0.078125	-0.0328551	0.189105	0.167151	0.0808199	-0.0307117	0.192351	0.155054	0.0840836	-0.0280572	0.196224	0.141247	0.0803239	-0.0326615	0.193309	0.162995	0.0795766	-0.0307757	0.189929	0.157067	0.0925408	-0.0195008	0.204582	0.105215	0.0835053	-0.0296614	0.196672	0.147658	0.0921387	-0.024399	0.208676	0.120892	0.0818397	-0.0310184	0.194698	0.154762	0.0775285
XL-VLDL-C-PC	0.110435	-0.001242	0.222112	0.0525903	0.101161	-0.00654257	0.208864	0.0655589	0.0943913	-0.0169757	0.205758	0.0964451	0.0899608	-0.0150497	0.194971	0.0929277	0.0916824	-0.0136299	0.196995	0.087766	0.0990266	-0.00632735	0.204381	0.0653617	0.0991155	-0.00729422	0.205525	0.0678199	0.0786074	-0.0266408	0.183856	0.142803	0.0984578	-0.00674386	0.203659	0.0665244	0.1043	-0.00276333	0.211362	0.0561831	0.104042	-0.00219297	0.210277	0.0548965	0.105981	-0.000198994	0.212162	0.0504288	0.103669
XL-VLDL-CE-PC	0.0433272	-0.0785454	0.1652	0.485012	0.0379233	-0.0841852	0.160032	0.541835	0.029115	-0.0946844	0.152914	0.644082	0.0242739	-0.0954517	0.144	0.690408	0.0312304	-0.0886886	0.151149	0.608938	0.0432474	-0.0772425	0.163737	0.480816	0.0389727	-0.0826333	0.160579	0.52901	0.0222797	-0.097056	0.141615	0.71378	0.0337172	-0.0867155	0.15415	0.58235	0.0379085	-0.0856908	0.161508	0.546867	0.0379372	-0.0853418	0.161216	0.545523	0.0435473	-0.0775472	0.164642	0.47999	0.0422724
XL-VLDL-FC-PC	0.133812	0.0226511	0.244972	0.0184333	0.129144	0.0191109	0.239176	0.0215455	0.123284	0.00815956	0.238408	0.0358932	0.121023	0.0128542	0.229192	0.0284127	0.123195	0.0148488	0.231541	0.0259475	0.125604	0.0169855	0.234223	0.0235374	0.127116	0.0174991	0.236733	0.0231505	0.113643	0.00569763	0.221588	0.0391247	0.132501	0.0240569	0.240944	0.0167611	0.131136	0.0216761	0.240596	0.0189954	0.140276	0.0291461	0.251406	0.0134943	0.134204	0.0245204	0.243889	0.016609	0.130247
XL-VLDL-TG-PC	-0.121377	-0.234146	-0.00860868	0.0349634	-0.112627	-0.220798	-0.00445516	0.0413231	-0.10613	-0.220775	0.00851517	0.0695214	-0.103542	-0.209764	0.00267993	0.0560373	-0.1057	-0.212085	0.000685572	0.0514875	-0.112382	-0.218797	-0.00596754	0.0385185	-0.111014	-0.218506	-0.00352233	0.0429846	-0.0953317	-0.201501	0.0108378	0.0782855	-0.115831	-0.222218	-0.00944347	0.0329261	-0.115645	-0.223242	-0.0080479	0.0352242	-0.119155	-0.227117	-0.0111926	0.030617	-0.117658	-0.225273	-0.0100434	0.0322038	-0.114157
L-VLDL-PL-PC	-0.00181745	-0.121069	0.117434	0.976112	-0.000295887	-0.115271	0.114679	0.995966	-0.0193356	-0.137599	0.0989282	0.748057	0.011883	-0.101477	0.125243	0.836832	0.0170027	-0.0977674	0.131773	0.77101	0.016376	-0.0988912	0.131643	0.780152	-0.00261341	-0.117725	0.112498	0.964421	0.0113784	-0.101289	0.124046	0.842719	0.0123653	-0.101659	0.126389	0.831281	0.0046454	-0.110755	0.120046	0.936961	0.00416779	-0.112862	0.121198	0.944217	-0.00104558	-0.115969	0.113878	0.985738	-0.00241285
L-VLDL-C-PC	0.0388235	-0.0844083	0.162055	0.536034	0.0350156	-0.0828051	0.152836	0.55937	0.0250511	-0.094567	0.144669	0.680765	0.0196129	-0.0966863	0.135912	0.740408	0.0313912	-0.084859	0.147641	0.595803	0.0298491	-0.0876708	0.147369	0.61781	0.0358462	-0.0824828	0.154175	0.551798	0.0272784	-0.0882266	0.142783	0.642688	0.0347648	-0.081751	0.151281	0.557815	0.0410304	-0.0775089	0.15957	0.49659	0.0355479	-0.0822816	0.153377	0.553446	0.0377161	-0.079974	0.155406	0.529038	0.0366819
L-VLDL-CE-PC	0.0350563	-0.0714651	0.141578	0.518009	0.0286109	-0.0766441	0.133866	0.593367	0.0234912	-0.0820728	0.129055	0.661998	0.0178808	-0.0847225	0.120484	0.732072	0.0258371	-0.0769655	0.12864	0.621506	0.0229207	-0.080802	0.126643	0.664199	0.0302245	-0.0742522	0.134701	0.569845	0.0112243	-0.0912353	0.113684	0.829588	0.0264978	-0.0765762	0.129572	0.613557	0.0353935	-0.0699205	0.140708	0.509175	0.0305342	-0.0744492	0.135518	0.567782	0.0339785	-0.0698229	0.13778	0.520245	0.0342392
L-VLDL-FC-PC	0.00540932	-0.110845	0.121664	0.927161	0.0133401	-0.101834	0.128514	0.81999	0.00273002	-0.110479	0.115939	0.962211	0.00310746	-0.108482	0.114697	0.956367	0.0104008	-0.102134	0.122936	0.855908	0.0125768	-0.100264	0.125417	0.826665	0.0102319	-0.103137	0.123601	0.859254	0.0296443	-0.0818481	0.141137	0.601456	0.0153715	-0.0970472	0.12779	0.788211	0.0109849	-0.10265	0.12462	0.849369	0.01018	-0.10451	0.12487	0.86156	0.00677416	-0.106569	0.120118	0.906524	0.00440358
L-VLDL-TG-PC	-0.033502	-0.151472	0.0844678	0.576951	-0.0319709	-0.150018	0.0860762	0.594717	-0.0182758	-0.139425	0.102873	0.766949	-0.0211051	-0.1375	0.0952899	0.721674	-0.033231	-0.149796	0.0833338	0.575473	-0.0315197	-0.148998	0.0859586	0.598153	-0.0321012	-0.150672	0.0864694	0.594839	-0.028019	-0.14372	0.0876822	0.634268	-0.0351426	-0.151927	0.0816414	0.554456	-0.0386837	-0.157236	0.0798683	0.521567	-0.0336074	-0.151605	0.0843903	0.575841	-0.0342823	-0.15228	0.0837154	0.568202	-0.0329739
M-VLDL-PL-PC	0.0220807	-0.0819668	0.126128	0.676751	0.0144922	-0.0906377	0.119622	0.786526	0.0125684	-0.0914044	0.116541	0.812276	0.0210054	-0.0802014	0.122212	0.683469	0.0067306	-0.0951593	0.10862	0.896737	0.00752526	-0.0945763	0.109627	0.884862	0.0110956	-0.0922363	0.114427	0.832913	0.00421933	-0.0969458	0.105384	0.934691	0.0185972	-0.0833197	0.120514	0.719981	0.0227634	-0.0800069	0.125534	0.663466	0.0242172	-0.0789205	0.127355	0.644609	0.0216866	-0.0811192	0.124492	0.678575	0.022211
M-VLDL-C-PC	0.0873236	-0.025209	0.199856	0.127918	0.0808273	-0.0332738	0.194928	0.164505	0.0708111	-0.0509219	0.192544	0.253486	0.0683671	-0.0413912	0.178125	0.221462	0.0707805	-0.0393111	0.180872	0.206982	0.0722881	-0.0376779	0.182254	0.196979	0.074617	-0.0371379	0.186372	0.190056	0.0556275	-0.0544787	0.165734	0.321192	0.0811295	-0.0287127	0.190972	0.147274	0.0851193	-0.026098	0.196337	0.133213	0.0874645	-0.023578	0.198507	0.122294	0.0871554	-0.0237943	0.198105	0.123303	0.0846548
M-VLDL-CE-PC	0.0965573	-0.0168153	0.20993	0.0948462	0.0895056	-0.0250737	0.204085	0.125398	0.080642	-0.0408479	0.202132	0.192664	0.0761027	-0.0333443	0.18555	0.172396	0.0773215	-0.0324479	0.187091	0.166883	0.0785967	-0.0311503	0.188344	0.159925	0.0825038	-0.0288185	0.193826	0.145896	0.0579883	-0.0522817	0.168258	0.301826	0.087842	-0.0216973	0.197381	0.115696	0.0921556	-0.0189079	0.203219	0.103626	0.094664	-0.0159348	0.205263	0.093218	0.095187	-0.0154025	0.205776	0.0914026	0.0927842
M-VLDL-FC-PC	-0.042834	-0.159448	0.0737796	0.470644	-0.0353501	-0.145808	0.0751074	0.529598	-0.0393069	-0.148631	0.0700169	0.480073	-0.0376137	-0.145407	0.0701791	0.493105	-0.0325146	-0.141484	0.0764547	0.557795	-0.0309658	-0.139976	0.078044	0.576837	-0.0391725	-0.148917	0.0705723	0.483246	-0.0101507	-0.118358	0.0980569	0.853776	-0.033273	-0.14167	0.0751243	0.546545	-0.0338552	-0.143904	0.0761938	0.545651	-0.0369935	-0.147347	0.0733599	0.510247	-0.0399169	-0.149351	0.0695174	0.473736	-0.0401897
M-VLDL-TG-PC	-0.080286	-0.191648	0.0310765	0.157168	-0.0734608	-0.186504	0.0395829	0.202149	-0.0631145	-0.182203	0.0559741	0.298084	-0.063397	-0.171762	0.0449677	0.250772	-0.0628944	-0.171733	0.0459441	0.25661	-0.0643682	-0.173101	0.0443649	0.245191	-0.0670763	-0.177579	0.0434266	0.233435	-0.0491975	-0.15798	0.0595849	0.37447	-0.0741412	-0.182732	0.0344494	0.180272	-0.0782228	-0.187996	0.0315509	0.162021	-0.080747	-0.190547	0.0290526	0.14903	-0.0799505	-0.189604	0.0297028	0.152524	-0.0778067
S-VLDL-PL-PC	-0.133368	-0.236798	-0.0299378	0.0116274	-0.133377	-0.234141	-0.0326119	0.00960864	-0.122622	-0.224781	-0.0204637	0.0187697	-0.12578	-0.224772	-0.0267875	0.0128954	-0.137583	-0.236904	-0.0382632	0.00674824	-0.141885	-0.241348	-0.0424227	0.00528862	-0.136122	-0.236687	-0.0355578	0.00810638	-0.120401	-0.219102	-0.0217001	0.0169381	-0.122358	-0.222066	-0.0226491	0.0162952	-0.125404	-0.226258	-0.0245493	0.0149401	-0.129343	-0.229845	-0.0288405	0.0117883	-0.130317	-0.230838	-0.0297962	0.011188	-0.128326
S-VLDL-C-PC	0.136725	0.0256537	0.247796	0.0159673	0.129248	0.0191713	0.239325	0.0214926	0.125487	0.00947116	0.241504	0.034082	0.121573	0.0163415	0.226804	0.0236665	0.114959	0.00900298	0.220915	0.0335376	0.115282	0.00907457	0.221489	0.0334613	0.119798	0.0125767	0.227019	0.0286306	0.0974015	-0.00902136	0.203824	0.0727285	0.120689	0.0148125	0.226566	0.0255785	0.126314	0.0194338	0.233194	0.0206612	0.135289	0.0280955	0.242483	0.0135063	0.133453	0.0266747	0.240231	0.0144341	0.129755
S-VLDL-CE-PC	0.147624	0.0366767	0.258571	0.00923936	0.139887	0.0303904	0.249383	0.0124145	0.138568	0.0219459	0.255191	0.019993	0.131072	0.0259565	0.236187	0.0146599	0.125803	0.0200535	0.231554	0.0198436	0.126221	0.0201701	0.232272	0.0197866	0.131211	0.0242867	0.238135	0.0162972	0.105758	-0.000760051	0.212277	0.0516492	0.130622	0.0248999	0.236343	0.0155845	0.13645	0.0296386	0.243261	0.0124193	0.145	0.0381297	0.251871	0.0079576	0.143753	0.0371643	0.250342	0.00833632	0.140237
S-VLDL-FC-PC	-0.0187315	-0.128409	0.0909461	0.737231	-0.026545	-0.134101	0.0810112	0.627801	-0.0217906	-0.127398	0.0838171	0.685221	-0.0154141	-0.119291	0.0884629	0.770649	-0.0277133	-0.132148	0.0767213	0.602169	-0.0273661	-0.131879	0.0771471	0.60699	-0.0310962	-0.137418	0.0752252	0.565613	-0.0145674	-0.11814	0.0890051	0.782296	-0.0190332	-0.123631	0.0855647	0.720729	-0.0167966	-0.122636	0.0890426	0.755205	-0.014284	-0.120874	0.0923059	0.792335	-0.0167493	-0.122369	0.0888699	0.755382	-0.0185537
S-VLDL-TG-PC	-0.0977506	-0.207761	0.01226	0.0814346	-0.0890983	-0.197786	0.0195894	0.107839	-0.0813391	-0.192922	0.0302434	0.152615	-0.0848123	-0.188304	0.0186794	0.107948	-0.075605	-0.179885	0.0286745	0.154836	-0.0749255	-0.179527	0.029676	0.159848	-0.0807778	-0.186446	0.0248904	0.133663	-0.0622414	-0.166594	0.042111	0.241651	-0.0848339	-0.188938	0.0192705	0.10994	-0.0894343	-0.194451	0.0155821	0.0948676	-0.0968315	-0.202312	0.00864868	0.0718693	-0.0950499	-0.200115	0.0100149	0.0760769	-0.0917013
XS-VLDL-PL-PC	0.0607882	-0.0502666	0.171843	0.282534	0.0501766	-0.0555902	0.155943	0.35156	0.035811	-0.0798053	0.151427	0.542915	0.0481262	-0.0532775	0.14953	0.351363	0.0435173	-0.0590458	0.14608	0.404693	0.044936	-0.0575188	0.147391	0.389058	0.0416952	-0.062788	0.146178	0.433181	0.0531913	-0.0477694	0.154152	0.300935	0.046772	-0.0552876	0.148832	0.368152	0.0575044	-0.0460029	0.161012	0.275401	0.0627276	-0.0417564	0.167212	0.238593	0.0571951	-0.0457124	0.160103	0.275205	0.055335
XS-VLDL-C-PC	0.110573	0.00618821	0.214958	0.037936	0.101761	0.00114137	0.20238	0.0474694	0.0961778	-0.00653101	0.198887	0.0663753	0.090668	-0.00749473	0.188831	0.0701464	0.0847476	-0.014173	0.183668	0.0929122	0.081363	-0.0183508	0.181077	0.109473	0.0971831	-0.00235372	0.19672	0.0556412	0.0637887	-0.0362223	0.1638	0.210601	0.0939265	-0.0046206	0.192474	0.0616951	0.0996969	-0.000533683	0.199927	0.0512264	0.105285	0.0060351	0.204535	0.0376619	0.107271	0.00788633	0.206656	0.03446	0.103527
XS-VLDL-CE-PC	0.0955701	-0.0100206	0.201161	0.0759415	0.0888197	-0.0131798	0.190819	0.0876911	0.0824581	-0.021479	0.186395	0.119631	0.0773856	-0.0229245	0.177696	0.130146	0.0746263	-0.0261919	0.175444	0.146398	0.0721461	-0.0295162	0.173808	0.163739	0.0869365	-0.0147114	0.188584	0.0934641	0.0501946	-0.0518471	0.152236	0.334092	0.0852517	-0.0152362	0.18574	0.0961285	0.0870272	-0.0156503	0.189705	0.0964403	0.0908772	-0.0106295	0.192384	0.0791629	0.0934761	-0.00805089	0.195003	0.0710423	0.0903501
XS-VLDL-FC-PC	0.0929594	-0.0133497	0.199269	0.0863791	0.0800184	-0.0191478	0.179185	0.113455	0.0750364	-0.0233232	0.173396	0.134464	0.0772371	-0.0173668	0.171841	0.109276	0.0649933	-0.0307936	0.16078	0.182986	0.0609139	-0.0355219	0.15735	0.215036	0.0718779	-0.0249392	0.168695	0.145201	0.0646907	-0.0300953	0.159477	0.18044	0.0653818	-0.0306587	0.161422	0.18154	0.0798102	-0.0164264	0.176047	0.10381	0.0889113	-0.00801917	0.185842	0.072097	0.0860194	-0.0101537	0.182192	0.0794503	0.0821365
XS-VLDL-TG-PC	-0.127616	-0.236039	-0.0191925	0.0211794	-0.115452	-0.218656	-0.0122475	0.0284352	-0.112718	-0.223479	-0.00195741	0.0461051	-0.101589	-0.200603	-0.00257427	0.0443609	-0.0946465	-0.194684	0.00539127	0.0636236	-0.0924016	-0.193149	0.00834531	0.0721282	-0.105068	-0.20601	-0.00412595	0.0413841	-0.0800543	-0.180426	0.0203174	0.117673	-0.10397	-0.203464	-0.00447469	0.0405937	-0.112296	-0.212692	-0.0119005	0.0284549	-0.120653	-0.221004	-0.0203026	0.0185744	-0.120095	-0.220268	-0.0199215	0.0189118	-0.1162
IDL-PL-PC	-0.106866	-0.209494	-0.00423819	0.0413016	-0.102659	-0.19857	-0.00674898	0.0359808	-0.0930461	-0.189838	0.00374554	0.0595021	-0.0847108	-0.179456	0.0100349	0.0795628	-0.0919211	-0.187229	0.00338652	0.0586722	-0.0865448	-0.181856	0.00876608	0.0750005	-0.0953064	-0.191443	0.000830454	0.0520023	-0.103566	-0.197356	-0.00977661	0.030532	-0.0941256	-0.188947	0.00069591	0.051697	-0.0967583	-0.192526	-0.000990243	0.0476889	-0.100659	-0.196439	-0.00487924	0.0394665	-0.100907	-0.196663	-0.00515047	0.0389387	-0.0986652
IDL-C-PC	0.187102	0.0836814	0.290523	0.000420831	0.172275	0.0748306	0.269719	0.000565804	0.196423	0.0842567	0.308589	0.00063711	0.157114	0.0622982	0.25193	0.00122	0.153606	0.0571025	0.250109	0.00188228	0.152085	0.0556076	0.248563	0.00208016	0.15971	0.0626652	0.256756	0.00131704	0.142637	0.0469251	0.238348	0.00358841	0.157893	0.0623985	0.253388	0.00125023	0.168223	0.0722619	0.264185	0.000629043	0.179198	0.0827137	0.275683	0.000295908	0.175943	0.0800975	0.271789	0.000346852	0.172804
IDL-CE-PC	0.160609	0.0596908	0.261527	0.00188473	0.14827	0.0540304	0.242509	0.00212078	0.149023	0.0477624	0.250284	0.00402286	0.138291	0.0452949	0.231286	0.00365955	0.134917	0.0407775	0.229056	0.00508167	0.134312	0.040114	0.22851	0.00530986	0.140867	0.0462066	0.235527	0.00363637	0.124615	0.0310444	0.218185	0.0091785	0.141618	0.0478792	0.235356	0.00315795	0.145138	0.0507999	0.239475	0.00265181	0.153114	0.058628	0.2476	0.00155761	0.151794	0.0575685	0.24602	0.0016588	0.14877
IDL-FC-PC	0.0911678	-0.0101308	0.192466	0.0776047	0.081514	-0.0171819	0.18021	0.105232	0.074226	-0.0299121	0.178364	0.161916	0.0715374	-0.0214648	0.16454	0.131274	0.0670351	-0.0268372	0.160907	0.161126	0.0657851	-0.0282561	0.159826	0.169822	0.0702465	-0.025295	0.165788	0.149112	0.0647774	-0.0281961	0.157751	0.171538	0.0685567	-0.0256496	0.162763	0.153305	0.0826766	-0.0114782	0.176831	0.0850722	0.0886187	-0.00614221	0.18338	0.0667312	0.0863983	-0.00783835	0.180635	0.0722353	0.0833711
IDL-TG-PC	-0.168194	-0.272312	-0.0640751	0.00161067	-0.154136	-0.252336	-0.0559365	0.00217225	-0.169492	-0.280953	-0.0580297	0.00296842	-0.141563	-0.236212	-0.0469134	0.00346989	-0.134634	-0.230773	-0.0384949	0.0061741	-0.135297	-0.231644	-0.038949	0.00603637	-0.141214	-0.238263	-0.0441646	0.00445287	-0.121016	-0.217064	-0.0249673	0.0136663	-0.13969	-0.235174	-0.0442054	0.00424338	-0.150159	-0.246125	-0.0541933	0.00224249	-0.160348	-0.256878	-0.0638181	0.00118699	-0.157138	-0.253025	-0.0612513	0.00137909	-0.153974
L-LDL-PL-PC	-0.096174	-0.199216	0.00686815	0.0672659	-0.087968	-0.186536	0.0105996	0.0801086	-0.0842904	-0.200546	0.0319653	0.154826	-0.0831344	-0.179484	0.0132156	0.0906122	-0.086508	-0.184389	0.0113733	0.0830693	-0.0920092	-0.18867	0.0046513	0.0620304	-0.0788552	-0.177321	0.0196103	0.116183	-0.0938756	-0.18966	0.00190868	0.0547201	-0.0778551	-0.175338	0.019628	0.117184	-0.0918716	-0.18974	0.00599725	0.0657107	-0.0988659	-0.198331	0.00059937	0.0513898	-0.0950321	-0.193175	0.00311086	0.0576796	-0.0896422
L-LDL-C-PC	0.160349	0.0575707	0.263128	0.00230874	0.145968	0.0496586	0.242277	0.00306328	0.172419	0.0563576	0.28848	0.00369298	0.138039	0.0446244	0.231453	0.00387683	0.136897	0.0418916	0.231902	0.00484955	0.136535	0.0422322	0.230837	0.00465239	0.134865	0.039185	0.230545	0.00585074	0.127661	0.0340035	0.221318	0.00767595	0.129778	0.0350257	0.22453	0.00738846	0.145197	0.0503535	0.24004	0.00278241	0.155605	0.0596098	0.251599	0.00155303	0.15044	0.0555852	0.245295	0.00195351	0.147009
L-LDL-CE-PC	0.141665	0.0397619	0.243567	0.00655504	0.130848	0.0345431	0.227153	0.00787088	0.144528	0.030392	0.258665	0.0132027	0.126169	0.0317267	0.220611	0.00896353	0.127401	0.0310793	0.223724	0.00966276	0.125703	0.0305219	0.220884	0.0097721	0.121817	0.0253143	0.21832	0.0134916	0.120325	0.0259858	0.214664	0.0125588	0.117149	0.0215384	0.21276	0.0164588	0.131861	0.0357627	0.227959	0.00728303	0.142973	0.0452614	0.240685	0.00423743	0.135736	0.0397504	0.231721	0.00569259	0.132155
L-LDL-FC-PC	0.0425008	-0.060755	0.145757	0.418886	0.0330519	-0.0666863	0.13279	0.515106	0.0356838	-0.0612202	0.132588	0.469528	0.0315199	-0.0638656	0.126905	0.516295	0.0261943	-0.0700502	0.122439	0.592902	0.0273349	-0.0689558	0.123626	0.577086	0.0331502	-0.0638318	0.130132	0.501965	0.0161805	-0.0793611	0.111722	0.739347	0.0324995	-0.0636927	0.128692	0.506933	0.0376075	-0.0596914	0.134907	0.447777	0.0374686	-0.0598182	0.134755	0.449401	0.0400755	-0.0566755	0.136826	0.415947	0.0398237
L-LDL-TG-PC	-0.175057	-0.280122	-0.0699918	0.00114675	-0.160225	-0.258919	-0.06153	0.00152741	-0.170378	-0.279466	-0.0612903	0.00228384	-0.152759	-0.248504	-0.0570144	0.00183634	-0.146722	-0.243723	-0.0497219	0.00312219	-0.144222	-0.24174	-0.0467042	0.00384867	-0.150574	-0.248479	-0.0526683	0.00266145	-0.128783	-0.226012	-0.031554	0.0095618	-0.143651	-0.240783	-0.0465197	0.00384781	-0.157356	-0.254673	-0.0600394	0.00159485	-0.166194	-0.263804	-0.0685847	0.00089396	-0.162709	-0.259806	-0.0656123	0.0010748	-0.160982
M-LDL-PL-PC	-0.105014	-0.208173	-0.0018563	0.0460365	-0.0975219	-0.19789	0.00284652	0.0568275	-0.0963703	-0.212952	0.0202113	0.104929	-0.0951414	-0.192816	0.0025334	0.0562151	-0.0952882	-0.194279	0.00370257	0.0591615	-0.0983675	-0.196589	-0.000145952	0.0496622	-0.0893395	-0.189273	0.0105943	0.0795947	-0.0991358	-0.196314	-0.00195791	0.0455807	-0.0855362	-0.184663	0.0135904	0.0905893	-0.101818	-0.201142	-0.00249365	0.0445453	-0.108657	-0.209454	-0.00786067	0.0346881	-0.103874	-0.203276	-0.00447292	0.040589	-0.0993717
M-LDL-C-PC	0.161088	0.0544858	0.267691	0.00315077	0.145931	0.0464604	0.245402	0.00413774	0.165245	0.0481698	0.28232	0.00578391	0.140415	0.0438473	0.236982	0.00447933	0.138895	0.0408549	0.236935	0.00560617	0.13752	0.0399429	0.235098	0.00585741	0.135855	0.0369856	0.234725	0.00720229	0.132346	0.0358072	0.228885	0.00733548	0.129057	0.0308352	0.227279	0.0101479	0.146347	0.0482204	0.244474	0.00356291	0.155842	0.0565716	0.255112	0.00216916	0.150554	0.0524301	0.248678	0.00272248	0.147159
M-LDL-CE-PC	0.136431	0.0284752	0.244387	0.0133839	0.122165	0.022358	0.221972	0.0165686	0.132851	0.0140338	0.251668	0.0285142	0.118776	0.021329	0.216223	0.0170254	0.119049	0.0198974	0.218201	0.0187348	0.11818	0.019956	0.216403	0.0184928	0.113086	0.0133665	0.212806	0.0263422	0.114848	0.0176636	0.212032	0.0206693	0.10795	0.00913756	0.206762	0.032338	0.124662	0.0255092	0.223816	0.0138652	0.13427	0.0335073	0.235033	0.0091389	0.127169	0.0281347	0.226203	0.0119764	0.123662
M-LDL-FC-PC	-0.0471244	-0.154871	0.0606222	0.3904	-0.0435068	-0.144235	0.0572213	0.396314	-0.021284	-0.134197	0.0916294	0.711148	-0.0426138	-0.14178	0.0565524	0.398723	-0.0456794	-0.146732	0.055373	0.374705	-0.0487354	-0.148541	0.05107	0.337638	-0.03562	-0.136808	0.0655677	0.489297	-0.0501228	-0.14881	0.0485642	0.31864	-0.0365233	-0.136349	0.0633025	0.472385	-0.0467065	-0.148049	0.0546359	0.365444	-0.0520475	-0.155294	0.0511994	0.322255	-0.0450991	-0.145856	0.0556577	0.379408	-0.0423515
M-LDL-TG-PC	-0.182612	-0.288734	-0.0764899	0.00078826	-0.166792	-0.265821	-0.0677625	0.00101402	-0.169073	-0.274103	-0.0640429	0.00167198	-0.161128	-0.257874	-0.064381	0.00115251	-0.155348	-0.25314	-0.0575563	0.00192139	-0.150245	-0.249104	-0.0513868	0.00298473	-0.159316	-0.257983	-0.0606491	0.00161922	-0.137491	-0.235536	-0.0394454	0.00610546	-0.15043	-0.248669	-0.052191	0.00277591	-0.1639	-0.262324	-0.0654764	0.00115436	-0.171236	-0.269571	-0.0729014	0.000682746	-0.169357	-0.267503	-0.07121	0.000762602	-0.167977
S-LDL-PL-PC	-0.0790961	-0.184181	0.0259889	0.139734	-0.07252	-0.174881	0.0298406	0.16445	-0.0615062	-0.180368	0.0573559	0.30963	-0.0757449	-0.17555	0.02406	0.136486	-0.0755729	-0.176849	0.0257033	0.143163	-0.0805303	-0.181071	0.0200099	0.116122	-0.0663043	-0.168145	0.0355369	0.201303	-0.0736554	-0.173041	0.0257299	0.145908	-0.062435	-0.163596	0.0387255	0.22571	-0.0755659	-0.177054	0.0259226	0.144036	-0.082169	-0.184823	0.0204849	0.116364	-0.0789336	-0.180547	0.0226802	0.127518	-0.0743129
S-LDL-C-PC	0.131337	0.0294231	0.23325	0.0116751	0.123232	0.0237739	0.22269	0.0152943	0.134222	0.0172398	0.251205	0.0246343	0.119614	0.0234503	0.215778	0.0149041	0.117443	0.0199875	0.214898	0.0183066	0.117336	0.0202251	0.214446	0.018005	0.113453	0.0150519	0.211855	0.0239484	0.109788	0.0136209	0.205955	0.0253568	0.107071	0.00917151	0.20497	0.0321483	0.123493	0.0257657	0.221221	0.0133936	0.131687	0.0331041	0.23027	0.00897092	0.12816	0.0303952	0.225925	0.0103213	0.124549
S-LDL-CE-PC	0.112777	0.0059762	0.219578	0.0385401	0.101208	0.0010231	0.201393	0.0477169	0.104352	-0.0156513	0.224354	0.0881308	0.101012	0.00353424	0.198491	0.0422891	0.0993495	0.000351576	0.198348	0.0491958	0.10056	0.00230112	0.198818	0.0448954	0.0925284	-0.00719399	0.192251	0.0688825	0.0925309	-0.004798	0.18986	0.0623527	0.087789	-0.0111215	0.1867	0.0817746	0.103238	0.00408537	0.202391	0.0413201	0.111638	0.0112169	0.212059	0.0294326	0.106394	0.00729231	0.205496	0.0354299	0.102925
S-LDL-FC-PC	0.00802509	-0.0956684	0.111719	0.879146	0.00657495	-0.091954	0.105104	0.895691	0.0365975	-0.0705319	0.143727	0.502223	0.000884126	-0.0961589	0.0979272	0.985719	0.00183713	-0.0967062	0.10038	0.970781	-0.00580327	-0.103673	0.0920668	0.907255	0.0129865	-0.0856919	0.111665	0.795973	0.000729818	-0.0958041	0.0972637	0.988149	0.00866575	-0.0888107	0.106142	0.861344	0.00558646	-0.0935048	0.104678	0.911802	0.00264441	-0.0977429	0.103032	0.958723	0.00776248	-0.0907204	0.106245	0.876933	0.00882974
S-LDL-TG-PC	-0.182921	-0.287992	-0.0778502	0.00068466	-0.170674	-0.271189	-0.0701589	0.000922921	-0.173367	-0.279573	-0.0671615	0.00143933	-0.158827	-0.255869	-0.0617847	0.00139865	-0.153014	-0.251004	-0.0550238	0.0022888	-0.148665	-0.248098	-0.0492317	0.0034822	-0.159553	-0.258811	-0.0602957	0.00169818	-0.138312	-0.236561	-0.0400617	0.00591252	-0.150644	-0.249224	-0.052064	0.00283133	-0.16678	-0.265189	-0.0683703	0.000943957	-0.173012	-0.271374	-0.0746499	0.000603164	-0.171648	-0.269879	-0.0734163	0.000654406	-0.170057
XL-HDL-PL-PC	-0.0533065	-0.15102	0.0444071	0.284147	-0.0601295	-0.152482	0.032223	0.201289	-0.0529846	-0.142897	0.0369277	0.247347	-0.0540705	-0.142518	0.0343768	0.230137	-0.0580642	-0.146843	0.0307144	0.199259	-0.0543161	-0.143422	0.0347901	0.231477	-0.0538143	-0.143693	0.0360646	0.239852	-0.0650304	-0.153468	0.0234073	0.149069	-0.0477094	-0.136601	0.0411826	0.291995	-0.0500658	-0.13987	0.0397386	0.273732	-0.049714	-0.13958	0.0401515	0.277442	-0.05062	-0.140549	0.0393088	0.269129	-0.0483271
XL-HDL-C-PC	0.0695317	-0.0236564	0.16272	0.1432	0.0758957	-0.0151996	0.166991	0.102229	0.0691366	-0.0202842	0.158557	0.129307	0.0663317	-0.0217404	0.154404	0.139488	0.0721074	-0.0161811	0.160396	0.109146	0.0662928	-0.0225837	0.155169	0.143326	0.0726395	-0.0169096	0.162188	0.111566	0.0810267	-0.00695029	0.169004	0.0709507	0.059394	-0.029343	0.148131	0.188976	0.0676547	-0.0217513	0.157061	0.137631	0.0682245	-0.0213715	0.15782	0.135184	0.0693826	-0.0203222	0.159087	0.129161	0.0656246
XL-HDL-CE-PC	0.0573015	-0.0387167	0.15332	0.241405	0.069248	-0.0274009	0.165897	0.159739	0.0631625	-0.0308038	0.157129	0.187102	0.0651679	-0.0269095	0.157245	0.16488	0.0735157	-0.0191204	0.166152	0.119514	0.0613627	-0.0315723	0.154298	0.19501	0.0665698	-0.0273163	0.160456	0.164104	0.0748671	-0.0172429	0.166977	0.11085	0.0507403	-0.0418962	0.143377	0.28221	0.0562867	-0.0371336	0.149707	0.236917	0.0565822	-0.0369368	0.150101	0.234965	0.0575638	-0.0360244	0.151152	0.227301	0.0550082
XL-HDL-FC-PC	0.0610658	-0.0289882	0.15112	0.183258	0.0557505	-0.0308703	0.142371	0.206499	0.0507366	-0.0368513	0.138325	0.255469	0.0353636	-0.0505727	0.1213	0.418991	0.0332103	-0.0532502	0.119671	0.450607	0.0440502	-0.0419461	0.130046	0.314525	0.0506704	-0.035953	0.137294	0.250833	0.0537043	-0.030782	0.138191	0.212152	0.0492656	-0.0363109	0.134842	0.258406	0.0598151	-0.0262598	0.14589	0.172654	0.060736	-0.025742	0.147214	0.168132	0.0614956	-0.0250134	0.148005	0.163038	0.0570203
XL-HDL-TG-PC	-0.00955139	-0.103617	0.0845139	0.841878	-0.0038644	-0.098486	0.0907572	0.936046	-0.00857665	-0.1018	0.0846469	0.856562	0.000414972	-0.0916318	0.0924618	0.992933	-0.00128603	-0.0940245	0.0914524	0.978264	0.00573582	-0.0871915	0.0986631	0.903476	-0.0117967	-0.105135	0.0815418	0.803894	0.00302502	-0.0886862	0.0947363	0.948329	0.00309779	-0.0898813	0.0960769	0.947808	-0.00889841	-0.102152	0.0843549	0.851288	-0.00996014	-0.103303	0.083383	0.83395	-0.00895069	-0.102293	0.0843917	0.850567	-0.00955756
L-HDL-PL-PC	0.0138585	-0.0891156	0.116833	0.791469	0.0288816	-0.0754957	0.133259	0.586755	0.0135392	-0.0845366	0.111615	0.786227	0.04151	-0.0561691	0.139189	0.40396	0.0395607	-0.0590787	0.1382	0.430885	0.0278063	-0.0699169	0.12553	0.576198	0.0214563	-0.0773455	0.120258	0.669648	0.0325683	-0.0640988	0.129235	0.508123	0.0175155	-0.0797561	0.114787	0.72352	0.0151682	-0.0832123	0.113549	0.761963	0.0131021	-0.0850919	0.111296	0.793212	0.0110692	-0.0872934	0.109432	0.82502	0.014093
L-HDL-C-PC	-0.00988488	-0.108859	0.0890896	0.844441	-0.0216068	-0.119352	0.0761387	0.664105	-0.00876927	-0.101919	0.0843804	0.853262	-0.0379739	-0.1309	0.0549524	0.422234	-0.0353166	-0.128932	0.0582989	0.458727	-0.0247856	-0.11761	0.0680386	0.599908	-0.0149492	-0.108657	0.0787585	0.753962	-0.0257762	-0.11752	0.0659682	0.581015	-0.0164589	-0.108942	0.0760242	0.726616	-0.0102426	-0.103516	0.0830307	0.829185	-0.00852919	-0.101817	0.0847588	0.857445	-0.00800167	-0.101304	0.0853006	0.866195	-0.00972578
L-HDL-CE-PC	-0.0169642	-0.113878	0.0799494	0.730932	-0.0254053	-0.120631	0.0698202	0.600224	-0.0114665	-0.104441	0.0815079	0.808549	-0.0429901	-0.135223	0.0492426	0.360042	-0.0396217	-0.132682	0.0534388	0.403074	-0.0313974	-0.12387	0.0610749	0.504827	-0.018324	-0.1113	0.0746522	0.698619	-0.0306747	-0.1218	0.0604503	0.508487	-0.0201177	-0.112014	0.0717787	0.667149	-0.0172697	-0.11007	0.0755302	0.714664	-0.016206	-0.108924	0.0765121	0.73131	-0.0151094	-0.107854	0.0776353	0.748922	-0.0162626
L-HDL-FC-PC	0.00645409	-0.0950672	0.107975	0.900601	-0.00956554	-0.111949	0.0928179	0.854361	-0.0023689	-0.0969977	0.0922599	0.960773	-0.0222294	-0.115615	0.0711566	0.64006	-0.0215621	-0.115415	0.0722905	0.651751	-0.00813625	-0.101085	0.084813	0.863452	-0.00598591	-0.100634	0.0886626	0.901111	-0.0121917	-0.104491	0.0801072	0.79524	-0.00676402	-0.099859	0.0863309	0.886487	0.00533836	-0.0882945	0.0989712	0.910811	0.00822995	-0.0857908	0.102251	0.863456	0.00748407	-0.0862798	0.101248	0.875388	0.00485715
L-HDL-TG-PC	0.0275774	-0.0628844	0.118039	0.5493	0.028265	-0.0603957	0.116926	0.531186	0.0226228	-0.0662289	0.111475	0.616959	0.0394467	-0.0479785	0.126872	0.375587	0.0348796	-0.0527843	0.122543	0.434552	0.0424076	-0.0457763	0.130591	0.345006	0.0217718	-0.0673157	0.110859	0.63116	0.0263708	-0.0604862	0.113228	0.550918	0.0390655	-0.0490102	0.127141	0.383738	0.0247302	-0.0640366	0.113497	0.584194	0.0264571	-0.0621831	0.115097	0.557676	0.0286405	-0.0600906	0.117371	0.526074	0.0258742
M-HDL-PL-PC	-0.0392647	-0.15766	0.079131	0.514788	-0.0313638	-0.139851	0.0771231	0.57011	-0.0327767	-0.140477	0.0749234	0.549977	-0.0245877	-0.130785	0.0816096	0.649231	-0.0146887	-0.121711	0.0923335	0.787433	-0.00118707	-0.109895	0.10752	0.982883	-0.0239854	-0.132516	0.0845454	0.66417	0.011524	-0.0965667	0.119615	0.834085	-0.0260212	-0.133323	0.0812804	0.633797	-0.0294221	-0.139656	0.0808123	0.60006	-0.0407796	-0.149663	0.0681036	0.461977	-0.0320603	-0.14037	0.0762497	0.56094	-0.0362826
M-HDL-C-PC	0.0354739	-0.0812893	0.152237	0.550664	0.0241258	-0.0792693	0.127521	0.64668	0.0289286	-0.072232	0.130089	0.574298	0.019887	-0.0799544	0.119728	0.695569	0.00860639	-0.0921392	0.109352	0.86671	0.00264544	-0.0991262	0.104417	0.959268	0.0225613	-0.0797562	0.124879	0.664879	-0.0084063	-0.109457	0.0926443	0.870169	0.0164668	-0.0841727	0.117106	0.747868	0.0265606	-0.0763435	0.129465	0.612126	0.0356949	-0.0667241	0.138114	0.49363	0.0281747	-0.0733647	0.129714	0.585711	0.0310136
M-HDL-CE-PC	0.0451364	-0.0691857	0.159458	0.438099	0.0367279	-0.07051	0.143966	0.501135	0.0441217	-0.0618054	0.150049	0.413347	0.0337853	-0.0706701	0.138241	0.525223	0.0235159	-0.0817953	0.128827	0.6609	0.014026	-0.0927199	0.120772	0.79629	0.0377049	-0.0691495	0.144559	0.488257	0.00192551	-0.103789	0.10764	0.971453	0.0282651	-0.0770452	0.133575	0.598028	0.0369124	-0.0703236	0.144148	0.498975	0.0446309	-0.0617463	0.151008	0.409965	0.0389859	-0.0673938	0.145366	0.471651	0.0425106
M-HDL-FC-PC	-0.00831185	-0.109015	0.0923912	0.871179	-0.0170958	-0.11264	0.0784481	0.725197	-0.0190097	-0.113297	0.0752774	0.692047	-0.0207815	-0.112179	0.0706161	0.655112	-0.0300021	-0.122377	0.0623733	0.523505	-0.0243298	-0.11637	0.0677107	0.60357	-0.0225633	-0.116375	0.0712482	0.636573	-0.0284693	-0.119912	0.0629733	0.540832	-0.0177247	-0.109595	0.0741456	0.704669	-0.00910548	-0.103207	0.0849958	0.849222	-0.00107329	-0.0970439	0.0948973	0.982469	-0.00839363	-0.101044	0.0842572	0.858732	-0.00839623
M-HDL-TG-PC	-0.0460575	-0.158121	0.0660058	0.419577	-0.0364569	-0.146589	0.0736753	0.51556	-0.0433132	-0.15003	0.0634037	0.425392	-0.0316104	-0.137018	0.0737967	0.555814	-0.0238243	-0.130201	0.0825528	0.659958	-0.0232421	-0.130069	0.0835851	0.669074	-0.038659	-0.146755	0.069437	0.482396	-0.0160366	-0.121632	0.0895587	0.765424	-0.0282988	-0.134538	0.0779405	0.600798	-0.041714	-0.148937	0.0655093	0.444821	-0.04725	-0.15461	0.0601102	0.387432	-0.0428148	-0.149699	0.0640692	0.431454	-0.0437338
S-HDL-PL-PC	-0.0760252	-0.181363	0.0293125	0.156718	-0.0717665	-0.176075	0.0325417	0.176945	-0.0606515	-0.17145	0.0501472	0.282505	-0.0947575	-0.197285	0.0077699	0.0699753	-0.0882936	-0.191229	0.0146417	0.0925197	-0.0998184	-0.204396	0.00475914	0.0613208	-0.0742569	-0.178427	0.0299133	0.161865	-0.0788699	-0.180588	0.0228481	0.128213	-0.0641154	-0.167456	0.039225	0.223286	-0.0725251	-0.176445	0.0313947	0.170825	-0.0761887	-0.180088	0.0277106	0.150197	-0.0780044	-0.182086	0.0260773	0.141437	-0.0727726
S-HDL-C-PC	0.0901524	-0.0156514	0.195956	0.0946954	0.0821688	-0.0206979	0.185036	0.117122	0.0740839	-0.0345102	0.182678	0.180624	0.0999585	0.000150485	0.199767	0.0496572	0.091548	-0.00857518	0.191671	0.0730028	0.0979035	-0.00342446	0.199231	0.0582207	0.0826975	-0.0188391	0.184234	0.110126	0.0783375	-0.0210554	0.17773	0.122059	0.071951	-0.0291091	0.173011	0.162386	0.0833833	-0.0179697	0.184736	0.106585	0.0887359	-0.0128113	0.190283	0.0865889	0.0883051	-0.0130862	0.189696	0.087637	0.0843877
S-HDL-CE-PC	0.0931041	-0.0129399	0.199148	0.0851145	0.0854919	-0.0175869	0.188571	0.103782	0.0774304	-0.0325007	0.187361	0.166913	0.102547	0.00223503	0.202859	0.0451327	0.0965501	-0.00418816	0.197288	0.060265	0.101985	8.78292e-05	0.203881	0.0498038	0.086526	-0.0155218	0.188574	0.0963147	0.083677	-0.016191	0.183545	0.100301	0.0752706	-0.026338	0.176879	0.146082	0.0868354	-0.0150272	0.188698	0.094538	0.0914732	-0.0105369	0.193483	0.0786885	0.0911112	-0.010776	0.192998	0.079513	0.0875456
S-HDL-FC-PC	-0.0633168	-0.168852	0.0422184	0.23891	-0.0638287	-0.167125	0.0394678	0.225165	-0.0479828	-0.155904	0.0599385	0.382602	-0.0644825	-0.166051	0.0370865	0.212723	-0.0779731	-0.180687	0.0247406	0.136382	-0.0724689	-0.17496	0.0300226	0.16528	-0.0657561	-0.169075	0.0375632	0.211589	-0.0755041	-0.176778	0.0257694	0.143516	-0.056306	-0.158761	0.0461487	0.280604	-0.0634072	-0.166534	0.0397193	0.227469	-0.0609906	-0.164257	0.042276	0.246291	-0.0610278	-0.164262	0.0422061	0.245854	-0.0616153
S-HDL-TG-PC	-0.0618874	-0.172962	0.0491873	0.27402	-0.0510674	-0.158526	0.0563912	0.350728	-0.0513175	-0.155436	0.0528006	0.333147	-0.045662	-0.147834	0.0565095	0.380139	-0.037958	-0.140908	0.064992	0.468965	-0.0299827	-0.133778	0.0738126	0.570419	-0.0495037	-0.15396	0.0549522	0.352044	-0.0196601	-0.12292	0.0835993	0.708369	-0.0422267	-0.145222	0.0607682	0.420712	-0.0549477	-0.158921	0.0490252	0.299446	-0.0617628	-0.166022	0.0424962	0.244866	-0.0558414	-0.159547	0.0478639	0.290427	-0.0570727
VLDL-D	-0.0315422	-0.13775	0.0746659	0.559649	-0.0215853	-0.126049	0.0828785	0.684796	-0.0207784	-0.122772	0.0812155	0.688997	-0.0232927	-0.122551	0.0759659	0.644803	-0.0169731	-0.116823	0.0828772	0.738414	-0.0145247	-0.114669	0.0856196	0.775682	-0.0201564	-0.121344	0.0810308	0.695544	-0.00564108	-0.105161	0.0938784	0.911325	-0.0213302	-0.12168	0.0790194	0.676258	-0.0279159	-0.128704	0.0728726	0.586386	-0.0299553	-0.130713	0.0708022	0.559229	-0.0300808	-0.130836	0.0706739	0.557574	-0.0296877
LDL-D	-0.0240098	-0.123598	0.0755784	0.635781	-0.02417	-0.121423	0.0730833	0.6254	-0.0199869	-0.117308	0.0773338	0.686612	-0.0291374	-0.124883	0.0666082	0.549991	-0.0348237	-0.131154	0.0615067	0.477683	-0.0390515	-0.13605	0.0579469	0.42912	-0.0259698	-0.12422	0.0722807	0.603591	-0.0429874	-0.1389	0.0529249	0.378769	-0.0111927	-0.107782	0.0853966	0.819907	-0.0288825	-0.127184	0.0694189	0.563836	-0.0282444	-0.126744	0.0702552	0.573251	-0.0240861	-0.121344	0.073172	0.626618	-0.0217264
HDL-D	0.0157862	-0.105716	0.137288	0.798527	-0.00264929	-0.131671	0.126372	0.96782	-0.00329867	-0.125561	0.118964	0.957725	-0.026828	-0.145233	0.0915773	0.656241	-0.0209009	-0.139327	0.0975246	0.728793	-0.00612967	-0.123832	0.111573	0.918503	-0.00344637	-0.123977	0.117084	0.955199	-0.0173868	-0.134249	0.099475	0.770055	0.00785189	-0.109105	0.124808	0.895062	0.0143923	-0.103692	0.132477	0.810752	0.0186206	-0.100042	0.137283	0.757862	0.0166708	-0.101477	0.134819	0.781618	0.0137023
Serum-C	0.102402	-0.010007	0.214811	0.0740647	0.0960715	-0.0161394	0.208282	0.0931242	0.0905995	-0.0382894	0.219488	0.167772	0.0875524	-0.0212654	0.19637	0.114499	0.0873306	-0.0240305	0.198692	0.123935	0.0942996	-0.0153147	0.203914	0.0915652	0.0851783	-0.0263094	0.196666	0.133882	0.0910351	-0.0171143	0.199184	0.0987439	0.0889812	-0.020446	0.198408	0.110698	0.101714	-0.00893548	0.212363	0.071488	0.114189	0.000197101	0.22818	0.0496071	0.103469	-0.00699951	0.213937	0.0663102	0.0983977
VLDL-C	0.0614963	-0.0460236	0.169016	0.26151	0.0648716	-0.0410321	0.170775	0.229209	0.0479259	-0.0605987	0.15645	0.385813	0.0574977	-0.0463215	0.161317	0.276902	0.0630489	-0.0424449	0.168543	0.240709	0.0637976	-0.0409498	0.168545	0.231862	0.0581581	-0.0473563	0.163672	0.279187	0.0672037	-0.0360637	0.170471	0.201503	0.0575985	-0.0468789	0.162076	0.279093	0.0594984	-0.045922	0.164919	0.267852	0.0639361	-0.0420982	0.169971	0.236557	0.0615151	-0.0439276	0.166958	0.252098	0.0586508
RemNAt-C	0.0977442	-0.0078666	0.203355	0.0695854	0.0951728	-0.0083827	0.198728	0.0715481	0.0849231	-0.0298314	0.199678	0.14649	0.0876549	-0.0144627	0.189773	0.0922879	0.09181	-0.0126024	0.196222	0.0846446	0.0924184	-0.0104143	0.195251	0.0780192	0.0861667	-0.0176814	0.190015	0.103632	0.0937582	-0.00775067	0.195267	0.0701475	0.0886539	-0.0140295	0.191337	0.0904132	0.0944946	-0.00918131	0.198171	0.0739167	0.103034	-0.00204653	0.208115	0.0546093	0.0983538	-0.00537814	0.202086	0.0630554	0.0940345
LDL-C	0.110155	-0.000492121	0.220802	0.0510227	0.104339	-0.00469099	0.213368	0.0606528	0.101504	-0.0252017	0.228209	0.116069	0.103187	-0.00338048	0.209754	0.0576859	0.103703	-0.00549953	0.212905	0.062645	0.10983	0.00209192	0.217569	0.0457352	0.0958654	-0.0131003	0.204831	0.0844766	0.104421	-0.00161381	0.210456	0.0535727	0.0958369	-0.0116524	0.203326	0.0804014	0.108611	0.000125981	0.217095	0.0497358	0.118169	0.00749981	0.228839	0.0364321	0.11105	0.00255821	0.219541	0.0448618	0.105887
HDL-C	0.00817285	-0.105391	0.121736	0.88756	-0.00693235	-0.122044	0.10818	0.905814	-0.00816387	-0.119252	0.102925	0.885196	-0.014421	-0.121306	0.0924638	0.790955	-0.0207711	-0.128483	0.0869406	0.704803	-0.0100396	-0.117283	0.0972034	0.854069	-0.00977676	-0.119901	0.100348	0.861529	-0.0156852	-0.122196	0.0908253	0.772334	-0.00158969	-0.108569	0.105389	0.976709	0.00939794	-0.0994018	0.118198	0.865239	0.0166418	-0.0953662	0.12865	0.770357	0.00839238	-0.0995464	0.116331	0.87859	0.00624968
HDL2-C	0.00202947	-0.109488	0.113547	0.971478	-0.0122377	-0.121362	0.0968869	0.825618	-0.0138771	-0.119779	0.0920249	0.796839	-0.0222908	-0.124278	0.0796962	0.667654	-0.0279458	-0.130745	0.0748531	0.593331	-0.0163582	-0.118521	0.0858049	0.753083	-0.0161119	-0.121139	0.0889155	0.763115	-0.0237748	-0.125393	0.0778431	0.645789	-0.00819805	-0.110154	0.0937576	0.874474	0.00316802	-0.100471	0.106807	0.952109	0.00968911	-0.0967405	0.116119	0.858042	0.0020334	-0.100778	0.104845	0.969004	0.000574277
HDL3-C	0.0330676	-0.074336	0.140471	0.545339	0.0244217	-0.0859743	0.134818	0.663866	0.0198766	-0.0894767	0.12923	0.721025	0.0310017	-0.0741069	0.13611	0.562339	0.0200943	-0.0856013	0.12579	0.708782	0.0375658	-0.0684263	0.143558	0.486341	0.026089	-0.0811322	0.13331	0.632651	0.0253382	-0.0794338	0.13011	0.634724	0.0261129	-0.0797006	0.131926	0.627825	0.0340801	-0.0729885	0.141149	0.531823	0.0420636	-0.0680828	0.15221	0.453221	0.0354531	-0.0715447	0.142451	0.515158	0.0306921
EstC	0.105467	-0.00603354	0.216967	0.0636853	0.0993266	-0.0119855	0.210639	0.0801552	0.094446	-0.0320763	0.220968	0.143021	0.0911492	-0.0168519	0.19915	0.0978647	0.0901338	-0.020444	0.200712	0.109842	0.0948509	-0.0140263	0.203728	0.0875487	0.0879881	-0.0228392	0.198815	0.11936	0.0920856	-0.015341	0.199512	0.092733	0.0912733	-0.0173953	0.199942	0.0994768	0.105563	-0.00434055	0.215466	0.0597125	0.118365	0.00486198	0.231868	0.0410047	0.105844	-0.00371474	0.215404	0.0582497	0.101575
FreeC	0.0906286	-0.0238841	0.205141	0.120526	0.0838949	-0.0303491	0.198139	0.149613	0.074302	-0.058992	0.207596	0.273794	0.0750413	-0.0357253	0.185808	0.183662	0.0766924	-0.0363728	0.189758	0.183124	0.0895489	-0.0219128	0.201011	0.115024	0.0748936	-0.0381304	0.187918	0.193421	0.08503	-0.0248968	0.194957	0.12913	0.0798391	-0.0314064	0.191085	0.159045	0.0881539	-0.0242964	0.200604	0.124066	0.0992553	-0.0156935	0.214204	0.0903739	0.0935812	-0.0191723	0.206335	0.103541	0.086478
Serum-TG	-0.0379827	-0.147029	0.0710638	0.493888	-0.028787	-0.13666	0.0790857	0.600128	-0.0346079	-0.139216	0.0700003	0.515807	-0.0295351	-0.132701	0.0736304	0.573865	-0.0231804	-0.127633	0.0812717	0.662858	-0.0194818	-0.123968	0.085004	0.714136	-0.03079	-0.135676	0.0740964	0.564177	-0.0032905	-0.107126	0.100545	0.950354	-0.028623	-0.132551	0.0753046	0.588499	-0.0331788	-0.138118	0.0717608	0.534573	-0.0345241	-0.139526	0.0704777	0.518394	-0.0360184	-0.140703	0.0686664	0.499169	-0.0365679
VLDL-TG	-0.0293203	-0.14265	0.0840095	0.611299	-0.0188537	-0.130622	0.092915	0.740346	-0.0236655	-0.13175	0.0844191	0.667099	-0.0200334	-0.126426	0.0863589	0.711441	-0.0133793	-0.120955	0.094196	0.806961	-0.0121748	-0.119791	0.0954413	0.824103	-0.0199456	-0.128235	0.0883435	0.717459	0.00246768	-0.104332	0.109267	0.963791	-0.0221559	-0.129308	0.0849965	0.684591	-0.0256226	-0.133701	0.0824558	0.641413	-0.0266817	-0.13476	0.0813962	0.627699	-0.0277594	-0.135708	0.0801887	0.613449	-0.0280752
LDL-TG	-0.0550643	-0.16367	0.0535418	0.319491	-0.0525415	-0.1591	0.0540169	0.332952	-0.0711616	-0.180064	0.0377404	0.199665	-0.0520145	-0.156847	0.052818	0.329932	-0.0471384	-0.153516	0.0592386	0.384184	-0.0389013	-0.144876	0.0670733	0.470915	-0.0571307	-0.163725	0.0494634	0.292658	-0.018219	-0.123969	0.0875305	0.73501	-0.0477005	-0.153237	0.0578362	0.374767	-0.048149	-0.155383	0.0590849	0.37791	-0.0500647	-0.158425	0.0582955	0.364257	-0.0518643	-0.15854	0.0548116	0.339744	-0.0538247
HDL-TG	-0.0519413	-0.158381	0.0544986	0.337963	-0.0490938	-0.155366	0.0571786	0.364325	-0.0585209	-0.16488	0.0478385	0.28004	-0.0483094	-0.152702	0.0560837	0.363491	-0.0497129	-0.154892	0.0554663	0.353341	-0.0349412	-0.140665	0.0707827	0.516227	-0.0588742	-0.164992	0.0472433	0.276049	-0.0327583	-0.137057	0.0715405	0.537274	-0.0354866	-0.141311	0.0703381	0.510113	-0.048249	-0.154356	0.0578579	0.37188	-0.0492046	-0.155845	0.057436	0.3649	-0.0499526	-0.156099	0.0561941	0.355434	-0.052535
DAG	-0.0434608	-0.150635	0.0637131	0.425797	-0.0370783	-0.140715	0.066558	0.482239	-0.0408345	-0.14337	0.061701	0.434131	-0.0527522	-0.153951	0.048447	0.306081	-0.045922	-0.14795	0.0561061	0.376764	-0.0440515	-0.146308	0.0582053	0.39754	-0.0475947	-0.150415	0.0552259	0.363352	-0.0266467	-0.127488	0.0741944	0.603703	-0.0467443	-0.148436	0.0549473	0.366707	-0.0406933	-0.143579	0.0621929	0.437281	-0.0381974	-0.142038	0.0656435	0.469998	-0.040901	-0.143599	0.0617968	0.434109	-0.0421334
DAG-TG	-0.0601861	-0.162546	0.0421742	0.248399	-0.0576932	-0.160798	0.0454121	0.271971	-0.0609236	-0.16357	0.0417229	0.243971	-0.0735346	-0.174876	0.0278064	0.1545	-0.0654191	-0.167441	0.0366032	0.208184	-0.0718879	-0.174394	0.030618	0.168747	-0.0689587	-0.171894	0.0339768	0.188579	-0.0480004	-0.148911	0.0529098	0.350273	-0.0695862	-0.17137	0.0321979	0.179696	-0.0599206	-0.162815	0.0429738	0.252947	-0.0569427	-0.161453	0.0475679	0.284746	-0.0589697	-0.161851	0.043912	0.260487	-0.0618501
TotPG	0.031771	-0.0818103	0.145352	0.582686	0.0249471	-0.0901568	0.140051	0.670271	0.00943765	-0.1112	0.130075	0.877846	0.0123617	-0.0996381	0.124362	0.828328	0.0122281	-0.101425	0.125881	0.832588	0.0176982	-0.0946449	0.130041	0.756938	0.0155796	-0.0993563	0.130515	0.789997	0.0308508	-0.0801352	0.141837	0.585041	0.0277439	-0.0843985	0.139886	0.626967	0.0392768	-0.0760461	0.1546	0.503515	0.0458097	-0.0741148	0.165734	0.45309	0.0320827	-0.0811408	0.145306	0.577794	0.0302725
TG-PG	-0.0384829	-0.146604	0.0696386	0.484509	-0.0274118	-0.137472	0.0826482	0.624655	-0.0233124	-0.13053	0.0839057	0.669278	-0.0242447	-0.126973	0.0784835	0.642913	-0.0206751	-0.123882	0.0825315	0.693912	-0.0220084	-0.125515	0.0814984	0.676154	-0.0258996	-0.130864	0.0790646	0.627868	-0.00817566	-0.111233	0.0948815	0.87614	-0.0299782	-0.13325	0.0732941	0.568534	-0.0350632	-0.139065	0.068938	0.507835	-0.0391764	-0.143483	0.06513	0.460711	-0.0383322	-0.142452	0.0657873	0.469627	-0.0358058
PC	0.0437238	-0.0714212	0.158869	0.455792	0.0370652	-0.0790249	0.153155	0.530568	0.0221608	-0.0998728	0.144194	0.721274	0.0251815	-0.0877901	0.138153	0.661468	0.0245844	-0.0899518	0.139121	0.673265	0.0308072	-0.0824956	0.14411	0.593254	0.0277024	-0.0882941	0.143699	0.638952	0.0422991	-0.069679	0.154277	0.458141	0.0395394	-0.0736301	0.152709	0.492563	0.0507043	-0.0656439	0.167053	0.392087	0.059377	-0.0620221	0.180776	0.33683	0.0436516	-0.0706006	0.157904	0.453025	0.0420036
SM	0.101333	-0.0200033	0.222669	0.101413	0.0934213	-0.0273572	0.2142	0.129143	0.0837435	-0.0473413	0.214828	0.209872	0.0700573	-0.0473929	0.187507	0.241632	0.0747575	-0.043508	0.193023	0.214704	0.0713734	-0.0477768	0.190524	0.239635	0.0816295	-0.0383868	0.201646	0.181932	0.084757	-0.0311044	0.200618	0.151171	0.085078	-0.0321083	0.202264	0.154279	0.0945737	-0.0236007	0.212748	0.116436	0.108663	-0.011809	0.229135	0.0769529	0.106827	-0.0125401	0.226195	0.0792748	0.0961212
TotCho	0.0604337	-0.0550122	0.17588	0.304042	0.0528527	-0.0639803	0.169686	0.37435	0.0384645	-0.0860745	0.163003	0.544068	0.0397511	-0.0729792	0.152481	0.488564	0.0378627	-0.0764344	0.15216	0.515255	0.0430813	-0.0701105	0.156273	0.454742	0.0433427	-0.0724072	0.159093	0.462059	0.0521669	-0.0595685	0.163902	0.359243	0.0509977	-0.0619493	0.163945	0.375254	0.0651793	-0.0501199	0.180478	0.267077	0.0754212	-0.0445515	0.195394	0.217208	0.0607957	-0.0531427	0.174734	0.294814	0.0579247
ApoA1	0.0326069	-0.0810639	0.146278	0.573114	0.0213288	-0.095622	0.13828	0.72013	0.0119312	-0.105506	0.129368	0.84179	0.0125673	-0.0975401	0.122675	0.82257	0.00426559	-0.107159	0.11569	0.940044	0.0146792	-0.0958087	0.125167	0.794074	0.0117747	-0.102135	0.125685	0.839064	0.0108494	-0.09889	0.120589	0.845986	0.0237695	-0.0866817	0.134221	0.672463	0.033795	-0.0792678	0.146858	0.557106	0.0460728	-0.0718839	0.16403	0.442987	0.0328732	-0.0784663	0.144213	0.561938	0.0298829
ApoB	0.0882697	-0.0192255	0.195765	0.107247	0.0867195	-0.018648	0.192087	0.106452	0.0729782	-0.0430394	0.188996	0.216951	0.0814463	-0.022378	0.185271	0.123816	0.0871911	-0.0192676	0.19365	0.108159	0.0892002	-0.0155594	0.19396	0.0949231	0.0780866	-0.0274843	0.183658	0.146693	0.0930999	-0.010114	0.196314	0.076943	0.079295	-0.0251859	0.183776	0.136479	0.0867468	-0.0188574	0.192351	0.107125	0.0940251	-0.0130665	0.201117	0.0851088	0.0891647	-0.0164158	0.194745	0.0976458	0.0846227
ApoB-ApoA1	0.0742612	-0.039283	0.187805	0.199266	0.0823326	-0.0289531	0.193618	0.146604	0.0597467	-0.0523608	0.171854	0.295396	0.0778721	-0.0296947	0.185439	0.155451	0.0876335	-0.0218821	0.197149	0.11648	0.0848869	-0.023843	0.193617	0.125614	0.0752224	-0.0342658	0.184711	0.17756	0.0916413	-0.0157191	0.199002	0.0941106	0.0686612	-0.0394711	0.176793	0.212643	0.0709149	-0.0384251	0.180255	0.203029	0.0706801	-0.0386042	0.179965	0.204298	0.0734795	-0.0358947	0.182854	0.18734	0.0701218
TotFA	0.0372715	-0.0732097	0.147753	0.507572	0.0359831	-0.0725183	0.144485	0.514788	0.0186559	-0.0951827	0.132495	0.747485	0.0293388	-0.0775926	0.13627	0.589911	0.0286908	-0.080569	0.137951	0.605965	0.0371141	-0.0704233	0.144652	0.497837	0.0258679	-0.0832401	0.134976	0.641391	0.0484038	-0.0579767	0.154784	0.37158	0.0317876	-0.0757703	0.139346	0.561555	0.041987	-0.0677309	0.151705	0.452289	0.047299	-0.0653923	0.15999	0.409763	0.0373016	-0.0712151	0.145818	0.499574	0.0349761
FALen	-0.0558067	-0.155454	0.0438405	0.271557	-0.0504168	-0.150247	0.0494131	0.321382	-0.0369495	-0.145501	0.0716018	0.503765	-0.063477	-0.160425	0.0334711	0.198768	-0.0474641	-0.144901	0.049973	0.338809	-0.0587868	-0.156204	0.0386304	0.23618	-0.0420913	-0.141234	0.0570512	0.404403	-0.0446625	-0.141332	0.0520066	0.364266	-0.0487711	-0.146613	0.0490712	0.327699	-0.0527841	-0.151514	0.0459458	0.293866	-0.0558044	-0.154273	0.042664	0.265886	-0.0592804	-0.158244	0.0396836	0.239649	-0.0525441
UnsatDeg	0.144234	0.0381569	0.250311	0.00782432	0.139181	0.0328142	0.245548	0.0104606	0.148416	0.04435	0.252481	0.0052984	0.128975	0.0264083	0.231541	0.0138493	0.1343	0.0312918	0.237308	0.0107402	0.12076	0.0172517	0.224268	0.022335	0.138346	0.0341942	0.242497	0.00936033	0.0982093	-0.00658219	0.203001	0.0661508	0.118769	0.0144263	0.223112	0.0257906	0.136799	0.0327966	0.240802	0.0100681	0.141198	0.0373926	0.245004	0.00780177	0.138517	0.0322931	0.244741	0.010727	0.14224
DHA	0.0992694	-0.00506156	0.2036	0.062139	0.0963109	-0.00858231	0.201204	0.071816	0.0931313	-0.0119007	0.198163	0.0820722	0.0666886	-0.0381404	0.171518	0.211786	0.0678345	-0.0372547	0.172924	0.205176	0.0792595	-0.0252876	0.183807	0.1369	0.0903507	-0.0152905	0.195992	0.0934683	0.0773119	-0.0257102	0.180334	0.140913	0.0786704	-0.0256557	0.182996	0.139001	0.101596	-0.0047654	0.207958	0.0611305	0.113101	0.0050489	0.221153	0.0402605	0.0957197	-0.00963177	0.201071	0.0748263	0.10002
LA	0.120166	0.0163974	0.223934	0.0233404	0.1147	0.0108702	0.218529	0.0304638	0.117024	-0.00113374	0.235181	0.0522283	0.104412	0.00391689	0.204908	0.041754	0.106879	0.00493263	0.208826	0.0399465	0.112409	0.0114258	0.213392	0.0292237	0.0995256	-0.00382563	0.202877	0.0590596	0.0992808	-0.00101474	0.199576	0.0523519	0.102146	0.000846135	0.203446	0.0481259	0.113402	0.0115008	0.215304	0.0292642	0.122692	0.0202227	0.225161	0.0190623	0.119083	0.0173626	0.220804	0.0218791	0.116593
CLA	0.00392065	-0.0968692	0.104711	0.939081	0.00425074	-0.0985419	0.107043	0.935246	-0.00594817	-0.109977	0.0980802	0.910555	-0.0216834	-0.12391	0.0805434	0.6769	-0.0209149	-0.124407	0.0825775	0.691354	-0.0162014	-0.119286	0.0868833	0.757492	-0.00941315	-0.113199	0.0943727	0.858568	0.0153255	-0.0857059	0.116357	0.765689	0.012328	-0.0897921	0.114448	0.812521	0.00311797	-0.100562	0.106798	0.952884	0.0102523	-0.094949	0.115454	0.848157	0.0112643	-0.0935762	0.116105	0.832816	0.00239475
FAw3	0.107734	0.00194784	0.21352	0.0459476	0.103853	-0.00169984	0.209406	0.0537869	0.0983121	-0.00867161	0.205296	0.0715808	0.0784477	-0.0264329	0.183328	0.142222	0.0763021	-0.0295223	0.182126	0.157117	0.0890424	-0.0155949	0.19368	0.0951216	0.0971677	-0.0087402	0.203076	0.0720328	0.0821815	-0.0215966	0.18596	0.120305	0.0871237	-0.0177816	0.192029	0.103319	0.110232	0.0034319	0.217032	0.0431119	0.124517	0.0147109	0.234323	0.026352	0.104165	-0.00121817	0.209548	0.0526946	0.106415
FAw6	0.114802	0.00380895	0.225794	0.0426743	0.10887	-0.00185476	0.219595	0.0539439	0.104274	-0.0173303	0.225879	0.0926234	0.103939	-0.00348309	0.211362	0.0578667	0.106189	-0.00315231	0.215529	0.0569466	0.109325	0.00110239	0.217547	0.0477226	0.0966953	-0.0136773	0.207068	0.085785	0.098812	-0.00828926	0.205913	0.070463	0.0980387	-0.0103455	0.206423	0.0761189	0.111182	0.00213357	0.22023	0.0457037	0.12129	0.0105256	0.232055	0.0319389	0.11309	0.00414723	0.222033	0.041932	0.110784
PUFA	0.124961	0.0122343	0.237688	0.0298946	0.11922	0.00656357	0.231877	0.0381207	0.115793	-0.00718007	0.238765	0.0648876	0.110152	0.000728051	0.219575	0.0485023	0.111054	-0.000252186	0.22236	0.0505188	0.116759	0.00665854	0.22686	0.0377217	0.106714	-0.00566036	0.219087	0.0626474	0.105075	-0.00403075	0.214181	0.0590409	0.105354	-0.00511687	0.215825	0.0615406	0.121894	0.0108155	0.232972	0.031576	0.13436	0.0209454	0.247775	0.0203598	0.122498	0.0116774	0.233319	0.0303625	0.12103
MUFA	-0.0373771	-0.141278	0.0665241	0.479842	-0.0328339	-0.1366	0.0709326	0.534253	-0.0433838	-0.146706	0.0599385	0.409593	-0.0380141	-0.139446	0.0634181	0.461683	-0.038682	-0.142088	0.064724	0.46251	-0.031412	-0.133386	0.0705619	0.545123	-0.0383826	-0.141487	0.0647221	0.464673	-0.00623473	-0.108277	0.095808	0.904449	-0.0292551	-0.131516	0.0730059	0.57414	-0.0296756	-0.135239	0.0758874	0.580795	-0.0314132	-0.13835	0.075524	0.56391	-0.0369234	-0.139892	0.0660449	0.48124	-0.0366768
SFA	0.0341732	-0.0687315	0.137078	0.514222	0.034105	-0.0674419	0.135652	0.509459	0.0154294	-0.0921037	0.122962	0.778025	0.0257581	-0.0743707	0.125887	0.613316	0.027406	-0.0744857	0.129298	0.597244	0.0337253	-0.066846	0.134297	0.510102	0.0229217	-0.0791987	0.125042	0.659246	0.0462752	-0.0533528	0.145903	0.361715	0.0300068	-0.0706583	0.130672	0.55819	0.0369764	-0.0653771	0.13933	0.477976	0.0438319	-0.0617347	0.149399	0.414814	0.0361112	-0.0656643	0.137887	0.485868	0.0318093
DHA-FA	0.0885287	-0.0157135	0.192771	0.0957855	0.0853601	-0.0194961	0.190216	0.1103	0.0931034	-0.011233	0.19744	0.0801506	0.0555136	-0.0492051	0.160232	0.29795	0.0570411	-0.0485202	0.162602	0.288729	0.0656064	-0.0391962	0.170409	0.219161	0.084933	-0.0204137	0.19028	0.113759	0.0566863	-0.0469582	0.160331	0.282913	0.0673627	-0.0368679	0.171593	0.204624	0.0864813	-0.0187887	0.191751	0.107088	0.0932529	-0.0118033	0.198309	0.0817445	0.0842512	-0.0216529	0.190155	0.118612	0.0911493
LA-FA	0.131804	0.0325193	0.23109	0.00939973	0.132205	0.0283422	0.236068	0.0127357	0.12722	0.0200863	0.234353	0.0200647	0.121035	0.0232422	0.218828	0.0154069	0.121032	0.0230018	0.219062	0.0156582	0.124925	0.0267259	0.223125	0.0127873	0.115468	0.0151644	0.215772	0.0241653	0.091608	-0.00831552	0.191531	0.0722468	0.11396	0.0149663	0.212953	0.0241643	0.12587	0.0241357	0.227605	0.0154429	0.129907	0.0291756	0.230639	0.0116165	0.132128	0.0331016	0.231154	0.00904852	0.131045
CLA-FA	0.0270918	-0.0686013	0.122785	0.578127	0.0281606	-0.0691146	0.125436	0.569588	0.0224834	-0.075088	0.120055	0.650785	-0.00317257	-0.100523	0.0941776	0.948947	0.0025694	-0.0950014	0.10014	0.958737	0.00342676	-0.0945785	0.101432	0.94523	0.0146346	-0.0836228	0.112892	0.769812	0.0365431	-0.0589333	0.13202	0.452214	0.0379679	-0.0586881	0.134624	0.440419	0.0235832	-0.0745885	0.121755	0.636988	0.0325181	-0.0660782	0.131114	0.517101	0.0355069	-0.0638317	0.134846	0.482647	0.0262711
FAw3-FA	0.100425	-0.00654919	0.2074	0.0656953	0.0953694	-0.0104918	0.201231	0.0773089	0.0995532	-0.00544511	0.204552	0.0630589	0.0698268	-0.0352358	0.174889	0.192097	0.066606	-0.0396266	0.172839	0.218443	0.077235	-0.0278853	0.182355	0.149397	0.0950106	-0.0106511	0.200672	0.077864	0.0603031	-0.0447761	0.165382	0.259899	0.077705	-0.0273723	0.182782	0.146782	0.096935	-0.00893098	0.202801	0.0726021	0.104592	-0.00161325	0.210796	0.0535656	0.0951013	-0.0109388	0.201141	0.0786431	0.0998731
FAw6-FA	0.12405	0.023291	0.224809	0.0159512	0.121984	0.0179122	0.226055	0.0217197	0.114251	0.0108014	0.2177	0.0305057	0.117708	0.0201129	0.215304	0.0182116	0.118337	0.0204763	0.216197	0.0179128	0.113791	0.0155685	0.212013	0.0232846	0.109247	0.0094066	0.209088	0.0320655	0.0823477	-0.0174184	0.182114	0.10544	0.104266	0.00516779	0.203363	0.0392421	0.115898	0.0146243	0.217172	0.0250064	0.119981	0.0198598	0.220103	0.0189629	0.121371	0.0223269	0.220414	0.016445	0.120561
PUFA-FA	0.151152	0.0470603	0.255243	0.00453231	0.150632	0.04345	0.257814	0.00599503	0.140878	0.0356899	0.246065	0.00879384	0.135422	0.0352686	0.235575	0.00817222	0.134625	0.0339919	0.235258	0.00887056	0.132913	0.0321809	0.233646	0.00983841	0.134549	0.0321203	0.236978	0.0101686	0.0994047	-0.00397874	0.202788	0.0594457	0.124601	0.0225879	0.226614	0.0167981	0.140174	0.0370462	0.243302	0.00784735	0.145506	0.0436489	0.247362	0.00522439	0.145502	0.0439549	0.247048	0.00509071	0.145971
MUFA-FA	-0.137576	-0.24109	-0.0340631	0.00931857	-0.135103	-0.241129	-0.0290772	0.0126409	-0.128474	-0.234887	-0.0220611	0.0180941	-0.124963	-0.225665	-0.0242617	0.0151404	-0.125429	-0.22676	-0.0240981	0.0153949	-0.123228	-0.224392	-0.022063	0.0170975	-0.123132	-0.226138	-0.0201261	0.0192595	-0.0931111	-0.196114	0.00989153	0.0763055	-0.114922	-0.217244	-0.0125998	0.0278126	-0.128996	-0.233575	-0.0244166	0.0157566	-0.1337	-0.236363	-0.0310357	0.0108285	-0.136619	-0.238628	-0.0346091	0.00879515	-0.13426
SFA-FA	-0.0298076	-0.128544	0.0689292	0.553185	-0.0260283	-0.127087	0.07503	0.612894	-0.0337802	-0.134084	0.066524	0.508298	-0.0282293	-0.126951	0.0704922	0.574321	-0.0267005	-0.125918	0.0725172	0.597057	-0.0269202	-0.126597	0.0727566	0.595738	-0.0299117	-0.130579	0.0707558	0.559439	-0.0188837	-0.117412	0.0796442	0.706525	-0.0256633	-0.124937	0.0736099	0.611577	-0.033316	-0.134093	0.0674608	0.516108	-0.0311646	-0.131494	0.0691649	0.541767	-0.0246738	-0.126684	0.0773368	0.634676	-0.0310742
Glc	-0.100022	-0.208725	0.0086803	0.0712125	-0.0880435	-0.190854	0.0147668	0.0930482	-0.0820808	-0.185354	0.0211926	0.118961	-0.0847641	-0.183335	0.0138068	0.0917	-0.0872352	-0.186084	0.0116134	0.083519	-0.105117	-0.20406	-0.00617451	0.037377	-0.0829946	-0.183665	0.0176758	0.105857	-0.0851314	-0.183109	0.0128462	0.0883816	-0.0908248	-0.190021	0.00837182	0.0726131	-0.0895292	-0.189554	0.0104956	0.0792333	-0.0906072	-0.190711	0.00949623	0.0759295	-0.0922454	-0.19221	0.00771973	0.0704112	-0.0911283
Lac	-0.0726727	-0.18375	0.0384047	0.199113	-0.065575	-0.178743	0.0475928	0.255318	-0.0628303	-0.173698	0.0480372	0.265894	-0.0530988	-0.161534	0.055336	0.336283	-0.0445101	-0.154022	0.0650022	0.424738	-0.0556424	-0.164509	0.0532244	0.31559	-0.0614423	-0.171246	0.048361	0.271953	-0.0545239	-0.162329	0.0532811	0.320672	-0.0525921	-0.162021	0.0568367	0.345307	-0.0678982	-0.177622	0.0418258	0.224495	-0.0683998	-0.17905	0.0422503	0.224978	-0.0708651	-0.18042	0.0386895	0.204233	-0.0724765
Pyr	0.0694995	-0.0346959	0.173695	0.190511	0.08212	-0.0235744	0.187814	0.127442	0.0732866	-0.0296058	0.176179	0.16221	0.0478258	-0.0541504	0.149802	0.357079	0.0592679	-0.042376	0.160912	0.252343	0.0439575	-0.0592576	0.147173	0.402936	0.0681871	-0.034811	0.171185	0.193833	0.0672643	-0.0336876	0.168216	0.190975	0.0665465	-0.036145	0.169238	0.203411	0.0722243	-0.0305622	0.175011	0.167929	0.0699728	-0.032943	0.172889	0.182099	0.0688755	-0.0339115	0.171662	0.188481	0.0687206
Cit	0.0123791	-0.0807608	0.105519	0.794003	0.0108704	-0.0846036	0.106344	0.822998	0.0166392	-0.0788248	0.112103	0.732034	0.00229599	-0.0917247	0.0963167	0.961733	0.0137569	-0.0805059	0.10802	0.774325	-0.00959407	-0.105654	0.0864661	0.844432	0.00223527	-0.093585	0.0980556	0.963443	-0.0108244	-0.104984	0.0833356	0.821314	0.0116326	-0.0828668	0.106132	0.808901	0.00613626	-0.0907653	0.103038	0.900986	0.00786968	-0.0893606	0.1051	0.873651	0.0139205	-0.0815322	0.109373	0.774484	0.0116714
Glol	-0.07035	-0.184883	0.0441833	0.22794	-0.0640236	-0.181267	0.05322	0.283673	-0.0630849	-0.178174	0.0520039	0.281857	-0.0641564	-0.176893	0.0485799	0.263902	-0.0577433	-0.171629	0.056142	0.319465	-0.0590528	-0.172746	0.0546401	0.307806	-0.0612455	-0.176896	0.0544046	0.298442	-0.044338	-0.157422	0.0687458	0.441267	-0.0616645	-0.175002	0.0516725	0.285429	-0.0652806	-0.180365	0.0498033	0.265446	-0.0674862	-0.182548	0.047576	0.249573	-0.0718585	-0.186292	0.0425745	0.217736	-0.0690488
Ala	0.0206118	-0.0782652	0.119489	0.682159	0.0272592	-0.0721844	0.126703	0.590256	0.0273795	-0.0711894	0.125948	0.585315	0.0234463	-0.0730834	0.119976	0.633256	0.0279945	-0.0689486	0.124938	0.570547	0.0106859	-0.0864195	0.107791	0.828828	0.024091	-0.0746286	0.122811	0.631652	0.025967	-0.0700844	0.122018	0.595377	0.0204066	-0.0766718	0.117485	0.679638	0.0220689	-0.0762391	0.120377	0.659209	0.025037	-0.0742144	0.124288	0.620215	0.0220133	-0.0761507	0.120177	0.659549	0.019174
Gln	0.0566283	-0.039212	0.152469	0.246095	0.0509527	-0.0458534	0.147759	0.301412	0.0575051	-0.0371868	0.152197	0.23323	0.0652694	-0.028179	0.158718	0.170485	0.0600247	-0.0335458	0.153595	0.207995	0.0685178	-0.025619	0.162655	0.153233	0.0531935	-0.0421192	0.148506	0.273214	0.0521381	-0.041057	0.145333	0.272052	0.0523982	-0.0414389	0.146235	0.272963	0.0478641	-0.0483703	0.144099	0.328758	0.0532241	-0.0425509	0.148999	0.275263	0.059469	-0.0356865	0.154625	0.219926	0.0539695
Gly	0.0756729	-0.0496969	0.201043	0.236078	0.0707096	-0.0595933	0.201013	0.286694	0.0766703	-0.0510847	0.204425	0.23877	0.064566	-0.0616527	0.190785	0.315186	0.0744095	-0.0518601	0.200679	0.247345	0.0694811	-0.0584071	0.197369	0.286118	0.0685711	-0.0595307	0.196673	0.29327	0.0577476	-0.0681903	0.183685	0.367878	0.0706922	-0.0563653	0.19775	0.274695	0.0759314	-0.0523225	0.204185	0.24515	0.0751975	-0.0530657	0.203461	0.249771	0.0793142	-0.0487079	0.207336	0.223954	0.0749735
His	0.0766932	-0.0291543	0.182541	0.1551	0.0754611	-0.0306073	0.18153	0.162697	0.0738703	-0.0321556	0.179896	0.171548	0.0775471	-0.0267502	0.181844	0.144606	0.0771791	-0.0274747	0.181833	0.147892	0.0853508	-0.0198477	0.190549	0.111496	0.0725547	-0.0338861	0.178995	0.180979	0.0686289	-0.0354231	0.172681	0.195493	0.0752352	-0.0296569	0.180127	0.15929	0.0779073	-0.0281792	0.183994	0.149596	0.0765682	-0.0294544	0.182591	0.156454	0.0755	-0.0305657	0.181566	0.16247	0.0765996
Ile	-0.0322878	-0.146049	0.0814731	0.577174	-0.0216177	-0.136371	0.093135	0.711314	-0.0203585	-0.132224	0.0915072	0.720694	-0.0189452	-0.127671	0.0897801	0.732106	-0.00926516	-0.119401	0.100871	0.868724	-0.0237076	-0.132949	0.0855333	0.669854	-0.0289778	-0.139035	0.0810793	0.604994	0.00326307	-0.106161	0.112688	0.953279	-0.0244893	-0.13366	0.0846816	0.659447	-0.0346124	-0.14481	0.0755851	0.537258	-0.0311865	-0.141407	0.0790344	0.578347	-0.0304667	-0.140713	0.07978	0.587233	-0.0321607
Leu	-0.0267832	-0.137205	0.0836387	0.633733	-0.0165753	-0.127294	0.0941439	0.768671	-0.014701	-0.123189	0.0937868	0.790067	-0.00587198	-0.111586	0.0998423	0.913098	0.0020224	-0.104819	0.108864	0.970333	-0.0102135	-0.116161	0.0957345	0.849779	-0.0192237	-0.12605	0.087603	0.723686	0.0096698	-0.0965301	0.11587	0.85802	-0.0191833	-0.124973	0.0866068	0.721658	-0.0270918	-0.133893	0.0797092	0.618266	-0.0233527	-0.130555	0.0838502	0.668695	-0.0248844	-0.131676	0.0819067	0.647126	-0.0263607
Val	0.0112439	-0.0946855	0.117173	0.834809	0.0243244	-0.0864428	0.135092	0.666177	0.0253544	-0.083096	0.133805	0.646043	0.0254833	-0.079456	0.130423	0.63333	0.0364674	-0.0695681	0.142503	0.49935	0.0134554	-0.091798	0.118709	0.801689	0.0108742	-0.0953486	0.117097	0.840596	0.0405971	-0.0645975	0.145792	0.448466	0.00888796	-0.0965289	0.114305	0.868433	0.0080604	-0.0981944	0.114315	0.881521	0.0117168	-0.0945608	0.117994	0.828521	0.0117881	-0.0944852	0.118061	0.827488	0.010921
Phe	-0.0873923	-0.176795	0.00201067	0.0553537	-0.0855324	-0.17877	0.00770532	0.0720697	-0.0842359	-0.17555	0.00707782	0.0704982	-0.0731922	-0.163201	0.0168165	0.110693	-0.0629844	-0.154876	0.0289074	0.178583	-0.0795344	-0.169732	0.0106636	0.0837755	-0.079745	-0.171065	0.0115747	0.0867986	-0.064573	-0.155628	0.0264821	0.164025	-0.0829061	-0.173654	0.00784199	0.0732433	-0.0866289	-0.177581	0.00432315	0.0618705	-0.0871266	-0.17838	0.00412668	0.0612439	-0.0904852	-0.181484	0.000513726	0.0513011	-0.0879455
Tyr	-0.0359475	-0.138415	0.0665196	0.49079	-0.0252843	-0.139677	0.0891086	0.664135	-0.0314873	-0.136571	0.0735967	0.556144	-0.0422916	-0.145466	0.0608832	0.42081	-0.0295785	-0.13309	0.0739326	0.574583	-0.0441712	-0.147876	0.0595338	0.402883	-0.0399196	-0.144829	0.0649893	0.454845	-0.0185055	-0.121731	0.0847195	0.724687	-0.0331656	-0.136972	0.0706405	0.530287	-0.0356063	-0.140908	0.0696955	0.506585	-0.0325808	-0.13894	0.0737786	0.547362	-0.0382796	-0.143151	0.0665917	0.473423	-0.0355365
Ace	0.05687	-0.05106	0.1648	0.300884	0.0473974	-0.0487194	0.143514	0.332906	0.0425052	-0.0542789	0.139289	0.388439	0.0326018	-0.0621563	0.12736	0.499183	0.0371939	-0.0577177	0.132105	0.441507	0.0531718	-0.0416374	0.147981	0.270875	0.0467637	-0.0500412	0.143569	0.342833	0.0489465	-0.0449169	0.14281	0.305897	0.0409406	-0.054147	0.136028	0.397806	0.0512816	-0.044942	0.147505	0.295391	0.0489523	-0.0469035	0.144808	0.315995	0.0500327	-0.0456301	0.145696	0.304473	0.0493037
AcAce	0.0188006	-0.0852368	0.122838	0.722579	0.0154637	-0.0873384	0.118266	0.767596	0.0242278	-0.0785193	0.126975	0.643207	0.0110057	-0.0899967	0.112008	0.830484	0.0146481	-0.0865311	0.115827	0.776082	0.0169121	-0.0847876	0.118612	0.743889	0.0169116	-0.085661	0.119484	0.746	0.0118011	-0.0887494	0.112352	0.817637	0.0103165	-0.0912279	0.111861	0.84179	0.0212517	-0.0817779	0.124281	0.685314	0.0165127	-0.086239	0.119264	0.752215	0.015997	-0.0867117	0.118706	0.759612	0.0189423
bOHBut	-0.0282527	-0.133297	0.0767913	0.597266	-0.0304979	-0.134691	0.0736955	0.565317	-0.0251957	-0.129194	0.0788021	0.634126	-0.0281235	-0.130541	0.0742944	0.589606	-0.0306642	-0.133348	0.0720195	0.557474	-0.0263928	-0.129488	0.0767021	0.615028	-0.027949	-0.132396	0.0764975	0.599122	-0.0341446	-0.136147	0.0678578	0.510856	-0.0371172	-0.140334	0.0660998	0.480001	-0.0262696	-0.130903	0.0783637	0.621871	-0.0291716	-0.133276	0.0749325	0.582017	-0.0273514	-0.13136	0.0766572	0.605449	-0.0281352
Crea	-0.0161259	-0.143479	0.111227	0.803539	-0.012978	-0.136517	0.110561	0.836485	-0.0119471	-0.135302	0.111407	0.849087	-0.0145005	-0.13607	0.107069	0.814721	-0.0180103	-0.140257	0.104236	0.77224	-0.0245779	-0.147444	0.0982878	0.694326	-0.0196315	-0.143163	0.1039	0.754873	-0.0416493	-0.1632	0.0799018	0.50093	-0.00372524	-0.126091	0.118641	0.952305	-0.0231269	-0.147182	0.100929	0.714183	-0.018876	-0.14277	0.105018	0.764695	-0.0150467	-0.138401	0.108308	0.810604	-0.0154803
Alb	0.0343676	-0.0740723	0.142807	0.533601	0.0325987	-0.0771615	0.142359	0.559627	0.0367782	-0.0727436	0.1463	0.509519	0.041075	-0.0668426	0.148993	0.454738	0.0303975	-0.0783007	0.139096	0.582776	0.0409414	-0.0675484	0.149431	0.458575	0.0241394	-0.0858879	0.134167	0.666462	0.0252967	-0.0823338	0.132927	0.644283	0.0348308	-0.0736224	0.143284	0.528149	0.0342276	-0.0761399	0.144595	0.542411	0.0382451	-0.0720323	0.148523	0.495754	0.0343038	-0.0753017	0.143909	0.538712	0.0332826
Gp	-0.0235489	-0.123645	0.0765477	0.643968	-0.0178392	-0.116108	0.0804298	0.721365	-0.0185561	-0.115882	0.0787695	0.707987	-0.00452841	-0.100669	0.0916121	0.926267	-0.00465597	-0.101321	0.0920094	0.924607	-0.0104254	-0.107141	0.0862903	0.832275	-0.0138692	-0.111289	0.0835502	0.779706	0.00763721	-0.0888824	0.104157	0.876457	-0.0117683	-0.108185	0.0846489	0.810486	-0.0273303	-0.124668	0.0700078	0.581259	-0.021602	-0.118887	0.075683	0.662683	-0.0216481	-0.118869	0.0755727	0.661799	-0.0243262
[truncated: 15 more columns]

## Sheet: Change in short-term verbal mem
Metabolite	Model 1				BMI (64 y)				Lipid Medication (64 y)				Childhood cognition (15 y)				Education (26 y)				SEP (53 y)				SEP (childhood)				Smoking (20-64 y)				Exercise (60-64 y)				Alcohol consumption (36 -64 y)				Diet (60-64 y): Carbohydrates				Diet (60-64 y): Total saturated total fatty acids nutrient density				Diet (60-64 y): Total Fat nutrient density
	beta	L95	U95	Pvalue	beta	L95	U95	Pvalue	beta	L95	U95	Pvalue	beta	L95	U95	Pvalue	beta	L95	U95	Pvalue	beta	L95	U95	Pvalue	beta	L95	U95	Pvalue	beta	L95	U95	Pvalue	beta	L95	U95	Pvalue	beta	L95	U95	Pvalue	beta	L95	U95	Pvalue	beta	L95	U95	Pvalue	beta
XXL-VLDL-P	0.0268439	-0.073474	0.127162	0.598965	0.0350419	-0.0696301	0.139714	0.510625	0.0258973	-0.0749497	0.126744	0.613773	0.0223808	-0.0756424	0.120404	0.653606	0.0334123	-0.0663962	0.133221	0.510637	0.0248635	-0.0743667	0.124094	0.622391	0.0369822	-0.063446	0.13741	0.469309	0.0296177	-0.0713746	0.13061	0.564387	0.0358997	-0.0652451	0.137044	0.485522	0.021097	-0.0793662	0.12156	0.679791	0.023374	-0.0777343	0.124482	0.649568	0.0277313	-0.0728539	0.128317	0.587937	0.0263532
XXL-VLDL-L	0.0278784	-0.0723103	0.128067	0.584481	0.0360229	-0.0684129	0.140459	0.4979	0.0269112	-0.0738382	0.127661	0.599614	0.0231211	-0.0747802	0.121022	0.642523	0.0342208	-0.0654431	0.133885	0.499847	0.0257199	-0.0733877	0.124827	0.610016	0.0379171	-0.0623704	0.138205	0.457529	0.0306115	-0.0702341	0.131457	0.55082	0.0369248	-0.0640833	0.137933	0.47256	0.0221532	-0.0781803	0.122487	0.664313	0.024361	-0.0766454	0.125367	0.635486	0.0287604	-0.0716936	0.129214	0.573667	0.0273683
XXL-VLDL-PL	0.0388878	-0.0584383	0.136214	0.432422	0.0471202	-0.0539027	0.148143	0.359516	0.0382678	-0.0593712	0.135907	0.441252	0.0306799	-0.0645017	0.125862	0.526451	0.0425916	-0.0541775	0.139361	0.3872	0.0343662	-0.0618365	0.130569	0.482699	0.0452647	-0.0519966	0.142526	0.360571	0.041588	-0.0563443	0.13952	0.404098	0.0473791	-0.0508367	0.145595	0.343323	0.0297644	-0.06811	0.127639	0.550081	0.0344511	-0.0644089	0.133311	0.49348	0.0396848	-0.0578723	0.137242	0.424152	0.0382617
XXL-VLDL-C	0.0361875	-0.0626674	0.135042	0.471958	0.0420634	-0.0591841	0.143311	0.414359	0.0349935	-0.0655882	0.135575	0.494194	0.0299565	-0.0666576	0.126571	0.542299	0.0411783	-0.0568908	0.139247	0.409388	0.0345513	-0.0633539	0.132457	0.488007	0.0461375	-0.0527449	0.14502	0.359338	0.0380777	-0.0611714	0.137327	0.450946	0.0438874	-0.0554346	0.143209	0.385339	0.0327692	-0.0660936	0.131632	0.514815	0.0328032	-0.0668655	0.132472	0.517787	0.0369965	-0.062103	0.136096	0.463219	0.0354488
XXL-VLDL-CE	0.0378593	-0.057905	0.133624	0.437299	0.040991	-0.0557307	0.137713	0.405048	0.0373025	-0.0627102	0.137315	0.463637	0.0306091	-0.06297	0.124188	0.520364	0.0402202	-0.0548384	0.135279	0.40581	0.0399361	-0.0548936	0.134766	0.407995	0.0436688	-0.0519141	0.139252	0.369424	0.0387988	-0.0571598	0.134757	0.426953	0.0438236	-0.0521193	0.139766	0.369541	0.0384531	-0.0572359	0.134142	0.429779	0.0358413	-0.0602608	0.131943	0.463669	0.0384299	-0.0575284	0.134388	0.431357	0.0369331
XXL-VLDL-FC	0.0240402	-0.0745658	0.122646	0.631827	0.0318624	-0.0709999	0.134725	0.542706	0.0235956	-0.0752198	0.122411	0.638851	0.016851	-0.0795243	0.113226	0.731088	0.0278064	-0.0699901	0.125603	0.576306	0.0177247	-0.0798649	0.115314	0.72109	0.0350003	-0.0637846	0.133785	0.486279	0.0268269	-0.0724764	0.12613	0.595467	0.0328737	-0.0665953	0.132343	0.516046	0.0163042	-0.0826347	0.115243	0.746005	0.0195882	-0.0802892	0.119466	0.699881	0.0250568	-0.073855	0.123969	0.618574	0.0236421
XXL-VLDL-TG	0.0227731	-0.0778851	0.123431	0.656567	0.031137	-0.0743005	0.136574	0.561676	0.021961	-0.0790891	0.123011	0.669272	0.0193247	-0.079018	0.117667	0.699322	0.0300713	-0.0701041	0.130247	0.555233	0.0211238	-0.0784343	0.120682	0.676651	0.0334335	-0.067393	0.13426	0.514637	0.0257051	-0.0757012	0.127111	0.618349	0.0318971	-0.0696178	0.133412	0.536919	0.0168439	-0.0839704	0.117658	0.742604	0.0194386	-0.0819323	0.120809	0.706246	0.0236806	-0.0772532	0.124614	0.644717	0.0223775
XL-VLDL-P	0.0171901	-0.0832503	0.117631	0.736572	0.0248464	-0.0802196	0.129912	0.642085	0.0177752	-0.0828966	0.118447	0.728556	0.00994425	-0.0881458	0.108034	0.842043	0.0215232	-0.0783133	0.12136	0.671764	0.0109612	-0.0888093	0.110732	0.829017	0.031698	-0.0692135	0.13261	0.53703	0.0208527	-0.0806796	0.122385	0.686453	0.0249422	-0.0761737	0.126058	0.627817	0.0109179	-0.0896772	0.111513	0.831061	0.0144601	-0.0864589	0.115379	0.778219	0.0181368	-0.0825897	0.118863	0.723402	0.0169207
XL-VLDL-L	0.0183951	-0.0820857	0.118876	0.718975	0.0260531	-0.0789558	0.131062	0.625823	0.0188101	-0.0818591	0.119479	0.713426	0.0110029	-0.087133	0.109139	0.825567	0.0227602	-0.0771012	0.122622	0.65418	0.0122749	-0.087525	0.112075	0.808957	0.0329559	-0.0679839	0.133896	0.521125	0.0219946	-0.0795395	0.123529	0.670279	0.0261821	-0.0749789	0.127343	0.610987	0.0122009	-0.0884297	0.112831	0.811628	0.0155385	-0.0854628	0.11654	0.76235	0.0193647	-0.0814085	0.120138	0.705657	0.0180687
XL-VLDL-PL	0.0322903	-0.0655871	0.130168	0.516797	0.0405238	-0.0613952	0.142443	0.434671	0.0318031	-0.0663045	0.129911	0.52411	0.0258043	-0.0698257	0.121434	0.595892	0.0369394	-0.0602739	0.134153	0.455284	0.0279374	-0.0691907	0.125065	0.571876	0.0449583	-0.0532131	0.14313	0.368285	0.035476	-0.0632054	0.134157	0.479932	0.041213	-0.0575167	0.139943	0.412134	0.024852	-0.0733392	0.123043	0.618884	0.0280971	-0.0710214	0.127216	0.577461	0.0333781	-0.0648173	0.131573	0.504164	0.031614
XL-VLDL-C	0.0300909	-0.0732913	0.133473	0.567318	0.0369542	-0.0696481	0.143556	0.495754	0.0291614	-0.0747377	0.13306	0.581228	0.0217649	-0.0792669	0.122797	0.671989	0.0346159	-0.0679189	0.137151	0.507063	0.0266874	-0.0758579	0.129233	0.609005	0.0446346	-0.0590499	0.148319	0.397675	0.0328001	-0.0712254	0.136826	0.535502	0.0369672	-0.0668389	0.140773	0.484068	0.0266016	-0.0767776	0.129981	0.613047	0.0271772	-0.0767641	0.131119	0.607343	0.031066	-0.0726058	0.134738	0.555937	0.029474
XL-VLDL-CE	0.0219006	-0.0857349	0.129536	0.68922	0.0281748	-0.0825936	0.138943	0.617145	0.0210285	-0.0870203	0.129077	0.702071	0.0108796	-0.0943274	0.116087	0.83892	0.0253138	-0.0814443	0.132072	0.641195	0.0183212	-0.0884776	0.12512	0.735967	0.0373714	-0.0705842	0.145327	0.496336	0.0247165	-0.0836184	0.133051	0.653857	0.0283471	-0.0795541	0.136248	0.605629	0.0223369	-0.0852025	0.129876	0.683088	0.0209323	-0.0868374	0.128702	0.702636	0.0229155	-0.0850283	0.130859	0.676495	0.0212107
XL-VLDL-FC	0.0358536	-0.0625301	0.134237	0.473944	0.0429688	-0.0585611	0.144499	0.405702	0.0349535	-0.0640106	0.133917	0.487666	0.0270027	-0.0691948	0.1232	0.581179	0.0411784	-0.056411	0.138768	0.407091	0.0320617	-0.0654295	0.129553	0.5181	0.047877	-0.0506968	0.146451	0.340027	0.0384716	-0.0605096	0.137453	0.445051	0.0432431	-0.0557646	0.142251	0.390846	0.0291812	-0.0694463	0.127809	0.56093	0.0314234	-0.0684074	0.131254	0.5362	0.0370062	-0.0617101	0.135722	0.461369	0.035029
XL-VLDL-TG	0.0141527	-0.0860823	0.114388	0.781371	0.0217896	-0.0833266	0.126906	0.683696	0.0152277	-0.0854348	0.11589	0.766204	0.0072642	-0.0906126	0.105141	0.884007	0.0183497	-0.0813251	0.118025	0.717463	0.00782156	-0.091752	0.107395	0.877285	0.0283269	-0.0723982	0.129052	0.580461	0.0179532	-0.0834668	0.119373	0.727885	0.0217336	-0.0791545	0.122622	0.671997	0.00759769	-0.0928178	0.108013	0.881766	0.0117533	-0.0888632	0.11237	0.818392	0.0150319	-0.0854704	0.115534	0.768765	0.0140412
L-VLDL-P	0.0216763	-0.0797807	0.123133	0.674546	0.02996	-0.0762943	0.136214	0.579486	0.0223914	-0.0793341	0.124117	0.665287	0.0171803	-0.0818379	0.116198	0.733073	0.0257685	-0.0754951	0.127032	0.616984	0.0191722	-0.0815925	0.119937	0.708415	0.0331589	-0.0684516	0.134769	0.521326	0.0256443	-0.0769873	0.128276	0.623367	0.028917	-0.073105	0.130939	0.577503	0.0156308	-0.0859825	0.117244	0.762376	0.0198235	-0.0818994	0.121546	0.701695	0.0222625	-0.079389	0.123914	0.666869	0.0215005
L-VLDL-L	0.0224264	-0.0794482	0.124301	0.665259	0.0307025	-0.075902	0.137307	0.571395	0.0230569	-0.07906	0.125174	0.657207	0.0176569	-0.0817724	0.117086	0.727051	0.026519	-0.0751531	0.128191	0.608215	0.0196942	-0.0814995	0.120888	0.702062	0.0340037	-0.0680247	0.136032	0.512508	0.0263912	-0.0766484	0.129431	0.614696	0.029676	-0.0727538	0.132106	0.569102	0.0164809	-0.0855358	0.118498	0.750831	0.0205276	-0.0816224	0.122678	0.69286	0.0230206	-0.07905	0.125091	0.657566	0.0222375
L-VLDL-PL	0.029741	-0.0710687	0.130551	0.562065	0.0382682	-0.0669501	0.143486	0.474818	0.0300015	-0.0709691	0.130972	0.55927	0.0256326	-0.0727453	0.12401	0.608596	0.0350804	-0.0655646	0.135725	0.493388	0.0283465	-0.0718894	0.128582	0.578355	0.040568	-0.0603243	0.14146	0.429497	0.0338208	-0.0681483	0.13579	0.514544	0.0372699	-0.0640787	0.138618	0.46993	0.023287	-0.0777071	0.124281	0.650414	0.0273974	-0.0738077	0.128602	0.594705	0.0303213	-0.0706783	0.131321	0.555206	0.0295273
L-VLDL-C	0.0219899	-0.0914141	0.135394	0.703112	0.0292496	-0.0880165	0.146516	0.623979	0.0217508	-0.0918308	0.135332	0.706624	0.0160189	-0.0946406	0.126678	0.775995	0.0263703	-0.0865793	0.13932	0.646327	0.0150095	-0.0978465	0.127865	0.79376	0.0346576	-0.0789668	0.148282	0.548879	0.0256769	-0.0887262	0.14008	0.65912	0.0271598	-0.0864736	0.140793	0.638528	0.0176536	-0.0957365	0.131044	0.759586	0.0203208	-0.0933036	0.133945	0.725198	0.0227069	-0.0909264	0.13634	0.6945	0.0218957
L-VLDL-CE	0.023919	-0.0986142	0.146452	0.701222	0.0307192	-0.0951639	0.156602	0.631505	0.0230881	-0.0998175	0.145994	0.711959	0.0182401	-0.1013	0.13778	0.764234	0.0290865	-0.0928625	0.151036	0.639226	0.0175738	-0.104323	0.139471	0.776878	0.037406	-0.0854816	0.160294	0.5497	0.0270447	-0.0962295	0.150319	0.666327	0.0275576	-0.0950401	0.150155	0.658638	0.0229979	-0.0994357	0.145432	0.711973	0.0237085	-0.0989208	0.146338	0.703945	0.0245955	-0.0981678	0.147359	0.69374	0.0237908
L-VLDL-FC	0.025906	-0.0761068	0.127919	0.617713	0.0335014	-0.0724671	0.13947	0.534422	0.0263633	-0.0758466	0.128573	0.612207	0.0185331	-0.0810643	0.11813	0.714552	0.0298548	-0.0717562	0.131466	0.563655	0.0209061	-0.0806296	0.122442	0.685695	0.0375749	-0.0646185	0.139768	0.469986	0.0300069	-0.0732119	0.133226	0.567782	0.0325317	-0.0699469	0.13501	0.532734	0.0188093	-0.0834223	0.121041	0.717624	0.0230055	-0.0795604	0.125571	0.659324	0.0266784	-0.075563	0.12892	0.608074	0.0256495
L-VLDL-TG	0.0184936	-0.0814362	0.118423	0.716046	0.0267119	-0.0782393	0.131663	0.616923	0.0195412	-0.0807914	0.119874	0.701861	0.0147975	-0.0827221	0.112317	0.765504	0.0220258	-0.0777214	0.121773	0.664282	0.0165305	-0.0826672	0.115728	0.743246	0.0294862	-0.0705997	0.129572	0.562594	0.0224491	-0.0786862	0.123584	0.662638	0.0256269	-0.0749054	0.126159	0.616374	0.0118313	-0.0883429	0.112005	0.816414	0.0166731	-0.0835155	0.116862	0.743589	0.0190584	-0.0810614	0.119178	0.708295	0.018362
M-VLDL-P	0.0227806	-0.0790615	0.124623	0.660201	0.0301607	-0.0756603	0.135982	0.575391	0.0228425	-0.0791456	0.124831	0.65979	0.017028	-0.0823838	0.11644	0.736358	0.0235902	-0.0781966	0.125377	0.64874	0.0209844	-0.0801242	0.122093	0.683321	0.0328468	-0.0691089	0.134802	0.526655	0.0259075	-0.076731	0.128546	0.619832	0.0279677	-0.074373	0.130308	0.591212	0.0183731	-0.0835455	0.120292	0.723087	0.0213945	-0.0806352	0.123424	0.680239	0.0230333	-0.0789622	0.125029	0.657153	0.0224367
M-VLDL-L	0.0238171	-0.0778503	0.125485	0.645213	0.0310579	-0.074418	0.136534	0.562813	0.0237135	-0.0781023	0.125529	0.647128	0.0177278	-0.0815191	0.116975	0.725516	0.0243499	-0.0772758	0.125976	0.637697	0.0219806	-0.0789647	0.122926	0.668661	0.0335974	-0.0681788	0.135373	0.516519	0.0268778	-0.0755565	0.129312	0.606074	0.0289695	-0.073184	0.131123	0.577302	0.0195178	-0.0822178	0.121253	0.706111	0.0223401	-0.0795297	0.12421	0.666451	0.0240735	-0.0777473	0.125894	0.642161	0.0234387
M-VLDL-PL	0.0228311	-0.0790003	0.124663	0.659462	0.029801	-0.0756846	0.135287	0.578751	0.0225269	-0.0794793	0.124533	0.664256	0.0167433	-0.0826661	0.116153	0.740599	0.0223121	-0.079548	0.124172	0.66681	0.0209137	-0.0801897	0.122017	0.684316	0.0320848	-0.0698314	0.134001	0.536126	0.0258157	-0.0767581	0.12839	0.620853	0.0278988	-0.0744257	0.130223	0.592067	0.0179631	-0.08397	0.119896	0.729056	0.0210279	-0.0810635	0.123119	0.6856	0.0230832	-0.0789013	0.125068	0.656424	0.0224311
M-VLDL-C	0.030887	-0.0686103	0.130384	0.541834	0.035668	-0.0657158	0.137052	0.48937	0.0295741	-0.0713105	0.130459	0.564546	0.0233025	-0.0738609	0.120466	0.637381	0.0281438	-0.0713711	0.127659	0.578345	0.02946	-0.0694178	0.128338	0.558184	0.0368827	-0.0627561	0.136522	0.466998	0.032806	-0.0670787	0.132691	0.518658	0.0349471	-0.064879	0.134773	0.491504	0.0282878	-0.0711994	0.127775	0.576299	0.0288493	-0.0709752	0.128674	0.570065	0.0311778	-0.0684739	0.13083	0.538664	0.0301325
M-VLDL-CE	0.0294017	-0.066967	0.12577	0.548796	0.0318443	-0.0652436	0.128932	0.519224	0.0280562	-0.0723424	0.128455	0.582874	0.0236495	-0.0704194	0.117718	0.621228	0.0242	-0.0721657	0.120566	0.621614	0.0301586	-0.0655685	0.125886	0.535827	0.031451	-0.0651091	0.128011	0.522116	0.0300957	-0.0664272	0.126618	0.540052	0.0318475	-0.064719	0.128414	0.516926	0.0286185	-0.0677082	0.124945	0.559309	0.0274069	-0.0692877	0.124102	0.577507	0.0296562	-0.0668624	0.126175	0.545964	0.0284192
M-VLDL-FC	0.02529	-0.076206	0.126786	0.624339	0.0322168	-0.0727712	0.137205	0.546483	0.0252254	-0.0764167	0.126867	0.625719	0.0175385	-0.0815771	0.116654	0.727984	0.0248792	-0.0765561	0.126314	0.629765	0.022374	-0.0784256	0.123174	0.662638	0.0341654	-0.0674396	0.13577	0.508746	0.0285545	-0.0737843	0.130893	0.58345	0.0304084	-0.0715071	0.132324	0.557632	0.0201913	-0.0814016	0.121784	0.696063	0.0233429	-0.0784453	0.125131	0.652186	0.0255251	-0.0761208	0.127171	0.621633	0.024964
M-VLDL-TG	0.0179423	-0.0848914	0.120776	0.731641	0.0256937	-0.0817691	0.133156	0.638417	0.0188545	-0.0843247	0.122034	0.719467	0.0135049	-0.0868587	0.113869	0.791396	0.0195626	-0.0831376	0.122263	0.708106	0.0161145	-0.0859394	0.118168	0.756272	0.0289626	-0.0740188	0.131944	0.580446	0.0213732	-0.0824042	0.125151	0.685627	0.0231795	-0.080186	0.126545	0.659395	0.0128505	-0.0901183	0.115819	0.806213	0.0169264	-0.0860462	0.119899	0.746623	0.0181824	-0.0848049	0.12117	0.728579	0.0177681
S-VLDL-P	0.0390671	-0.0658892	0.144023	0.464545	0.0448265	-0.0623809	0.152034	0.41136	0.0382274	-0.0672044	0.143659	0.476183	0.0327676	-0.0696656	0.135201	0.529586	0.0383424	-0.0668223	0.143507	0.473732	0.0390426	-0.0651377	0.143223	0.461492	0.0457087	-0.0595094	0.150927	0.393382	0.0420523	-0.0635804	0.147685	0.434103	0.0407871	-0.064296	0.14587	0.445674	0.0352979	-0.0696721	0.140268	0.508744	0.0366036	-0.0687862	0.141993	0.494931	0.0392223	-0.0658813	0.144326	0.463398	0.0383736
S-VLDL-L	0.0398549	-0.064529	0.144239	0.45313	0.0450882	-0.0612432	0.15142	0.404792	0.0388624	-0.0662288	0.143954	0.467455	0.033629	-0.0682383	0.135496	0.516509	0.0385763	-0.0660578	0.14321	0.468796	0.0399649	-0.0636324	0.143562	0.448444	0.0456449	-0.0590081	0.150298	0.391496	0.0426186	-0.06237	0.147607	0.425119	0.0412085	-0.0632878	0.145705	0.438433	0.0361102	-0.0682895	0.14051	0.496707	0.0371149	-0.0677965	0.142026	0.486951	0.0400446	-0.0644872	0.144576	0.451621	0.0390552
S-VLDL-PL	0.036763	-0.0686634	0.142189	0.49321	0.040964	-0.0659222	0.14785	0.451429	0.0358511	-0.0701108	0.141813	0.506142	0.028417	-0.0745162	0.13135	0.587428	0.0310412	-0.0746647	0.136747	0.563866	0.0359993	-0.0685866	0.140585	0.498785	0.0382824	-0.0672604	0.143825	0.475997	0.0393508	-0.0666298	0.145331	0.465645	0.0388778	-0.0667131	0.144469	0.469383	0.0325091	-0.0729514	0.13797	0.544655	0.0341525	-0.0717347	0.14004	0.526195	0.0369104	-0.0686609	0.142482	0.49207	0.03612
S-VLDL-C	0.0430453	-0.0556044	0.141695	0.391309	0.0444264	-0.0545462	0.143399	0.377862	0.0429387	-0.0603759	0.146253	0.41418	0.0392078	-0.0569976	0.135413	0.423286	0.0391954	-0.0596826	0.138073	0.436057	0.0443135	-0.0534621	0.142089	0.37326	0.0431361	-0.0558752	0.142147	0.392023	0.0437311	-0.0550687	0.142531	0.384533	0.0412109	-0.0574889	0.139911	0.412017	0.0409834	-0.0576437	0.139611	0.414255	0.0391915	-0.0606262	0.139009	0.440435	0.043504	-0.0553176	0.142326	0.387109	0.0416427
S-VLDL-CE	0.0441593	-0.0515872	0.139906	0.364915	0.0443881	-0.0514897	0.140266	0.363093	0.0458578	-0.0574837	0.149199	0.383326	0.0425596	-0.0507972	0.135916	0.370468	0.0405726	-0.0552316	0.136377	0.405381	0.046305	-0.048516	0.141126	0.337409	0.0426229	-0.0534733	0.138719	0.383531	0.0439504	-0.0519034	0.139804	0.367718	0.0408421	-0.054978	0.136662	0.402355	0.0435949	-0.0521158	0.139306	0.370882	0.0403737	-0.0565792	0.137327	0.413263	0.0447055	-0.0512287	0.14064	0.359958	0.0426474
S-VLDL-FC	0.0353705	-0.0676037	0.138345	0.499699	0.0390262	-0.0651591	0.143212	0.461715	0.0342904	-0.0694897	0.13807	0.516149	0.0282674	-0.07222	0.128755	0.580372	0.0310031	-0.0721761	0.134182	0.554849	0.0350292	-0.0671681	0.137226	0.50059	0.0380529	-0.0653062	0.141412	0.469409	0.0379836	-0.0655643	0.141532	0.471041	0.0361984	-0.0668339	0.139231	0.489959	0.0305632	-0.0724798	0.133606	0.559959	0.0318822	-0.0719129	0.135677	0.546086	0.0356356	-0.0674882	0.138759	0.497113	0.0344917
S-VLDL-TG	0.0299586	-0.0752889	0.135206	0.575887	0.036917	-0.0716177	0.145452	0.503883	0.0305698	-0.0749131	0.136053	0.568989	0.0223074	-0.0804718	0.125086	0.669677	0.0295928	-0.0755001	0.134686	0.579989	0.0281403	-0.0764121	0.132693	0.596819	0.0384371	-0.067035	0.143909	0.473922	0.033507	-0.0726542	0.139668	0.535093	0.0333185	-0.072173	0.13881	0.534811	0.0262108	-0.0790379	0.13146	0.624521	0.0292176	-0.0761452	0.13458	0.585767	0.0299442	-0.0754517	0.13534	0.576604	0.0298452
XS-VLDL-P	0.0490029	-0.0484391	0.146445	0.323247	0.0492407	-0.048335	0.146816	0.321568	0.0504675	-0.0532501	0.154185	0.33916	0.0398593	-0.0552657	0.134984	0.41036	0.0414572	-0.0561968	0.139111	0.404232	0.0490451	-0.0474911	0.145581	0.318303	0.0436003	-0.0543654	0.141566	0.381913	0.0494039	-0.0481668	0.146975	0.319944	0.0466241	-0.0507802	0.144028	0.347065	0.0488667	-0.0484871	0.14622	0.324147	0.0450639	-0.0537183	0.143846	0.370141	0.0495821	-0.0480459	0.14721	0.318488	0.0479182
XS-VLDL-L	0.0467988	-0.049606	0.143204	0.3403	0.0466641	-0.0498705	0.143199	0.342334	0.0485049	-0.0549192	0.151929	0.356889	0.0381992	-0.055898	0.132297	0.425094	0.0386003	-0.0579777	0.135178	0.432273	0.0470933	-0.0484369	0.142623	0.332859	0.0404871	-0.0564389	0.137413	0.411811	0.0468722	-0.0496441	0.143389	0.340098	0.0438886	-0.0525078	0.140285	0.371086	0.0470636	-0.0492531	0.14338	0.337129	0.0427827	-0.0550129	0.140578	0.390082	0.0474277	-0.0491724	0.144028	0.334833	0.0456204
XS-VLDL-PL	0.0509432	-0.0443488	0.146235	0.293724	0.0498908	-0.0457796	0.145561	0.305705	0.0562753	-0.0498866	0.162437	0.297807	0.0434182	-0.0495804	0.136417	0.359061	0.0414184	-0.0540767	0.136914	0.394145	0.0551445	-0.0394339	0.149723	0.252206	0.0401411	-0.0558162	0.136098	0.411128	0.0508043	-0.0445973	0.146206	0.295591	0.0471622	-0.0481829	0.142507	0.331226	0.0492117	-0.0460126	0.144436	0.310062	0.0467094	-0.0503511	0.14377	0.34448	0.0515589	-0.043927	0.147045	0.288913	0.0497724
XS-VLDL-C	0.0370828	-0.060865	0.135031	0.456938	0.0361621	-0.0620666	0.134391	0.469449	0.0376129	-0.0683549	0.143581	0.48551	0.0295669	-0.0660044	0.125138	0.543206	0.0292597	-0.0684565	0.126976	0.556221	0.0404986	-0.056593	0.13759	0.412477	0.0303341	-0.0680011	0.128669	0.544361	0.0361644	-0.0619598	0.134289	0.468948	0.0337768	-0.0642312	0.131785	0.498265	0.0406098	-0.057323	0.138543	0.415231	0.0331607	-0.0659126	0.132234	0.51071	0.0378401	-0.0603352	0.136015	0.448855	0.0356403
XS-VLDL-CE	0.0363276	-0.0605444	0.1332	0.461215	0.0355659	-0.0615347	0.132666	0.471698	0.0369512	-0.0682596	0.142162	0.490111	0.030042	-0.0644807	0.124565	0.532244	0.0308905	-0.0656134	0.127394	0.529321	0.0399695	-0.0559532	0.135892	0.412962	0.0311781	-0.0659651	0.128321	0.528217	0.0352428	-0.0618389	0.132325	0.475644	0.0337229	-0.0631832	0.130629	0.494086	0.0413896	-0.0555563	0.138335	0.401584	0.0328301	-0.0649357	0.130596	0.50933	0.037159	-0.059957	0.134275	0.452165	0.0348876
XS-VLDL-FC	0.037347	-0.0570838	0.131778	0.437117	0.0362053	-0.058616	0.131027	0.453108	0.0377422	-0.063501	0.138985	0.463866	0.0279476	-0.0642166	0.120112	0.551226	0.0245008	-0.0699402	0.118942	0.610138	0.0367354	-0.057149	0.13062	0.441993	0.0270965	-0.0680137	0.122207	0.575539	0.0367661	-0.0577962	0.131328	0.444903	0.0324489	-0.0621171	0.127015	0.500133	0.0372512	-0.0570919	0.131594	0.437859	0.032756	-0.0633876	0.1289	0.503178	0.0380196	-0.0566206	0.13266	0.42993	0.0358634
XS-VLDL-TG	0.0438066	-0.0642054	0.151819	0.425539	0.0490558	-0.0608377	0.158949	0.380502	0.0438543	-0.064312	0.152021	0.425692	0.0307954	-0.0748026	0.136393	0.566559	0.0393521	-0.0683144	0.147019	0.472635	0.0380294	-0.0692478	0.145307	0.486049	0.0475973	-0.0610448	0.156239	0.389377	0.0476648	-0.061313	0.156643	0.390181	0.0463922	-0.0615853	0.15437	0.398606	0.0398099	-0.0682185	0.147838	0.468996	0.0416437	-0.0667144	0.150002	0.450171	0.0437496	-0.0644126	0.151912	0.426779	0.0442231
IDL-P	0.0345399	-0.0605024	0.129582	0.47517	0.0329339	-0.0628248	0.128693	0.49915	0.0389292	-0.0734557	0.151314	0.49608	0.0272234	-0.0655402	0.119987	0.564113	0.0250793	-0.07016	0.120319	0.60478	0.0414614	-0.052823	0.135746	0.387612	0.0211052	-0.0745707	0.116781	0.664597	0.0340823	-0.0610856	0.12925	0.48161	0.0305748	-0.064519	0.125669	0.527493	0.0323945	-0.0626317	0.127421	0.502925	0.0293354	-0.0679671	0.126638	0.553522	0.0358445	-0.0595931	0.131282	0.460526	0.0328846
IDL-L	0.025862	-0.0752985	0.127023	0.615356	0.0240735	-0.0778047	0.125952	0.642349	0.0256657	-0.0913617	0.142693	0.666433	0.0193252	-0.079366	0.118016	0.700327	0.017396	-0.0838995	0.118691	0.735694	0.0375732	-0.063105	0.138251	0.463356	0.0139085	-0.0877777	0.115595	0.788034	0.0253373	-0.0759543	0.126629	0.622988	0.0227457	-0.0784127	0.123904	0.658536	0.0239472	-0.077131	0.125025	0.641471	0.0202594	-0.0829808	0.1235	0.699714	0.0270816	-0.0744586	0.128622	0.600163	0.0240665
IDL-PL	0.0256635	-0.074725	0.126052	0.615372	0.0237243	-0.0775115	0.12496	0.645095	0.0255099	-0.0908194	0.141839	0.666466	0.0214225	-0.0764756	0.119321	0.667128	0.0183842	-0.0819873	0.118756	0.718834	0.0378365	-0.0621238	0.137797	0.457018	0.0139659	-0.0870147	0.114946	0.785729	0.0250578	-0.0754693	0.125585	0.624208	0.022561	-0.0778267	0.122949	0.658697	0.0231521	-0.0771725	0.123477	0.650141	0.0199262	-0.0826678	0.12252	0.702644	0.0268706	-0.0738959	0.127637	0.600226	0.0238705
IDL-C	0.0231494	-0.0772402	0.123539	0.650396	0.0211811	-0.0800498	0.122412	0.680891	0.0223744	-0.0953816	0.14013	0.708806	0.017147	-0.0807979	0.115092	0.730765	0.0143145	-0.0862458	0.114875	0.779627	0.0357804	-0.0642216	0.135782	0.482001	0.010696	-0.0902457	0.111638	0.834999	0.0223179	-0.0782378	0.122874	0.662677	0.0196653	-0.0807366	0.120067	0.700253	0.0215976	-0.0787074	0.121903	0.672146	0.0175677	-0.0848383	0.119974	0.73597	0.0244059	-0.0763815	0.125193	0.634129	0.0211878
IDL-CE	0.021832	-0.0780928	0.121757	0.66762	0.020112	-0.0804586	0.120683	0.694277	0.0206179	-0.0966425	0.137878	0.729642	0.0156689	-0.0818311	0.113169	0.75209	0.0129484	-0.0872836	0.11318	0.799546	0.0346405	-0.0648881	0.134169	0.494014	0.00999471	-0.0904149	0.110404	0.844869	0.0210563	-0.0790269	0.121139	0.679233	0.0188112	-0.0810947	0.118717	0.711316	0.0202633	-0.0795859	0.120112	0.689983	0.0162992	-0.0855877	0.118186	0.753184	0.0231194	-0.0772159	0.123455	0.650639	0.0198336
IDL-FC	0.0258891	-0.0753189	0.127097	0.615152	0.0234288	-0.0791886	0.126046	0.653626	0.0258183	-0.0918246	0.143461	0.666219	0.0204354	-0.0782827	0.119153	0.684101	0.0173658	-0.0836444	0.118376	0.735418	0.0377421	-0.0630591	0.138543	0.461897	0.0122231	-0.0896802	0.114126	0.8136	0.0249405	-0.0764531	0.126334	0.628785	0.0213736	-0.0799539	0.122701	0.678442	0.0244226	-0.0766815	0.125527	0.634956	0.0203118	-0.0829504	0.123574	0.699036	0.0270303	-0.0745343	0.128595	0.600942	0.0240531
IDL-TG	0.0377726	-0.0730636	0.148609	0.503063	0.0392092	-0.0719729	0.150391	0.488326	0.0365346	-0.0753306	0.1484	0.521007	0.0222076	-0.0861257	0.130541	0.68701	0.0318791	-0.0780497	0.141808	0.56873	0.0348855	-0.0747234	0.144494	0.531663	0.0349511	-0.0764031	0.146305	0.537346	0.0409169	-0.0706712	0.152505	0.471214	0.0392807	-0.071498	0.150059	0.485948	0.0355564	-0.0752796	0.146392	0.528417	0.0342132	-0.077411	0.145837	0.546949	0.0380827	-0.0729202	0.149086	0.500207	0.0382489
L-LDL-P	0.0401939	-0.0537672	0.134155	0.400672	0.0387162	-0.0559154	0.133348	0.421494	0.0478007	-0.0646785	0.16028	0.403753	0.0346842	-0.0569859	0.126354	0.457213	0.033178	-0.0609689	0.127325	0.488627	0.0483157	-0.044926	0.141557	0.308766	0.0273934	-0.0671903	0.121977	0.569224	0.0398291	-0.0542505	0.133909	0.405544	0.0352308	-0.0588659	0.129327	0.46192	0.0364373	-0.0576068	0.130481	0.446485	0.0349092	-0.0618076	0.131626	0.478167	0.0416567	-0.0527423	0.136056	0.385973	0.0385395
L-LDL-L	0.0398625	-0.0538687	0.133594	0.403413	0.0383171	-0.0561584	0.132793	0.425528	0.0476538	-0.0650185	0.160326	0.406003	0.0346936	-0.0567454	0.126133	0.455956	0.0327085	-0.0611869	0.126604	0.493642	0.0481772	-0.0448522	0.141207	0.309052	0.0268806	-0.0674888	0.12125	0.575607	0.039395	-0.0544629	0.133253	0.409573	0.0346719	-0.0592162	0.12856	0.468062	0.0362949	-0.0575106	0.1301	0.447109	0.0346067	-0.0618346	0.131048	0.480735	0.0413193	-0.0528492	0.135488	0.388669	0.0381869
L-LDL-PL	0.0263586	-0.0730534	0.125771	0.602305	0.0247692	-0.0752344	0.124773	0.626409	0.0266177	-0.0889651	0.1422	0.650824	0.0233242	-0.0736062	0.120255	0.636261	0.0199796	-0.0796879	0.119647	0.69357	0.0396476	-0.0595194	0.138815	0.432124	0.015144	-0.0848381	0.115126	0.765906	0.0258893	-0.0736494	0.125428	0.609232	0.0228996	-0.076519	0.122318	0.650758	0.0218385	-0.0776355	0.121313	0.666106	0.0202041	-0.081858	0.122266	0.697206	0.0275899	-0.0722042	0.127384	0.586896	0.0244966
L-LDL-C	0.0240633	-0.0751938	0.12332	0.633738	0.0222515	-0.0777414	0.122245	0.661843	0.0237873	-0.0929168	0.140491	0.688703	0.0221173	-0.0746618	0.118896	0.653308	0.0186916	-0.0807598	0.118143	0.711814	0.0387203	-0.0603553	0.137796	0.442539	0.0129008	-0.0869639	0.112765	0.799546	0.0235186	-0.0758722	0.122909	0.641883	0.0195021	-0.079836	0.11884	0.699592	0.020828	-0.0784238	0.12008	0.680003	0.0181485	-0.0834713	0.119768	0.725562	0.0253688	-0.0743035	0.125041	0.616916	0.0220809
L-LDL-CE	0.0451901	-0.0468952	0.137275	0.33506	0.0437893	-0.048977	0.136556	0.353777	0.0561885	-0.0553467	0.167724	0.322399	0.0406188	-0.0492089	0.130446	0.374355	0.0378238	-0.0544802	0.130128	0.420752	0.0532623	-0.0380655	0.14459	0.25209	0.0324685	-0.0602044	0.125141	0.491151	0.044574	-0.0476557	0.136804	0.342434	0.0395568	-0.0527423	0.131856	0.399785	0.0416233	-0.050563	0.13381	0.375065	0.0403484	-0.0543723	0.135069	0.402643	0.0466212	-0.0458809	0.139123	0.32218	0.0436022
L-LDL-FC	0.019653	-0.0806101	0.119916	0.700043	0.0171715	-0.0843673	0.11871	0.739587	0.0176155	-0.100279	0.13551	0.76899	0.0175948	-0.0801633	0.115353	0.723514	0.0138623	-0.0861881	0.113913	0.785355	0.0340309	-0.0660417	0.134103	0.503966	0.00755302	-0.0934199	0.108526	0.883097	0.0188336	-0.0815952	0.119263	0.712427	0.0146205	-0.0857893	0.11503	0.774717	0.017541	-0.082654	0.117736	0.730763	0.0136729	-0.0888275	0.116173	0.793164	0.020964	-0.0797298	0.121658	0.68239	0.0176049
L-LDL-TG	0.0317901	-0.0688667	0.132447	0.534836	0.0320134	-0.0687811	0.132808	0.53253	0.0303747	-0.0734081	0.134157	0.565173	0.019672	-0.0786476	0.117992	0.694124	0.0298394	-0.0699537	0.129633	0.55678	0.0293557	-0.0701667	0.128878	0.562123	0.0256011	-0.0753797	0.126582	0.618283	0.0349514	-0.0665042	0.136407	0.498433	0.0328206	-0.0677611	0.133402	0.52137	0.0278229	-0.0728515	0.128497	0.587032	0.0271194	-0.0750539	0.129293	0.601914	0.0329442	-0.0680523	0.133941	0.521522	0.0317114
M-LDL-P	0.0465004	-0.047299	0.1403	0.330164	0.0452546	-0.0490547	0.139564	0.345876	0.0559788	-0.0552507	0.167208	0.32288	0.0407229	-0.0507863	0.132232	0.381969	0.0408253	-0.0531893	0.13484	0.393579	0.0552516	-0.0379305	0.148434	0.244269	0.0343419	-0.0600432	0.128727	0.474626	0.046422	-0.0474831	0.140327	0.33152	0.0405971	-0.0534425	0.134637	0.396355	0.0415652	-0.052418	0.135548	0.384916	0.0414221	-0.0553628	0.138207	0.400429	0.0480148	-0.0462251	0.142255	0.316942	0.0449104
M-LDL-L	0.0453801	-0.0483655	0.139126	0.341656	0.0440826	-0.0502107	0.138376	0.358412	0.0545997	-0.0568074	0.166007	0.335696	0.0397156	-0.051738	0.131169	0.393554	0.0394569	-0.0544973	0.133411	0.409311	0.0543177	-0.038837	0.147472	0.252177	0.0330696	-0.0612717	0.127411	0.490935	0.0452218	-0.0486314	0.139075	0.343889	0.0392758	-0.0547299	0.133282	0.411721	0.0405784	-0.0533421	0.134499	0.395973	0.0402638	-0.0564339	0.136961	0.413299	0.0469029	-0.0472891	0.141095	0.328015	0.0437546
M-LDL-PL	0.0396629	-0.0546344	0.13396	0.408591	0.0388473	-0.0556994	0.133394	0.419509	0.0449428	-0.0645912	0.154477	0.420154	0.0327248	-0.0593005	0.12475	0.484695	0.034048	-0.0607347	0.128831	0.480266	0.0494685	-0.0442682	0.143205	0.299938	0.0286444	-0.0661265	0.123415	0.552512	0.0397596	-0.054644	0.134163	0.407974	0.0356395	-0.058764	0.130043	0.458208	0.033325	-0.0612745	0.127924	0.488793	0.034036	-0.0634781	0.13155	0.492789	0.0411635	-0.0535789	0.135906	0.393332	0.0379722
M-LDL-C	0.0258535	-0.0733572	0.125064	0.608549	0.0241907	-0.0756603	0.124042	0.633967	0.025932	-0.0893152	0.141179	0.658311	0.0252036	-0.0715088	0.121916	0.608527	0.0213011	-0.0781449	0.120747	0.673752	0.0413809	-0.0578805	0.140642	0.412734	0.0149763	-0.0848801	0.114833	0.76814	0.0255523	-0.0737753	0.12488	0.613145	0.0199124	-0.0794933	0.119318	0.693788	0.0216102	-0.0776752	0.120896	0.668797	0.0199489	-0.0816889	0.121587	0.699656	0.0271116	-0.0724944	0.126718	0.592698	0.0238807
M-LDL-CE	0.0305002	-0.068632	0.129632	0.545428	0.02895	-0.0707755	0.128675	0.568337	0.0321423	-0.0828746	0.147159	0.582862	0.0304839	-0.0661458	0.127114	0.535288	0.026483	-0.0729276	0.125894	0.600578	0.0461152	-0.0530548	0.145285	0.360965	0.02002	-0.0797475	0.119787	0.693269	0.0301869	-0.0690627	0.129437	0.55003	0.024695	-0.074624	0.124014	0.625069	0.0262638	-0.0729471	0.125475	0.60287	0.0248622	-0.0766297	0.126354	0.630189	0.0316664	-0.0678221	0.131155	0.53165	0.0286397
M-LDL-FC	0.0217171	-0.0733545	0.116789	0.653464	0.0197761	-0.0761565	0.115709	0.685349	0.0210994	-0.0915912	0.13379	0.712865	0.0150405	-0.0777091	0.10779	0.749919	0.0140581	-0.0810542	0.10917	0.771411	0.0320484	-0.0626785	0.126775	0.506147	0.00813716	-0.0876287	0.103903	0.867347	0.0213858	-0.0738024	0.116574	0.6588	0.0147697	-0.0806141	0.110153	0.760851	0.0175628	-0.0776109	0.112736	0.71682	0.0153463	-0.0825931	0.113286	0.758084	0.0234785	-0.0722184	0.119176	0.62967	0.0194648
M-LDL-TG	0.0225506	-0.087332	0.132433	0.686683	0.0225643	-0.0874623	0.132591	0.686888	0.0203945	-0.0923212	0.13311	0.722111	0.00965236	-0.0976261	0.116931	0.859616	0.0209691	-0.0878169	0.129755	0.704785	0.024661	-0.0841242	0.133446	0.65591	0.0159798	-0.0939651	0.125925	0.775108	0.0259949	-0.0848019	0.136792	0.644712	0.0236609	-0.0861242	0.133446	0.671859	0.0151061	-0.0951202	0.125332	0.787634	0.01641	-0.0956147	0.128435	0.773396	0.0235787	-0.0866167	0.133774	0.674081	0.0224337
S-LDL-P	0.0487228	-0.0449968	0.142442	0.307198	0.0474816	-0.0467609	0.141724	0.322351	0.0586742	-0.0519578	0.169306	0.297565	0.0404709	-0.0510167	0.131958	0.384806	0.0429995	-0.0509747	0.136974	0.368701	0.0575236	-0.0356482	0.150695	0.225401	0.0355656	-0.0588054	0.129937	0.458974	0.0487117	-0.0451127	0.142536	0.307845	0.042663	-0.0513342	0.13666	0.372576	0.0428843	-0.0511068	0.136875	0.370071	0.0436174	-0.0534079	0.140643	0.377141	0.0502885	-0.0438801	0.144457	0.294239	0.0471386
S-LDL-L	0.047395	-0.0462459	0.141036	0.320142	0.0460743	-0.0481574	0.140306	0.336824	0.0571165	-0.0537639	0.167997	0.311639	0.0391861	-0.0522202	0.130592	0.39964	0.0413709	-0.0525018	0.135244	0.38658	0.0563312	-0.0367957	0.149458	0.234918	0.0339783	-0.0603356	0.128292	0.478981	0.0472876	-0.0464596	0.141035	0.321783	0.041006	-0.0529445	0.134957	0.391172	0.0417922	-0.0520974	0.135682	0.381855	0.0422371	-0.0546617	0.139136	0.39179	0.0489834	-0.0451183	0.143085	0.306584	0.0457688
S-LDL-PL	0.0339366	-0.0598601	0.127733	0.477122	0.0329804	-0.061112	0.127073	0.490976	0.0364321	-0.0706351	0.143499	0.503716	0.0217445	-0.069924	0.113413	0.641062	0.0269897	-0.0672052	0.121185	0.573357	0.0425132	-0.0508556	0.135882	0.371042	0.020085	-0.0743463	0.114516	0.675905	0.0342691	-0.059642	0.12818	0.473355	0.0295922	-0.0643776	0.123562	0.536012	0.0253825	-0.0689654	0.11973	0.596989	0.0275072	-0.0702396	0.125254	0.580218	0.0355396	-0.05875	0.129829	0.458929	0.0321421
S-LDL-C	0.0288398	-0.0704712	0.128151	0.568205	0.0269802	-0.0731603	0.127121	0.596459	0.030082	-0.0857582	0.145922	0.609794	0.0271171	-0.0696982	0.123932	0.582003	0.0244227	-0.0750778	0.123923	0.62951	0.0447527	-0.0546535	0.144159	0.376444	0.0169654	-0.0830497	0.116981	0.738811	0.0285117	-0.0709191	0.127942	0.573072	0.0219941	-0.0776073	0.121596	0.664277	0.0244811	-0.0749181	0.12388	0.628344	0.0229437	-0.0788968	0.124784	0.65791	0.0301452	-0.0695716	0.129862	0.552449	0.0268217
S-LDL-CE	0.0347062	-0.0646247	0.134037	0.492353	0.032989	-0.0671111	0.133089	0.517233	0.0380567	-0.0778528	0.153966	0.518795	0.0345673	-0.0622578	0.131392	0.482977	0.0312163	-0.068319	0.130752	0.537681	0.0512159	-0.0482155	0.150647	0.311654	0.0235066	-0.0765239	0.123537	0.64417	0.034325	-0.0651292	0.133779	0.497645	0.0281551	-0.0714423	0.127752	0.57851	0.0305497	-0.0688631	0.129963	0.545904	0.0291832	-0.0725523	0.130919	0.572926	0.0358796	-0.0638036	0.135563	0.479401	0.0328296
S-LDL-FC	0.021693	-0.0723774	0.115763	0.650384	0.0196491	-0.0753922	0.11469	0.684486	0.0209151	-0.0891126	0.130943	0.708685	0.0096874	-0.0821935	0.101568	0.835814	0.0131146	-0.0809982	0.107228	0.784151	0.0302525	-0.0635156	0.124021	0.526061	0.00651195	-0.0882912	0.101315	0.89259	0.0214923	-0.0726878	0.115672	0.65378	0.0139267	-0.0805646	0.108418	0.772042	0.0168437	-0.0773667	0.111054	0.725274	0.0150587	-0.0821747	0.112292	0.760808	0.0236117	-0.0711619	0.118385	0.624383	0.0193342
S-LDL-TG	0.0433608	-0.0544385	0.14116	0.383742	0.0455351	-0.0528212	0.143892	0.363098	0.0424855	-0.0574144	0.142385	0.403415	0.0338192	-0.0616957	0.129334	0.486579	0.0450898	-0.0522731	0.142453	0.362937	0.043381	-0.053447	0.140209	0.378756	0.0407674	-0.0570171	0.138552	0.412707	0.0473349	-0.051485	0.146155	0.346728	0.0465298	-0.0512957	0.144355	0.350117	0.0346645	-0.0636505	0.132979	0.488409	0.038658	-0.061058	0.138374	0.446212	0.0443622	-0.0537118	0.142436	0.374203	0.0431482
XL-HDL-P	-0.00235263	-0.134694	0.129989	0.972124	-0.0160151	-0.162421	0.130391	0.829752	-0.00926866	-0.150096	0.131559	0.897062	-0.0414027	-0.171794	0.0889887	0.532629	-0.0232671	-0.154963	0.108429	0.728392	-0.00351734	-0.13407	0.127035	0.957762	-0.0362009	-0.170538	0.0981365	0.596372	-0.00515033	-0.138164	0.127863	0.939329	-0.00892678	-0.141441	0.123588	0.894652	0.00599872	-0.126609	0.138607	0.929143	-0.0052682	-0.138019	0.127482	0.937821	-0.0011374	-0.133877	0.131602	0.986561	-0.00483765
XL-HDL-L	-0.00351596	-0.135764	0.128732	0.958321	-0.0173595	-0.163557	0.128838	0.815451	-0.0106208	-0.151432	0.13019	0.882135	-0.0427234	-0.173026	0.0875796	0.519363	-0.0245423	-0.156128	0.107043	0.713916	-0.00447662	-0.134943	0.12599	0.946223	-0.0373195	-0.171579	0.0969404	0.584861	-0.00629498	-0.139205	0.126615	0.925823	-0.0104065	-0.142853	0.122041	0.877257	0.00487741	-0.127645	0.1374	0.942325	-0.00645265	-0.139113	0.126207	0.923828	-0.00224133	-0.13491	0.130427	0.973508	-0.00606999
XL-HDL-PL	0.0232026	-0.0851428	0.131548	0.673823	0.0175436	-0.102516	0.137603	0.773942	0.0207911	-0.093956	0.135538	0.721739	-0.00370806	-0.110194	0.102778	0.945426	0.00752515	-0.100425	0.115475	0.891007	0.0275141	-0.0794223	0.13445	0.613076	-0.000621906	-0.110117	0.108873	0.991092	0.020665	-0.0884543	0.129784	0.709721	0.0185965	-0.0898226	0.127016	0.736009	0.0300342	-0.0784651	0.138534	0.586424	0.0213457	-0.0872523	0.129944	0.69925	0.0239095	-0.0846663	0.132485	0.665152	0.0218489
XL-HDL-C	-0.0154485	-0.145231	0.114334	0.815004	-0.0294385	-0.170312	0.111435	0.681273	-0.0243957	-0.163152	0.11436	0.72966	-0.0559281	-0.183856	0.0719997	0.390385	-0.0350311	-0.163847	0.0937852	0.59302	-0.0163012	-0.14437	0.111768	0.80243	-0.0473458	-0.179099	0.0844074	0.480098	-0.0176172	-0.147856	0.112622	0.790326	-0.0249965	-0.155235	0.105242	0.705994	-0.00671393	-0.136842	0.123414	0.919216	-0.0187556	-0.149023	0.111512	0.777175	-0.0135573	-0.144108	0.116994	0.838254	-0.0187533
XL-HDL-CE	-0.0144169	-0.143111	0.114277	0.825716	-0.027467	-0.166393	0.111459	0.697573	-0.0229189	-0.160158	0.11432	0.742723	-0.0538059	-0.180609	0.0729971	0.404459	-0.0312452	-0.158849	0.0963584	0.630337	-0.0159709	-0.142979	0.111037	0.804767	-0.0446602	-0.175166	0.0858451	0.501276	-0.0163675	-0.145464	0.112729	0.803197	-0.0247124	-0.153968	0.104543	0.707072	-0.00577045	-0.13481	0.123269	0.929952	-0.0178482	-0.147061	0.111364	0.785997	-0.0124548	-0.141965	0.117056	0.850065	-0.0177294
XL-HDL-FC	-0.0173381	-0.148908	0.114232	0.795615	-0.0328655	-0.176848	0.111117	0.6537	-0.026823	-0.167735	0.114089	0.708299	-0.0588375	-0.18856	0.0708845	0.372894	-0.0430879	-0.17402	0.0878442	0.517828	-0.0164358	-0.146379	0.113508	0.803647	-0.0519964	-0.185789	0.0817961	0.445084	-0.0199625	-0.152113	0.112188	0.766526	-0.0246366	-0.156405	0.107132	0.71325	-0.00873508	-0.140618	0.123148	0.896411	-0.0201948	-0.152149	0.11176	0.763551	-0.0156882	-0.147878	0.116501	0.815542	-0.0204672
XL-HDL-TG	-0.0290896	-0.131954	0.0737746	0.578372	-0.0323995	-0.136371	0.071572	0.540285	-0.0379279	-0.147307	0.0714508	0.495625	-0.0569334	-0.158026	0.0441595	0.268709	-0.0511036	-0.153491	0.0512842	0.326875	-0.0369347	-0.139239	0.0653694	0.478057	-0.0495587	-0.153017	0.053899	0.346694	-0.0287821	-0.131805	0.0742407	0.582971	-0.0231931	-0.126449	0.0800629	0.65887	-0.0253905	-0.128329	0.0775479	0.627832	-0.0312985	-0.134478	0.071881	0.551093	-0.0277336	-0.131201	0.0757334	0.598341	-0.031106
L-HDL-P	0.00814431	-0.113773	0.130062	0.895529	-0.00125851	-0.134132	0.131615	0.985146	0.00563683	-0.118197	0.129471	0.928702	-0.0144688	-0.133834	0.104896	0.811672	-0.00997396	-0.13148	0.111532	0.871811	0.00109274	-0.119245	0.12143	0.985758	-0.0236924	-0.147547	0.100162	0.706916	0.00526846	-0.117444	0.127981	0.932742	0.00719229	-0.114609	0.128994	0.907593	0.000542872	-0.12161	0.122696	0.99303	0.00125842	-0.122664	0.12518	0.984074	0.0077099	-0.114405	0.129824	0.90123	0.00769656
L-HDL-L	0.0194363	-0.0823694	0.121242	0.707479	0.0140338	-0.0963402	0.124408	0.802645	0.0177844	-0.0854485	0.121017	0.7349	0.0028109	-0.0967746	0.102396	0.955752	0.00609547	-0.095173	0.107364	0.905814	0.0179245	-0.0824924	0.118341	0.725692	-0.00366428	-0.106726	0.0993978	0.944279	0.0168486	-0.0857897	0.119487	0.746953	0.0175124	-0.0842257	0.119251	0.735109	0.0131575	-0.0888205	0.115136	0.799793	0.0136331	-0.0901112	0.117377	0.79617	0.0192393	-0.0827133	0.121192	0.710705	0.0189978
L-HDL-PL	0.0267308	-0.0758066	0.129268	0.60841	0.0225879	-0.0875738	0.13275	0.686943	0.0251282	-0.079273	0.129529	0.636179	0.0126025	-0.0876303	0.112835	0.804795	0.0142033	-0.0875275	0.115934	0.78375	0.0252925	-0.0758344	0.126419	0.623026	0.00325165	-0.100672	0.107175	0.950955	0.0243071	-0.079013	0.127627	0.643806	0.025345	-0.0771415	0.127832	0.626937	0.0178276	-0.0851786	0.120834	0.733714	0.0202749	-0.0849092	0.125459	0.704783	0.0263411	-0.0763668	0.129049	0.614231	0.0263752
L-HDL-C	0.0114053	-0.0920678	0.114878	0.828472	0.00426873	-0.108467	0.117005	0.940667	0.00990928	-0.0944838	0.114302	0.851984	-0.00816698	-0.109467	0.093133	0.874079	-0.00228884	-0.105562	0.100985	0.96525	0.00793528	-0.094165	0.110036	0.878572	-0.0113989	-0.116005	0.0932074	0.830387	0.00868483	-0.0956286	0.112998	0.87	0.00864652	-0.0947811	0.112074	0.86947	0.00758756	-0.0958864	0.111062	0.885388	0.00648788	-0.0982531	0.111229	0.903088	0.011343	-0.092274	0.11496	0.829627	0.0110076
L-HDL-CE	0.00905899	-0.0957633	0.113881	0.865107	0.00153666	-0.112278	0.115351	0.978827	0.00762247	-0.0980116	0.113257	0.887204	-0.0102772	-0.112871	0.0923162	0.843897	-0.00451844	-0.109169	0.100133	0.932362	0.0048454	-0.0986154	0.108306	0.926647	-0.0138972	-0.119858	0.0920632	0.796553	0.0062504	-0.0994332	0.111934	0.907449	0.00676286	-0.0979937	0.111519	0.899017	0.0051192	-0.0997068	0.109945	0.923523	0.0040894	-0.101986	0.110165	0.939592	0.00892999	-0.0960408	0.113901	0.867195	0.00873293
L-HDL-FC	0.00809713	-0.10364	0.119834	0.886729	-0.00138238	-0.125408	0.122644	0.98252	0.00575299	-0.107838	0.119344	0.920697	-0.0158341	-0.125372	0.0937039	0.776303	-0.00875402	-0.120225	0.102717	0.877317	0.00306555	-0.107241	0.113372	0.956432	-0.0208331	-0.134281	0.0926148	0.718133	0.00519945	-0.107401	0.117799	0.927676	0.00382374	-0.10792	0.115568	0.946371	0.00442597	-0.107312	0.116164	0.937936	0.00321103	-0.109663	0.116085	0.955405	0.00798654	-0.103907	0.11988	0.88842	0.00755011
L-HDL-TG	-0.0201958	-0.146182	0.10579	0.752699	-0.0291729	-0.160505	0.102159	0.662412	-0.0249462	-0.154182	0.104289	0.704391	-0.0434655	-0.166717	0.0797859	0.488321	-0.041907	-0.167104	0.0832899	0.510676	-0.0220127	-0.146618	0.102593	0.728409	-0.0462423	-0.173358	0.0808737	0.47471	-0.0215867	-0.147853	0.10468	0.736844	-0.0139628	-0.140068	0.112143	0.827705	-0.0196452	-0.145485	0.106195	0.758954	-0.0249141	-0.151782	0.101954	0.699508	-0.0201183	-0.146288	0.106051	0.753961	-0.0216634
M-HDL-P	0.0547605	-0.0465842	0.156105	0.288582	0.0535509	-0.0482607	0.155362	0.301561	0.0544109	-0.0471264	0.155948	0.292577	0.0528706	-0.0459902	0.151731	0.293538	0.0471449	-0.0529258	0.147216	0.354712	0.0489382	-0.0511111	0.148988	0.33662	0.0405023	-0.0614969	0.142501	0.435261	0.054159	-0.0473698	0.155688	0.294774	0.0603692	-0.041682	0.16242	0.245378	0.0311185	-0.0750742	0.137311	0.564676	0.0483276	-0.0602096	0.156865	0.381686	0.0538398	-0.0479319	0.155612	0.298776	0.0557989
M-HDL-L	0.0530691	-0.048137	0.154275	0.303048	0.0517597	-0.0499864	0.153506	0.317683	0.0527324	-0.0486617	0.154127	0.307014	0.051479	-0.0472397	0.150198	0.305712	0.0455104	-0.0544096	0.14543	0.370901	0.0473746	-0.0525419	0.147291	0.351625	0.0385712	-0.0633202	0.140462	0.456974	0.0523776	-0.0490265	0.153782	0.310322	0.0582429	-0.043618	0.160104	0.261478	0.0294032	-0.0766022	0.135409	0.585657	0.0464458	-0.0619372	0.154829	0.399808	0.0521348	-0.0495026	0.153772	0.313677	0.0540837
M-HDL-PL	0.0570743	-0.0437489	0.157898	0.266264	0.0558487	-0.0454713	0.157169	0.279004	0.056625	-0.0444316	0.157682	0.271142	0.0536523	-0.0447162	0.152021	0.28407	0.049048	-0.0505245	0.148621	0.333241	0.0513559	-0.0481718	0.150884	0.310803	0.0430922	-0.0583784	0.144563	0.404067	0.0567613	-0.0442138	0.157736	0.269607	0.0624557	-0.038975	0.163886	0.226645	0.0342681	-0.0711507	0.139687	0.522942	0.0509942	-0.0570751	0.159063	0.353931	0.0562791	-0.0448855	0.157444	0.274587	0.0579754
M-HDL-C	0.0424255	-0.0586744	0.143526	0.409677	0.0407297	-0.0611984	0.142658	0.432384	0.0423309	-0.0589163	0.143578	0.411399	0.0434615	-0.0551237	0.142047	0.386431	0.0360017	-0.0637428	0.135746	0.478175	0.0372649	-0.0625865	0.137116	0.463353	0.0272347	-0.0746469	0.129116	0.599319	0.0412036	-0.0602152	0.142622	0.424737	0.0458822	-0.055714	0.147478	0.37496	0.0183074	-0.0873949	0.12401	0.733523	0.0346357	-0.0732038	0.142475	0.527919	0.0413441	-0.0602608	0.142949	0.424009	0.043443
M-HDL-CE	0.0399937	-0.0613014	0.141289	0.437895	0.0383539	-0.0636719	0.14038	0.460117	0.0400881	-0.0613533	0.14153	0.437473	0.0420723	-0.0567009	0.140845	0.402671	0.0344231	-0.0654913	0.134337	0.498397	0.0348822	-0.0651742	0.134939	0.493295	0.0252327	-0.0768217	0.127287	0.627002	0.0386992	-0.0629347	0.140333	0.454357	0.0435932	-0.0582326	0.145419	0.400287	0.015526	-0.0904228	0.121475	0.773304	0.0319817	-0.0758437	0.139807	0.559946	0.0388575	-0.0629787	0.140694	0.453413	0.0411082
M-HDL-FC	0.0501642	-0.0504571	0.150785	0.327443	0.048394	-0.0534282	0.150216	0.350486	0.049556	-0.0513909	0.150503	0.334889	0.0474029	-0.0507414	0.145547	0.342729	0.0408487	-0.0585288	0.140226	0.419316	0.0450076	-0.054375	0.14439	0.373622	0.0338298	-0.0676421	0.135302	0.512363	0.0492304	-0.0516371	0.150098	0.33769	0.0529474	-0.0480226	0.153918	0.303022	0.0278237	-0.0769468	0.132594	0.601709	0.0432628	-0.0644589	0.150984	0.430037	0.0492848	-0.0517069	0.150276	0.337751	0.05079
M-HDL-TG	0.0628204	-0.0427599	0.168401	0.242652	0.0680874	-0.0391005	0.175275	0.212333	0.062082	-0.0440715	0.168235	0.250778	0.0534491	-0.0497512	0.156649	0.309015	0.0568107	-0.0482229	0.161844	0.288091	0.0586343	-0.0458771	0.163146	0.270531	0.0633759	-0.0424107	0.169163	0.23942	0.0653217	-0.0407415	0.171385	0.22655	0.0745177	-0.0321854	0.181221	0.170427	0.0536805	-0.0524934	0.159854	0.320654	0.0597395	-0.0465563	0.166035	0.269708	0.0626127	-0.0431238	0.168349	0.244903	0.063335
S-HDL-P	0.00862324	-0.0884166	0.105663	0.861336	0.0108227	-0.0869491	0.108594	0.827753	0.00999952	-0.0876713	0.10767	0.840508	0.0237001	-0.071234	0.118634	0.623668	0.00758172	-0.0883515	0.103515	0.876543	0.0101925	-0.0857328	0.106118	0.834551	0.00862171	-0.0885606	0.105804	0.861555	0.009856	-0.0874291	0.107141	0.842151	0.0114511	-0.0860176	0.10892	0.817364	-0.0190122	-0.120928	0.0829038	0.713858	-0.00196982	-0.104913	0.100974	0.969994	0.00802591	-0.0892307	0.105282	0.871137	0.00925009
S-HDL-L	0.00667683	-0.0896697	0.103023	0.891646	0.0084683	-0.0884248	0.105361	0.863597	0.00784044	-0.0890143	0.104695	0.873572	0.0220892	-0.0721698	0.116348	0.645091	0.00547582	-0.089747	0.100699	0.909999	0.00875928	-0.0865178	0.104036	0.856587	0.00608203	-0.0904637	0.102628	0.901445	0.00769698	-0.0888562	0.10425	0.875481	0.00890577	-0.0878169	0.105628	0.856374	-0.0206735	-0.121766	0.0804188	0.687713	-0.00415132	-0.106473	0.0981706	0.936432	0.00609008	-0.090469	0.102649	0.901332	0.00719423
S-HDL-PL	0.0131861	-0.0845283	0.1109	0.790819	0.0166632	-0.0824911	0.115818	0.741159	0.0183676	-0.0837747	0.12051	0.723751	0.0200642	-0.0753823	0.115511	0.679476	0.0106828	-0.0857612	0.107127	0.827637	0.00397859	-0.0925683	0.100526	0.935436	0.0131916	-0.0844445	0.110828	0.79056	0.0144373	-0.0835259	0.112401	0.772061	0.0202852	-0.0783445	0.118915	0.686032	-0.013291	-0.115657	0.0890748	0.798549	0.00491178	-0.0966751	0.106499	0.924278	0.0122077	-0.0858771	0.110292	0.806732	0.0150617
S-HDL-C	-8.31369e-06	-0.0935645	0.0935479	0.999861	-0.00115789	-0.095029	0.0927132	0.980656	-0.00218326	-0.0972969	0.0929304	0.96401	0.0193868	-0.0721827	0.110956	0.677318	0.000665813	-0.0918174	0.0931491	0.988709	0.0133784	-0.0803882	0.107145	0.779126	-0.00321823	-0.0977414	0.0913049	0.946638	-0.000267281	-0.0939464	0.0934118	0.995525	-0.00463552	-0.0983087	0.0890376	0.922507	-0.0171189	-0.11255	0.0783118	0.72439	-0.00943613	-0.107284	0.0884116	0.849646	-9.48209e-05	-0.0937948	0.0936051	0.998413	-0.000996381
S-HDL-CE	0.00620867	-0.0878716	0.100289	0.896786	0.00468265	-0.0898786	0.0992439	0.922455	0.00341135	-0.0937353	0.100558	0.944968	0.0262283	-0.0658422	0.118299	0.575581	0.00868718	-0.0843968	0.101771	0.854444	0.0231839	-0.0715084	0.117876	0.630369	0.00344607	-0.0917012	0.0985933	0.94324	0.00578908	-0.0884241	0.100002	0.903861	0.000137375	-0.0941447	0.0944195	0.997715	-0.00718206	-0.102433	0.0880685	0.88217	-0.00159777	-0.0990037	0.0958081	0.974277	0.00621407	-0.0880134	0.100442	0.896857	0.00495815
S-HDL-FC	-0.024926	-0.117578	0.067726	0.597001	-0.0239524	-0.116895	0.06899	0.612511	-0.0234336	-0.118171	0.0713038	0.626867	-0.0170219	-0.107499	0.0734552	0.71154	-0.0316416	-0.12309	0.0598068	0.496555	-0.0304539	-0.121853	0.0609456	0.512611	-0.0278682	-0.120555	0.0648184	0.554587	-0.024423	-0.117221	0.0683748	0.604986	-0.021786	-0.114931	0.0713592	0.645733	-0.0499826	-0.146023	0.0460575	0.306666	-0.0362937	-0.133165	0.0605777	0.461612	-0.0253552	-0.118178	0.0674677	0.591383	-0.0243337
S-HDL-TG	-0.0125898	-0.117713	0.0925336	0.813892	-0.00732313	-0.11743	0.102784	0.895983	-0.0113409	-0.117134	0.0944525	0.83311	-0.0160385	-0.118668	0.0865905	0.758706	-0.0137678	-0.117802	0.0902667	0.794762	-0.0137985	-0.118012	0.0904153	0.794656	0.000254444	-0.105151	0.10566	0.996214	-0.00834297	-0.115312	0.0986256	0.87815	-0.0041004	-0.109765	0.101564	0.939195	-0.0165236	-0.121646	0.0885987	0.757349	-0.0126408	-0.117851	0.092569	0.813301	-0.0117305	-0.11714	0.093679	0.826847	-0.0121743
XXL-VLDL-PL-PC	0.0731711	-0.0249933	0.171336	0.143511	0.0768202	-0.022254	0.175894	0.128136	0.074342	-0.0241673	0.172851	0.138609	0.0597354	-0.0364161	0.155887	0.222517	0.0668653	-0.0304423	0.164173	0.177371	0.062182	-0.035097	0.159461	0.209466	0.0673635	-0.0309802	0.165707	0.178738	0.0746876	-0.0237406	0.173116	0.136468	0.0783565	-0.0206404	0.177353	0.120418	0.0559379	-0.0450589	0.156935	0.276698	0.0690795	-0.03413	0.172289	0.188852	0.0732804	-0.0250232	0.171584	0.14348	0.0725177
XXL-VLDL-C-PC	0.0483111	-0.0499122	0.146534	0.333971	0.0480666	-0.0502958	0.146429	0.3371	0.0493712	-0.0547012	0.153444	0.351384	0.0363303	-0.0597589	0.13242	0.457531	0.0453132	-0.0517178	0.142344	0.358927	0.0458261	-0.0517563	0.143408	0.356237	0.0527978	-0.0455228	0.151118	0.291553	0.0475447	-0.0508368	0.145926	0.342458	0.0517545	-0.0464377	0.149947	0.300557	0.0535694	-0.0447644	0.151903	0.284644	0.0462642	-0.0523002	0.144829	0.356489	0.0486198	-0.0497598	0.146999	0.331661	0.0470877
XXL-VLDL-CE-PC	0.0443038	-0.0539756	0.142583	0.375833	0.0428218	-0.0561191	0.141763	0.395159	0.0471308	-0.0611584	0.15542	0.392514	0.034434	-0.0616517	0.13052	0.48131	0.0414695	-0.0556213	0.13856	0.401377	0.04722	-0.0505771	0.145017	0.342876	0.0466084	-0.0517983	0.145015	0.352143	0.0427003	-0.0559426	0.141343	0.395075	0.045108	-0.0531469	0.143363	0.367113	0.055885	-0.043135	0.154905	0.267692	0.0444432	-0.0539219	0.142808	0.374746	0.0444719	-0.0539517	0.142895	0.374722	0.0428859
XXL-VLDL-FC-PC	0.030632	-0.0680471	0.129311	0.541847	0.0366754	-0.0646702	0.138021	0.477028	0.0321796	-0.0670991	0.131458	0.524151	0.0200869	-0.0763917	0.116566	0.682378	0.0288854	-0.0685422	0.126313	0.560124	0.016173	-0.0817744	0.11412	0.745511	0.0381124	-0.0605921	0.136817	0.448026	0.0330897	-0.066163	0.132342	0.51238	0.0394747	-0.0599759	0.138925	0.435452	0.0185348	-0.0811127	0.118182	0.714664	0.0245987	-0.0766812	0.125878	0.633108	0.0311085	-0.0677508	0.129968	0.536323	0.0307602
XXL-VLDL-TG-PC	-0.0647078	-0.161111	0.0316954	0.187611	-0.0653964	-0.161974	0.0311816	0.18376	-0.0656277	-0.165316	0.0340606	0.196203	-0.0503514	-0.144775	0.0440722	0.294934	-0.0601041	-0.155466	0.0352579	0.215898	-0.0588768	-0.154536	0.0367821	0.226833	-0.0664304	-0.162981	0.0301205	0.176813	-0.064505	-0.161022	0.0320121	0.189513	-0.0690266	-0.165522	0.0274686	0.160305	-0.0620673	-0.158477	0.0343424	0.206239	-0.0609929	-0.158855	0.0368692	0.221045	-0.0650005	-0.161551	0.0315503	0.186297	-0.0635884
XL-VLDL-PL-PC	0.0773013	-0.0289243	0.183527	0.153222	0.0789749	-0.0276058	0.185556	0.145884	0.0791139	-0.0311601	0.189388	0.159091	0.0776789	-0.0259845	0.181342	0.141406	0.0816285	-0.0232047	0.186462	0.126538	0.0830708	-0.0223366	0.188478	0.122016	0.0823171	-0.0242922	0.188926	0.129728	0.0774631	-0.0288897	0.183816	0.152854	0.0857893	-0.0210457	0.192624	0.115139	0.0661038	-0.0410266	0.173234	0.225672	0.0726804	-0.0381914	0.183552	0.198095	0.0784536	-0.0280741	0.184981	0.148353	0.0760846
XL-VLDL-C-PC	0.00888968	-0.0901319	0.107911	0.859927	0.00610441	-0.0942588	0.106468	0.904832	0.00518073	-0.0998637	0.110225	0.922768	0.00524041	-0.0915157	0.101997	0.915212	0.00757268	-0.0903774	0.105523	0.879208	0.0105333	-0.0875035	0.10857	0.832729	0.00903526	-0.090073	0.108143	0.857774	0.00619114	-0.0935914	0.105974	0.902926	0.00561128	-0.0934737	0.104696	0.911362	0.0193898	-0.0804162	0.119196	0.702568	0.00901811	-0.0900827	0.108119	0.858036	0.00899703	-0.0901602	0.108154	0.858444	0.00769924
[truncated: 128 more rows]
[truncated: 15 more columns]

## Sheet: Change in search speed
Metabolite	Model 1				BMI (64 y)				Lipid Medication (64 y)				Childhood cognition (15 y)				Education (26 y)				SEP (53 y)				SEP (childhood)				Smoking (20-64 y)				Exercise (60-64 y)				Alcohol consumption (36 -64 y)				Diet (60-64 y): Carbohydrates				Diet (60-64 y): Total saturated total fatty acids nutrient density				Diet (60-64 y): Total Fat nutrient density
[truncated: 234 more rows]
[truncated: 15 more columns]
