# Supplementary material for: Lifetime cognition and late midlife blood metabolites: findings from a British birth cohort
Source: Transl Psychiatry. 2018 Sep 26;8:203. doi: 10.1038/s41398-018-0253-0 (PMC6158182; doi:10.1038/s41398-018-0253-0)
Supplement: Supplementary file 4 — sup table 1 [file 41398_2018_253_MOESM4_ESM.xlsx]

## Sheet: Sheet1
Full name	Abbreviation	Original Unit	Unit used	Transformation	Category
Concentration of chylomicrons and extremely large VLDL particles	XXL-VLDL-P	mol/l	umol/L		Lipoprotein subclasses − Concentration
Total lipids in chylomicrons and extremely large VLDL	XXL-VLDL-L	mmol/l	mmol/l		Lipoprotein subclasses − Concentration
Phospholipids in chylomicrons and extremely large VLDL	XXL-VLDL-PL	mmol/l	mmol/l		Lipoprotein subclasses − Concentration
Total cholesterol in chylomicrons and extremely large VLDL	XXL-VLDL-C	mmol/l	mmol/l		Lipoprotein subclasses − Concentration
Cholesterol esters in chylomicrons and extremely large VLDL	XXL-VLDL-CE	mmol/l	umol/l	log( metabolite + 0.1)	Lipoprotein subclasses − Concentration
Free cholesterol in chylomicrons and extremely large VLDL	XXL-VLDL-FC	mmol/l	mmol/l	log	Lipoprotein subclasses − Concentration
Triglycerides in chylomicrons and extremely large VLDL	XXL-VLDL-TG	mmol/l	mmol/l	log	Lipoprotein subclasses − Concentration
Concentration of very large VLDL particles	XL-VLDL-P	mol/l	umol/L	log	Lipoprotein subclasses − Concentration
Total lipids in very large VLDL	XL-VLDL-L	mmol/l	mmol/l	log	Lipoprotein subclasses − Concentration
Phospholipids in very large VLDL	XL-VLDL-PL	mmol/l	umol/l	log( metabolite + 0.1)	Lipoprotein subclasses − Concentration
Total cholesterol in very large VLDL	XL-VLDL-C	mmol/l	mmol/l	log	Lipoprotein subclasses − Concentration
Cholesterol esters in very large VLDL	XL-VLDL-CE	mmol/l	umol/l	log( metabolite + 0.1)	Lipoprotein subclasses − Concentration
Free cholesterol in very large VLDL	XL-VLDL-FC	mmol/l	mmol/l	log	Lipoprotein subclasses − Concentration
Triglycerides in very large VLDL	XL-VLDL-TG	mmol/l	mmol/l	log	Lipoprotein subclasses − Concentration
Concentration of large VLDL particles	L-VLDL-P	mol/l	umol/L	log	Lipoprotein subclasses − Concentration
Total lipids in large VLDL	L-VLDL-L	mmol/l	mmol/l	log	Lipoprotein subclasses − Concentration
Phospholipids in large VLDL	L-VLDL-PL	mmol/l	mmol/l	log	Lipoprotein subclasses − Concentration
Total cholesterol in large VLDL	L-VLDL-C	mmol/l	mmol/l	log	Lipoprotein subclasses − Concentration
Cholesterol esters in large VLDL	L-VLDL-CE	mmol/l	mmol/l	log	Lipoprotein subclasses − Concentration
Free cholesterol in large VLDL	L-VLDL-FC	mmol/l	umol/l	log( metabolite + 0.1)	Lipoprotein subclasses − Concentration
Triglycerides in large VLDL	L-VLDL-TG	mmol/l	mmol/l	log	Lipoprotein subclasses − Concentration
Concentration of medium VLDL particles	M-VLDL-P	mol/l	mmol/l	log	Lipoprotein subclasses − Concentration
Total lipids in medium VLDL	M-VLDL-L	mmol/l	mmol/l	log	Lipoprotein subclasses − Concentration
Phospholipids in medium VLDL	M-VLDL-PL	mmol/l	mmol/l	log	Lipoprotein subclasses − Concentration
Total cholesterol in medium VLDL	M-VLDL-C	mmol/l	mmol/l	log	Lipoprotein subclasses − Concentration
Cholesterol esters in medium VLDL	M-VLDL-CE	mmol/l	mmol/l	log	Lipoprotein subclasses − Concentration
Free cholesterol in medium VLDL	M-VLDL-FC	mmol/l	mmol/l	log	Lipoprotein subclasses − Concentration
Triglycerides in medium VLDL	M-VLDL-TG	mmol/l	mmol/l	log	Lipoprotein subclasses − Concentration
Concentration of small VLDL particles	S-VLDL-P	mol/l	mmol/l	log	Lipoprotein subclasses − Concentration
Total lipids in small VLDL	S-VLDL-L	mmol/l	mmol/l	log	Lipoprotein subclasses − Concentration
Phospholipids in small VLDL	S-VLDL-PL	mmol/l	mmol/l		Lipoprotein subclasses − Concentration
Total cholesterol in small VLDL	S-VLDL-C	mmol/l	mmol/l	log	Lipoprotein subclasses − Concentration
Cholesterol esters in small VLDL	S-VLDL-CE	mmol/l	mmol/l	log	Lipoprotein subclasses − Concentration
Free cholesterol in small VLDL	S-VLDL-FC	mmol/l	mmol/l	log	Lipoprotein subclasses − Concentration
Triglycerides in small VLDL	S-VLDL-TG	mmol/l	mmol/l	log( metabolite + 0.1)	Lipoprotein subclasses − Concentration
Concentration of very small VLDL particles	XS-VLDL-P	mol/l	mmol/l	log	Lipoprotein subclasses − Concentration
Total lipids in very small VLDL	XS-VLDL-L	mmol/l	mmol/l	log	Lipoprotein subclasses − Concentration
Phospholipids in very small VLDL	XS-VLDL-PL	mmol/l	mmol/l	log	Lipoprotein subclasses − Concentration
Total cholesterol in very small VLDL	XS-VLDL-C	mmol/l	mmol/l		Lipoprotein subclasses − Concentration
Cholesterol esters in very small VLDL	XS-VLDL-CE	mmol/l	mmol/l		Lipoprotein subclasses − Concentration
Free cholesterol in very small VLDL	XS-VLDL-FC	mmol/l	mmol/l	log	Lipoprotein subclasses − Concentration
Triglycerides in very small VLDL	XS-VLDL-TG	mmol/l	mmol/l	log( metabolite + 0.1)	Lipoprotein subclasses − Concentration
Concentration of IDL particles	IDL-P	mol/l	mmol/l	log	Lipoprotein subclasses − Concentration
Total lipids in IDL	IDL-L	mmol/l	mmol/l		Lipoprotein subclasses − Concentration
Phospholipids in IDL	IDL-PL	mmol/l	mmol/l		Lipoprotein subclasses − Concentration
Total cholesterol in IDL	IDL-C	mmol/l	mmol/l		Lipoprotein subclasses − Concentration
Cholesterol esters in IDL	IDL-CE	mmol/l	mmol/l		Lipoprotein subclasses − Concentration
Free cholesterol in IDL	IDL-FC	mmol/l	mmol/l		Lipoprotein subclasses − Concentration
Triglycerides in IDL	IDL-TG	mmol/l	mmol/l		Lipoprotein subclasses − Concentration
Concentration of large LDL particles	L-LDL-P	mol/l	mmol/l	log	Lipoprotein subclasses − Concentration
Total lipids in large LDL	L-LDL-L	mmol/l	mmol/l	log	Lipoprotein subclasses − Concentration
Phospholipids in large LDL	L-LDL-PL	mmol/l	mmol/l		Lipoprotein subclasses − Concentration
Total cholesterol in large LDL	L-LDL-C	mmol/l	mmol/l		Lipoprotein subclasses − Concentration
Cholesterol esters in large LDL	L-LDL-CE	mmol/l	mmol/l	log	Lipoprotein subclasses − Concentration
Free cholesterol in large LDL	L-LDL-FC	mmol/l	mmol/l		Lipoprotein subclasses − Concentration
Triglycerides in large LDL	L-LDL-TG	mmol/l	mmol/l	log	Lipoprotein subclasses − Concentration
Concentration of medium LDL particles	M-LDL-P	mol/l	mmol/l	log	Lipoprotein subclasses − Concentration
Total lipids in medium LDL	M-LDL-L	mmol/l	mmol/l	log	Lipoprotein subclasses − Concentration
Phospholipids in medium LDL	M-LDL-PL	mmol/l	mmol/l	log	Lipoprotein subclasses − Concentration
Total cholesterol in medium LDL	M-LDL-C	mmol/l	mmol/l		Lipoprotein subclasses − Concentration
Cholesterol esters in medium LDL	M-LDL-CE	mmol/l	mmol/l		Lipoprotein subclasses − Concentration
Free cholesterol in medium LDL	M-LDL-FC	mmol/l	mmol/l	log	Lipoprotein subclasses − Concentration
Triglycerides in medium LDL	M-LDL-TG	mmol/l	mmol/l		Lipoprotein subclasses − Concentration
Concentration of small LDL particles	S-LDL-P	mol/l	mmol/l	log	Lipoprotein subclasses − Concentration
Total lipids in small LDL	S-LDL-L	mmol/l	mmol/l	log	Lipoprotein subclasses − Concentration
Phospholipids in small LDL	S-LDL-PL	mmol/l	mmol/l	log	Lipoprotein subclasses − Concentration
Total cholesterol in small LDL	S-LDL-C	mmol/l	mmol/l		Lipoprotein subclasses − Concentration
Cholesterol esters in small LDL	S-LDL-CE	mmol/l	mmol/l		Lipoprotein subclasses − Concentration
Free cholesterol in small LDL	S-LDL-FC	mmol/l	mmol/l	log	Lipoprotein subclasses − Concentration
Triglycerides in small LDL	S-LDL-TG	mmol/l	mmol/l	log	Lipoprotein subclasses − Concentration
Concentration of very large HDL particles	XL-HDL-P	mol/l	mmol/l		Lipoprotein subclasses − Concentration
Total lipids in very large HDL	XL-HDL-L	mmol/l	mmol/l		Lipoprotein subclasses − Concentration
Phospholipids in very large HDL	XL-HDL-PL	mmol/l	mmol/l	log( metabolite + 0.1)	Lipoprotein subclasses − Concentration
Total cholesterol in very large HDL	XL-HDL-C	mmol/l	mmol/l		Lipoprotein subclasses − Concentration
Cholesterol esters in very large HDL	XL-HDL-CE	mmol/l	mmol/l		Lipoprotein subclasses − Concentration
Free cholesterol in very large HDL	XL-HDL-FC	mmol/l	mmol/l		Lipoprotein subclasses − Concentration
Triglycerides in very large HDL	XL-HDL-TG	mmol/l	mmol/l	log	Lipoprotein subclasses − Concentration
Concentration of large HDL particles	L-HDL-P	mol/l	mmol/l		Lipoprotein subclasses − Concentration
Total lipids in large HDL	L-HDL-L	mmol/l	mmol/l	log( metabolite + 0.1)	Lipoprotein subclasses − Concentration
Phospholipids in large HDL	L-HDL-PL	mmol/l	mmol/l	log( metabolite + 0.1)	Lipoprotein subclasses − Concentration
Total cholesterol in large HDL	L-HDL-C	mmol/l	mmol/l	log( metabolite + 0.1)	Lipoprotein subclasses − Concentration
Cholesterol esters in large HDL	L-HDL-CE	mmol/l	mmol/l	log( metabolite + 0.1)	Lipoprotein subclasses − Concentration
Free cholesterol in large HDL	L-HDL-FC	mmol/l	mmol/l	log( metabolite + 0.1)	Lipoprotein subclasses − Concentration
Triglycerides in large HDL	L-HDL-TG	mmol/l	mmol/l		Lipoprotein subclasses − Concentration
Concentration of medium HDL particles	M-HDL-P	mol/l	mmol/l		Lipoprotein subclasses − Concentration
Total lipids in medium HDL	M-HDL-L	mmol/l	mmol/l		Lipoprotein subclasses − Concentration
Phospholipids in medium HDL	M-HDL-PL	mmol/l	mmol/l		Lipoprotein subclasses − Concentration
Total cholesterol in medium HDL	M-HDL-C	mmol/l	mmol/l		Lipoprotein subclasses − Concentration
Cholesterol esters in medium HDL	M-HDL-CE	mmol/l	mmol/l		Lipoprotein subclasses − Concentration
Free cholesterol in medium HDL	M-HDL-FC	mmol/l	mmol/l		Lipoprotein subclasses − Concentration
Triglycerides in medium HDL	M-HDL-TG	mmol/l	mmol/l		Lipoprotein subclasses − Concentration
Concentration of small HDL particles	S-HDL-P	mol/l	mmol/l		Lipoprotein subclasses − Concentration
Total lipids in small HDL	S-HDL-L	mmol/l	mmol/l		Lipoprotein subclasses − Concentration
Phospholipids in small HDL	S-HDL-PL	mmol/l	mmol/l		Lipoprotein subclasses − Concentration
Total cholesterol in small HDL	S-HDL-C	mmol/l	mmol/l		Lipoprotein subclasses − Concentration
Cholesterol esters in small HDL	S-HDL-CE	mmol/l	mmol/l		Lipoprotein subclasses − Concentration
Free cholesterol in small HDL	S-HDL-FC	mmol/l	mmol/l		Lipoprotein subclasses − Concentration
Triglycerides in small HDL	S-HDL-TG	mmol/l	mmol/l		Lipoprotein subclasses − Concentration
Phospholipids to total lipds ratio in chylomicrons and extremely large VLDL	XXL-VLDL-PL-PC	%	%		Lipoprotein subclasses − Composition
Total cholesterol to total lipids ratio in chylomicrons and extremely large VLDL	XXL-VLDL-C-PC	%	%		Lipoprotein subclasses − Composition
Cholesterol esters to total lipids ratio in chylomicrons and extremely large VLDL	XXL-VLDL-CE-PC	%	%		Lipoprotein subclasses − Composition
Free cholesterol to total lipids ratio in chylomicrons and extremely large VLDL	XXL-VLDL-FC-PC	%	%		Lipoprotein subclasses − Composition
Triglycerides to total lipids ratio in chylomicrons and extremely large VLDL	XXL-VLDL-TG-PC	%	%		Lipoprotein subclasses − Composition
Phospholipids to total lipds ratio in very large VLDL	XL-VLDL-PL-PC	%	%		Lipoprotein subclasses − Composition
Total cholesterol to total lipids ratio in very large VLDL	XL-VLDL-C-PC	%	%		Lipoprotein subclasses − Composition
Cholesterol esters to total lipids ratio in very large VLDL	XL-VLDL-CE-PC	%	%	log( metabolite + 1)	Lipoprotein subclasses − Composition
Free cholesterol to total lipids ratio in very large VLDL	XL-VLDL-FC-PC	%	%		Lipoprotein subclasses − Composition
Triglycerides to total lipids ratio in very large VLDL	XL-VLDL-TG-PC	%	%		Lipoprotein subclasses − Composition
Phospholipids to total lipds ratio in large VLDL	L-VLDL-PL-PC	%	%		Lipoprotein subclasses − Composition
Total cholesterol to total lipids ratio in large VLDL	L-VLDL-C-PC	%	%		Lipoprotein subclasses − Composition
Cholesterol esters to total lipids ratio in large VLDL	L-VLDL-CE-PC	%	%		Lipoprotein subclasses − Composition
Free cholesterol to total lipids ratio in large VLDL	L-VLDL-FC-PC	%	%		Lipoprotein subclasses − Composition
Triglycerides to total lipids ratio in large VLDL	L-VLDL-TG-PC	%	%		Lipoprotein subclasses − Composition
Phospholipids to total lipds ratio in medium VLDL	M-VLDL-PL-PC	%	%		Lipoprotein subclasses − Composition
Total cholesterol to total lipids ratio in medium VLDL	M-VLDL-C-PC	%	%		Lipoprotein subclasses − Composition
Cholesterol esters to total lipids ratio in medium VLDL	M-VLDL-CE-PC	%	%		Lipoprotein subclasses − Composition
Free cholesterol to total lipids ratio in medium VLDL	M-VLDL-FC-PC	%	%		Lipoprotein subclasses − Composition
Triglycerides to total lipids ratio in medium VLDL	M-VLDL-TG-PC	%	%		Lipoprotein subclasses − Composition
Phospholipids to total lipds ratio in small VLDL	S-VLDL-PL-PC	%	%		Lipoprotein subclasses − Composition
Total cholesterol to total lipids ratio in small VLDL	S-VLDL-C-PC	%	%		Lipoprotein subclasses − Composition
Cholesterol esters to total lipids ratio in small VLDL	S-VLDL-CE-PC	%	%		Lipoprotein subclasses − Composition
Free cholesterol to total lipids ratio in small VLDL	S-VLDL-FC-PC	%	%		Lipoprotein subclasses − Composition
Triglycerides to total lipids ratio in small VLDL	S-VLDL-TG-PC	%	%		Lipoprotein subclasses − Composition
Phospholipids to total lipds ratio in very small VLDL	XS-VLDL-PL-PC	%	%		Lipoprotein subclasses − Composition
Total cholesterol to total lipids ratio in very small VLDL	XS-VLDL-C-PC	%	%		Lipoprotein subclasses − Composition
Cholesterol esters to total lipids ratio in very small VLDL	XS-VLDL-CE-PC	%	%		Lipoprotein subclasses − Composition
Free cholesterol to total lipids ratio in very small VLDL	XS-VLDL-FC-PC	%	%		Lipoprotein subclasses − Composition
Triglycerides to total lipids ratio in very small VLDL	XS-VLDL-TG-PC	%	%		Lipoprotein subclasses − Composition
Phospholipids to total lipds ratio in IDL	IDL-PL-PC	%	%		Lipoprotein subclasses − Composition
Total cholesterol to total lipids ratio in IDL	IDL-C-PC	%	%		Lipoprotein subclasses − Composition
Cholesterol esters to total lipids ratio in IDL	IDL-CE-PC	%	%		Lipoprotein subclasses − Composition
Free cholesterol to total lipids ratio in IDL	IDL-FC-PC	%	%		Lipoprotein subclasses − Composition
Triglycerides to total lipids ratio in IDL	IDL-TG-PC	%	%		Lipoprotein subclasses − Composition
Phospholipids to total lipds ratio in large LDL	L-LDL-PL-PC	%	%		Lipoprotein subclasses − Composition
Total cholesterol to total lipids ratio in large LDL	L-LDL-C-PC	%	%		Lipoprotein subclasses − Composition
Cholesterol esters to total lipids ratio in large LDL	L-LDL-CE-PC	%	%		Lipoprotein subclasses − Composition
Free cholesterol to total lipids ratio in large LDL	L-LDL-FC-PC	%	%		Lipoprotein subclasses − Composition
Triglycerides to total lipids ratio in large LDL	L-LDL-TG-PC	%	%		Lipoprotein subclasses − Composition
Phospholipids to total lipds ratio in medium LDL	M-LDL-PL-PC	%	%		Lipoprotein subclasses − Composition
Total cholesterol to total lipids ratio in medium LDL	M-LDL-C-PC	%	%		Lipoprotein subclasses − Composition
Cholesterol esters to total lipids ratio in medium LDL	M-LDL-CE-PC	%	%		Lipoprotein subclasses − Composition
Free cholesterol to total lipids ratio in medium LDL	M-LDL-FC-PC	%	%		Lipoprotein subclasses − Composition
Triglycerides to total lipids ratio in medium LDL	M-LDL-TG-PC	%	%		Lipoprotein subclasses − Composition
Phospholipids to total lipds ratio in small LDL	S-LDL-PL-PC	%	%	log	Lipoprotein subclasses − Composition
Total cholesterol to total lipids ratio in small LDL	S-LDL-C-PC	%	%		Lipoprotein subclasses − Composition
Cholesterol esters to total lipids ratio in small LDL	S-LDL-CE-PC	%	%		Lipoprotein subclasses − Composition
Free cholesterol to total lipids ratio in small LDL	S-LDL-FC-PC	%	%		Lipoprotein subclasses − Composition
Triglycerides to total lipids ratio in small LDL	S-LDL-TG-PC	%	%		Lipoprotein subclasses − Composition
Phospholipids to total lipds ratio in very large HDL	XL-HDL-PL-PC	%	%		Lipoprotein subclasses − Composition
Total cholesterol to total lipids ratio in very large HDL	XL-HDL-C-PC	%	%		Lipoprotein subclasses − Composition
Cholesterol esters to total lipids ratio in very large HDL	XL-HDL-CE-PC	%	%		Lipoprotein subclasses − Composition
Free cholesterol to total lipids ratio in very large HDL	XL-HDL-FC-PC	%	%		Lipoprotein subclasses − Composition
Triglycerides to total lipids ratio in very large HDL	XL-HDL-TG-PC	%	%	log	Lipoprotein subclasses − Composition
Phospholipids to total lipds ratio in large HDL	L-HDL-PL-PC	%	%	log	Lipoprotein subclasses − Composition
Total cholesterol to total lipids ratio in large HDL	L-HDL-C-PC	%	%		Lipoprotein subclasses − Composition
Cholesterol esters to total lipids ratio in large HDL	L-HDL-CE-PC	%	%		Lipoprotein subclasses − Composition
Free cholesterol to total lipids ratio in large HDL	L-HDL-FC-PC	%	%		Lipoprotein subclasses − Composition
Triglycerides to total lipids ratio in large HDL	L-HDL-TG-PC	%	%	log	Lipoprotein subclasses − Composition
Phospholipids to total lipds ratio in medium HDL	M-HDL-PL-PC	%	%	log	Lipoprotein subclasses − Composition
Total cholesterol to total lipids ratio in medium HDL	M-HDL-C-PC	%	%		Lipoprotein subclasses − Composition
Cholesterol esters to total lipids ratio in medium HDL	M-HDL-CE-PC	%	%		Lipoprotein subclasses − Composition
Free cholesterol to total lipids ratio in medium HDL	M-HDL-FC-PC	%	%		Lipoprotein subclasses − Composition
Triglycerides to total lipids ratio in medium HDL	M-HDL-TG-PC	%	%	log	Lipoprotein subclasses − Composition
Phospholipids to total lipds ratio in small HDL	S-HDL-PL-PC	%	%	log	Lipoprotein subclasses − Composition
Total cholesterol to total lipids ratio in small HDL	S-HDL-C-PC	%	%		Lipoprotein subclasses − Composition
Cholesterol esters to total lipids ratio in small HDL	S-HDL-CE-PC	%	%		Lipoprotein subclasses − Composition
Free cholesterol to total lipids ratio in small HDL	S-HDL-FC-PC	%	%		Lipoprotein subclasses − Composition
Triglycerides to total lipids ratio in small HDL	S-HDL-TG-PC	%	%		Lipoprotein subclasses − Composition
Mean diameter for VLDL particles	VLDL-D	nm	nm		Lipoprotein particle sizes
Mean diameter for LDL particles	LDL-D	nm	nm		Lipoprotein particle sizes
Mean diameter for HDL particles	HDL-D	nm	nm		Lipoprotein particle sizes
Serum total cholesterol	Serum-C	mmol/l	mmol/l		Cholesterol
Total cholesterol in VLDL	VLDL-C	mmol/l	mmol/l	log	Cholesterol
RemNAt cholesterol (non-HDL, non-LDL -cholesterol)	RemNAt-C	mmol/l	mmol/l	log	Cholesterol
Total cholesterol in LDL	LDL-C	mmol/l	mmol/l		Cholesterol
Total cholesterol in HDL	HDL-C	mmol/l	mmol/l	log	Cholesterol
Total cholesterol in HDL2	HDL2-C	mmol/l	mmol/l	log	Cholesterol
Total cholesterol in HDL3	HDL3-C	mmol/l	mmol/l	log	Cholesterol
Esterified cholesterol	EstC	mmol/l	mmol/l		Cholesterol
Free cholesterol	FreeC	mmol/l	mmol/l		Cholesterol
Serum total triglycerides	Serum-TG	mmol/l	mmol/l	log	Glycerides & phospholipids
Triglycerides in VLDL	VLDL-TG	mmol/l	mmol/l	log	Glycerides & phospholipids
Triglycerides in LDL	LDL-TG	mmol/l	mmol/l	log	Glycerides & phospholipids
Triglycerides in HDL	HDL-TG	mmol/l	mmol/l	log	Glycerides & phospholipids
Diacylglycerol	DAG	mmol/l	mmol/l		Glycerides & phospholipids
Ratio of diacylglycerol to triglycerides	DAG-TG	%	%		Glycerides & phospholipids
Total phosphoglycerides	TotPG	mmol/l	mmol/l		Glycerides & phospholipids
Ratio of triglycerides to phosphoglycerides	TG-PG	%	%	log	Glycerides & phospholipids
Phosphatidylcholine and other cholines	PC	mmol/l	mmol/l		Glycerides & phospholipids
Sphingomyelins	SM	mmol/l	mmol/l		Glycerides & phospholipids
Total cholines	TotCho	mmol/l	mmol/l		Glycerides & phospholipids
Apolipoprotein A-I	ApoA1	g/l	g/l	log	Apolipoproteins
Apolipoprotein B	ApoB	g/l	g/l	log	Apolipoproteins
Ratio of apolipoprotein B to apolipoprotein A-I	ApoB-ApoA1	%	%	log	Apolipoproteins
Total fatty acids	TotFA	mmol/l	mmol/l		Fatty acids & saturation
Estimated description of fatty acid chain length, not actual carbon number	FALen				Fatty acids & saturation
Estimated degree of unsaturation	UnsatDeg				Fatty acids & saturation
22:6, docosahexaenoic acid	DHA	mmol/l	mmol/l	log	Fatty acids & saturation
18:2, linoleic acid	LA	mmol/l	mmol/l	log	Fatty acids & saturation
Conjugated linoleic acid	CLA	mmol/l	mmol/l	log( metabolite + 0.1)	Fatty acids & saturation
Omega-3 fatty acids	FAw3	mmol/l	mmol/l	log	Fatty acids & saturation
Omega-6 fatty acids	FAw6	mmol/l	mmol/l		Fatty acids & saturation
Polyunsaturated fatty acids	PUFA	mmol/l	mmol/l		Fatty acids & saturation
Monounsaturated fatty acids; 16:1, 18:1	MUFA	mmol/l	mmol/l	log	Fatty acids & saturation
Saturated fatty acids	SFA	mmol/l	mmol/l	log	Fatty acids & saturation
Ratio of 22:6 docosahexaenoic acid to total fatty acids	DHA-FA	%	%	log	Fatty acids & saturation
Ratio of 18:2 linoleic acid to total fatty acids	LA-FA	%	%		Fatty acids & saturation
Ratio of conjugated linoleic acid to total fatty acids	CLA-FA	%	%	log( metabolite + 0.1)	Fatty acids & saturation
Ratio of omega-3 fatty acids to total fatty acids	FAw3-FA	%	%	log	Fatty acids & saturation
Ratio of omega-6 fatty acids to total fatty acids	FAw6-FA	%	%		Fatty acids & saturation
Ratio of polyunsaturated fatty acids to total fatty acids	PUFA-FA	%	%		Fatty acids & saturation
Ratio of monounsaturated fatty acids to total fatty acids	MUFA-FA	%	%	log	Fatty acids & saturation
Ratio of saturated fatty acids to total fatty acids	SFA-FA	%	%	log	Fatty acids & saturation
Glucose	Glc	mmol/l	mmol/l	log	Glycolysis related metabolites
Lactate	Lac	mmol/l	mmol/l	log	Glycolysis related metabolites
Pyruvate	Pyr	mmol/l	umol/l	log	Glycolysis related metabolites
Citrate	Cit	mmol/l	umol/l		Glycolysis related metabolites
Glycerol	Glol	mmol/l	umol/l	log	Glycolysis related metabolites
Alanine	Ala	mmol/l	umol/l		Amino Acids
Glutamine	Gln	mmol/l	umol/l		Amino Acids
Glycine	Gly	mmol/l	umol/l	log	Amino Acids
Histidine	His	mmol/l	umol/l		Amino Acids
Isoleucine	Ile	mmol/l	umol/l	log	Amino Acids
Leucine	Leu	mmol/l	umol/l		Amino Acids
Valine	Val	mmol/l	umol/l		Amino Acids
Phenylalanine	Phe	mmol/l	umol/l	log	Amino Acids
Tyrosine	Tyr	mmol/l	umol/l	log	Amino Acids
Acetate	Ace	mmol/l	umol/l	log	Ketone bodies
Acetoacetate	AcAce	mmol/l	umol/l	log	Ketone bodies
3-hydroxybutyrate	bOHBut	mmol/l	umol/l	log	Ketone bodies
Creatinine	Crea	mmol/l	umol/l	log	Fluid balance
Albumin	Alb	signal area	signal area		Fluid balance
Glycoprotein acetyls, mainly a1-acid glycoprotein	Gp	mmol/l	mmol/l	log	Inflammation
