# Supplementary material for: Lifetime cognition and late midlife blood metabolites: findings from a British birth cohort
Source: Transl Psychiatry. 2018 Sep 26;8:203. doi: 10.1038/s41398-018-0253-0 (PMC6158182; doi:10.1038/s41398-018-0253-0)
Supplement: Supplementary file 5 — sup table 2 [file 41398_2018_253_MOESM5_ESM.xlsx]

## Sheet: WHOLE SAMPLE
Metabolite measure	Sex				Age				BMI (64 y)				Lipid Medication (64 y)				Childhood cognition (15 y)				Education (26 y)									SEP (53 y)
	beta	L95	U95	Pvalue	beta	L95	U95	Pvalue	beta	L95	U95	Pvalue	beta	L95	U95	Pvalue	beta	L95	U95	Pvalue	beta_1	L95_1	U95_1	Pvalue_1	beta_2	L95_2	U95_2	Pvalue_2	Lrtest	beta_1	L95_1	U95_1	Pvalue_1	beta_2	L95_2	U95_2	Pvalue_2	beta_3	L95_3	U95_3	Pvalue_3	beta_4	L95_4	U95_4	Pvalue_4	beta_5	L95_5	U95_5	Pvalue_5
XXL-VLDL-P	-0.232283	-0.364005	-0.100561	0.000565916	-0.0175515	-0.121826	0.0867227	0.741178	0.0547322	0.040118	0.0693463	4.91416e-13	-0.228006	-0.387014	-0.0689992	0.00500267	-0.0670854	-0.158277	0.024106	0.149085	0.0856853	-0.0927312	0.264102	0.346085	-0.186751	-0.346711	-0.0267905	0.0221865	0.0032878	0.140956	-0.119209	0.401122	0.287863	0.186182	-0.0976751	0.47004	0.198289	0.176754	-0.113427	0.466935	0.232178	0.392323	0.0600565	0.72459	0.0207168	0.439278	-0.0322836	0.910839	0.0678384
XXL-VLDL-L	-0.223902	-0.355803	-0.0920016	0.000901857	-0.0208847	-0.1253	0.0835308	0.694703	0.0541954	0.0395499	0.0688409	9.05173e-13	-0.235649	-0.39482	-0.0764787	0.00376154	-0.0651447	-0.15643	0.0261405	0.161616	0.0873363	-0.0913222	0.265995	0.337531	-0.184616	-0.344793	-0.0244383	0.0239428	0.00349576	0.144289	-0.116237	0.404815	0.277289	0.187277	-0.0969732	0.471528	0.196284	0.178116	-0.112467	0.468699	0.229246	0.393304	0.0605774	0.726031	0.0205761	0.437656	-0.0345583	0.90987	0.0692414
XXL-VLDL-PL	-0.153474	-0.286479	-0.0204692	0.0237786	-0.0500576	-0.155347	0.0552321	0.350975	0.0512473	0.0364197	0.066075	2.29082e-11	-0.169945	-0.330868	-0.00902271	0.038493	-0.0547192	-0.146786	0.0373471	0.24364	0.0906291	-0.088454	0.269712	0.320792	-0.174366	-0.334924	-0.013808	0.0333344	0.00512352	0.140419	-0.122635	0.403472	0.295029	0.155855	-0.131154	0.442863	0.286765	0.149823	-0.143579	0.443226	0.316465	0.346305	0.0103495	0.68226	0.0433639	0.340388	-0.136408	0.817184	0.161491
XXL-VLDL-C	-0.104479	-0.23976	0.0308021	0.129914	-0.0570517	-0.164143	0.0500398	0.295996	0.0421115	0.0268728	0.0573501	7.73351e-08	-0.428575	-0.589937	-0.267212	2.36807e-07	-0.0339183	-0.126517	0.0586806	0.472276	0.106502	-0.0769283	0.289932	0.254725	-0.140568	-0.305023	0.0238876	0.0937672	0.0155154	0.180904	-0.086407	0.448214	0.18441	0.194152	-0.0975014	0.485805	0.191679	0.190668	-0.107482	0.488818	0.209728	0.404258	0.0628668	0.74565	0.0203547	0.402647	-0.0818649	0.887159	0.103224
XXL-VLDL-CE	-0.031679	-0.167806	0.104448	0.647927	-0.0373055	-0.145066	0.0704554	0.496984	0.0269437	0.011442	0.0424454	0.000678104	-0.615335	-0.774779	-0.455891	1.00265e-13	-0.0201355	-0.113156	0.0728846	0.670967	0.117009	-0.0675337	0.301552	0.213623	-0.0931984	-0.258651	0.0722545	0.269159	0.0565052	0.123405	-0.14579	0.392599	0.36846	0.176685	-0.117023	0.470394	0.238011	0.112915	-0.187336	0.413167	0.4606	0.327052	-0.0167454	0.67085	0.0622211	0.274491	-0.213435	0.762418	0.269794
XXL-VLDL-FC	-0.178434	-0.312174	-0.0446929	0.00898929	-0.0661575	-0.17203	0.0397147	0.220329	0.0564206	0.0415977	0.0712435	2.10798e-13	-0.141503	-0.303454	0.0204491	0.0867164	-0.0514395	-0.143212	0.0403335	0.271499	0.0891302	-0.0918259	0.270086	0.333883	-0.176134	-0.338372	-0.0138973	0.0333895	0.0055351	0.184592	-0.0797659	0.44895	0.170863	0.190311	-0.09812	0.478742	0.195627	0.207886	-0.0869708	0.502742	0.166755	0.407177	0.0695563	0.744797	0.0181552	0.409144	-0.0700159	0.888303	0.0941058
XXL-VLDL-TG	-0.261738	-0.392881	-0.130595	9.71288e-05	-0.00880779	-0.112624	0.0950082	0.867775	0.0570145	0.0425136	0.0715154	3.58235e-14	-0.192921	-0.35145	-0.0343912	0.0171367	-0.0728417	-0.163684	0.0180004	0.115865	0.0800508	-0.0975813	0.257683	0.376604	-0.193142	-0.352399	-0.0338852	0.0175226	0.00276898	0.131725	-0.12727	0.39072	0.318402	0.181958	-0.100623	0.464538	0.206604	0.174176	-0.114699	0.463052	0.236937	0.390692	0.0599199	0.721464	0.0206735	0.446416	-0.0230238	0.915856	0.0623138
XL-VLDL-P	-0.28479	-0.414453	-0.155127	1.82713e-05	-0.0746	-0.177244	0.0280439	0.154073	0.0613456	0.0471106	0.0755805	1.30085e-16	0.0494718	-0.107796	0.20674	0.537087	-0.0736961	-0.163008	0.0156157	0.105665	0.0302793	-0.144865	0.205424	0.734411	-0.243252	-0.400279	-0.0862255	0.00243919	0.000814161	0.241582	-0.0142871	0.497452	0.0642026	0.310746	0.0315765	0.589916	0.0291824	0.259719	-0.0256696	0.545108	0.0744157	0.480174	0.153395	0.806954	0.0040286	0.47142	0.00764581	0.935194	0.0463497
XL-VLDL-L	-0.277227	-0.407614	-0.14684	3.33109e-05	-0.0763521	-0.17957	0.0268655	0.146885	0.0606827	0.0463464	0.075019	4.21205e-16	0.0229086	-0.135268	0.181086	0.776259	-0.0722066	-0.161974	0.017561	0.114724	0.0341062	-0.14208	0.210292	0.704034	-0.240629	-0.398589	-0.0826686	0.00287609	0.00091241	0.242689	-0.0146175	0.499995	0.0644767	0.308561	0.0278236	0.589298	0.0312665	0.261879	-0.0251123	0.548871	0.0736421	0.482141	0.153527	0.810756	0.00408409	0.474377	0.00799911	0.940755	0.0462072
XL-VLDL-PL	-0.182283	-0.315997	-0.0485702	0.00760498	-0.118145	-0.223996	-0.0122949	0.0287449	0.0567017	0.0418876	0.0715159	1.56721e-13	-0.14024	-0.302163	0.0216835	0.0895045	-0.0598122	-0.151902	0.0322776	0.202659	0.0645973	-0.115409	0.244604	0.481345	-0.212054	-0.37344	-0.0506684	0.0100845	0.00210892	0.240904	-0.0231947	0.505003	0.0737443	0.291186	0.00303779	0.579335	0.0476389	0.281301	-0.0132668	0.575869	0.0612214	0.462914	0.125624	0.800204	0.00720866	0.466965	-0.0117251	0.945655	0.0558672
XL-VLDL-C	-0.240081	-0.373805	-0.106358	0.000449165	-0.0514946	-0.157353	0.054364	0.339929	0.0495369	0.0345937	0.0644801	1.36089e-10	-0.230248	-0.39168	-0.0688161	0.005239	-0.0461815	-0.137785	0.045422	0.322601	0.0632386	-0.118349	0.244826	0.494395	-0.181743	-0.344547	-0.0189398	0.0287215	0.00944374	0.207857	-0.0561783	0.471893	0.122669	0.248278	-0.0398016	0.536357	0.0910844	0.216285	-0.0782119	0.510782	0.149795	0.452094	0.114885	0.789303	0.00866119	0.451388	-0.0271879	0.929963	0.0644768
XL-VLDL-CE	-0.324665	-0.455997	-0.193334	1.46804e-06	0.00457291	-0.0993919	0.108538	0.931217	0.0480536	0.0333686	0.0627385	2.30389e-10	-0.144687	-0.303695	0.0143222	0.0744561	-0.0431522	-0.133954	0.0476498	0.351109	0.0385584	-0.140301	0.217418	0.672263	-0.172762	-0.33312	-0.0124045	0.0347601	0.0219478	0.168696	-0.0906259	0.428018	0.201986	0.230701	-0.0522356	0.513638	0.109871	0.152554	-0.136686	0.441793	0.300828	0.406442	0.0752526	0.737631	0.016225	0.443611	-0.0264206	0.913643	0.0643075
XL-VLDL-FC	-0.136135	-0.271076	-0.00119363	0.0480124	-0.109198	-0.216021	-0.00237522	0.0451307	0.0497003	0.0346159	0.0647847	1.74691e-10	-0.269724	-0.432344	-0.107103	0.00117896	-0.0438504	-0.135836	0.0481355	0.349619	0.0833456	-0.0991142	0.265805	0.370146	-0.177607	-0.341193	-0.0140222	0.0333802	0.00671402	0.224171	-0.0425087	0.490851	0.099324	0.241268	-0.0496967	0.532233	0.103987	0.27025	-0.0271963	0.567697	0.0748894	0.434857	0.0942711	0.775444	0.0124007	0.430801	-0.0525672	0.91417	0.080593
XL-VLDL-TG	-0.299431	-0.426094	-0.172767	4.06961e-06	-0.0699298	-0.170199	0.0303397	0.171384	0.0624587	0.0486099	0.0763075	5.56534e-18	0.121398	-0.0320342	0.274831	0.120791	-0.0768	-0.164117	0.0105174	0.084631	0.0202697	-0.15061	0.191149	0.815928	-0.246675	-0.399878	-0.0934717	0.00163627	0.000630926	0.232439	-0.0175155	0.482394	0.0683151	0.310834	0.0381173	0.58355	0.0255432	0.2487	-0.0300922	0.527491	0.0803173	0.465399	0.146174	0.784625	0.00432408	0.45616	0.00310709	0.909214	0.0484532
L-VLDL-P	-0.333926	-0.460115	-0.207736	2.61552e-07	-0.0528788	-0.152773	0.0470158	0.29908	0.0615068	0.047694	0.0753195	1.38235e-17	0.127158	-0.025676	0.279992	0.102826	-0.0897123	-0.177334	-0.0020907	0.0447927	-0.000347834	-0.170388	0.169693	0.996797	-0.256367	-0.408818	-0.103917	0.00100803	0.000596694	0.200825	-0.0481244	0.449775	0.113704	0.344719	0.0730986	0.616339	0.0129344	0.179606	-0.0980651	0.457277	0.204559	0.398682	0.0807396	0.716624	0.0140508	0.428926	-0.0223059	0.880157	0.0624205
L-VLDL-L	-0.33117	-0.457352	-0.204989	3.26003e-07	-0.0519985	-0.151887	0.0478897	0.30716	0.0610443	0.0472219	0.0748666	2.46135e-17	0.115164	-0.0377068	0.268035	0.139595	-0.0895215	-0.177135	-0.00190823	0.0452277	0.00135099	-0.168683	0.171385	0.987559	-0.256726	-0.409171	-0.104281	0.000991359	0.000558393	0.204263	-0.0446623	0.453188	0.107627	0.346115	0.074522	0.617709	0.0125657	0.182761	-0.0948829	0.460404	0.196684	0.402898	0.084987	0.720809	0.0130619	0.429347	-0.0218404	0.880534	0.0621386
L-VLDL-PL	-0.291137	-0.416234	-0.166041	5.70003e-06	-0.068066	-0.167095	0.0309631	0.177654	0.0587605	0.045018	0.0725029	2.18321e-16	0.0591977	-0.0925121	0.210908	0.443929	-0.0914835	-0.178606	-0.00436152	0.03961	0.0134648	-0.155277	0.182206	0.875563	-0.260048	-0.411334	-0.108762	0.000777669	0.000289806	0.227349	-0.0193253	0.474023	0.0708016	0.371025	0.101888	0.640162	0.00695532	0.220743	-0.0543898	0.495876	0.115674	0.427096	0.11206	0.742132	0.00794474	0.437566	-0.00954115	0.884673	0.0550808
L-VLDL-C	-0.327466	-0.451267	-0.203664	2.64586e-07	-0.0166565	-0.11466	0.0813474	0.738753	0.0529544	0.0392477	0.0666611	9.46966e-14	0.00510643	-0.145088	0.155301	0.946807	-0.0840789	-0.170013	0.00185495	0.0551402	0.020184	-0.147627	0.187995	0.813403	-0.241212	-0.391664	-0.0907598	0.00171261	0.000664271	0.22047	-0.0238717	0.464811	0.0769135	0.324651	0.0580589	0.591243	0.0170607	0.183745	-0.0887856	0.456276	0.186059	0.421881	0.109824	0.733938	0.00811946	0.332435	-0.110444	0.775314	0.141026
L-VLDL-CE	-0.353292	-0.477149	-0.229435	2.97306e-08	0.0315428	-0.0665053	0.129591	0.527894	0.0488774	0.0350885	0.0626664	7.26223e-12	-0.0341193	-0.184363	0.116125	0.655879	-0.0790406	-0.165125	0.00704382	0.0718637	0.00873286	-0.160161	0.177627	0.919176	-0.231695	-0.383117	-0.0802718	0.00275488	0.00168862	0.174123	-0.0704307	0.418677	0.16261	0.292581	0.0257569	0.559405	0.0316639	0.137854	-0.134914	0.410622	0.321466	0.386208	0.0738797	0.698537	0.0154348	0.296125	-0.14714	0.739389	0.19011
L-VLDL-FC	-0.272709	-0.400798	-0.14462	3.25125e-05	-0.0777909	-0.179189	0.0236072	0.132477	0.0580898	0.0439748	0.0722048	2.45798e-15	0.0709264	-0.0843913	0.226244	0.370312	-0.086269	-0.174789	0.00225116	0.0561007	0.0194133	-0.152815	0.191641	0.824933	-0.258727	-0.413139	-0.104316	0.00105107	0.000363931	0.286261	0.033693	0.538829	0.0263746	0.388576	0.113008	0.664144	0.00577338	0.27365	-0.00805707	0.555357	0.0569051	0.483563	0.161	0.806127	0.00334894	0.450676	-0.00711495	0.908466	0.0536595
L-VLDL-TG	-0.338807	-0.465206	-0.212408	1.84113e-07	-0.0586754	-0.158736	0.0413853	0.250046	0.0630147	0.0492117	0.0768176	2.28861e-18	0.173292	0.0204243	0.32616	0.0263469	-0.0899908	-0.177759	-0.00222204	0.0444903	-0.00349422	-0.173763	0.166774	0.967875	-0.251978	-0.404633	-0.099323	0.00124626	0.000846301	0.191103	-0.0583086	0.440514	0.132964	0.338861	0.0667374	0.610985	0.0147283	0.169931	-0.108255	0.448116	0.23085	0.383983	0.0654514	0.702515	0.0182069	0.4292	-0.0228683	0.881268	0.0627382
M-VLDL-P	-0.345381	-0.473429	-0.217333	1.54688e-07	-0.0564371	-0.157803	0.0449285	0.274762	0.0554715	0.0413093	0.0696338	4.43508e-14	0.0785478	-0.0767022	0.233798	0.320938	-0.0776975	-0.166433	0.0110386	0.0860337	-0.00752183	-0.181065	0.166021	0.932214	-0.237867	-0.393458	-0.0822764	0.00277811	0.00252679	0.159708	-0.093069	0.412485	0.215254	0.325516	0.04972	0.601312	0.0207673	0.118765	-0.163174	0.400705	0.408544	0.313939	-0.00889174	0.636769	0.0566362	0.387442	-0.0707271	0.845611	0.0973204
M-VLDL-L	-0.332042	-0.460348	-0.203736	4.71484e-07	-0.0586839	-0.160254	0.0428858	0.257077	0.0542853	0.0400691	0.0685016	1.77738e-13	0.0521906	-0.103426	0.207808	0.510511	-0.0760432	-0.165009	0.0129221	0.0937569	-0.00239069	-0.176344	0.171563	0.978483	-0.235884	-0.391843	-0.0799252	0.00308112	0.00255714	0.159824	-0.093478	0.413126	0.215873	0.325256	0.0488871	0.601624	0.0211344	0.120155	-0.16237	0.402681	0.404059	0.314253	-0.00924775	0.637754	0.0569014	0.382338	-0.0767825	0.841458	0.102512
M-VLDL-PL	-0.315439	-0.44361	-0.187268	1.63207e-06	-0.0609566	-0.16242	0.0405067	0.238632	0.053336	0.0391167	0.0675554	4.5378e-13	0.0283346	-0.12715	0.183819	0.720646	-0.077151	-0.166006	0.0117038	0.0886844	0.00994837	-0.163873	0.18377	0.910571	-0.231457	-0.387297	-0.0756162	0.00365511	0.00236338	0.157597	-0.0954529	0.410647	0.221873	0.326173	0.0500798	0.602267	0.0206483	0.117821	-0.164423	0.400065	0.412782	0.307336	-0.0158427	0.630515	0.0623074	0.368868	-0.0897949	0.827532	0.11481
M-VLDL-C	-0.188066	-0.319108	-0.0570234	0.004966	-0.0729154	-0.176652	0.0308208	0.168051	0.0382583	0.0234637	0.0530529	4.80873e-07	-0.264343	-0.422245	-0.106441	0.00106035	-0.0532899	-0.144525	0.0379452	0.251859	0.0497417	-0.128329	0.227812	0.583596	-0.191704	-0.351354	-0.0320536	0.0186656	0.00731318	0.14077	-0.118236	0.399775	0.28635	0.295667	0.0130756	0.578258	0.040324	0.110795	-0.178092	0.399681	0.451763	0.291343	-0.0394422	0.622127	0.084215	0.297737	-0.171722	0.767195	0.213519
M-VLDL-CE	-0.0897354	-0.222173	0.0427022	0.183887	-0.0697718	-0.174612	0.0350688	0.191809	0.0236139	0.00851098	0.0387169	0.00222013	-0.527679	-0.684057	-0.371301	6.47849e-11	-0.0317282	-0.124035	0.0605782	0.499985	0.0852618	-0.0945415	0.265065	0.352201	-0.130851	-0.292055	0.0303523	0.111469	0.0339983	0.105805	-0.156244	0.367854	0.428261	0.253084	-0.0328278	0.538996	0.0826725	0.0770282	-0.215253	0.369309	0.605071	0.241715	-0.0929568	0.576387	0.156657	0.187896	-0.287079	0.66287	0.437661
M-VLDL-FC	-0.285817	-0.413736	-0.157899	1.31108e-05	-0.0684443	-0.169708	0.032819	0.184964	0.051894	0.0376791	0.0661088	1.77578e-12	0.0522502	-0.102897	0.207397	0.508748	-0.0747727	-0.163714	0.0141691	0.0992719	0.011593	-0.16181	0.184996	0.895616	-0.235864	-0.39133	-0.0803984	0.00299148	0.00175507	0.176635	-0.0758786	0.429149	0.170104	0.33568	0.0601717	0.611189	0.0170047	0.141527	-0.140119	0.423174	0.324237	0.33181	0.00931583	0.654305	0.0437544	0.388712	-0.0689806	0.846404	0.0958849
M-VLDL-TG	-0.392493	-0.518903	-0.266082	1.7124e-09	-0.0469242	-0.146994	0.0531454	0.357609	0.05963	0.0457512	0.0735088	1.59002e-16	0.197162	0.0444218	0.349902	0.0114735	-0.0835714	-0.170956	0.00381342	0.0608404	-0.0272511	-0.198211	0.143708	0.754424	-0.241384	-0.394658	-0.0881088	0.00206441	0.00268737	0.160066	-0.0894138	0.409547	0.20824	0.324441	0.0522418	0.596639	0.0195473	0.112668	-0.165595	0.39093	0.426964	0.311938	-0.00668171	0.630558	0.0549894	0.407195	-0.0449987	0.859388	0.0775077
S-VLDL-P	-0.212542	-0.345605	-0.0794797	0.00177931	-0.055133	-0.160468	0.0502022	0.304532	0.0473606	0.0324592	0.0622619	7.19146e-10	-0.0414159	-0.202821	0.119989	0.614617	-0.0892914	-0.181349	0.00276613	0.0572723	0.0367728	-0.143675	0.21722	0.689226	-0.249844	-0.411625	-0.0880633	0.00251529	0.000723932	0.207574	-0.0546621	0.469811	0.120631	0.409913	0.123796	0.69603	0.00504132	0.20553	-0.0869604	0.498021	0.168171	0.374396	0.0394847	0.709307	0.0284977	0.42561	-0.049704	0.900925	0.0791848
S-VLDL-L	-0.181767	-0.315387	-0.0481474	0.00773443	-0.0621701	-0.167947	0.0436066	0.248958	0.044595	0.0295858	0.0596041	7.97561e-09	-0.0909567	-0.252939	0.0710255	0.270686	-0.0881846	-0.180643	0.00427356	0.0615388	0.0481979	-0.13298	0.229376	0.601656	-0.24305	-0.405486	-0.0806131	0.00341141	0.000785226	0.20952	-0.0538706	0.47291	0.118807	0.410825	0.12345	0.698201	0.00513657	0.211651	-0.0821261	0.505429	0.157689	0.369658	0.0332731	0.706043	0.0312964	0.409386	-0.0680193	0.886792	0.0927123
S-VLDL-PL	-0.105767	-0.238829	0.0272936	0.119083	-0.0212773	-0.126612	0.0840569	0.69183	0.0417507	0.0267664	0.056735	6.06719e-08	-0.046428	-0.207824	0.114968	0.572453	-0.0727724	-0.165007	0.0194622	0.121814	0.0563751	-0.124804	0.237554	0.541488	-0.22319	-0.385627	-0.0607529	0.0071462	0.00169267	0.182397	-0.08008	0.444874	0.172928	0.377792	0.0914123	0.664171	0.0097877	0.176749	-0.116011	0.469508	0.236326	0.35079	0.015571	0.686009	0.0402898	0.352623	-0.123128	0.828374	0.146081
S-VLDL-C	0.038815	-0.0970891	0.174719	0.575204	-0.117009	-0.224594	-0.00942465	0.0330737	0.0197994	0.00427416	0.0353247	0.0125022	-0.51532	-0.676212	-0.354428	5.35014e-10	-0.0691788	-0.162867	0.024509	0.147578	0.129877	-0.0537793	0.313533	0.165465	-0.159137	-0.323795	0.00552075	0.0581707	0.0035864	0.201577	-0.0669018	0.470055	0.140926	0.369088	0.0761609	0.662015	0.0135955	0.240386	-0.0590662	0.539839	0.115475	0.295806	-0.0470776	0.638689	0.0907617	0.242207	-0.244421	0.728836	0.328854
S-VLDL-CE	0.104406	-0.0311041	0.239916	0.130831	-0.134103	-0.241376	-0.0268301	0.0143454	0.00894481	-0.00657619	0.0244658	0.258284	-0.716141	-0.872728	-0.559554	2.00278e-18	-0.0552199	-0.148228	0.0377878	0.244141	0.159929	-0.0226982	0.342556	0.0860013	-0.105296	-0.269031	0.0584397	0.207175	0.00963687	0.18	-0.0880119	0.448012	0.187764	0.31774	0.0253215	0.610158	0.0332367	0.236321	-0.0626113	0.535254	0.121102	0.237579	-0.104708	0.579867	0.17343	0.146745	-0.339038	0.632529	0.553363
S-VLDL-FC	-0.0834514	-0.218031	0.0511282	0.223884	-0.0772189	-0.183755	0.0293173	0.155192	0.0361139	0.0208813	0.0513465	3.821e-06	-0.115473	-0.278544	0.0475984	0.164918	-0.0815581	-0.175074	0.0119583	0.0872843	0.0696904	-0.112854	0.252235	0.453808	-0.222608	-0.386269	-0.0589473	0.00774458	0.00128547	0.210365	-0.0550534	0.475784	0.120152	0.410584	0.120995	0.700173	0.00551278	0.213824	-0.082216	0.509864	0.156636	0.349199	0.0102235	0.688175	0.043495	0.366834	-0.114249	0.847916	0.134843
S-VLDL-TG	-0.325788	-0.456228	-0.195348	1.14769e-06	-0.0210003	-0.12426	0.082259	0.68984	0.0559687	0.0415319	0.0704054	7.83387e-14	0.18853	0.0308308	0.346229	0.0191847	-0.0809615	-0.171009	0.00908564	0.0779558	-0.0135539	-0.190612	0.163504	0.880585	-0.256903	-0.415646	-0.098161	0.00154874	0.00139836	0.17808	-0.0789155	0.435075	0.174151	0.368991	0.0885929	0.64939	0.00996875	0.152794	-0.133851	0.439439	0.295716	0.373068	0.0448498	0.701285	0.025948	0.472428	0.006613	0.938243	0.0468428
XS-VLDL-P	0.312705	0.179442	0.445967	4.77998e-06	-0.0795892	-0.185083	0.0259044	0.139017	0.00293055	-0.0123388	0.0181999	0.706467	-0.630775	-0.786314	-0.475235	5.9621e-15	-0.00728199	-0.100674	0.0861097	0.878372	0.213849	0.0333673	0.394331	0.0202804	-0.0421169	-0.203929	0.119695	0.609521	0.00892477	0.12032	-0.143993	0.384634	0.371814	0.188161	-0.100223	0.476544	0.200645	0.138378	-0.156429	0.433186	0.357124	0.145871	-0.191693	0.483436	0.396547	0.0437056	-0.435374	0.522785	0.85792
XS-VLDL-L	0.339594	0.207022	0.472166	6.12758e-07	-0.0830906	-0.188037	0.0218563	0.120546	-0.00219595	-0.0173821	0.0129902	0.776599	-0.681937	-0.835541	-0.528334	1.70268e-17	-0.000637808	-0.0935329	0.0922573	0.989248	0.222969	0.0434417	0.402497	0.0149932	-0.0175082	-0.178465	0.143448	0.830963	0.0114668	0.107282	-0.155704	0.370268	0.423501	0.162151	-0.124784	0.449086	0.267633	0.126515	-0.166812	0.419842	0.397441	0.110489	-0.22538	0.446358	0.518625	-0.0160392	-0.492713	0.460635	0.947354
XS-VLDL-PL	0.401673	0.2731	0.530245	1.36662e-09	-0.112332	-0.214113	-0.0105515	0.0305737	-0.0169756	-0.0316257	-0.00232547	0.0231998	-0.841218	-0.985684	-0.696752	4.20367e-28	0.0185188	-0.0718073	0.108845	0.687414	0.252843	0.0793837	0.426302	0.00433306	0.0389471	-0.116569	0.194463	0.623115	0.00839757	0.0714661	-0.183567	0.326499	0.582423	0.123325	-0.154932	0.401583	0.38456	0.0730181	-0.211438	0.357474	0.61448	0.0393488	-0.286363	0.365061	0.812604	-0.135233	-0.597491	0.327025	0.565947
XS-VLDL-C	0.399969	0.268829	0.531109	3.24467e-09	-0.0770839	-0.180897	0.0267294	0.145361	-0.0137532	-0.0287414	0.00123499	0.072048	-0.758544	-0.90854	-0.608549	5.79973e-22	0.0229758	-0.068835	0.114787	0.623341	0.218124	0.0398084	0.39644	0.0165752	0.0450982	-0.114772	0.204968	0.57989	0.0396573	0.0919109	-0.168168	0.35199	0.488065	0.0890694	-0.194693	0.372832	0.537967	0.127154	-0.16293	0.417237	0.389805	0.0371502	-0.295005	0.369306	0.826276	-0.119405	-0.590808	0.351999	0.619173
XS-VLDL-CE	0.390279	0.259268	0.52129	7.29823e-09	-0.0691128	-0.172824	0.0345986	0.191214	-0.0114768	-0.0264632	0.00350961	0.133168	-0.789068	-0.938125	-0.640011	8.59523e-24	0.0214753	-0.0698503	0.112801	0.644447	0.208981	0.0310643	0.386898	0.0213885	0.0415048	-0.118008	0.201017	0.609639	0.0499919	0.0746929	-0.185135	0.334521	0.572708	0.0647912	-0.218698	0.34828	0.653814	0.119151	-0.170654	0.408955	0.419871	0.0198924	-0.311943	0.351728	0.906355	-0.130537	-0.601486	0.340413	0.586527
XS-VLDL-FC	0.380752	0.251864	0.50964	9.65507e-09	-0.0902961	-0.192327	0.0117345	0.0827396	-0.0195473	-0.0342321	-0.00486253	0.009147	-0.68731	-0.836106	-0.538513	9.53271e-19	0.0188877	-0.0717796	0.109555	0.682658	0.225678	0.0505355	0.40082	0.0116239	0.0524881	-0.104537	0.209513	0.51189	0.0298416	0.074829	-0.180702	0.33036	0.565564	0.0977098	-0.18109	0.37651	0.491679	0.0824103	-0.202601	0.367422	0.570471	0.00937905	-0.316968	0.335726	0.955025	-0.21487	-0.67803	0.24829	0.362746
XS-VLDL-TG	-0.0303075	-0.164083	0.103468	0.656644	-0.00717197	-0.113072	0.0987281	0.894274	0.0443256	0.0292948	0.0593565	1.0238e-08	0.101781	-0.0603591	0.263921	0.218231	-0.0518155	-0.144992	0.041361	0.275282	0.0693596	-0.112615	0.251334	0.454544	-0.212147	-0.375297	-0.0489974	0.0108862	0.00207821	0.196777	-0.0672071	0.460761	0.143802	0.343256	0.0552323	0.631279	0.0195638	0.198351	-0.0960894	0.49279	0.186427	0.386022	0.048879	0.723166	0.0248798	0.487169	0.00868629	0.965651	0.0459933
IDL-P	0.415418	0.287024	0.543812	3.60566e-10	-0.162672	-0.264311	-0.0610321	0.00174245	-0.0289711	-0.0434756	-0.0144666	9.59358e-05	-1.06733	-1.20405	-0.930611	1.37901e-46	0.0214896	-0.0679431	0.110922	0.637234	0.282159	0.108687	0.45563	0.00146632	0.0886194	-0.0669077	0.244147	0.263671	0.00490648	0.0826498	-0.172005	0.337305	0.524243	0.108642	-0.169203	0.386487	0.442975	0.120426	-0.163609	0.40446	0.405505	0.0448257	-0.280403	0.370055	0.786803	-0.125605	-0.587178	0.335968	0.59337
IDL-L	0.43516	0.304832	0.565488	1.00917e-10	-0.162893	-0.266064	-0.0597222	0.0020088	-0.0287533	-0.0435143	-0.0139922	0.000141846	-1.01294	-1.1543	-0.871585	2.94187e-40	0.019422	-0.0715213	0.110365	0.675124	0.262737	0.0856098	0.439865	0.00369837	0.0834062	-0.0753985	0.242211	0.302844	0.0120314	0.111659	-0.146796	0.370113	0.396662	0.132141	-0.14985	0.414131	0.357929	0.150558	-0.137715	0.438831	0.305572	0.09204	-0.238042	0.422122	0.584285	-0.0943051	-0.562765	0.374155	0.692826
IDL-PL	0.437318	0.30734	0.567295	7.32389e-11	-0.163449	-0.266342	-0.0605563	0.00188529	-0.0301369	-0.0448409	-0.015433	6.29274e-05	-1.03029	-1.17055	-0.89002	5.337e-42	0.0124051	-0.0783353	0.103145	0.788461	0.266106	0.0895589	0.442653	0.00318371	0.0830368	-0.0752474	0.241321	0.303402	0.010306	0.121906	-0.135829	0.379641	0.353444	0.142084	-0.139121	0.423289	0.321582	0.16438	-0.123089	0.451849	0.262004	0.100307	-0.228855	0.429469	0.549884	-0.0794387	-0.546594	0.387716	0.738617
IDL-C	0.41459	0.284242	0.544937	6.98343e-10	-0.175927	-0.279113	-0.0727405	0.00085631	-0.0328837	-0.047602	-0.0181654	1.31332e-05	-1.06225	-1.20185	-0.922645	1.32983e-44	0.0227435	-0.067895	0.113382	0.622406	0.258779	0.0816276	0.43593	0.00425073	0.101952	-0.0568739	0.260778	0.208005	0.0153695	0.0900368	-0.168406	0.34848	0.494257	0.105471	-0.176506	0.387449	0.46302	0.121975	-0.166284	0.410234	0.406435	0.0481543	-0.281912	0.378221	0.774657	-0.168587	-0.637026	0.299852	0.480108
IDL-CE	0.388425	0.257661	0.519189	8.03754e-09	-0.181025	-0.284541	-0.0775093	0.000628534	-0.0298635	-0.0446652	-0.0150618	8.15909e-05	-1.06466	-1.20475	-0.924577	1.63312e-44	0.0176874	-0.0731193	0.108494	0.70226	0.254606	0.0768747	0.432338	0.00504824	0.0920916	-0.0672548	0.251438	0.256922	0.0173827	0.0848858	-0.174387	0.344159	0.520617	0.110431	-0.172452	0.393315	0.443722	0.114642	-0.174543	0.403828	0.436688	0.0493883	-0.281739	0.380515	0.769764	-0.171054	-0.640998	0.298889	0.475124
IDL-FC	0.468355	0.339184	0.597525	2.47271e-12	-0.160078	-0.262332	-0.0578234	0.002192	-0.0394228	-0.0539179	-0.0249277	1.22511e-07	-1.03448	-1.17349	-0.895462	6.05715e-43	0.0343569	-0.0557895	0.124503	0.454538	0.263631	0.0880925	0.439169	0.00329443	0.123396	-0.0339836	0.280776	0.124171	0.0125337	0.100384	-0.155702	0.356471	0.441837	0.0914344	-0.187972	0.370841	0.520813	0.137078	-0.148552	0.422709	0.346446	0.0442797	-0.282777	0.371336	0.790488	-0.158889	-0.623056	0.305278	0.50181
IDL-TG	0.399315	0.26576	0.53287	6.44883e-09	-0.000730807	-0.106456	0.104994	0.989177	0.0163967	0.00112331	0.0316702	0.0354028	-0.196855	-0.358297	-0.0354133	0.0169183	0.00643613	-0.087944	0.100816	0.893528	0.174761	-0.0072953	0.356818	0.0598884	-0.0832388	-0.246462	0.0799849	0.317084	0.01172	0.194357	-0.0698864	0.4586	0.149187	0.243728	-0.0445779	0.532035	0.0974195	0.257091	-0.0376382	0.55182	0.0872345	0.347354	0.00988002	0.684829	0.0436749	0.439083	-0.0398689	0.918035	0.0723095
L-LDL-P	0.333971	0.205338	0.462603	4.33329e-07	-0.178635	-0.280464	-0.0768071	0.000604275	-0.0278476	-0.0423754	-0.0133198	0.000180543	-1.10089	-1.23664	-0.965149	1.10374e-49	0.00621902	-0.0831361	0.0955741	0.891348	0.280724	0.106687	0.454762	0.00160505	0.0728737	-0.0831605	0.228908	0.359513	0.0045596	0.122351	-0.132756	0.377457	0.346756	0.155612	-0.122725	0.43395	0.272773	0.1689	-0.115638	0.453437	0.244284	0.0928734	-0.232932	0.418679	0.575933	-0.0298746	-0.492266	0.432516	0.899109
L-LDL-L	0.330377	0.202145	0.458609	5.28843e-07	-0.179865	-0.281377	-0.0783539	0.000532554	-0.0293439	-0.0438065	-0.0148812	7.44281e-05	-1.11229	-1.24702	-0.977556	3.4227e-51	0.00758503	-0.0814663	0.0966364	0.867235	0.279908	0.106395	0.453421	0.00160321	0.0795266	-0.0760373	0.23509	0.315903	0.00492684	0.115741	-0.138565	0.370047	0.371912	0.147388	-0.130076	0.424853	0.297389	0.161827	-0.121819	0.445472	0.263083	0.0788505	-0.245932	0.403633	0.633797	-0.0510354	-0.511976	0.409905	0.827997
L-LDL-PL	0.357429	0.226223	0.488635	1.16894e-07	-0.18856	-0.292426	-0.0846939	0.00038776	-0.026362	-0.0412459	-0.0114781	0.000535291	-1.04485	-1.18627	-0.903433	2.0193e-42	-0.00152262	-0.0929768	0.0899316	0.973932	0.252394	0.073911	0.430877	0.00563912	0.0647959	-0.0952241	0.224816	0.426912	0.0156476	0.145568	-0.114551	0.405687	0.272308	0.183804	-0.100002	0.467611	0.203993	0.177136	-0.112992	0.467265	0.231085	0.126989	-0.205218	0.459196	0.453255	-0.0532263	-0.524702	0.41825	0.824676
L-LDL-C	0.330822	0.199161	0.462484	9.91152e-07	-0.181683	-0.285909	-0.077457	0.000654131	-0.0293566	-0.0442622	-0.014451	0.000119718	-1.07268	-1.2137	-0.931657	1.40849e-44	-0.000454603	-0.0921165	0.0912073	0.992234	0.260306	0.0812269	0.439385	0.00444226	0.0758371	-0.0847171	0.236391	0.35408	0.0135393	0.155585	-0.105421	0.416591	0.242301	0.188927	-0.0958469	0.473701	0.193193	0.197656	-0.093462	0.488774	0.182989	0.14205	-0.19129	0.47539	0.403119	-0.0251101	-0.498194	0.447974	0.917044
L-LDL-CE	0.270734	0.143604	0.397864	3.23677e-05	-0.185387	-0.286026	-0.0847482	0.000318204	-0.028785	-0.0431091	-0.0144608	8.70322e-05	-1.12538	-1.25803	-0.992738	1.3858e-53	0.00413344	-0.0840301	0.092297	0.926684	0.275555	0.103641	0.447469	0.00171697	0.0802972	-0.0738334	0.234428	0.306765	0.0053823	0.0913156	-0.160835	0.343466	0.47736	0.128573	-0.146539	0.403685	0.359212	0.136057	-0.145184	0.417297	0.342585	0.0468607	-0.275169	0.368891	0.775222	-0.0782276	-0.535261	0.378805	0.736964
L-LDL-FC	0.404624	0.27444	0.534809	1.64968e-09	-0.172856	-0.275913	-0.0697985	0.00103735	-0.0375608	-0.0521989	-0.0229228	5.86901e-07	-1.07376	-1.21271	-0.934811	8.60819e-46	0.0124223	-0.0782106	0.103055	0.787929	0.254702	0.0775364	0.431868	0.00489444	0.105041	-0.0537985	0.26388	0.194609	0.0177656	0.146209	-0.111859	0.404276	0.266418	0.154255	-0.127314	0.435823	0.282521	0.194151	-0.0936901	0.481991	0.18587	0.111084	-0.218503	0.440671	0.508417	-0.0661832	-0.533941	0.401575	0.781281
L-LDL-TG	0.488923	0.358143	0.619703	5.37285e-13	-0.0578457	-0.161374	0.0456829	0.273065	0.00186962	-0.0131146	0.0168538	0.806577	-0.454749	-0.610191	-0.299306	1.33007e-08	-0.000346935	-0.0924336	0.0917397	0.9941	0.212401	0.0351239	0.389679	0.0189262	-0.052236	-0.211175	0.106703	0.519	0.00587421	0.222083	-0.0366534	0.480819	0.0924035	0.235464	-0.0468337	0.517762	0.101962	0.281128	-0.00745874	0.569714	0.0562071	0.355886	0.0254449	0.686327	0.0348176	0.452277	-0.0166929	0.921248	0.0587096
M-LDL-P	0.263948	0.134647	0.393249	6.72893e-05	-0.186299	-0.288656	-0.0839408	0.000374679	-0.024613	-0.0392415	-0.0099846	0.00100042	-1.06576	-1.20379	-0.927723	1.00579e-45	-0.00579671	-0.0956053	0.0840119	0.899193	0.270461	0.0951744	0.445749	0.00253757	0.0526219	-0.104533	0.209777	0.511164	0.0056762	0.145315	-0.111076	0.401706	0.266234	0.189265	-0.0904744	0.469004	0.184526	0.197549	-0.0884221	0.48352	0.175477	0.133266	-0.19418	0.460712	0.424583	0.0295604	-0.435159	0.49428	0.900663
M-LDL-L	0.258302	0.129183	0.387421	9.35618e-05	-0.187636	-0.289849	-0.0854222	0.000333671	-0.0257736	-0.0403683	-0.0111788	0.000555827	-1.07264	-1.21016	-0.935122	1.61345e-46	-0.00471715	-0.0943765	0.0849422	0.917757	0.269593	0.0945087	0.444678	0.00258976	0.058253	-0.09872	0.215226	0.46652	0.00631151	0.139151	-0.11688	0.395182	0.286357	0.18207	-0.0972763	0.461417	0.201125	0.191305	-0.0942644	0.476875	0.188885	0.120632	-0.206355	0.447618	0.469165	0.00838566	-0.455682	0.472453	0.971713
M-LDL-PL	0.266321	0.134592	0.39805	7.88849e-05	-0.197066	-0.301345	-0.0927858	0.000222152	-0.0182759	-0.0332643	-0.00328752	0.01692	-1.03302	-1.17557	-0.890464	4.88156e-41	-0.013552	-0.104984	0.0778801	0.771129	0.248232	0.0693761	0.427087	0.00658778	0.0288763	-0.131478	0.18923	0.723799	0.0112174	0.147603	-0.113554	0.408759	0.267571	0.214516	-0.0704225	0.499455	0.139851	0.186945	-0.104341	0.478231	0.208104	0.13961	-0.193922	0.473143	0.411512	0.0052807	-0.468077	0.478638	0.982534
M-LDL-C	0.262684	0.130012	0.395355	0.000110201	-0.186028	-0.291054	-0.0810022	0.000534922	-0.0267991	-0.0418472	-0.011751	0.000498969	-1.03041	-1.17434	-0.886484	3.39787e-40	-0.0131572	-0.105712	0.0793977	0.780246	0.254416	0.0736646	0.435168	0.00586414	0.0658838	-0.0961699	0.227938	0.425052	0.016354	0.18529	-0.0776462	0.448225	0.166962	0.226884	-0.0599957	0.513764	0.120953	0.226687	-0.0665836	0.519958	0.129589	0.18588	-0.149924	0.521685	0.27755	0.0271171	-0.449465	0.503699	0.911095
M-LDL-CE	0.252176	0.119355	0.384996	0.000207652	-0.18691	-0.292054	-0.081766	0.000510762	-0.0252509	-0.0403308	-0.010171	0.00105765	-1.02673	-1.17098	-0.882469	8.59731e-40	-0.0141762	-0.10688	0.0785278	0.764085	0.257079	0.0761613	0.437998	0.00541204	0.0611425	-0.101061	0.223346	0.459529	0.0142511	0.187827	-0.0753995	0.451054	0.161696	0.231796	-0.0554019	0.518993	0.113523	0.228195	-0.0654001	0.521791	0.127481	0.190975	-0.145201	0.527151	0.265132	0.03998	-0.43713	0.51709	0.869386
M-LDL-FC	0.281602	0.15263	0.410573	2.0437e-05	-0.183482	-0.285578	-0.0813852	0.000443355	-0.0336061	-0.0481115	-0.0191008	6.27338e-06	-1.0747	-1.21193	-0.937457	7.83786e-47	0.00214884	-0.0874136	0.0917113	0.962442	0.255979	0.0805584	0.4314	0.00429133	0.089441	-0.0678337	0.246716	0.2646	0.0146706	0.127803	-0.127867	0.383472	0.326771	0.159846	-0.119106	0.438798	0.261	0.18381	-0.101356	0.468976	0.206141	0.0896657	-0.236859	0.41619	0.590004	-0.0784736	-0.541885	0.384938	0.739667
M-LDL-TG	0.463877	0.333685	0.594069	5.69621e-12	-0.0266701	-0.129733	0.0763928	0.611617	0.00303468	-0.0118807	0.0179501	0.689716	-0.407829	-0.563182	-0.252477	3.23973e-07	-0.0130971	-0.104248	0.0780535	0.777942	0.200927	0.0245293	0.377324	0.0256373	-0.0582323	-0.216382	0.0999177	0.470001	0.00732249	0.250511	-0.00654017	0.507563	0.0561056	0.273957	-0.00650307	0.554416	0.0555403	0.33928	0.0525719	0.625987	0.0204377	0.434339	0.106049	0.762628	0.0095776	0.53677	0.0708531	1.00269	0.0240009
S-LDL-P	0.271769	0.142091	0.401448	4.30013e-05	-0.180572	-0.283229	-0.0779158	0.000584219	-0.0257651	-0.0404312	-0.0110989	0.000593669	-1.05336	-1.19237	-0.914341	2.75354e-44	-0.000959414	-0.0910382	0.0891194	0.983322	0.266739	0.0906969	0.442782	0.00302854	0.0588862	-0.0989455	0.216718	0.464132	0.00752962	0.160055	-0.0970803	0.417189	0.222122	0.186928	-0.0936225	0.467479	0.191282	0.202947	-0.0838537	0.489747	0.165208	0.151844	-0.176552	0.48024	0.36434	0.0290165	-0.437051	0.495084	0.902762
S-LDL-L	0.267361	0.138041	0.396682	5.43474e-05	-0.180521	-0.282894	-0.0781477	0.000566193	-0.0273877	-0.0419927	-0.0127827	0.000248132	-1.06166	-1.19987	-0.923445	2.51926e-45	0.00112081	-0.0886887	0.0909303	0.980459	0.266429	0.090841	0.442018	0.00298759	0.0662985	-0.0911264	0.223723	0.408635	0.00816927	0.152947	-0.103476	0.409369	0.242012	0.177894	-0.101879	0.457667	0.212339	0.19667	-0.089336	0.482675	0.177457	0.136612	-0.190874	0.464097	0.413109	0.0021292	-0.462647	0.466905	0.992827
S-LDL-PL	0.289296	0.158491	0.420102	1.59984e-05	-0.181731	-0.285279	-0.0781824	0.000601029	-0.0234283	-0.0382635	-0.00859304	0.00200411	-0.988078	-1.13094	-0.845218	7.00712e-38	0.00512991	-0.0860011	0.0962609	0.912027	0.240794	0.0629394	0.418649	0.00803171	0.0675991	-0.0918575	0.227056	0.405538	0.0233475	0.136497	-0.122922	0.395916	0.301989	0.14953	-0.133513	0.432573	0.300038	0.137039	-0.15231	0.426387	0.352812	0.121105	-0.210208	0.452419	0.473256	-0.0837558	-0.553964	0.386453	0.726689
S-LDL-C	0.279706	0.147221	0.41219	3.77708e-05	-0.177814	-0.282692	-0.0729363	0.000914893	-0.0297532	-0.0447507	-0.0147557	0.000106839	-1.03488	-1.1784	-0.891363	1.07857e-40	-0.0116484	-0.103992	0.0806957	0.804468	0.250502	0.069917	0.431088	0.00661576	0.0722473	-0.0896575	0.234152	0.381302	0.0197166	0.199926	-0.0625827	0.462436	0.135313	0.230404	-0.0560102	0.516818	0.114712	0.241246	-0.0515489	0.534041	0.106195	0.198373	-0.136886	0.533633	0.245789	0.027747	-0.448062	0.503556	0.908892
S-LDL-CE	0.278427	0.145921	0.410933	4.10635e-05	-0.181899	-0.286794	-0.0770048	0.000697516	-0.0282137	-0.0432308	-0.0131967	0.000241548	-1.03495	-1.17849	-0.891409	1.09874e-40	-0.0147697	-0.107129	0.0775896	0.753633	0.251965	0.0713875	0.432542	0.00630489	0.0660282	-0.0958692	0.227926	0.423591	0.0176913	0.204333	-0.0582035	0.46687	0.126964	0.239711	-0.0467334	0.526155	0.100839	0.247734	-0.0450915	0.540559	0.0971698	0.206403	-0.128891	0.541698	0.227258	0.0508977	-0.424961	0.526756	0.833752
S-LDL-FC	0.254902	0.126374	0.383431	0.000107368	-0.159072	-0.260819	-0.0573261	0.00222158	-0.0354045	-0.0498267	-0.0209824	1.73241e-06	-1.03627	-1.17434	-0.8982	1.41892e-43	0.0148668	-0.0745357	0.104269	0.74415	0.250053	0.0751169	0.42499	0.0051447	0.100171	-0.0566689	0.257012	0.210297	0.018441	0.130554	-0.124188	0.385297	0.314712	0.138702	-0.139238	0.416642	0.327582	0.176361	-0.107771	0.460492	0.223426	0.0910821	-0.234258	0.416422	0.582777	-0.13026	-0.591991	0.33147	0.579881
S-LDL-TG	0.256061	0.123666	0.388456	0.000157988	-0.0878415	-0.192648	0.0169653	0.100322	0.0206396	0.00552373	0.0357555	0.00750933	-0.360397	-0.519029	-0.201766	9.39879e-06	-0.0443107	-0.13684	0.0482183	0.347424	0.17419	-0.004882	0.353262	0.0565645	-0.145052	-0.3056	0.0154957	0.0765259	0.000900728	0.266662	0.00566773	0.527657	0.0452397	0.341099	0.0563377	0.625861	0.0189519	0.321115	0.0300101	0.612221	0.0306612	0.479123	0.145798	0.812448	0.00489922	0.632363	0.1593	1.10543	0.00885918
XL-HDL-P	0.738823	0.615708	0.861938	1.27351e-29	-0.0114776	-0.108938	0.0859833	0.817241	-0.0833138	-0.0961452	-0.0704823	5.83153e-34	-0.634895	-0.777507	-0.492283	1.40143e-17	0.1294	0.0471828	0.211618	0.00208058	0.0488035	-0.117751	0.215358	0.565306	0.268566	0.119241	0.417892	0.000439712	0.000672184	-0.0200768	-0.263455	0.223302	0.871401	-0.231828	-0.497369	0.033714	0.0869667	-0.033155	-0.304612	0.238302	0.810582	-0.0851688	-0.395996	0.225658	0.590816	-0.276459	-0.717593	0.164675	0.218987
XL-HDL-L	0.733467	0.610261	0.856674	3.28118e-29	-0.00882362	-0.106357	0.0887096	0.859094	-0.083338	-0.0961798	-0.0704963	6.24656e-34	-0.63686	-0.779545	-0.494175	1.16813e-17	0.127969	0.0455945	0.210343	0.00237443	0.049378	-0.117359	0.216115	0.561167	0.269282	0.119793	0.418771	0.000430747	0.000662875	-0.0199314	-0.263479	0.223616	0.872412	-0.232735	-0.498461	0.0329904	0.085957	-0.0314936	-0.303139	0.240152	0.82003	-0.0838067	-0.39485	0.227236	0.59702	-0.278362	-0.719802	0.163078	0.216152
XL-HDL-PL	0.800267	0.680601	0.919933	9.50231e-36	-0.00127827	-0.0960084	0.0934519	0.978875	-0.083219	-0.095614	-0.0708241	5.51412e-36	-0.65712	-0.794834	-0.519407	7.67519e-20	0.144465	0.0624318	0.226499	0.000578173	0.0303425	-0.131096	0.191781	0.712252	0.275059	0.130321	0.419798	0.000205366	0.000182835	-0.0334298	-0.270095	0.203235	0.781637	-0.197454	-0.45567	0.0607629	0.13374	-0.0663247	-0.330294	0.197644	0.621994	-0.157968	-0.460221	0.144285	0.305239	-0.322965	-0.75193	0.106	0.139829
XL-HDL-C	0.651139	0.527176	0.775102	1.79642e-23	0.0148061	-0.0833258	0.112938	0.767176	-0.0790431	-0.0921101	-0.0659761	4.97233e-30	-0.650671	-0.794015	-0.507328	3.47544e-18	0.110414	0.02707	0.193759	0.00949063	0.06341	-0.104869	0.231689	0.459692	0.259269	0.108397	0.410141	0.00078011	0.0016714	0.0147634	-0.230283	0.25981	0.905888	-0.209075	-0.476437	0.0582861	0.125174	0.0246574	-0.24866	0.297975	0.859482	-0.0191301	-0.332088	0.293827	0.90452	-0.200089	-0.644246	0.244068	0.376797
XL-HDL-CE	0.618312	0.495029	0.741596	1.19709e-21	0.0215896	-0.0760043	0.119184	0.664227	-0.0755407	-0.0886278	-0.0624536	1.12829e-27	-0.636112	-0.778911	-0.493313	1.34293e-17	0.104887	0.0220143	0.187759	0.0131916	0.066066	-0.10134	0.233472	0.438735	0.246597	0.0965089	0.396686	0.00131233	0.00313501	0.0418857	-0.201822	0.285593	0.735922	-0.185197	-0.451098	0.0807033	0.171952	0.0582931	-0.213531	0.330117	0.673893	0.0171476	-0.2941	0.328395	0.913906	-0.136105	-0.577835	0.305625	0.545464
XL-HDL-FC	0.712116	0.586837	0.837394	6.01816e-27	-0.00198954	-0.101163	0.0971836	0.968598	-0.0852752	-0.0983091	-0.0722414	2.06338e-34	-0.667569	-0.812209	-0.522928	1.01354e-18	0.120602	0.0361227	0.205081	0.00520546	0.0550401	-0.114844	0.224924	0.524953	0.282499	0.130188	0.43481	0.000290118	0.000456706	-0.0511038	-0.298669	0.196462	0.685431	-0.260681	-0.53079	0.00942895	0.0585303	-0.0573138	-0.333441	0.218813	0.683791	-0.106079	-0.422253	0.210096	0.510347	-0.348882	-0.797604	0.0998413	0.127356
XL-HDL-TG	0.416533	0.282331	0.550735	1.7351e-09	-0.17006	-0.276297	-0.0638223	0.00173927	-0.0445872	-0.0596466	-0.0295279	8.96858e-09	-0.773005	-0.926583	-0.619427	8.78905e-22	0.111061	0.0194772	0.202644	0.017537	0.132121	-0.0499339	0.314176	0.154664	0.175358	0.0121361	0.338581	0.0352671	0.0976429	0.0369761	-0.228488	0.30244	0.7846	-0.137655	-0.427294	0.151983	0.351134	0.026315	-0.269776	0.322406	0.861548	0.0295674	-0.309466	0.368601	0.864115	0.293417	-0.187748	0.774582	0.231651
L-HDL-P	0.786472	0.666351	0.906594	1.83788e-34	-0.0914043	-0.186495	0.00368643	0.059544	-0.0787088	-0.09131	-0.0661075	9.42332e-32	-0.420681	-0.563411	-0.27795	1.04189e-08	0.137816	0.0567309	0.218902	0.000891809	0.0303457	-0.132116	0.192807	0.713956	0.263573	0.117917	0.409229	0.00040562	0.000417323	-0.0742365	-0.311094	0.16262	0.538568	-0.280257	-0.538683	-0.0218307	0.0335804	-0.165295	-0.429478	0.0988883	0.219735	-0.263816	-0.566314	0.0386822	0.0872965	-0.417635	-0.846948	0.0116782	0.0565498
L-HDL-L	0.775059	0.658625	0.891494	1.83215e-35	-0.0586762	-0.150848	0.0334961	0.211811	-0.0751485	-0.0873898	-0.0629073	8.22893e-31	-0.417177	-0.555389	-0.278964	4.66527e-09	0.14496	0.0652837	0.224636	0.000378562	0.0586839	-0.0986676	0.216035	0.464307	0.282497	0.141422	0.423571	9.23897e-05	0.00014052	-0.0694487	-0.299109	0.160212	0.552947	-0.252505	-0.503079	-0.00193107	0.0482646	-0.14004	-0.396196	0.116116	0.283527	-0.248164	-0.541471	0.0451434	0.0971397	-0.419164	-0.835433	-0.00289465	0.0484319
L-HDL-PL	0.791705	0.675781	0.907629	4.54448e-37	-0.0812171	-0.172985	0.0105511	0.0827278	-0.0717198	-0.0839964	-0.0594432	2.91983e-28	-0.45747	-0.594422	-0.320518	9.92188e-11	0.131234	0.0520363	0.210432	0.00119545	0.077983	-0.0789754	0.234941	0.329695	0.265941	0.125219	0.406663	0.00022259	0.000554211	-0.056344	-0.285008	0.172321	0.628739	-0.235759	-0.485246	0.0137289	0.0639751	-0.130304	-0.385349	0.124742	0.316216	-0.236804	-0.52884	0.0552313	0.111845	-0.406169	-0.820633	0.00829513	0.0547531
L-HDL-C	0.739278	0.620153	0.858402	2.10132e-31	-0.0383681	-0.13267	0.0559334	0.424723	-0.078817	-0.0912884	-0.0663456	2.09293e-32	-0.351518	-0.493934	-0.209103	1.5236e-06	0.152375	0.0706057	0.234145	0.000272677	0.0241725	-0.136679	0.185024	0.768063	0.29029	0.146077	0.434502	8.49523e-05	5.21928e-05	-0.0782866	-0.313109	0.156535	0.513021	-0.282354	-0.538559	-0.0261477	0.0308173	-0.157878	-0.419792	0.104035	0.23706	-0.273033	-0.572932	0.0268666	0.0743011	-0.422458	-0.848083	0.00316666	0.0517248
L-HDL-CE	0.737854	0.618569	0.85714	3.1689e-31	-0.0409205	-0.135349	0.0535083	0.395222	-0.0776055	-0.0901384	-0.0650726	2.81637e-31	-0.335209	-0.478014	-0.192404	4.74641e-06	0.152112	0.0702749	0.233949	0.000282579	0.0172592	-0.143845	0.178364	0.833482	0.287161	0.142722	0.4316	0.000103597	5.47324e-05	-0.0870409	-0.322155	0.148073	0.467617	-0.294055	-0.550579	-0.0375298	0.024714	-0.167334	-0.429573	0.0949059	0.210733	-0.283901	-0.584174	0.0163717	0.0638332	-0.421002	-0.847156	0.00515304	0.0528284
L-HDL-FC	0.761316	0.638975	0.883658	1.48986e-31	-0.0488128	-0.145661	0.0480353	0.322787	-0.0871806	-0.0997769	-0.0745843	6.38582e-38	-0.428926	-0.574287	-0.283564	1.00325e-08	0.149977	0.0665115	0.233443	0.000446359	0.0280963	-0.136908	0.1931	0.738265	0.292978	0.145043	0.440914	0.000110091	7.8761e-05	-0.0768758	-0.317946	0.164194	0.531504	-0.292779	-0.555801	-0.029756	0.0291792	-0.162082	-0.430964	0.1068	0.237052	-0.270182	-0.578061	0.0376968	0.0853469	-0.455161	-0.89211	-0.0182112	0.0412073
L-HDL-TG	0.767558	0.639859	0.895256	1.05235e-29	-0.179412	-0.280501	-0.0783228	0.000521467	-0.0584731	-0.0725162	-0.04443	1.19398e-15	-0.508308	-0.659099	-0.357518	6.76413e-11	0.0922038	0.00556872	0.178839	0.0370181	0.0211566	-0.151724	0.194037	0.810208	0.138052	-0.0169445	0.293049	0.0807831	0.158257	-1.85494e-06	-0.253338	0.253334	0.999989	-0.0150336	-0.291439	0.261372	0.915001	-0.0573417	-0.339905	0.225222	0.690474	-0.0588561	-0.3824	0.264688	0.72112	-0.155123	-0.614305	0.304059	0.507429
M-HDL-P	0.512637	0.385059	0.640215	1.02556e-14	-0.171272	-0.272265	-0.0702779	0.000912218	-0.0176045	-0.0321767	-0.00303226	0.0179582	-0.156628	-0.311017	-0.00223867	0.0467771	0.0421188	-0.0462199	0.130458	0.349538	0.0693641	-0.104608	0.243337	0.434041	0.0642878	-0.0916882	0.220264	0.418694	0.654364	-0.0430128	-0.294858	0.208832	0.737517	-0.121792	-0.396571	0.152987	0.384526	-0.210868	-0.491768	0.0700322	0.140992	-0.274423	-0.596063	0.0472163	0.0943663	-0.385102	-0.841581	0.0713775	0.0981115
M-HDL-L	0.514693	0.387534	0.641852	6.67233e-15	-0.17209	-0.272752	-0.0714276	0.000829026	-0.01964	-0.0341506	-0.00512942	0.00804639	-0.156106	-0.309988	-0.00222346	0.0467881	0.0443893	-0.0436655	0.132444	0.322635	0.0678811	-0.105596	0.241358	0.442628	0.0728628	-0.0826687	0.228394	0.358035	0.613669	-0.0473123	-0.29824	0.203615	0.71139	-0.131965	-0.405742	0.141813	0.344342	-0.215966	-0.495842	0.063911	0.130242	-0.286935	-0.607403	0.033533	0.0792072	-0.400327	-0.855143	0.0544889	0.0844142
M-HDL-PL	0.583095	0.455293	0.710897	2.38445e-18	-0.159226	-0.260397	-0.0580558	0.00207591	-0.0199623	-0.0345435	-0.00538102	0.00735321	-0.181317	-0.335846	-0.0267882	0.0215232	0.0388771	-0.049519	0.127273	0.388157	0.0834848	-0.09054	0.25751	0.346612	0.0654083	-0.0906146	0.221431	0.410775	0.589747	-0.00539286	-0.257973	0.247188	0.966579	-0.0948538	-0.370435	0.180728	0.499459	-0.156394	-0.438114	0.125327	0.276165	-0.213286	-0.535865	0.109294	0.1947	-0.322667	-0.78048	0.135146	0.166898
M-HDL-C	0.458363	0.332855	0.583871	1.73994e-12	-0.178046	-0.277401	-0.0786906	0.000460234	-0.0256569	-0.0399309	-0.0113829	0.000442357	-0.121377	-0.273406	0.0306522	0.117469	0.0539136	-0.0331202	0.140947	0.22431	0.0486499	-0.12304	0.220339	0.57819	0.106812	-0.0471174	0.260741	0.173536	0.385456	-0.0906698	-0.337737	0.156397	0.4715	-0.195057	-0.464623	0.0745091	0.155884	-0.26875	-0.544321	0.00682175	0.0559327	-0.37491	-0.690448	-0.059372	0.0199345	-0.489551	-0.93737	-0.0417308	0.0321859
M-HDL-CE	0.42072	0.294993	0.546448	9.20911e-11	-0.178634	-0.278162	-0.0791049	0.000451	-0.0238818	-0.0381984	-0.00956517	0.00110482	-0.0940177	-0.246408	0.0583725	0.226233	0.0528162	-0.0344353	0.140068	0.235042	0.0394205	-0.132689	0.21153	0.653098	0.105809	-0.0484964	0.260115	0.178663	0.38387	-0.105586	-0.35299	0.141819	0.402424	-0.210428	-0.480362	0.0595067	0.126357	-0.287411	-0.563358	-0.0114632	0.0412338	-0.396255	-0.712224	-0.0802862	0.0140393	-0.498218	-0.94665	-0.0497872	0.0294848
M-HDL-FC	0.583065	0.458324	0.707807	3.85831e-19	-0.169623	-0.268371	-0.0708745	0.00078298	-0.0314272	-0.0455466	-0.0173078	1.41371e-05	-0.219362	-0.369919	-0.0688058	0.00434732	0.056152	-0.0301607	0.142465	0.20192	0.0813494	-0.0888543	0.251553	0.348399	0.106794	-0.0458029	0.259391	0.169887	0.370791	-0.0316801	-0.277661	0.214301	0.800476	-0.130823	-0.399203	0.137558	0.33893	-0.18989	-0.46425	0.0844695	0.174654	-0.282654	-0.596805	0.0314968	0.0777538	-0.440578	-0.886429	0.00527265	0.0527648
M-HDL-TG	0.0589556	-0.0747193	0.192631	0.386893	-0.0379539	-0.143774	0.0678663	0.48161	0.0441928	0.0291709	0.0592148	1.10844e-08	-0.120749	-0.282703	0.0412044	0.143714	-0.0355692	-0.12866	0.057522	0.453395	0.0583358	-0.123425	0.240096	0.528843	-0.200041	-0.362999	-0.0370825	0.0161986	0.00493426	0.0795099	-0.184827	0.343847	0.555058	0.243069	-0.0453387	0.531478	0.0984452	0.0427235	-0.25211	0.337557	0.776138	0.215056	-0.122538	0.55265	0.211497	0.194832	-0.284289	0.673953	0.424971
S-HDL-P	0.0590179	-0.0795742	0.19761	0.403458	-0.204467	-0.31418	-0.0947542	0.000270751	0.0330166	0.0172842	0.048749	4.19726e-05	0.229194	0.0618208	0.396568	0.0073394	-0.114623	-0.209432	-0.0198133	0.0178821	-0.00154971	-0.188329	0.185229	0.987009	-0.145401	-0.312859	0.0220565	0.0886906	0.138538	0.141042	-0.133247	0.415331	0.313097	0.274509	-0.0247578	0.573776	0.0721501	0.040914	-0.265019	0.346848	0.792988	0.0346958	-0.315608	0.385	0.845893	0.0810599	-0.4161	0.57822	0.749009
S-HDL-L	0.0750124	-0.0632508	0.213276	0.287211	-0.211928	-0.32138	-0.102476	0.000155319	0.0288259	0.0130916	0.0445603	0.000342972	0.199267	0.0321066	0.366427	0.019532	-0.112233	-0.206902	-0.0175639	0.020217	-0.000889294	-0.18741	0.185632	0.992535	-0.132322	-0.299548	0.0349045	0.120755	0.192401	0.139386	-0.134241	0.413012	0.317641	0.269341	-0.0292028	0.567885	0.0769525	0.0395916	-0.265603	0.344786	0.799059	0.0214663	-0.327992	0.370924	0.904053	0.0547734	-0.441186	0.550733	0.828427
S-HDL-PL	0.0287673	-0.108687	0.166221	0.681312	-0.125366	-0.234177	-0.0165539	0.0239929	0.0385611	0.0230293	0.0540929	1.32602e-06	0.591282	0.429731	0.752833	1.56422e-12	-0.0564248	-0.150742	0.0378921	0.240562	-0.0448691	-0.230876	0.141138	0.635957	-0.116089	-0.282854	0.0506767	0.172167	0.374891	-0.00941555	-0.281794	0.262963	0.945917	0.00501647	-0.292166	0.302198	0.973575	-0.151418	-0.45522	0.152385	0.32819	-0.178034	-0.525897	0.16983	0.315377	-0.0609794	-0.554676	0.432717	0.808486
S-HDL-C	0.145044	0.0109802	0.279108	0.0340018	-0.233901	-0.340029	-0.127772	1.71107e-05	-0.00549994	-0.0208587	0.00985887	0.482303	-0.358494	-0.519196	-0.197791	1.35313e-05	-0.108396	-0.201664	-0.0151283	0.0227998	0.0492981	-0.133585	0.232181	0.596835	-0.0449935	-0.208958	0.118971	0.590252	0.551996	0.213822	-0.0509865	0.478631	0.113361	0.376184	0.0872606	0.665108	0.0107804	0.187016	-0.108344	0.482376	0.214264	0.131044	-0.207152	0.469241	0.447111	0.0294763	-0.450501	0.509454	0.904077
S-HDL-CE	0.13224	-0.0010976	0.265578	0.0519113	-0.217765	-0.323318	-0.112212	5.63268e-05	-0.0094452	-0.0247063	0.00581589	0.224767	-0.501472	-0.65939	-0.343554	7.42885e-10	-0.104405	-0.197381	-0.0114302	0.0277979	0.0685403	-0.113757	0.250838	0.460684	-0.0335528	-0.196992	0.129887	0.687052	0.497996	0.230042	-0.033265	0.493349	0.0867404	0.396293	0.109008	0.683577	0.00691996	0.226416	-0.0672684	0.520101	0.130588	0.176212	-0.160066	0.512491	0.303973	0.0556593	-0.421595	0.532914	0.818981
S-HDL-FC	0.122198	-0.0155321	0.259928	0.081967	-0.178225	-0.287255	-0.0691946	0.001387	0.0141337	-0.00163754	0.0299049	0.0789381	0.439077	0.274829	0.603325	1.98336e-07	-0.0677075	-0.162676	0.0272609	0.162023	-0.0586793	-0.244939	0.127581	0.536456	-0.0697307	-0.236723	0.0972616	0.412623	0.692795	0.0308242	-0.242111	0.303759	0.82461	0.090524	-0.207265	0.388313	0.550862	-0.0800851	-0.384508	0.224338	0.605714	-0.131005	-0.47958	0.217569	0.460883	-0.0983691	-0.593075	0.396337	0.696398
S-HDL-TG	-0.222753	-0.352377	-0.0931292	0.000778988	0.0269178	-0.0756956	0.129531	0.606744	0.0628096	0.0486103	0.0770088	2.20126e-17	0.267399	0.111256	0.423543	0.000812149	-0.113324	-0.203281	-0.0233663	0.0136225	-0.00680442	-0.18292	0.169312	0.939561	-0.269325	-0.427223	-0.111427	0.000853119	0.000568314	0.181188	-0.0730939	0.43547	0.16229	0.401839	0.124401	0.679276	0.0045828	0.227317	-0.0563016	0.510935	0.116048	0.481383	0.156631	0.806135	0.00371952	0.629655	0.168759	1.09055	0.007478
XXL-VLDL-PL-PC	0.186782	0.0503177	0.323246	0.00736644	-0.136157	-0.244185	-0.0281287	0.0135665	0.0167209	0.00110963	0.0323322	0.0358259	0.1731	0.00798523	0.338215	0.039927	0.000922382	-0.0925861	0.0944309	0.984554	0.0639382	-0.119704	0.24758	0.494503	-0.068983	-0.233629	0.0956625	0.411047	0.306023	0.0808303	-0.189357	0.351017	0.557198	-0.00604479	-0.300836	0.288746	0.967903	-0.0292621	-0.33062	0.272096	0.848881	0.00577762	-0.339287	0.350843	0.973789	-0.110325	-0.60005	0.3794	0.65845
XXL-VLDL-C-PC	0.221371	0.0820669	0.360675	0.00187808	-0.108095	-0.218371	0.00218146	0.0546959	-0.00277322	-0.0187415	0.0131951	0.733261	-0.750994	-0.91163	-0.590357	3.80962e-19	0.0493571	-0.0457125	0.144427	0.308403	0.12226	-0.0660332	0.310553	0.202819	0.00664859	-0.162166	0.175464	0.938393	0.34925	0.216769	-0.0589624	0.492501	0.123178	0.184714	-0.116127	0.485555	0.228465	0.17992	-0.127623	0.487463	0.251153	0.299836	-0.0523111	0.651982	0.0950429	0.228276	-0.271499	0.728052	0.370199
XXL-VLDL-CE-PC	0.262108	0.122877	0.401339	0.000234721	-0.0597362	-0.169954	0.050482	0.287701	-0.0212039	-0.0370846	-0.00532317	0.00893723	-0.932826	-1.08864	-0.777016	1.69468e-29	0.0561242	-0.039128	0.151376	0.247727	0.109075	-0.0786018	0.296751	0.254258	0.0445088	-0.123753	0.212771	0.603712	0.51576	0.164213	-0.111627	0.440053	0.242916	0.160911	-0.140048	0.46187	0.294253	0.134677	-0.172987	0.442341	0.390445	0.231684	-0.120601	0.583969	0.197089	0.15421	-0.345762	0.654181	0.545048
XXL-VLDL-FC-PC	-0.0142671	-0.151975	0.12344	0.838895	-0.16695	-0.275962	-0.0579374	0.0027288	0.0458543	0.0303873	0.0613213	8.58441e-09	0.160287	-0.00640269	0.326976	0.0594497	0.00266143	-0.0915302	0.0968531	0.955775	0.0832083	-0.103497	0.269913	0.381906	-0.0937949	-0.261186	0.0735966	0.271681	0.130439	0.221585	-0.051195	0.494366	0.111208	0.135376	-0.162244	0.432997	0.372188	0.188209	-0.116042	0.49246	0.224997	0.294875	-0.0535023	0.643252	0.0970073	0.280913	-0.213513	0.775338	0.265065
XXL-VLDL-TG-PC	-0.254924	-0.392806	-0.117042	0.00030254	0.1407	0.0315496	0.24985	0.0115877	-0.0036434	-0.0194541	0.0121673	0.651142	0.574975	0.412601	0.737348	7.6088e-12	-0.0421701	-0.135801	0.0514607	0.376849	-0.126731	-0.312538	0.0590765	0.180988	0.0191232	-0.147463	0.18571	0.821763	0.227486	-0.212857	-0.485695	0.0599799	0.12606	-0.154538	-0.452221	0.143145	0.308488	-0.142099	-0.446414	0.162215	0.359623	-0.256328	-0.604778	0.0921223	0.149131	-0.153896	-0.648425	0.340634	0.541457
XL-VLDL-PL-PC	0.305081	0.174194	0.435967	5.51691e-06	-0.203597	-0.307209	-0.0999839	0.000124047	0.00288425	-0.0121285	0.017897	0.706179	-0.657269	-0.809262	-0.505275	1.03288e-16	-0.00455566	-0.0941164	0.0850051	0.920476	0.122256	-0.0539829	0.298495	0.173665	-0.0232782	-0.181286	0.13473	0.772496	0.199784	0.157012	-0.102224	0.416247	0.234826	0.126153	-0.156689	0.408995	0.381551	0.273107	-0.0160366	0.56225	0.064097	0.243989	-0.0870889	0.575068	0.148398	0.16626	-0.303615	0.636135	0.48752
XL-VLDL-C-PC	0.126958	-0.00334812	0.257264	0.056169	0.0761774	-0.0269757	0.179331	0.147558	-0.03736	-0.0520656	-0.0226544	7.54804e-07	-0.702895	-0.853146	-0.552644	3.62409e-19	0.0764732	-0.0126692	0.165616	0.0925649	0.0743207	-0.100468	0.249109	0.404135	0.163132	0.00642435	0.31984	0.0413408	0.117401	-0.0698343	-0.327884	0.188216	0.595407	-0.188653	-0.470202	0.0928958	0.188788	-0.11764	-0.405461	0.170181	0.422606	-0.11437	-0.443935	0.215195	0.495929	-0.0582138	-0.52594	0.409513	0.807049
XL-VLDL-CE-PC	-0.206976	-0.341336	-0.0726163	0.00257636	0.170953	0.0645907	0.277316	0.00166569	-0.0162275	-0.0315979	-0.000857219	0.0385476	-0.441425	-0.601481	-0.28137	8.19627e-08	0.0476197	-0.0455039	0.140743	0.31573	0.016248	-0.167254	0.19975	0.862051	0.0671999	-0.0973198	0.23172	0.422886	0.694348	-0.0737646	-0.339988	0.192459	0.586662	-0.0945523	-0.385019	0.195915	0.523015	-0.163015	-0.459953	0.133922	0.281515	0.00289234	-0.337111	0.342896	0.986681	0.0573072	-0.425234	0.539849	0.815723
XL-VLDL-FC-PC	0.388657	0.2568	0.520513	1.03922e-08	-0.10459	-0.208971	-0.000209564	0.0495429	-0.0287616	-0.0437412	-0.013782	0.000176134	-0.751557	-0.902645	-0.600469	2.447e-21	0.0456387	-0.0443463	0.135624	0.319698	0.119969	-0.0570346	0.296974	0.183735	0.105764	-0.0529297	0.264458	0.191151	0.312353	-0.0222521	-0.283476	0.238972	0.867243	-0.119904	-0.404916	0.165108	0.409152	0.0610223	-0.230339	0.352384	0.681091	-0.0543165	-0.387935	0.279302	0.74936	-0.00850542	-0.481985	0.464975	0.971879
XL-VLDL-TG-PC	-0.235863	-0.365673	-0.106054	0.000383278	0.0358509	-0.0669094	0.138611	0.493645	0.0268983	0.0121377	0.0416589	0.000368585	0.832722	0.686398	0.979045	5.32268e-27	-0.0556916	-0.143766	0.0323827	0.214841	-0.11222	-0.28613	0.061689	0.20563	-0.112576	-0.268495	0.0433437	0.156779	0.296612	-0.0192817	-0.276602	0.238039	0.883097	0.0846416	-0.196112	0.365395	0.554151	-0.0364036	-0.323411	0.250604	0.803439	-0.0255939	-0.354227	0.303039	0.878534	-0.0323348	-0.498739	0.43407	0.891785
L-VLDL-PL-PC	0.306203	0.177708	0.434697	3.41165e-06	-0.207638	-0.309357	-0.105919	6.7321e-05	-0.000181618	-0.0149213	0.014558	0.980709	-0.555097	-0.706076	-0.404118	1.24967e-12	-0.0507672	-0.140591	0.0390566	0.267522	0.136795	-0.0350304	0.308621	0.118496	-0.122002	-0.276053	0.0320491	0.120435	0.00650708	0.321093	0.0677604	0.574426	0.0130515	0.398041	0.121638	0.674443	0.00482048	0.46208	0.17952	0.74464	0.00138075	0.403146	0.0796054	0.726686	0.0146649	0.268283	-0.190893	0.72746	0.251764
L-VLDL-C-PC	-0.15939	-0.290145	-0.0286351	0.0169503	0.0980534	-0.00545516	0.201562	0.0633253	0.0076167	-0.007374	0.0226074	0.318886	-0.375751	-0.532191	-0.219311	2.86009e-06	-0.0230722	-0.114527	0.0683826	0.620529	0.0229848	-0.155558	0.201527	0.80055	-0.113269	-0.273343	0.046804	0.165205	0.198233	0.139457	-0.119586	0.3985	0.290932	0.118663	-0.163969	0.401296	0.410096	0.0844407	-0.204488	0.373369	0.566338	0.26366	-0.0671731	0.594493	0.118121	0.109172	-0.360354	0.578698	0.648209
L-VLDL-CE-PC	-0.144285	-0.276621	-0.0119491	0.032643	0.203168	0.0984084	0.307928	0.000151605	-0.0173904	-0.0325185	-0.00226229	0.024311	-0.434549	-0.592196	-0.276902	8.32619e-08	0.0152184	-0.077889	0.108326	0.748372	-0.0233044	-0.204917	0.158308	0.801181	-0.015815	-0.178641	0.147011	0.848831	0.96587	-0.0207636	-0.283178	0.241651	0.876607	-0.0761867	-0.362498	0.210124	0.601574	-0.0856915	-0.378381	0.206998	0.56565	0.0466527	-0.288486	0.381791	0.784727	-0.154877	-0.630515	0.32076	0.522883
L-VLDL-FC-PC	-0.0994131	-0.231839	0.0330124	0.140981	-0.114148	-0.218979	-0.0093168	0.0328695	0.0419671	0.0270614	0.0568728	4.43635e-08	-0.0896584	-0.250194	0.0708771	0.273276	-0.0696381	-0.1607	0.0214239	0.13369	0.0818288	-0.0957598	0.259417	0.365985	-0.203282	-0.3625	-0.0440637	0.0124064	0.00159401	0.311978	0.0504873	0.573469	0.0194303	0.355151	0.0698476	0.640454	0.0147623	0.300896	0.00923695	0.592555	0.043189	0.458461	0.124502	0.79242	0.00719383	0.456899	-0.017064	0.930863	0.0588163
L-VLDL-TG-PC	0.0713595	-0.0663234	0.209042	0.309281	-0.0388279	-0.147821	0.070165	0.484574	-0.00721526	-0.0230012	0.00857069	0.369877	0.505176	0.341918	0.668434	1.93847e-09	0.0354203	-0.060966	0.131807	0.470839	-0.0580471	-0.245133	0.129039	0.542643	0.140319	-0.0274146	0.308052	0.100952	0.0601274	-0.217591	-0.490173	0.0549919	0.117524	-0.218099	-0.515504	0.0793062	0.150396	-0.202396	-0.506426	0.101635	0.191669	-0.357927	-0.706052	-0.00980223	0.0439036	-0.17458	-0.668647	0.319487	0.488119
M-VLDL-PL-PC	0.430885	0.298057	0.563713	3.25401e-10	0.0102878	-0.0948617	0.115437	0.847747	-0.048632	-0.0634575	-0.0338065	2.08883e-10	-0.325072	-0.484607	-0.165537	6.93582e-05	0.0392531	-0.0529338	0.13144	0.403438	0.156341	-0.0222263	0.334908	0.0860669	0.215878	0.0557825	0.375973	0.00828774	0.0267483	-0.136094	-0.3989	0.126711	0.309684	-0.212955	-0.499692	0.0737824	0.145273	-0.110543	-0.403668	0.182582	0.459348	-0.302986	-0.638624	0.0326519	0.0767781	-0.431175	-0.90752	0.0451707	0.0759807
M-VLDL-C-PC	0.514924	0.383843	0.646006	3.75864e-14	-0.042807	-0.146574	0.0609602	0.418308	-0.0584673	-0.0728968	-0.0440379	6.27926e-15	-0.966218	-1.11018	-0.822257	5.73044e-36	0.0860459	-0.0035793	0.175671	0.0598505	0.148522	-0.0267107	0.323755	0.0965514	0.151219	-0.00588681	0.308325	0.0592005	0.118456	-0.0790478	-0.33877	0.180675	0.55038	-0.146562	-0.429936	0.136812	0.310291	-0.0230459	-0.312732	0.266641	0.875943	-0.117456	-0.449157	0.214244	0.487196	-0.318167	-0.788925	0.15259	0.184989
M-VLDL-CE-PC	0.496929	0.366919	0.626938	1.68376e-13	-0.020054	-0.122972	0.0828643	0.702199	-0.0634167	-0.0776133	-0.0492201	1.10461e-17	-0.964892	-1.10746	-0.822326	1.71894e-36	0.0945131	0.00572884	0.183297	0.0369743	0.126096	-0.0472958	0.299489	0.153808	0.185773	0.0303169	0.341228	0.0192367	0.0600915	-0.128805	-0.386141	0.128532	0.326137	-0.21332	-0.49409	0.0674505	0.136254	-0.0702643	-0.357289	0.216761	0.630973	-0.191601	-0.520254	0.137051	0.252803	-0.389688	-0.856121	0.0767444	0.101403
M-VLDL-FC-PC	0.0618033	-0.0664776	0.190084	0.344579	-0.105034	-0.206584	-0.00348413	0.0426586	0.0258588	0.0112527	0.0404649	0.000538239	0.0364416	-0.119167	0.19205	0.645856	-0.0438638	-0.133922	0.0461946	0.339261	0.0983353	-0.0755933	0.272264	0.267393	-0.169555	-0.325492	-0.0136184	0.0331191	0.00361346	0.237925	-0.0156635	0.491514	0.0658898	0.32135	0.044669	0.598032	0.0228809	0.22371	-0.0591351	0.506555	0.120925	0.354354	0.0304868	0.678221	0.0320374	0.351605	-0.108036	0.811245	0.133601
M-VLDL-TG-PC	-0.529994	-0.660637	-0.399351	5.83168e-15	0.0364516	-0.0669686	0.139872	0.489221	0.0601237	0.0457828	0.0744646	7.76011e-16	0.914407	0.769382	1.05943	2.80432e-32	-0.0831441	-0.172703	0.00641513	0.0687714	-0.158222	-0.332823	0.0163786	0.0756481	-0.170476	-0.327015	-0.0139366	0.0328468	0.0724417	0.0929748	-0.165784	0.351734	0.480817	0.165961	-0.116362	0.448284	0.24888	0.0389272	-0.249685	0.327539	0.791261	0.154875	-0.175595	0.485346	0.357876	0.355261	-0.113751	0.824273	0.137442
S-VLDL-PL-PC	0.197691	0.0656934	0.329688	0.00337884	0.184997	0.0805047	0.289489	0.000538097	-0.0094741	-0.0246029	0.0056547	0.219335	0.487412	0.330943	0.643881	1.52062e-09	0.000197499	-0.0903676	0.0907626	0.996585	0.0101307	-0.170086	0.190348	0.912157	0.0809661	-0.0806086	0.242541	0.325561	0.550143	-0.111654	-0.373139	0.149831	0.402174	-0.139346	-0.424642	0.145951	0.337968	-0.201131	-0.492784	0.0905212	0.176211	-0.219603	-0.553555	0.114348	0.197137	-0.294432	-0.768385	0.179521	0.223034
S-VLDL-C-PC	0.499719	0.372822	0.626616	3.26988e-14	-0.104831	-0.205285	-0.00437665	0.0408415	-0.0599943	-0.0738874	-0.0461013	1.13567e-16	-0.859312	-1.00105	-0.717573	3.7686e-30	0.0554318	-0.0312054	0.142069	0.209465	0.152396	-0.0180046	0.322797	0.0795466	0.20578	0.0530056	0.358554	0.00835848	0.0264279	-0.0525797	-0.303287	0.198127	0.680678	-0.161616	-0.435154	0.111922	0.246479	0.0286281	-0.251003	0.308259	0.840776	-0.210602	-0.530789	0.109585	0.19703	-0.400977	-0.855394	0.0534402	0.0836412
S-VLDL-CE-PC	0.444592	0.31664	0.572544	1.80341e-11	-0.0988162	-0.200106	0.00247378	0.0558495	-0.0558964	-0.0700013	-0.0417914	2.29244e-14	-0.889867	-1.03208	-0.747654	7.45578e-32	0.0520147	-0.0353948	0.139424	0.243067	0.142859	-0.029019	0.314736	0.103165	0.198296	0.0441977	0.352394	0.0117356	0.0370548	-0.0549731	-0.307833	0.197887	0.669667	-0.166526	-0.442413	0.109361	0.236427	0.0296621	-0.252371	0.311695	0.83649	-0.202315	-0.525252	0.120622	0.219146	-0.384908	-0.843228	0.0734118	0.099636
S-VLDL-FC-PC	0.578645	0.452653	0.704637	1.46191e-18	-0.0834061	-0.183144	0.016332	0.101084	-0.0521539	-0.0661251	-0.0381827	5.80996e-13	-0.136681	-0.289235	0.0158725	0.0790097	0.0458463	-0.0420846	0.133777	0.306339	0.126459	-0.0458928	0.298811	0.150171	0.134013	-0.0205098	0.288536	0.0890635	0.185475	-0.00461738	-0.25438	0.245145	0.97106	-0.0312503	-0.303758	0.241257	0.821951	0.00474972	-0.273828	0.283328	0.973309	-0.142244	-0.461225	0.176737	0.381642	-0.270796	-0.723501	0.18191	0.240667
S-VLDL-TG-PC	-0.536881	-0.662373	-0.411388	2.09847e-16	0.0619045	-0.037438	0.161247	0.221615	0.0612592	0.0475576	0.0749608	1.03782e-17	0.737994	0.594761	0.881227	1.08247e-22	-0.0547399	-0.14084	0.0313598	0.212354	-0.152333	-0.321373	0.0167068	0.0772819	-0.221007	-0.372561	-0.069453	0.00431656	0.0151451	0.0769359	-0.170811	0.324682	0.542307	0.190516	-0.079791	0.460824	0.166891	0.0169902	-0.259339	0.293319	0.903963	0.256945	-0.0594607	0.573351	0.111317	0.461265	0.0122134	0.910316	0.0441004
XS-VLDL-PL-PC	0.389505	0.26838	0.51063	4.58089e-10	-0.143967	-0.239852	-0.0480811	0.00330016	-0.0528698	-0.0661611	-0.0395784	1.84987e-14	-0.870977	-1.00471	-0.737245	3.81575e-34	0.0663879	-0.0183428	0.151119	0.12442	0.205562	0.0420273	0.369098	0.0138229	0.18556	0.0389413	0.332178	0.0131893	0.0168859	-0.0705511	-0.309865	0.168763	0.562955	-0.0639717	-0.325078	0.197135	0.630693	-0.116217	-0.38314	0.150706	0.392989	-0.18663	-0.492266	0.119006	0.231022	-0.413533	-0.847299	0.0202335	0.0616579
XS-VLDL-C-PC	0.259755	0.131136	0.388374	8.02685e-05	-0.00364833	-0.105466	0.0981692	0.943943	-0.0399114	-0.054391	-0.0254319	8.33412e-08	-0.542223	-0.693586	-0.39086	4.42085e-12	0.0566834	-0.0322854	0.145652	0.211391	0.0875115	-0.0858639	0.260887	0.322057	0.232942	0.0775014	0.388383	0.00336228	0.0106152	-0.129167	-0.38253	0.124197	0.317256	-0.284928	-0.561364	-0.00849214	0.0433813	-0.0783755	-0.360969	0.204218	0.586304	-0.349732	-0.673311	-0.0261523	0.0341805	-0.566493	-1.02572	-0.107261	0.0156834
XS-VLDL-CE-PC	0.17549	0.0455944	0.305386	0.00816247	0.0207716	-0.0820571	0.1236	0.691825	-0.0235889	-0.0383993	-0.00877857	0.00183403	-0.464486	-0.618692	-0.310281	5.01013e-09	0.0403424	-0.0496566	0.130341	0.379112	0.0493976	-0.126513	0.225309	0.581614	0.180542	0.0228285	0.338257	0.0249117	0.0608105	-0.127855	-0.384424	0.128713	0.328269	-0.270966	-0.550898	0.00896691	0.0577846	-0.060659	-0.346828	0.22551	0.677454	-0.29143	-0.619103	0.036242	0.0812236	-0.408942	-0.873983	0.056099	0.0847063
XS-VLDL-FC-PC	0.350693	0.228815	0.472571	2.26234e-08	-0.0773301	-0.173812	0.0191513	0.116043	-0.0643759	-0.0775503	-0.0512014	1.10809e-20	-0.425869	-0.570701	-0.281037	1.12605e-08	0.0699396	-0.0162371	0.156116	0.111514	0.148444	-0.0178985	0.314787	0.0801997	0.24219	0.0930544	0.391326	0.0014919	0.00595406	-0.0478279	-0.28753	0.191874	0.695402	-0.140138	-0.401669	0.121392	0.293191	-0.0818489	-0.349205	0.185508	0.548043	-0.299888	-0.60602	0.00624404	0.0548475	-0.683967	-1.11844	-0.249497	0.00207062
XS-VLDL-TG-PC	-0.395752	-0.519944	-0.27156	6.50149e-10	0.068102	-0.0302111	0.166415	0.174293	0.0576453	0.0440341	0.0712565	4.06499e-16	0.852334	0.713955	0.990712	5.41529e-31	-0.0778346	-0.163581	0.00791201	0.0751502	-0.166764	-0.334329	0.000801667	0.0511033	-0.280733	-0.430964	-0.130501	0.000261319	0.00115794	0.141042	-0.103139	0.385223	0.257203	0.269669	0.00325186	0.536086	0.0472751	0.118594	-0.153758	0.390946	0.392937	0.37991	0.0680583	0.691762	0.0170194	0.665848	0.223259	1.10844	0.00323901
IDL-PL-PC	-0.129284	-0.256537	-0.00203045	0.0464634	0.0941188	-0.00661775	0.194855	0.0670275	-7.44783e-05	-0.0146716	0.0145226	0.992011	0.331495	0.178862	0.484128	2.25853e-05	-0.0682778	-0.156623	0.0200678	0.129621	-0.104392	-0.278552	0.0697685	0.239687	-0.0405408	-0.196685	0.115603	0.610409	0.493043	0.107811	-0.144502	0.360123	0.401854	0.0984586	-0.17683	0.373748	0.482839	0.121185	-0.160237	0.402606	0.398203	0.0950946	-0.227143	0.417332	0.562556	0.268232	-0.189095	0.725559	0.249943
IDL-C-PC	0.117859	-0.00866887	0.244386	0.0678543	-0.194187	-0.29435	-0.0940254	0.00015236	-0.0482834	-0.0622884	-0.0342785	2.55843e-11	-1.08122	-1.21481	-0.947626	1.63102e-49	0.0480659	-0.0395017	0.135634	0.281541	0.187816	0.0170009	0.35863	0.0312041	0.229438	0.0762932	0.382583	0.00337104	0.00963823	-0.164716	-0.413995	0.0845629	0.194982	-0.178723	-0.450702	0.0932564	0.197457	-0.173189	-0.451227	0.10485	0.221795	-0.356457	-0.67482	-0.0380946	0.0282493	-0.713007	-1.16484	-0.261178	0.00201995
IDL-CE-PC	-0.0875996	-0.21506	0.0398613	0.177696	-0.189586	-0.290487	-0.0886848	0.000241245	-0.0185953	-0.0331346	-0.00405601	0.0122523	-0.802532	-0.946624	-0.65844	5.30048e-26	0.00694155	-0.081853	0.0957361	0.878058	0.109573	-0.063651	0.282798	0.214705	0.129678	-0.0256273	0.284983	0.101593	0.23034	-0.174273	-0.426221	0.0776745	0.174913	-0.135043	-0.409934	0.139848	0.335172	-0.187796	-0.468811	0.0932196	0.189964	-0.284585	-0.606357	0.0371864	0.0829325	-0.562543	-1.01921	-0.105877	0.0158285
IDL-FC-PC	0.405102	0.280356	0.529847	3.11822e-10	-0.0771462	-0.175897	0.0216048	0.12555	-0.0697311	-0.0829996	-0.0564626	1.72418e-23	-0.877787	-1.01612	-0.739454	1.227e-32	0.0899289	0.00282809	0.17703	0.0430301	0.205167	0.0370895	0.373245	0.016804	0.258031	0.10734	0.408722	0.000814496	0.00251583	-0.0422368	-0.288273	0.203799	0.736217	-0.140835	-0.409276	0.127607	0.303391	-0.0360501	-0.310471	0.238371	0.796571	-0.254322	-0.568544	0.0598991	0.112509	-0.521002	-0.966953	-0.0750511	0.0220915
IDL-TG-PC	-0.0881776	-0.21426	0.037905	0.170194	0.179107	0.0792968	0.278916	0.000452042	0.0512802	0.0373836	0.0651768	1.04205e-12	1.05275	0.918673	1.18684	4.84001e-47	-0.0315426	-0.1188	0.0557144	0.4781	-0.169469	-0.339968	0.00102972	0.0513962	-0.231926	-0.384788	-0.0790644	0.00298992	0.0101675	0.144548	-0.103876	0.392972	0.253724	0.161941	-0.109105	0.432988	0.241221	0.149612	-0.127472	0.426697	0.289505	0.351629	0.0343582	0.6689	0.0298854	0.680648	0.23037	1.13093	0.00309583
L-LDL-PL-PC	-0.264513	-0.393707	-0.13532	6.40347e-05	0.128082	0.02581	0.230355	0.0141711	0.0328607	0.018405	0.0473164	9.29264e-06	1.10187	0.965385	1.23836	2.65289e-49	-0.0151163	-0.105007	0.0747747	0.741373	-0.296843	-0.471093	-0.122593	0.000865966	-0.0876554	-0.24388	0.0685692	0.271038	0.00278339	-0.106386	-0.362685	0.149914	0.41543	-0.111128	-0.390768	0.168511	0.435571	-0.189064	-0.474933	0.0968046	0.194579	-0.0966596	-0.423989	0.23067	0.562304	-0.121016	-0.58557	0.343538	0.609244
L-LDL-C-PC	0.0758225	-0.0504056	0.202051	0.238707	-0.185599	-0.285524	-0.0856741	0.000283827	-0.0431632	-0.0571306	-0.0291959	2.03327e-09	-1.19133	-1.31982	-1.06283	4.74765e-62	0.0143016	-0.0728874	0.101491	0.747509	0.239236	0.0686033	0.40987	0.00605882	0.153298	0.00031568	0.30628	0.0495303	0.01783	-0.0308475	-0.280825	0.21913	0.80866	-0.00720425	-0.279945	0.265537	0.95866	0.00716137	-0.271656	0.285978	0.959801	-0.167645	-0.486899	0.15161	0.302954	-0.33673	-0.789824	0.116364	0.145005
L-LDL-CE-PC	-0.0130159	-0.141667	0.115635	0.842628	-0.199897	-0.30174	-0.0980538	0.000126199	-0.0241694	-0.0386786	-0.00966017	0.00112253	-1.12592	-1.26068	-0.99115	3.17237e-52	-0.0116393	-0.10064	0.0773613	0.797435	0.246512	0.0725133	0.42051	0.00555078	0.0774695	-0.0785296	0.233469	0.329926	0.0175891	-0.000898993	-0.256076	0.254278	0.994484	0.0609523	-0.217462	0.339366	0.667493	0.0327983	-0.251818	0.317415	0.821097	-0.0726051	-0.3985	0.25329	0.661992	-0.18555	-0.648068	0.276969	0.431226
L-LDL-FC-PC	0.267591	0.140484	0.394699	3.97147e-05	0.0486237	-0.0519973	0.149245	0.343124	-0.056526	-0.0705481	-0.0425039	8.50784e-15	-0.167075	-0.320838	-0.0133126	0.0332388	0.0786545	-0.00974357	0.167053	0.081084	-0.0285159	-0.20053	0.143498	0.744937	0.226409	0.0721892	0.38063	0.00406384	0.00165477	-0.0903721	-0.341477	0.160733	0.4801	-0.206775	-0.480746	0.0671972	0.138867	-0.0784638	-0.358539	0.201611	0.582518	-0.285043	-0.605738	0.035652	0.0814172	-0.451661	-0.906799	0.00347825	0.0517723
L-LDL-TG-PC	0.0999995	-0.0263965	0.226395	0.120818	0.180554	0.0804963	0.280612	0.000420132	0.0394469	0.0253126	0.0535812	5.77861e-08	0.929928	0.791056	1.0688	7.95434e-36	-0.0097173	-0.0974032	0.0779687	0.82782	-0.124877	-0.296636	0.0468828	0.153914	-0.1642	-0.318192	-0.0102086	0.0366601	0.100457	0.134844	-0.114491	0.384179	0.288735	0.102339	-0.169701	0.37438	0.460455	0.14414	-0.133961	0.422241	0.309266	0.337628	0.0191931	0.656062	0.0377296	0.616941	0.16501	1.06887	0.0075229
M-LDL-PL-PC	-0.208661	-0.340069	-0.0772536	0.00189332	0.155221	0.051196	0.259247	0.00349794	0.0396695	0.0250967	0.0542423	1.19445e-07	1.08919	0.949143	1.22925	2.74211e-46	-0.0145076	-0.105783	0.0767675	0.755084	-0.290656	-0.467943	-0.113369	0.00134417	-0.113991	-0.272939	0.0449564	0.159579	0.00522667	-0.0797164	-0.340361	0.180928	0.548432	-0.0732058	-0.357585	0.211174	0.613475	-0.150805	-0.44152	0.139909	0.308856	-0.02828	-0.361158	0.304598	0.867595	0.0268378	-0.445591	0.499266	0.911237
M-LDL-C-PC	0.0672852	-0.0586706	0.193241	0.294676	-0.184485	-0.284195	-0.084776	0.000299458	-0.042281	-0.0561934	-0.0283686	3.67983e-09	-1.09461	-1.22686	-0.962352	2.07795e-51	0.015	-0.0717471	0.101747	0.734334	0.249306	0.0790169	0.419595	0.00416708	0.144481	-0.00819296	0.297155	0.0635913	0.0141122	-0.0166581	-0.266097	0.232781	0.895735	-0.00403153	-0.276185	0.268122	0.976809	0.0322529	-0.245964	0.310469	0.820044	-0.146741	-0.465308	0.171826	0.36616	-0.307386	-0.759504	0.144733	0.182395
M-LDL-CE-PC	0.0948064	-0.0305044	0.220117	0.137909	-0.189011	-0.28821	-0.0898125	0.000197173	-0.0317235	-0.0457194	-0.0177276	9.85407e-06	-1.08636	-1.21804	-0.95467	3.95121e-51	0.00366868	-0.0828335	0.0901709	0.933661	0.263569	0.0943169	0.43282	0.00231429	0.096436	-0.0553075	0.24818	0.212563	0.00841631	0.026738	-0.221759	0.275235	0.832773	0.0569005	-0.214226	0.328027	0.680475	0.0730282	-0.204138	0.350194	0.605152	-0.0583296	-0.375694	0.259035	0.718356	-0.155619	-0.606031	0.294792	0.497829
M-LDL-FC-PC	-0.141376	-0.268597	-0.0141547	0.0294501	0.165403	0.0646917	0.266114	0.00131663	0.00165037	-0.0128468	0.0161476	0.82323	0.871996	0.730208	1.01378	6.54857e-31	0.0230922	-0.0655739	0.111758	0.609273	-0.249016	-0.42056	-0.077473	0.00449571	0.0317931	-0.122005	0.185591	0.684992	0.00154831	-0.121526	-0.373854	0.130802	0.344737	-0.186772	-0.462079	0.0885342	0.183336	-0.153142	-0.434581	0.128298	0.285786	-0.155598	-0.477855	0.16666	0.343519	-0.222254	-0.67961	0.235102	0.340414
M-LDL-TG-PC	0.192774	0.0667822	0.318765	0.00275368	0.167839	0.0681008	0.267576	0.000998629	0.031612	0.0173978	0.0458263	1.43685e-05	0.714759	0.57031	0.859209	3.8399e-21	-0.0104731	-0.0978575	0.0769114	0.814036	-0.0917671	-0.263454	0.0799203	0.294379	-0.144201	-0.298129	0.00972592	0.0662969	0.179563	0.171619	-0.0766642	0.419903	0.175213	0.131545	-0.139348	0.402439	0.340767	0.177543	-0.0993845	0.454471	0.208581	0.386683	0.0695917	0.703775	0.0169086	0.666983	0.216959	1.11701	0.00372421
S-LDL-PL-PC	-0.192314	-0.32439	-0.0602377	0.00437197	0.154538	0.0499835	0.259092	0.00381837	0.0310013	0.0161286	0.0458741	4.72319e-05	1.05582	0.913611	1.19803	8.94023e-43	0.0062609	-0.0852985	0.0978203	0.893238	-0.278176	-0.457192	-0.0991611	0.00236467	-0.0553447	-0.215842	0.105152	0.498644	0.00537252	-0.162774	-0.424425	0.0988764	0.222381	-0.205742	-0.49122	0.0797354	0.157547	-0.279313	-0.57115	0.0125239	0.0606487	-0.146428	-0.480591	0.187735	0.389955	-0.157071	-0.631324	0.317182	0.515793
S-LDL-C-PC	0.139436	0.00823906	0.270633	0.0372767	-0.176335	-0.280193	-0.0724763	0.000899788	-0.0458463	-0.0603467	-0.0313459	8.76094e-10	-1.13865	-1.27647	-1.00083	2.94491e-51	0.018525	-0.0717475	0.108797	0.687139	0.260612	0.0829005	0.438323	0.00410414	0.143558	-0.0157703	0.302886	0.0773301	0.0145078	0.0282087	-0.231559	0.287977	0.831253	0.0480961	-0.235328	0.33152	0.739137	0.114657	-0.17508	0.404395	0.437504	-0.104688	-0.436447	0.227071	0.535812	-0.247564	-0.718404	0.223277	0.302331
S-LDL-CE-PC	0.165021	0.0385093	0.291532	0.0106375	-0.189013	-0.289162	-0.0888634	0.00022637	-0.0352159	-0.0493454	-0.0210863	1.20806e-06	-1.11058	-1.24296	-0.97819	1.38731e-52	0.00423171	-0.0828596	0.091323	0.924025	0.265062	0.093808	0.436317	0.00246038	0.0997441	-0.053795	0.253283	0.202592	0.00904753	0.062424	-0.188359	0.313207	0.625245	0.0967996	-0.17682	0.370419	0.487601	0.137407	-0.142309	0.417122	0.335193	-0.0291214	-0.349405	0.291162	0.858389	-0.0951412	-0.549695	0.359413	0.681281
S-LDL-FC-PC	-0.211682	-0.339771	-0.0835925	0.0012281	0.189869	0.0884708	0.291268	0.000253265	-0.00606456	-0.0207175	0.00858837	0.416785	0.788289	0.642997	0.933581	7.73381e-25	0.0421869	-0.0474933	0.131867	0.356012	-0.223434	-0.396581	-0.0502875	0.0115025	0.0608595	-0.0943761	0.216095	0.441756	0.0021144	-0.157989	-0.411669	0.0956907	0.221873	-0.231152	-0.507933	0.0456285	0.101534	-0.180747	-0.463693	0.1022	0.210229	-0.217421	-0.541405	0.106562	0.188108	-0.410188	-0.869993	0.0496172	0.0803076
S-LDL-TG-PC	-0.00144299	-0.129692	0.126806	0.982385	0.134548	0.0330227	0.236073	0.00945656	0.0508758	0.0367285	0.0650231	3.68122e-12	0.764275	0.618151	0.9104	2.69585e-23	-0.0522889	-0.140799	0.0362214	0.246488	-0.113967	-0.288056	0.0601217	0.199132	-0.235778	-0.391858	-0.0796974	0.00311745	0.0114578	0.168624	-0.0832494	0.420497	0.189168	0.199172	-0.0756381	0.473981	0.155219	0.169888	-0.111044	0.450819	0.235554	0.433404	0.111728	0.75508	0.00833762	0.804344	0.347813	1.26087	0.000572497
XL-HDL-PL-PC	0.554917	0.436877	0.672957	2.47467e-19	-0.015648	-0.109091	0.077795	0.742454	-0.0393576	-0.0526159	-0.0260993	8.21836e-09	-0.0824075	-0.225497	0.0606818	0.258605	0.0769452	-0.00539163	0.159282	0.0669602	-0.020617	-0.181875	0.140641	0.801891	0.103989	-0.0405877	0.248565	0.158361	0.189376	-0.123462	-0.356991	0.110066	0.299681	-0.0605095	-0.315304	0.194285	0.641216	-0.205822	-0.466292	0.0546488	0.121271	-0.254889	-0.553136	0.0433584	0.0938198	-0.34765	-0.77093	0.0756294	0.107308
XL-HDL-C-PC	-0.525628	-0.648753	-0.402503	2.41367e-16	0.0406122	-0.0568563	0.138081	0.413654	0.033171	0.0192381	0.0471038	3.48392e-06	0.0455715	-0.103769	0.194912	0.54934	-0.0635352	-0.149704	0.0226334	0.148159	-0.00130219	-0.169269	0.166664	0.987861	-0.0683415	-0.218933	0.0822497	0.373262	0.584574	0.185575	-0.0580327	0.429184	0.135221	0.0876235	-0.178169	0.353416	0.51773	0.278895	0.00718173	0.550608	0.0442583	0.267688	-0.0434323	0.578809	0.0916242	0.25586	-0.18569	0.69741	0.255687
XL-HDL-CE-PC	-0.630888	-0.752433	-0.509342	5.47133e-23	0.0465526	-0.0496656	0.142771	0.342539	0.0489657	0.0354664	0.0624651	2.43124e-12	0.223559	0.0769319	0.370187	0.00284965	-0.0959066	-0.180809	-0.0110039	0.0268877	-0.0197102	-0.184115	0.144694	0.813996	-0.157125	-0.304522	-0.00972681	0.0367133	0.0674715	0.266988	0.0270942	0.506881	0.0292064	0.174268	-0.087471	0.436007	0.191603	0.368851	0.101281	0.636421	0.00695735	0.346296	0.0399192	0.652672	0.0267887	0.461434	0.0266165	0.89625	0.0375606
XL-HDL-FC-PC	0.135188	0.00345244	0.266923	0.0443044	-0.00432877	-0.108613	0.0999558	0.93508	-0.0345021	-0.0493642	-0.01964	6.01222e-06	-0.491009	-0.647097	-0.33492	1.05923e-09	0.0720424	-0.0199749	0.16406	0.124705	0.0516517	-0.127163	0.230467	0.570842	0.230619	0.0703012	0.390936	0.00486889	0.0105385	-0.173581	-0.434297	0.0871352	0.191618	-0.218772	-0.50323	0.065686	0.131521	-0.168508	-0.459302	0.122287	0.255675	-0.139846	-0.472816	0.193123	0.409932	-0.504421	-0.976979	-0.0318616	0.0364605
XL-HDL-TG-PC	-0.253984	-0.388872	-0.119095	0.000234052	-0.177257	-0.284037	-0.070476	0.00116775	0.0277492	0.0123973	0.0431012	0.000410904	-0.0587411	-0.222335	0.104853	0.481118	-0.0252016	-0.120224	0.0698207	0.602724	0.085701	-0.0984978	0.2699	0.361339	-0.092561	-0.257705	0.0725835	0.271551	0.120702	0.0239629	-0.242721	0.290647	0.860037	0.0191105	-0.271859	0.31008	0.897448	0.0190867	-0.278365	0.316538	0.899795	0.116608	-0.223983	0.4572	0.501736	0.485126	0.00174982	0.968502	0.0491784
L-HDL-PL-PC	-0.556816	-0.682162	-0.431469	1.63019e-17	-0.0492158	-0.148443	0.050011	0.330543	0.077067	0.0637537	0.0903802	8.18878e-28	0.119824	-0.0320147	0.271662	0.121762	-0.171244	-0.258416	-0.0840721	0.000125476	0.0617792	-0.107077	0.230635	0.472827	-0.285105	-0.436494	-0.133716	0.00023399	1.0382e-05	0.0958196	-0.151731	0.34337	0.44759	0.286734	0.0166408	0.556827	0.0374892	0.158492	-0.117618	0.434602	0.260172	0.259578	-0.0565773	0.575733	0.107428	0.399719	-0.0489756	0.848415	0.0807286
L-HDL-C-PC	0.462549	0.33686	0.588239	1.19149e-12	0.0660197	-0.0334788	0.165518	0.193132	-0.0678321	-0.0814401	-0.0542241	2.04983e-21	-0.0485684	-0.201016	0.103879	0.531899	0.16787	0.0800034	0.255737	0.000190768	-0.0252936	-0.19593	0.145343	0.771133	0.298731	0.145746	0.451716	0.000137006	2.01103e-05	-0.0908213	-0.338851	0.157209	0.472483	-0.282753	-0.55337	-0.0121369	0.0405957	-0.153552	-0.430197	0.123093	0.276239	-0.280317	-0.597085	0.0364504	0.0827598	-0.413205	-0.86277	0.0363594	0.0715783
L-HDL-CE-PC	0.367701	0.238596	0.496806	3.11694e-08	0.0799293	-0.0222733	0.182132	0.125141	-0.0557145	-0.0700049	-0.0414242	5.73926e-14	0.116639	-0.0397779	0.273057	0.143653	0.16274	0.0723062	0.253174	0.000437726	-0.066813	-0.242556	0.10893	0.455699	0.270339	0.112776	0.427902	0.000795131	5.27743e-05	-0.120557	-0.375373	0.134259	0.35332	-0.314842	-0.592862	-0.0368214	0.026502	-0.183561	-0.467775	0.100653	0.205241	-0.315392	-0.640826	0.0100427	0.0574827	-0.373267	-0.835132	0.0885972	0.113042
L-HDL-FC-PC	0.591634	0.471183	0.712086	7.14465e-21	0.0318521	-0.0635002	0.127204	0.512192	-0.0833093	-0.0957726	-0.0708459	1.0346e-35	-0.359647	-0.503598	-0.215696	1.13913e-06	0.158558	0.0748101	0.242307	0.000217637	0.0573819	-0.105026	0.21979	0.48814	0.319063	0.173455	0.464671	1.91938e-05	2.02341e-05	-0.0230929	-0.260839	0.214653	0.848832	-0.188232	-0.447629	0.0711639	0.154711	-0.0780444	-0.343219	0.187131	0.563608	-0.180606	-0.48424	0.123028	0.243314	-0.442473	-0.873398	-0.0115477	0.0441829
L-HDL-TG-PC	0.10175	-0.0328485	0.236349	0.138231	-0.145965	-0.252516	-0.0394135	0.00731611	0.00665639	-0.00877933	0.0220921	0.397529	-0.237266	-0.399715	-0.0748171	0.00425379	-0.0410215	-0.135685	0.0536419	0.395166	-0.0159352	-0.199319	0.167449	0.864594	-0.112624	-0.277038	0.0517901	0.179112	0.33237	0.0839441	-0.181937	0.349825	0.535596	0.179819	-0.110274	0.469912	0.224047	0.0553588	-0.241197	0.351914	0.714137	0.181922	-0.157644	0.521488	0.293274	0.301093	-0.180827	0.783014	0.220402
M-HDL-PL-PC	0.091374	-0.0275161	0.210264	0.131786	0.147342	0.0532257	0.241458	0.00219134	0.011393	-0.00222256	0.0250086	0.100875	0.0165899	-0.127642	0.160822	0.821426	-0.0654628	-0.147646	0.0167205	0.11829	-0.0151707	-0.178446	0.148105	0.855315	-0.134368	-0.280753	0.0120176	0.0719519	0.132493	0.293521	0.0606357	0.526405	0.0135683	0.285613	0.0315205	0.539705	0.0276379	0.44147	0.181718	0.701223	0.000889158	0.554766	0.25734	0.852191	0.00026767	0.746764	0.324651	1.16888	0.000543438
M-HDL-C-PC	0.111337	-0.00632376	0.228997	0.0636162	-0.112394	-0.205537	-0.0192511	0.0180912	-0.0384089	-0.0516324	-0.0251855	1.67788e-08	-0.0221873	-0.164924	0.12055	0.760348	0.0762617	-0.00548654	0.15801	0.0674373	0.0260187	-0.134989	0.187027	0.75115	0.235617	0.091264	0.379969	0.00141133	0.0017164	-0.23185	-0.46248	-0.00122008	0.0488032	-0.341063	-0.592695	-0.0894312	0.00795857	-0.345167	-0.602405	-0.0879293	0.00860541	-0.512721	-0.807266	-0.218175	0.000665789	-0.690961	-1.10899	-0.272934	0.00122586
M-HDL-CE-PC	-0.0784895	-0.204883	0.0479038	0.22321	-0.101665	-0.201721	-0.00160918	0.0464361	-0.0297673	-0.0441181	-0.0154166	5.13792e-05	0.0978336	-0.0553535	0.251021	0.210336	0.0626292	-0.0251464	0.150405	0.161689	-0.0181081	-0.191177	0.154961	0.837314	0.210131	0.0549649	0.365297	0.00801542	0.00526051	-0.275222	-0.523215	-0.0272297	0.0296638	-0.381882	-0.652457	-0.111306	0.00572955	-0.396762	-0.673365	-0.120158	0.00498891	-0.561779	-0.878499	-0.245059	0.000525583	-0.677097	-1.12659	-0.2276	0.00320047
M-HDL-FC-PC	0.654336	0.537266	0.771406	3.64277e-26	-0.108898	-0.201574	-0.0162231	0.0213353	-0.0522494	-0.0651233	-0.0393756	5.69731e-15	-0.381558	-0.521058	-0.242058	1.04183e-07	0.0927733	0.0113818	0.174165	0.0255408	0.151786	-0.00785696	0.31143	0.0623593	0.235907	0.092778	0.379036	0.00126692	0.00501228	-0.024277	-0.255352	0.206798	0.836661	-0.105286	-0.357404	0.146831	0.4126	-0.075064	-0.332798	0.18267	0.567678	-0.196221	-0.491335	0.0988929	0.192209	-0.507563	-0.926397	-0.0887302	0.0176051
M-HDL-TG-PC	-0.306072	-0.436058	-0.176087	4.43554e-06	0.0302904	-0.0726092	0.13319	0.563538	0.0589078	0.044585	0.0732305	2.5542e-15	0.0396838	-0.11799	0.197357	0.621409	-0.087311	-0.178431	0.00380923	0.0603482	0.00972773	-0.167427	0.186882	0.914185	-0.281146	-0.439975	-0.122318	0.000540264	0.000204517	0.17031	-0.0853933	0.426013	0.191445	0.392656	0.113667	0.671645	0.00586572	0.223427	-0.0617771	0.50863	0.124501	0.397552	0.070984	0.724119	0.0170986	0.51803	0.0545569	0.981503	0.0285236
S-HDL-PL-PC	-0.084346	-0.219723	0.0510314	0.221688	0.10349	-0.00367759	0.210658	0.0583764	0.0237574	0.00834361	0.0391711	0.00256248	0.761669	0.606306	0.917032	8.39783e-21	0.0691024	-0.0257718	0.163977	0.153153	-0.0844834	-0.270742	0.101775	0.373515	0.00493258	-0.162059	0.171924	0.953774	0.557354	-0.256888	-0.524007	0.0102303	0.0594199	-0.425297	-0.716741	-0.133854	0.00428769	-0.357343	-0.65528	-0.0594072	0.0187982	-0.36776	-0.708907	-0.0266137	0.0346483	-0.201894	-0.686058	0.28227	0.413286
S-HDL-C-PC	0.159883	0.0289217	0.290844	0.0167851	-0.130715	-0.234387	-0.0270431	0.0135318	-0.0400125	-0.0547355	-0.0252895	1.25171e-07	-0.77219	-0.921614	-0.622766	8.23618e-23	-0.0362848	-0.127973	0.0554034	0.437428	0.0826233	-0.0973397	0.262586	0.367718	0.0749018	-0.086445	0.236249	0.362408	0.577306	0.17743	-0.0816453	0.436506	0.179215	0.276576	-0.00609268	0.559244	0.055134	0.247594	-0.0413711	0.53656	0.0929759	0.173188	-0.157687	0.504062	0.304512	-0.0394883	-0.509074	0.430097	0.86893
S-HDL-CE-PC	0.128139	-0.00343643	0.259713	0.0562758	-0.121168	-0.225326	-0.0170106	0.0226624	-0.0338781	-0.0487503	-0.0190058	8.9074e-06	-0.799994	-0.949497	-0.650492	3.03319e-24	-0.0407569	-0.132682	0.0511686	0.384327	0.0949092	-0.085846	0.275664	0.302974	0.0537981	-0.108259	0.215855	0.514793	0.578015	0.192449	-0.0678103	0.452707	0.14703	0.299352	0.0153927	0.583311	0.0388354	0.26732	-0.0229647	0.557605	0.0710362	0.20599	-0.126396	0.538375	0.224149	0.00910894	-0.462621	0.480839	0.969773
S-HDL-FC-PC	0.149605	0.0150371	0.284174	0.0293798	-0.0030476	-0.109575	0.10348	0.95523	-0.0243896	-0.0397319	-0.00904721	0.00187115	0.594386	0.436508	0.752264	3.74247e-13	0.0510179	-0.0428313	0.144867	0.286195	-0.131012	-0.314414	0.0523904	0.161225	0.115733	-0.0486971	0.280164	0.167463	0.0179418	-0.201837	-0.468124	0.0644498	0.137182	-0.308004	-0.59854	-0.0174677	0.0377567	-0.273003	-0.570011	0.0240052	0.0715618	-0.327254	-0.667338	0.0128306	0.0592693	-0.335241	-0.817897	0.147415	0.173132
S-HDL-TG-PC	-0.269843	-0.396924	-0.142762	3.4103e-05	0.0972122	-0.00338802	0.197812	0.0582106	0.0548725	0.0408181	0.0689269	5.3041e-14	0.216714	0.0632862	0.370141	0.00569104	-0.081223	-0.16916	0.00671373	0.0701884	-0.0156927	-0.189667	0.158282	0.859496	-0.24026	-0.396238	-0.0842826	0.00258047	0.0027546	0.142848	-0.106526	0.392222	0.261162	0.322225	0.050142	0.594308	0.0203398	0.216152	-0.0619923	0.494296	0.127541	0.463952	0.145468	0.782437	0.00435465	0.638822	0.186821	1.09082	0.00566313
VLDL-D	-0.492834	-0.618713	-0.366956	4.53334e-14	-0.0298752	-0.129524	0.0697731	0.556356	0.0620741	0.0483257	0.0758225	5.14068e-18	0.353745	0.203046	0.504443	4.74423e-06	-0.077206	-0.164939	0.0105268	0.0844679	-0.0797125	-0.250104	0.090679	0.358708	-0.228733	-0.381498	-0.0759675	0.00338999	0.0101336	0.0985621	-0.150047	0.347171	0.436662	0.22391	-0.0473376	0.495158	0.105544	0.0487942	-0.228496	0.326085	0.729868	0.273508	-0.043999	0.591015	0.0912398	0.432423	-0.0181905	0.883037	0.0599684
LDL-D	0.29695	0.164519	0.429381	1.22255e-05	0.0789434	-0.0258921	0.183779	0.139763	-0.00365616	-0.0188302	0.0115179	0.636361	0.150205	-0.0101165	0.310526	0.0662747	0.0555938	-0.0381883	0.149376	0.244868	-0.013892	-0.193567	0.165783	0.879397	0.0684646	-0.0926238	0.229553	0.404346	0.557324	-0.224646	-0.486863	0.037571	0.0930187	-0.23151	-0.517606	0.0545851	0.112583	-0.244	-0.536469	0.0484687	0.101889	-0.308983	-0.643869	0.0259033	0.0704989	-0.382539	-0.857818	0.0927406	0.114519
HDL-D	0.779231	0.657035	0.901427	6.37275e-33	-0.0126774	-0.10941	0.0840555	0.797046	-0.0857195	-0.0983489	-0.0730901	1.14845e-36	-0.585245	-0.727731	-0.442758	2.76791e-15	0.165554	0.0833443	0.247763	8.47714e-05	0.0654174	-0.0989244	0.229759	0.434791	0.309657	0.162316	0.456999	4.10904e-05	5.91528e-05	-0.0937008	-0.334563	0.147161	0.445305	-0.331525	-0.594321	-0.0687291	0.0134825	-0.136951	-0.405601	0.131699	0.317287	-0.207291	-0.514904	0.100323	0.186287	-0.416557	-0.853129	0.0200157	0.0614407
Serum-C	0.516249	0.387462	0.645036	1.18069e-14	-0.192777	-0.294728	-0.090826	0.000220292	-0.0431322	-0.0575238	-0.0287406	5.95144e-09	-1.06783	-1.20508	-0.930589	2.5327e-46	0.0326555	-0.0566946	0.122006	0.473261	0.237392	0.0621287	0.412654	0.0080036	0.119606	-0.0375272	0.276739	0.135521	0.0279685	0.12481	-0.130513	0.380134	0.337564	0.110494	-0.16808	0.389069	0.436445	0.120052	-0.164729	0.404832	0.408194	0.07032	-0.255763	0.396403	0.672176	-0.148398	-0.611183	0.314387	0.529231
VLDL-C	-0.000125246	-0.134579	0.134328	0.998541	-0.0873248	-0.193761	0.0191117	0.107688	0.0260918	0.0107776	0.0414059	0.00086341	-0.487102	-0.646624	-0.32758	3.11527e-09	-0.0444061	-0.137242	0.0484301	0.347985	0.131493	-0.0507742	0.313761	0.157113	-0.131417	-0.29483	0.0319962	0.114815	0.00952962	0.125114	-0.141058	0.391287	0.356443	0.251514	-0.0388972	0.541925	0.0895134	0.121002	-0.175879	0.417882	0.42391	0.228234	-0.111704	0.568172	0.187904	0.198351	-0.284097	0.6808	0.419879
RemNAt-C	0.216633	0.0832889	0.349978	0.00148363	-0.146522	-0.25208	-0.0409632	0.00657784	-0.00457828	-0.0198371	0.0106805	0.556046	-0.895177	-1.04435	-0.746006	1.28232e-29	-0.00835447	-0.100679	0.0839702	0.859037	0.226001	0.045629	0.406373	0.0141281	-0.0082619	-0.169976	0.153452	0.920136	0.0132432	0.0909987	-0.173462	0.355459	0.499588	0.169268	-0.119275	0.457811	0.249856	0.106489	-0.188482	0.40146	0.478738	0.120915	-0.216836	0.458667	0.482417	-0.0103644	-0.48971	0.468981	0.966156
LDL-C	0.301146	0.169027	0.433266	8.79352e-06	-0.182839	-0.287428	-0.0782495	0.000631258	-0.0287281	-0.0436931	-0.013763	0.000176641	-1.05586	-1.19813	-0.913592	9.51854e-43	-0.00652716	-0.0985838	0.0855295	0.889324	0.257425	0.0775586	0.437292	0.00508899	0.0722402	-0.0890203	0.233501	0.37945	0.0150482	0.173706	-0.0881641	0.435576	0.19326	0.209194	-0.0765229	0.494911	0.151045	0.215496	-0.076586	0.507578	0.147937	0.166584	-0.167859	0.501028	0.328495	0.00111839	-0.473532	0.475769	0.996311
HDL-C	0.744	0.624189	0.863811	1.94392e-31	-0.113675	-0.20852	-0.0188298	0.0188829	-0.0741228	-0.0867967	-0.0614489	2.57442e-28	-0.522039	-0.662734	-0.381343	7.89865e-13	0.110089	0.0277702	0.192408	0.00883664	0.0708248	-0.0916686	0.233318	0.392461	0.265895	0.120211	0.411579	0.000361636	0.00081839	-0.0255564	-0.261945	0.210832	0.831988	-0.198222	-0.456136	0.059693	0.131786	-0.10787	-0.371531	0.15579	0.422152	-0.219284	-0.521184	0.0826156	0.154319	-0.432499	-0.860962	-0.00403498	0.0478863
HDL2-C	0.701578	0.584711	0.818445	1.22064e-29	-0.100129	-0.192643	-0.00761391	0.0339364	-0.069831	-0.0822658	-0.0573963	2.22928e-26	-0.504623	-0.641944	-0.367301	1.28203e-12	0.115952	0.0355513	0.196352	0.00476628	0.0857728	-0.072644	0.24419	0.288163	0.276063	0.134033	0.418092	0.000146971	0.000388935	-0.0555686	-0.286017	0.17488	0.636101	-0.209476	-0.46091	0.0419584	0.102363	-0.13415	-0.391186	0.122885	0.305907	-0.248216	-0.54253	0.0460982	0.0982165	-0.480864	-0.898562	-0.063166	0.0241046
HDL3-C	0.677361	0.550737	0.803986	3.11463e-24	-0.137485	-0.237723	-0.0372458	0.00724526	-0.0633823	-0.0771603	-0.0496043	1.29901e-18	-0.55049	-0.699209	-0.401771	8.91247e-13	0.0345756	-0.0530699	0.122221	0.438873	0.0816495	-0.0907019	0.254001	0.352664	0.170112	0.0155895	0.324635	0.0309967	0.0923945	0.154228	-0.0968262	0.405283	0.228215	0.0422439	-0.231673	0.31616	0.76217	0.151635	-0.128384	0.431654	0.28811	0.105287	-0.215343	0.425918	0.519373	0.0332597	-0.421787	0.488307	0.88595
EstC	0.486234	0.356911	0.615558	4.00674e-13	-0.203448	-0.305823	-0.101072	0.000103978	-0.0425692	-0.0570331	-0.0281052	1.09316e-08	-1.04041	-1.17942	-0.901403	2.27803e-43	0.0294998	-0.0602745	0.119274	0.519032	0.242751	0.0667207	0.418781	0.00693948	0.122401	-0.0354199	0.280222	0.128294	0.0245504	0.121852	-0.134471	0.378175	0.351014	0.0970554	-0.182609	0.37672	0.495918	0.111235	-0.17466	0.39713	0.445241	0.0448612	-0.282498	0.37222	0.787993	-0.185304	-0.6499	0.279291	0.433896
FreeC	0.572505	0.444659	0.700351	9.23161e-18	-0.160219	-0.261425	-0.0590129	0.00195389	-0.0430503	-0.0573345	-0.028766	4.91544e-09	-1.09897	-1.2337	-0.964248	3.59615e-50	0.0392679	-0.0494236	0.127959	0.384993	0.216226	0.0422681	0.390185	0.0149126	0.108839	-0.0471248	0.264802	0.171107	0.0490931	0.127673	-0.125868	0.381215	0.32322	0.139494	-0.137136	0.416124	0.322545	0.137133	-0.145659	0.419926	0.341437	0.130219	-0.193588	0.454026	0.430105	-0.0531336	-0.512688	0.406421	0.820513
Serum-TG	-0.208618	-0.339504	-0.0777319	0.00181997	-0.0700708	-0.173683	0.0335416	0.184722	0.0549663	0.0404548	0.0694777	2.72721e-13	0.0806269	-0.0780633	0.239317	0.318903	-0.070136	-0.161028	0.0207556	0.130218	0.0408755	-0.136602	0.218353	0.651301	-0.230624	-0.389742	-0.0715054	0.00455752	0.0014003	0.186945	-0.0711334	0.445023	0.155441	0.333892	0.0523122	0.615472	0.0201828	0.168048	-0.119804	0.455901	0.252146	0.393681	0.0640803	0.723282	0.0192945	0.509545	0.0417676	0.977323	0.0328035
VLDL-TG	-0.352451	-0.48098	-0.223921	9.67738e-08	-0.045214	-0.146961	0.0565329	0.383309	0.0611377	0.047036	0.0752394	8.70537e-17	0.185771	0.0303813	0.34116	0.0191834	-0.084209	-0.173138	0.00471954	0.0634234	-0.00375834	-0.177568	0.170051	0.966152	-0.248038	-0.403867	-0.0922079	0.00184809	0.00139442	0.170205	-0.0833145	0.423725	0.187924	0.332206	0.0555994	0.608812	0.0186401	0.135941	-0.146828	0.418709	0.345609	0.353863	0.0300841	0.677643	0.0322286	0.456277	-0.00323833	0.915793	0.0516325
LDL-TG	0.444332	0.313271	0.575393	5.2989e-11	-0.0672644	-0.171015	0.0364864	0.203518	0.0053614	-0.00965289	0.0203757	0.483539	-0.455997	-0.611769	-0.300225	1.30337e-08	-0.0134605	-0.105535	0.0786141	0.774175	0.205589	0.0280585	0.38312	0.023284	-0.0764503	-0.235617	0.0827159	0.346021	0.00352336	0.244758	-0.0142467	0.503763	0.0639687	0.271426	-0.0111648	0.554017	0.0597401	0.302501	0.0136148	0.591387	0.0401608	0.402214	0.0714297	0.732998	0.0172281	0.521352	0.0518948	0.990809	0.0295553
HDL-TG	0.336555	0.202477	0.470633	1.01603e-06	-0.148079	-0.254219	-0.0419402	0.00630869	0.00975343	-0.005613	0.0251199	0.213153	-0.280862	-0.442335	-0.119389	0.00067201	-0.0019374	-0.0952157	0.0913409	0.967483	0.0682952	-0.114795	0.251385	0.464228	-0.0896582	-0.253808	0.074492	0.28395	0.18023	0.156076	-0.108943	0.421095	0.248012	0.250895	-0.0382574	0.540048	0.088913	0.126854	-0.16874	0.422448	0.399809	0.264505	-0.0739595	0.602971	0.12542	0.36205	-0.118308	0.842408	0.139401
DAG	-0.039586	-0.170797	0.0916246	0.553869	-0.0202225	-0.124092	0.0836468	0.702434	0.0311883	0.0162954	0.0460812	4.3566e-05	-0.0356686	-0.194833	0.123496	0.660129	0.0228314	-0.069814	0.115477	0.628642	0.128447	-0.0515482	0.308442	0.161652	-0.0348111	-0.196186	0.126564	0.672069	0.150955	0.0267035	-0.23252	0.285927	0.8398	-0.0184565	-0.301285	0.264373	0.898104	-0.178174	-0.467303	0.110956	0.226766	0.0423278	-0.288735	0.373391	0.801897	0.242282	-0.22757	0.712135	0.311739
DAG-TG	-0.0014012	-0.138026	0.135223	0.983943	-0.0494382	-0.157593	0.0587168	0.36984	0.0203613	0.00475366	0.0359689	0.010627	-0.121409	-0.286943	0.0441259	0.150345	0.0587099	-0.0371188	0.154539	0.229434	0.153953	-0.0328374	0.340743	0.106079	0.0437012	-0.123767	0.211169	0.608602	0.248009	-0.0021083	-0.271104	0.266887	0.987729	-0.157093	-0.450584	0.136398	0.293716	-0.295189	-0.595218	0.00484061	0.0538031	-0.121418	-0.464961	0.222126	0.488027	0.199482	-0.288083	0.687047	0.422138
TotPG	0.63444	0.505836	0.763043	4.94305e-21	-0.148901	-0.250706	-0.047095	0.00420076	-0.0427454	-0.0571404	-0.0283505	8.13123e-09	-0.738751	-0.885972	-0.59153	1.14764e-21	0.0642769	-0.0246209	0.153175	0.15617	0.180961	0.00514784	0.356774	0.0436748	0.0841772	-0.0734488	0.241803	0.294803	0.127054	0.0552317	-0.19963	0.310093	0.670657	-0.0159055	-0.293975	0.262164	0.910628	-0.0445941	-0.328859	0.23967	0.758205	-0.00704856	-0.332541	0.318444	0.966104	-0.22316	-0.685107	0.238787	0.34327
TG-PG	-0.451088	-0.57965	-0.322527	1.15977e-11	0.0464728	-0.0552994	0.148245	0.370332	0.0724008	0.0585845	0.0862172	2.26452e-23	0.568953	0.418142	0.719763	3.36056e-13	-0.0889167	-0.177127	-0.000705888	0.0481996	-0.101458	-0.275324	0.0724085	0.25234	-0.242885	-0.398766	-0.0870038	0.00230109	0.00794267	0.0912264	-0.162931	0.345384	0.481273	0.214533	-0.0627691	0.491835	0.129251	0.054106	-0.229373	0.337585	0.70801	0.232242	-0.0923513	0.556835	0.160567	0.425973	-0.034698	0.886644	0.0698841
PC	0.66957	0.542846	0.796293	1.02669e-23	-0.161564	-0.261882	-0.0612472	0.00162991	-0.0441388	-0.0582903	-0.0299873	1.45229e-09	-0.74704	-0.891633	-0.602446	8.42711e-23	0.0603387	-0.0271697	0.147847	0.176243	0.162999	-0.0103187	0.336316	0.0652492	0.0801394	-0.0752493	0.235528	0.311646	0.178012	0.0678848	-0.183273	0.319043	0.595865	-0.0105059	-0.284536	0.263524	0.940028	-0.00547426	-0.285609	0.27466	0.96941	0.0102737	-0.310489	0.331037	0.949884	-0.221648	-0.676883	0.233587	0.33949
SM	0.803438	0.682969	0.923908	1.40173e-35	-0.102913	-0.19828	-0.00754687	0.0344603	-0.0396225	-0.0531053	-0.0261397	1.14793e-08	-0.818089	-0.95258	-0.683597	2.51947e-30	0.0918284	0.00918614	0.174471	0.0294716	0.174701	0.0107163	0.338685	0.0368262	0.172003	0.0249817	0.319024	0.0219104	0.0395622	0.0203492	-0.217771	0.258469	0.86682	-0.0735934	-0.333397	0.18621	0.578336	-0.0412403	-0.306832	0.224351	0.760593	-0.0416121	-0.345723	0.262499	0.788307	-0.474107	-0.905709	-0.0425053	0.0313627
TotCho	0.70461	0.579243	0.829977	2.02478e-26	-0.147841	-0.247084	-0.0485978	0.0035522	-0.0498889	-0.0637737	-0.036004	3.83669e-12	-0.830217	-0.970796	-0.689639	8.37576e-29	0.0724297	-0.01382	0.15868	0.0996437	0.168751	-0.00239372	0.339895	0.0532831	0.123316	-0.0301241	0.276757	0.115051	0.119298	0.0552127	-0.193079	0.303504	0.662584	-0.0333972	-0.304299	0.237504	0.808842	-0.0235431	-0.30048	0.253393	0.867507	-0.0381241	-0.355226	0.278977	0.81349	-0.274152	-0.72419	0.175887	0.232134
ApoA1	0.740847	0.618164	0.863531	6.03377e-30	-0.19618	-0.293299	-0.099061	7.99952e-05	-0.0686652	-0.0818256	-0.0555047	3.40213e-23	-0.684092	-0.825033	-0.54315	1.9264e-20	0.0940931	0.00990477	0.178281	0.0285386	0.11977	-0.0466097	0.286149	0.158018	0.236448	0.08728	0.385616	0.00193019	0.0074574	-0.0236553	-0.266002	0.218691	0.8481	-0.160306	-0.424722	0.104109	0.234367	-0.129779	-0.400085	0.140527	0.34624	-0.214305	-0.523814	0.0952042	0.174479	-0.413159	-0.852423	0.026104	0.0652195
ApoB	0.140212	0.00669141	0.273733	0.0395968	-0.167282	-0.27298	-0.0615836	0.00195978	-0.00201326	-0.0172972	0.0132707	0.796033	-0.863857	-1.01416	-0.713555	1.8035e-27	-0.0199535	-0.112645	0.0727375	0.672677	0.220678	0.0395124	0.401844	0.0170348	-0.0347797	-0.197205	0.127646	0.674342	0.00871644	0.132217	-0.132462	0.396897	0.327095	0.230793	-0.0579888	0.519575	0.117094	0.154967	-0.140248	0.450182	0.303123	0.194072	-0.143959	0.532103	0.260085	0.0909444	-0.388798	0.570686	0.709901
ApoB-ApoA1	-0.319195	-0.450082	-0.188307	2.02035e-06	-0.0402924	-0.143906	0.063321	0.445484	0.0401207	0.0253691	0.0548722	1.22492e-07	-0.409473	-0.565662	-0.253284	3.35792e-07	-0.0766809	-0.167292	0.0139307	0.0970578	0.138462	-0.0389759	0.3159	0.125966	-0.177988	-0.337071	-0.0189049	0.028367	0.000708244	0.141105	-0.117477	0.399688	0.284416	0.319159	0.0370288	0.601289	0.0266611	0.227928	-0.0604875	0.516343	0.121231	0.317228	-0.0130165	0.647473	0.0597151	0.339943	-0.128748	0.808635	0.154912
TotFA	0.393072	0.262597	0.523547	4.97958e-09	-0.175341	-0.278628	-0.072054	0.000901214	-0.0055993	-0.0205342	0.0093356	0.461981	-0.628572	-0.780639	-0.476506	1.87528e-15	-0.003239	-0.0942663	0.0877883	0.944323	0.1773	-0.000597736	0.355197	0.0507728	-0.0259495	-0.185444	0.133545	0.749513	0.0434326	0.119058	-0.13973	0.377846	0.366752	0.152743	-0.129612	0.435097	0.288605	0.0709058	-0.217739	0.35955	0.629789	0.165525	-0.164982	0.496033	0.325855	0.0659442	-0.40312	0.535009	0.782643
FALen	-0.0684603	-0.201332	0.0644115	0.312137	0.295514	0.19033	0.400699	4.73015e-08	0.0374853	0.0224742	0.0524964	1.15291e-06	0.906886	0.758685	1.05509	1.21362e-30	0.0624981	-0.0310781	0.156074	0.190185	-0.141723	-0.321779	0.0383334	0.122723	-0.106256	-0.267687	0.055174	0.196696	0.252124	-0.0102472	-0.273359	0.252865	0.93908	-0.103823	-0.390895	0.183249	0.477951	-0.151058	-0.444525	0.142409	0.312603	0.0240872	-0.311942	0.360116	0.888134	0.0531316	-0.42377	0.530033	0.826942
UnsatDeg	0.366335	0.235058	0.497613	5.79526e-08	-0.0249218	-0.128844	0.0790007	0.637954	-0.0503158	-0.0649366	-0.0356949	2.77033e-11	0.176809	0.0180246	0.335594	0.0291233	0.112316	0.0211296	0.203503	0.0158478	-0.0597617	-0.235868	0.116344	0.505494	0.168958	0.0110687	0.326847	0.0359956	0.0134061	-0.0532885	-0.311613	0.205036	0.685634	-0.228374	-0.510223	0.0534744	0.112111	-0.193173	-0.481301	0.0949542	0.188532	-0.368758	-0.698673	-0.0388425	0.0285206	-0.576812	-1.04504	-0.108588	0.0158227
DHA	0.625919	0.495395	0.756442	5.13482e-20	-0.104691	-0.208016	-0.00136544	0.0470555	-0.0357196	-0.0504676	-0.0209715	2.36769e-06	-0.246901	-0.404307	-0.0894948	0.00214865	0.218619	0.129077	0.308162	2.00439e-06	0.199458	0.0248924	0.374023	0.0251837	0.393729	0.237221	0.550236	9.70342e-07	4.93176e-06	-0.100552	-0.356633	0.155529	0.441066	-0.37363	-0.653031	-0.0942295	0.00883319	-0.265496	-0.551121	0.0201292	0.0684336	-0.417628	-0.744678	-0.0905775	0.0123896	-0.589103	-1.05326	-0.124946	0.0129296
LA	0.337066	0.205909	0.468224	5.64011e-07	-0.225242	-0.329069	-0.121415	2.30642e-05	-0.0447229	-0.059325	-0.0301208	2.80007e-09	-1.10757	-1.24657	-0.968572	3.1425e-48	0.0382358	-0.0528658	0.129337	0.410198	0.209525	0.0306289	0.388422	0.0217653	0.102006	-0.0583848	0.262396	0.21223	0.0691032	0.04568	-0.214539	0.305899	0.730492	0.0638605	-0.220055	0.347776	0.658948	0.032468	-0.257772	0.322708	0.826245	-0.0185402	-0.350875	0.313794	0.912825	-0.150296	-0.621953	0.321362	0.531814
CLA	0.253831	0.11519	0.392472	0.000345961	0.022435	-0.0873163	0.132186	0.688334	0.000580739	-0.0153205	0.016482	0.942866	-0.331698	-0.498289	-0.165106	0.000100875	0.102046	0.00700655	0.197086	0.0353773	0.25139	0.063205	0.439574	0.0089064	0.066254	-0.102464	0.234972	0.441006	0.0248152	0.0577395	-0.215991	0.33147	0.678938	-0.0529826	-0.35164	0.245674	0.727752	-0.126227	-0.431537	0.179084	0.417281	-0.0886549	-0.438245	0.260935	0.618758	-0.462257	-0.958404	0.0338905	0.0677931
FAw3	0.626956	0.497897	0.756016	1.79039e-20	-0.13368	-0.235846	-0.031513	0.0103983	-0.0329866	-0.0475808	-0.0183923	1.04314e-05	-0.40348	-0.557492	-0.249469	3.42124e-07	0.190189	0.101101	0.279276	3.12831e-05	0.263567	0.0902046	0.436929	0.00293185	0.353925	0.198496	0.509354	9.02251e-06	3.33693e-05	0.0200885	-0.234188	0.274365	0.876797	-0.22264	-0.500072	0.0547918	0.115588	-0.131113	-0.414725	0.1525	0.364429	-0.238149	-0.562895	0.0865958	0.150394	-0.40292	-0.863807	0.0579663	0.0865374
FAw6	0.442102	0.312707	0.571497	3.79049e-11	-0.24401	-0.346442	-0.141578	3.43805e-06	-0.0384491	-0.052987	-0.0239112	2.65645e-07	-0.920315	-1.0635	-0.777132	2.25367e-33	0.0133906	-0.0770392	0.10382	0.771343	0.171676	-0.00536536	0.348717	0.0573398	0.0334039	-0.125323	0.192131	0.679623	0.128611	0.0926399	-0.16395	0.34923	0.478705	0.124783	-0.155173	0.404739	0.381867	0.0742791	-0.211913	0.360472	0.610558	0.0447198	-0.28298	0.37242	0.78886	-0.131987	-0.597067	0.333093	0.577626
PUFA	0.509543	0.381021	0.638064	2.22925e-14	-0.239092	-0.340832	-0.137351	4.62939e-06	-0.0403324	-0.0547411	-0.0259237	5.28743e-08	-0.887638	-1.03067	-0.744604	2.12223e-31	0.044344	-0.0454711	0.134159	0.332697	0.195089	0.0191169	0.37106	0.0298368	0.0925642	-0.0652042	0.250333	0.249775	0.0913402	0.0958507	-0.158948	0.35065	0.460465	0.0829255	-0.195076	0.360927	0.558349	0.0440667	-0.240128	0.328262	0.76092	0.00189782	-0.323515	0.32731	0.990869	-0.177474	-0.639308	0.284359	0.450868
MUFA	0.242242	0.108285	0.376199	0.000408419	-0.0717348	-0.177778	0.0343087	0.1846	0.0283329	0.0130941	0.0435718	0.000279881	-0.208428	-0.370289	-0.0465665	0.0116751	-0.0452854	-0.13824	0.0476693	0.339144	0.101845	-0.0796327	0.283323	0.270942	-0.137099	-0.299804	0.0256056	0.0985082	0.0184906	0.0967483	-0.168319	0.361816	0.473905	0.193186	-0.0960193	0.482392	0.190153	0.0519656	-0.243683	0.347614	0.730162	0.267806	-0.0707211	0.606333	0.120848	0.250216	-0.23023	0.730662	0.30694
SFA	0.321324	0.189804	0.452844	1.93658e-06	-0.20443	-0.308544	-0.100316	0.000125484	-0.00311912	-0.0181773	0.0119391	0.684407	-0.667334	-0.819917	-0.514751	4.80313e-17	0.00475195	-0.0868086	0.0963126	0.918867	0.203659	0.0246704	0.382648	0.025796	-0.0198311	-0.180304	0.140642	0.80838	0.0214616	0.157742	-0.103214	0.418698	0.23575	0.128087	-0.156632	0.412807	0.377455	0.144093	-0.146969	0.435155	0.33145	0.156425	-0.176851	0.489701	0.357154	0.152697	-0.320297	0.62569	0.526451
DHA-FA	0.479608	0.345488	0.613728	4.8013e-12	-2.98255e-06	-0.106175	0.106169	0.999956	-0.0373773	-0.0525404	-0.0222143	1.57197e-06	0.139024	-0.0233986	0.301447	0.0933162	0.252601	0.160768	0.344433	9.12767e-08	0.110524	-0.0669504	0.287999	0.221879	0.472065	0.312949	0.63118	8.51457e-09	6.3607e-09	-0.191139	-0.452703	0.0704255	0.151838	-0.519616	-0.805	-0.234233	0.00037289	-0.357398	-0.649139	-0.0656575	0.0164135	-0.578496	-0.912549	-0.244443	0.000709489	-0.739327	-1.21342	-0.265231	0.00228
LA-FA	0.014752	-0.122375	0.151879	0.832806	-0.0970725	-0.205626	0.0114806	0.0795841	-0.0665595	-0.0815172	-0.0516018	1.45089e-17	-0.908347	-1.06211	-0.754588	8.07158e-29	0.0606491	-0.0341161	0.155414	0.209338	0.0851613	-0.101597	0.27192	0.370975	0.194906	0.0274672	0.362345	0.0225813	0.067865	-0.0735199	-0.345243	0.198204	0.595481	-0.0671058	-0.363574	0.229362	0.656929	-0.0471868	-0.350259	0.255885	0.759968	-0.202761	-0.549789	0.144266	0.251756	-0.319593	-0.812104	0.172917	0.203111
CLA-FA	0.175786	0.0369908	0.31458	0.0131197	0.0668717	-0.0430014	0.176745	0.232556	0.00570353	-0.0102159	0.0216229	0.482084	-0.147278	-0.315348	0.020792	0.0857999	0.140566	0.0455023	0.235629	0.00381125	0.223446	0.0346822	0.412211	0.0204014	0.11909	-0.0501471	0.288328	0.167557	0.0639197	-0.0289281	-0.30229	0.244434	0.835493	-0.204514	-0.50277	0.0937411	0.178682	-0.232376	-0.537276	0.0725234	0.135036	-0.210372	-0.559492	0.138748	0.237223	-0.60721	-1.10269	-0.11173	0.0163746
FAw3-FA	0.463909	0.332371	0.595447	9.1627e-12	-0.0156285	-0.119757	0.0884998	0.768362	-0.0352041	-0.0500883	-0.02032	4.02511e-06	0.0236332	-0.135939	0.183206	0.771339	0.230029	0.139924	0.320135	6.83188e-07	0.174755	0.000403625	0.349107	0.0494733	0.449122	0.292806	0.605438	2.40494e-08	7.84555e-08	-0.0644659	-0.322197	0.193265	0.623562	-0.373999	-0.6552	-0.0927979	0.00920596	-0.217914	-0.505379	0.0695516	0.137139	-0.401884	-0.731041	-0.0727265	0.0167763	-0.55655	-1.0237	-0.0894019	0.0196032
FAw6-FA	0.118503	-0.0159894	0.252995	0.0840924	-0.125494	-0.231961	-0.019027	0.0209358	-0.0667318	-0.0813928	-0.0520708	2.85338e-18	-0.660572	-0.817062	-0.504082	5.01759e-16	0.0334227	-0.0599964	0.126842	0.482638	0.018757	-0.163656	0.20117	0.840078	0.125196	-0.038347	0.28874	0.133305	0.255045	-0.0808755	-0.346853	0.185102	0.550754	-0.0655297	-0.355728	0.224668	0.657696	-0.0374834	-0.334146	0.25918	0.80418	-0.253648	-0.593336	0.0860412	0.143109	-0.41367	-0.895765	0.0684252	0.0925059
PUFA-FA	0.251846	0.1196	0.384091	0.000198684	-0.118211	-0.222899	-0.0135223	0.02694	-0.0720759	-0.0863359	-0.0578158	6.10084e-22	-0.589617	-0.744667	-0.434566	2.21346e-13	0.0986799	0.00751286	0.189847	0.0339237	0.0645539	-0.11399	0.243097	0.478057	0.254579	0.0945051	0.414654	0.00186446	0.00428777	-0.0982282	-0.359078	0.162622	0.460003	-0.183527	-0.468131	0.101078	0.205948	-0.119982	-0.410927	0.170962	0.418462	-0.363686	-0.696827	-0.030545	0.0324222	-0.535526	-1.00833	-0.0627235	0.0264725
MUFA-FA	-0.107001	-0.241711	0.0277094	0.119351	0.141828	0.0351884	0.248468	0.00920702	0.0663611	0.0516542	0.081068	5.37194e-18	0.579324	0.420995	0.737653	1.58642e-12	-0.0972555	-0.189932	-0.00457852	0.0397339	-0.0835551	-0.265725	0.0986146	0.368184	-0.245452	-0.408777	-0.0821266	0.00327384	0.00962415	0.0217914	-0.243496	0.287078	0.871941	0.192064	-0.0973808	0.481509	0.193105	-0.00473582	-0.300629	0.291157	0.974944	0.322908	-0.0158994	0.661715	0.0617345	0.379705	-0.101139	0.860549	0.121519
SFA-FA	-0.337906	-0.475295	-0.200517	1.65711e-06	-0.0593702	-0.168131	0.0493901	0.284249	0.0173931	0.0016807	0.0331055	0.0300813	0.00599358	-0.160686	0.172673	0.943745	-0.00203628	-0.0986553	0.0945827	0.967006	0.0515302	-0.13573	0.238791	0.58921	-0.0111553	-0.179045	0.156734	0.896254	0.769093	0.196899	-0.0740413	0.46784	0.154105	-0.00120701	-0.29682	0.294406	0.993607	0.326375	0.0241762	0.628574	0.0343167	0.0760141	-0.270013	0.422042	0.666423	0.340751	-0.15034	0.831842	0.173571
Glc	-0.214535	-0.33969	-0.0893806	0.000802835	-0.113835	-0.212911	-0.0147599	0.0243806	0.0492775	0.0353467	0.0632083	8.00015e-12	0.568254	0.421709	0.714799	7.73078e-14	-0.0381001	-0.124321	0.0481212	0.385916	0.0692567	-0.10038	0.238893	0.423108	-0.0285307	-0.180619	0.123558	0.712777	0.475119	-0.0599923	-0.307745	0.18776	0.634682	-0.221287	-0.491601	0.0490263	0.108463	-0.0150926	-0.291428	0.261243	0.914648	-0.0484052	-0.364818	0.268008	0.764026	0.00928491	-0.439777	0.458346	0.967635
Lac	-0.207289	-0.34077	-0.0738078	0.00237748	0.0581652	-0.0475014	0.163832	0.280233	0.0424166	0.0274205	0.0574127	3.85594e-08	0.293528	0.132896	0.454161	0.000355124	-0.00173279	-0.0938817	0.0904162	0.97056	0.00605424	-0.173254	0.185362	0.947169	-0.161416	-0.322176	-0.000656782	0.0490737	0.0631849	0.0655521	-0.198563	0.329667	0.626247	0.182009	-0.106157	0.470175	0.2154	0.0705333	-0.224052	0.365119	0.638482	0.0857573	-0.251553	0.423067	0.61787	0.36764	-0.111079	0.846359	0.132081
Pyr	-0.00900344	-0.141423	0.123416	0.893859	-0.143108	-0.247935	-0.0382814	0.00751953	0.0467521	0.0319261	0.061578	9.67339e-10	0.238865	0.0790841	0.398645	0.00343718	0.184456	0.094567	0.274345	6.22072e-05	0.192109	0.0118309	0.372388	0.0367775	0.187485	0.0258551	0.349115	0.0230573	0.0408347	0.217057	-0.0427735	0.476888	0.101438	0.00961507	-0.273877	0.293107	0.946934	0.107718	-0.182089	0.397525	0.465838	-0.0516259	-0.383465	0.280213	0.760147	-0.298111	-0.769066	0.172843	0.214399
Cit	-0.0150887	-0.154001	0.123824	0.831212	0.180413	0.0704469	0.290379	0.00133207	-0.0106003	-0.0265194	0.00531882	0.191553	0.0854255	-0.0829963	0.253847	0.319728	0.0614228	-0.0371233	0.159969	0.221459	0.117774	-0.0730118	0.30856	0.225946	0.0631283	-0.107922	0.234179	0.468973	0.472153	-0.380487	-0.654386	-0.106589	0.00653615	-0.380969	-0.67981	-0.0821288	0.0125356	-0.34613	-0.651628	-0.0406323	0.0264273	-0.475041	-0.824846	-0.125235	0.00783939	-0.621697	-1.11815	-0.125245	0.0141783
Glol	0.561016	0.429176	0.692855	2.97959e-16	-0.0430441	-0.147411	0.061323	0.41842	0.0744152	0.0602347	0.0885957	1.97986e-23	0.311565	0.153109	0.470021	0.000122811	-0.0814713	-0.171397	0.00845473	0.0757115	0.0765043	-0.1013	0.254309	0.398558	-0.175355	-0.334767	-0.0159433	0.03113	0.0069933	0.180906	-0.0793477	0.441159	0.1728	0.253108	-0.0308451	0.537061	0.0805509	0.31664	0.0263614	0.606919	0.0325607	0.355603	0.023224	0.687981	0.0360344	0.518609	0.0468888	0.990329	0.0312219
Ala	0.134334	-0.00119324	0.269862	0.0520465	0.0433405	-0.0639461	0.150627	0.428026	0.030025	0.0146664	0.0453836	0.000134257	0.296795	0.133689	0.459901	0.000375879	0.00151995	-0.0931738	0.0962137	0.974868	0.0882776	-0.0969714	0.273527	0.349831	-0.0689909	-0.235077	0.0970951	0.415061	0.202342	-0.0145138	-0.283355	0.254328	0.915629	-0.0686301	-0.361954	0.224693	0.646152	-0.0935494	-0.393407	0.206309	0.540441	-0.0700589	-0.413406	0.273288	0.688865	-0.0293811	-0.516668	0.457906	0.905813
Gln	-0.273141	-0.4069	-0.139381	6.69114e-05	-0.040273	-0.14616	0.0656141	0.45553	-0.0433378	-0.0583669	-0.0283087	2.11541e-08	-0.0105505	-0.172825	0.151724	0.898477	-0.0781973	-0.169703	0.0133084	0.0938294	-0.15633	-0.336355	0.0236951	0.0886565	-0.0917311	-0.253134	0.0696714	0.264898	0.221158	-0.0262443	-0.290832	0.238343	0.845671	0.120142	-0.168539	0.408824	0.414203	0.00320265	-0.29191	0.298315	0.983009	0.0807436	-0.25717	0.418657	0.639162	0.129592	-0.349984	0.609167	0.595954
Gly	0.631555	0.499109	0.764002	8.08372e-20	-0.0121716	-0.117019	0.0926761	0.8198	-0.0338684	-0.048876	-0.0188607	1.076e-05	-0.0351374	-0.195802	0.125527	0.667819	0.065832	-0.0252076	0.156872	0.156129	0.0952306	-0.0859149	0.276376	0.302383	0.0437135	-0.118693	0.206121	0.597379	0.583161	-0.218725	-0.480863	0.0434132	0.101844	-0.202388	-0.488397	0.0836217	0.165207	-0.229725	-0.522106	0.0626554	0.123395	-0.0143052	-0.349091	0.32048	0.933175	-0.209918	-0.685054	0.265218	0.386062
His	-0.29507	-0.42444	-0.165701	8.67719e-06	-0.155001	-0.257413	-0.0525893	0.00305866	-0.0113288	-0.0261261	0.00346843	0.133275	-0.21516	-0.371388	-0.0589326	0.00701005	-0.029322	-0.120272	0.0616276	0.526947	0.0710659	-0.104586	0.246717	0.427299	-0.0399731	-0.197454	0.117508	0.618421	0.412788	0.0132256	-0.243478	0.269929	0.919469	0.047727	-0.232353	0.327807	0.738088	0.0137675	-0.272552	0.300087	0.924824	0.120424	-0.207422	0.448269	0.471096	0.0253529	-0.439933	0.490639	0.914847
Ile	-0.746804	-0.869222	-0.624385	1.76067e-30	0.00327249	-0.0936369	0.100182	0.947166	0.0612443	0.0478742	0.0746144	1.78417e-18	0.350129	0.203644	0.496615	3.19069e-06	-0.0780959	-0.164374	0.00818231	0.0759754	0.0131745	-0.152865	0.179214	0.876259	-0.263506	-0.412369	-0.114642	0.00054029	0.000180687	0.108836	-0.13374	0.351411	0.378732	0.193753	-0.0709126	0.458418	0.151104	0.135298	-0.135263	0.405859	0.326587	0.11168	-0.198122	0.421481	0.479381	0.322046	-0.117632	0.761724	0.150886
Leu	-0.79621	-0.915556	-0.676863	1.33859e-35	-0.0112355	-0.105713	0.0832422	0.815479	0.0547049	0.0415781	0.0678318	1.13149e-15	0.338086	0.195238	0.480933	3.9675e-06	-0.130132	-0.213631	-0.0466331	0.00229926	0.00398152	-0.154318	0.162281	0.960632	-0.317826	-0.45975	-0.175902	1.26058e-05	1.78883e-06	0.194161	-0.0413331	0.429655	0.105966	0.308517	0.0515782	0.565456	0.018666	0.249721	-0.0129418	0.512384	0.062376	0.233119	-0.0676389	0.533876	0.128531	0.486869	0.0600267	0.913712	0.0254326
Val	-0.636835	-0.766761	-0.50691	8.51464e-21	0.0365283	-0.0663238	0.13938	0.485909	0.0583252	0.0440088	0.0726417	4.54051e-15	0.424147	0.269337	0.578956	9.92542e-08	-0.0584962	-0.150305	0.0333129	0.211366	0.022673	-0.153359	0.198705	0.80045	-0.228974	-0.386796	-0.0711522	0.00451732	0.00225993	0.111289	-0.145665	0.368244	0.395477	0.171952	-0.108402	0.452305	0.228959	0.220875	-0.0657243	0.507474	0.130725	-0.0301894	-0.358355	0.297976	0.85674	0.338693	-0.127048	0.804433	0.153829
Phe	-0.185232	-0.32269	-0.0477731	0.00832673	-0.0148956	-0.123711	0.0939198	0.788224	0.0608453	0.0456831	0.0760076	1.11045e-14	0.2238	0.0577719	0.389828	0.00830676	-0.116158	-0.213625	-0.0186911	0.0195711	0.0418747	-0.142194	0.225943	0.65529	-0.340889	-0.505916	-0.175861	5.53497e-05	3.59107e-06	0.163998	-0.107636	0.435633	0.236317	0.231668	-0.0647031	0.528038	0.125325	0.260378	-0.0425953	0.563351	0.0919981	0.374291	0.0273767	0.721205	0.0344974	0.508834	0.0164846	1.00118	0.0428245
Tyr	-0.264608	-0.400405	-0.128811	0.000141114	0.0947238	-0.0127761	0.202224	0.0840785	0.0638116	0.0488944	0.0787287	2.12069e-16	0.174846	0.0105526	0.33914	0.0370225	0.0243108	-0.0704197	0.119041	0.614516	0.0197601	-0.165983	0.205503	0.834625	-0.0472958	-0.213825	0.119233	0.577319	0.721453	0.107542	-0.1616	0.376683	0.433065	-0.035433	-0.329083	0.258217	0.812825	0.0559777	-0.244214	0.35617	0.714429	0.0499716	-0.293758	0.393701	0.775427	-0.021835	-0.509665	0.465995	0.930008
Ace	-0.148115	-0.269812	-0.0264169	0.0171247	-0.0360021	-0.132341	0.0603365	0.463428	-0.0185493	-0.0324335	-0.00466514	0.00889614	-0.320285	-0.46622	-0.174351	1.85397e-05	0.0527334	-0.0324406	0.137907	0.224558	0.0211879	-0.144364	0.18674	0.801691	0.108097	-0.0403297	0.256524	0.153213	0.302678	0.087792	-0.153663	0.329247	0.475601	0.0493681	-0.214074	0.312811	0.713078	0.0795039	-0.189807	0.348815	0.562418	-0.0356471	-0.344017	0.272723	0.820546	0.00829448	-0.429352	0.445941	0.970332
AcAce	-0.416773	-0.548178	-0.285368	7.77451e-10	-0.0984925	-0.202516	0.0055308	0.0634552	-0.00479336	-0.0198656	0.0102789	0.532625	0.105051	-0.0542002	0.264301	0.195738	0.00165361	-0.0898678	0.093175	0.971712	0.0313234	-0.146939	0.209586	0.730227	-0.0167119	-0.176534	0.143111	0.837412	0.851204	-0.0600624	-0.320739	0.200614	0.651183	0.0116063	-0.272809	0.296021	0.936174	0.000164294	-0.290587	0.290915	0.999115	0.0589216	-0.273998	0.391841	0.728368	-0.118975	-0.591462	0.353513	0.621237
bOHBut	-0.28998	-0.4239	-0.156059	2.38857e-05	-0.0769129	-0.182927	0.0291016	0.154805	-0.00417326	-0.0195334	0.0111869	0.593956	0.0626323	-0.0997803	0.225045	0.449278	-0.0582879	-0.151495	0.034919	0.21993	0.0625844	-0.11908	0.244249	0.499052	0.0168694	-0.146003	0.179742	0.838932	0.781894	0.092804	-0.172344	0.357952	0.492245	0.130837	-0.158457	0.420131	0.374925	0.223684	-0.0720543	0.519422	0.138018	0.257912	-0.0807184	0.596542	0.135295	0.17453	-0.306063	0.655122	0.476136
Crea	-1.06214	-1.17334	-0.95094	3.739e-65	0.0348417	-0.0531862	0.12287	0.437421	0.0102577	-0.00246842	0.0229837	0.113998	0.0838333	-0.0509457	0.218612	0.222457	-0.0300544	-0.104389	0.0442801	0.42757	-0.0628582	-0.213071	0.0873542	0.411624	-0.127077	-0.261751	0.00759642	0.0643612	0.174402	-0.00245737	-0.221985	0.21707	0.982475	0.121313	-0.118205	0.360832	0.320414	0.0435573	-0.201297	0.288411	0.727033	-0.0850105	-0.365376	0.195356	0.551878	0.169696	-0.228206	0.567598	0.40275
Alb	-0.109169	-0.233384	0.0150473	0.084886	-0.454079	-0.552411	-0.355747	9.71741e-19	-0.0193327	-0.0335124	-0.00515313	0.00759736	0.0352926	-0.115385	0.18597	0.645801	-0.0174114	-0.105083	0.0702607	0.696714	0.0504604	-0.119995	0.220916	0.561312	0.00405792	-0.148765	0.156881	0.958441	0.808173	0.0616114	-0.184768	0.307991	0.623647	0.101913	-0.166903	0.370729	0.456973	0.0133574	-0.261447	0.288162	0.924009	-0.016831	-0.331491	0.297829	0.916403	-0.00943287	-0.456006	0.43714	0.966937
Gp	0.0651384	-0.0657763	0.196053	0.329015	-0.175758	-0.279393	-0.0721226	0.000911808	0.055886	0.0413945	0.0703776	1.04417e-13	0.183994	0.025691	0.342297	0.0227818	-0.161441	-0.25333	-0.0695516	0.000595575	-0.0847249	-0.262077	0.092627	0.348632	-0.329937	-0.488943	-0.170932	5.12467e-05	9.94161e-05	0.194796	-0.062588	0.45218	0.137772	0.367885	0.0870629	0.648707	0.010307	0.227897	-0.059181	0.514975	0.11956	0.514957	0.186243	0.843671	0.00217679	0.53731	0.0707906	1.00383	0.0240412
[truncated: 72 more columns]

## Sheet: FEMALES
Metabolite measure	BMI (64 y)				Lipid Medication (64 y)				Childhood cognition (15 y)				Education (26 y)									SEP (53 y)																					SEP (childhood)
	beta	L95	U95	Pvalue	beta	L95	U95	Pvalue	beta	L95	U95	Pvalue	beta_1	L95_1	U95_1	Pvalue_1	beta_2	L95_2	U95_2	Pvalue_2	Lrtest	beta_1	L95_1	U95_1	Pvalue_1	beta_2	L95_2	U95_2	Pvalue_2	beta_3	L95_3	U95_3	Pvalue_3	beta_4	L95_4	U95_4	Pvalue_4	beta_5	L95_5	U95_5	Pvalue_5	Lrtest	beta_1	L95_1	U95_1	Pvalue_1	beta_2	L95_2	U95_2
XXL-VLDL-P	0.0553377	0.0354424	0.0752331	8.22248e-08	-0.326573	-0.582375	-0.0707701	0.0124806	-0.140286	-0.281452	0.000880019	0.0514372	-0.0416821	-0.290161	0.206797	0.741687	-0.355815	-0.602229	-0.1094	0.00477014	0.00596686	0.456579	-0.345777	1.25893	0.263893	0.749042	-0.103101	1.60118	0.0847395	0.579109	-0.228834	1.38705	0.159551	0.790038	-0.0488504	1.62893	0.0648397	0.882645	-0.083217	1.84851	0.0731573	0.107186	0.114534	-0.329125	0.558193	0.611995	0.129384	-0.294639	0.553407
XXL-VLDL-L	0.0546808	0.0347588	0.0746027	1.19663e-07	-0.334654	-0.590438	-0.0788705	0.010475	-0.137916	-0.279093	0.00326056	0.0554997	-0.0399933	-0.288623	0.208637	0.751945	-0.353982	-0.600546	-0.107418	0.00501467	0.00619858	0.458916	-0.343818	1.26165	0.261684	0.750988	-0.101556	1.60353	0.0840824	0.580125	-0.228199	1.38845	0.159018	0.788703	-0.0505809	1.62799	0.065418	0.881549	-0.0847678	1.84787	0.073648	0.111401	0.11343	-0.330445	0.557304	0.6156	0.12605	-0.298179	0.550279
XXL-VLDL-PL	0.0508497	0.0310538	0.0706455	6.84933e-07	-0.240046	-0.494129	0.0140369	0.0639992	-0.136171	-0.276082	0.00374129	0.0564122	-0.0565653	-0.301771	0.18864	0.650363	-0.364728	-0.607896	-0.12156	0.00338714	0.00483357	0.389879	-0.406477	1.18624	0.336342	0.67311	-0.172661	1.51888	0.118453	0.470509	-0.331394	1.27241	0.249356	0.651357	-0.181259	1.48397	0.124833	0.759855	-0.198786	1.71849	0.119943	0.238612	0.182725	-0.255612	0.621061	0.412893	0.186541	-0.232395	0.605477
XXL-VLDL-C	0.0413606	0.0208557	0.0618656	8.73226e-05	-0.548424	-0.803553	-0.293295	2.97329e-05	-0.0948045	-0.235556	0.0459467	0.186104	-0.000175588	-0.253377	0.253025	0.998913	-0.283022	-0.53412	-0.0319252	0.0272721	0.0293417	0.450162	-0.36461	1.26493	0.27801	0.698614	-0.166715	1.56394	0.113249	0.552928	-0.267519	1.37337	0.185926	0.725275	-0.126596	1.57715	0.0949463	0.795474	-0.185335	1.77628	0.111611	0.261239	0.0292476	-0.421235	0.47973	0.898477	0.00290645	-0.427638	0.433451
XXL-VLDL-CE	0.026833	0.00641143	0.0472546	0.0101522	-0.699652	-0.94691	-0.452394	4.98536e-08	-0.0878412	-0.225794	0.0501118	0.211263	-0.00820492	-0.258433	0.242023	0.948624	-0.21332	-0.461469	0.0348292	0.0917917	0.13805	0.388829	-0.414403	1.19206	0.34179	0.668092	-0.18498	1.52116	0.124422	0.485787	-0.323039	1.29461	0.238363	0.632955	-0.206849	1.47276	0.139184	0.664496	-0.302421	1.63141	0.177414	0.328985	-0.0850678	-0.529322	0.359186	0.706724	-0.0672499	-0.491842	0.357342
XXL-VLDL-FC	0.0548306	0.0349276	0.0747337	1.07922e-07	-0.235057	-0.491788	0.0216729	0.0726161	-0.108674	-0.247715	0.0303672	0.125132	-0.015061	-0.263283	0.233161	0.905091	-0.347017	-0.593177	-0.100857	0.0058527	0.00523819	0.481002	-0.323039	1.28504	0.240223	0.737801	-0.11613	1.59173	0.090168	0.569076	-0.240564	1.37872	0.167775	0.766892	-0.0737582	1.60754	0.0736533	0.825615	-0.142275	1.7935	0.0943239	0.209982	0.183068	-0.259737	0.625873	0.416745	0.167335	-0.255872	0.590542
XXL-VLDL-TG	0.0578863	0.0381113	0.0776614	1.7803e-08	-0.289301	-0.545047	-0.0335551	0.0267214	-0.145443	-0.286366	-0.00452019	0.0431289	-0.0436718	-0.291411	0.204067	0.729054	-0.359192	-0.604872	-0.113511	0.00427577	0.00537018	0.454711	-0.345757	1.25518	0.264725	0.744502	-0.105635	1.59464	0.085898	0.579927	-0.226116	1.38597	0.157986	0.799806	-0.0371085	1.63672	0.0610031	0.886005	-0.0775848	1.84959	0.0714097	0.0960388	0.120683	-0.321789	0.563156	0.592038	0.14185	-0.281039	0.564739
XL-VLDL-P	0.0622518	0.0427877	0.081716	8.812e-10	0.00347657	-0.251893	0.258847	0.978659	-0.131803	-0.268883	0.00527761	0.0594425	-0.10169	-0.345411	0.142031	0.412474	-0.425141	-0.666837	-0.183445	0.000605971	0.00110107	0.509892	-0.284806	1.30459	0.207874	0.836733	-0.00727666	1.68074	0.0519979	0.621888	-0.178345	1.42212	0.127336	0.809153	-0.0217285	1.64004	0.0562674	0.850237	-0.106407	1.80688	0.0813531	0.116806	0.188123	-0.247417	0.623664	0.396221	0.260539	-0.155725	0.676803
XL-VLDL-L	0.0614578	0.0418513	0.0810642	1.81959e-09	-0.0298227	-0.28654	0.226895	0.819448	-0.130898	-0.268657	0.00686222	0.0624844	-0.0966226	-0.341932	0.148687	0.439108	-0.423355	-0.666626	-0.180083	0.000691365	0.00120048	0.524252	-0.274674	1.32318	0.197751	0.848525	2.46196e-05	1.69702	0.0499934	0.638008	-0.166482	1.4425	0.119747	0.824445	-0.0108577	1.65975	0.0530376	0.867497	-0.0942367	1.82923	0.0769352	0.116026	0.178391	-0.259847	0.61663	0.423947	0.246553	-0.172289	0.665396
XL-VLDL-PL	0.0551317	0.0353107	0.0749527	8.21917e-08	-0.216777	-0.472788	0.0392344	0.0967582	-0.11196	-0.250782	0.0268624	0.113589	-0.0632453	-0.309064	0.182573	0.613204	-0.384134	-0.62791	-0.140358	0.00209383	0.00294521	0.53452	-0.26569	1.33473	0.189839	0.860078	0.0102152	1.70994	0.0473227	0.655351	-0.150431	1.46113	0.110615	0.787911	-0.0487329	1.62456	0.0648442	0.886892	-0.0763864	1.85017	0.0710369	0.145286	0.111654	-0.327194	0.550501	0.617147	0.156104	-0.26332	0.575528
XL-VLDL-C	0.0504572	0.0297215	0.071193	2.45759e-06	-0.340066	-0.604267	-0.0758653	0.0117817	-0.109569	-0.25245	0.0333123	0.132388	-0.0444865	-0.302076	0.213103	0.734344	-0.34881	-0.60426	-0.0933604	0.00757902	0.0106509	0.553674	-0.276242	1.38359	0.190389	0.837048	-0.0443655	1.71846	0.0626349	0.662452	-0.173244	1.49815	0.119916	0.862457	-0.00524691	1.73016	0.0513944	0.89998	-0.0990598	1.89902	0.077317	0.155778	0.0682928	-0.390116	0.526701	0.769715	0.0977487	-0.340371	0.535868
XL-VLDL-CE	0.0498596	0.0290783	0.0706409	3.36032e-06	-0.203625	-0.469637	0.0623865	0.133131	-0.118727	-0.263849	0.0263947	0.108497	-0.0740501	-0.332387	0.184287	0.573326	-0.337679	-0.593869	-0.081488	0.00992507	0.0199534	0.538317	-0.292025	1.36866	0.203182	0.843406	-0.0384577	1.72527	0.0608068	0.647268	-0.188856	1.48339	0.128809	0.859363	-0.00878494	1.72751	0.0523517	0.939505	-0.060046	1.93906	0.0653627	0.119641	0.0826486	-0.376879	0.542176	0.723779	0.17568	-0.263509	0.614869
XL-VLDL-FC	0.0484681	0.028289	0.0686473	3.28031e-06	-0.376973	-0.633237	-0.120708	0.00404309	-0.101799	-0.23998	0.0363822	0.148238	-0.0207537	-0.270096	0.228588	0.870077	-0.329632	-0.576902	-0.0823611	0.00912024	0.00994385	0.517177	-0.291165	1.32552	0.209162	0.774764	-0.0837362	1.63326	0.0767891	0.638833	-0.175139	1.4528	0.123621	0.764089	-0.0810587	1.60924	0.0762609	0.84681	-0.126258	1.81988	0.0878766	0.241048	0.0841287	-0.360535	0.528793	0.710069	0.101204	-0.32378	0.526187
XL-VLDL-TG	0.0636611	0.0447563	0.0825659	1.21775e-10	0.0948968	-0.154288	0.344081	0.454445	-0.132873	-0.266793	0.00104676	0.0518075	-0.113519	-0.350589	0.123552	0.34701	-0.423709	-0.65881	-0.188609	0.000444969	0.000912905	0.460818	-0.315332	1.23697	0.243778	0.790272	-0.0340383	1.61458	0.0601875	0.567033	-0.214523	1.34859	0.154532	0.75274	-0.0587492	1.56423	0.068955	0.792077	-0.142239	1.72639	0.0963582	0.122539	0.21869	-0.205257	0.642636	0.311063	0.301841	-0.103342	0.707025
L-VLDL-P	0.0627204	0.0437809	0.08166	2.3605e-10	0.150111	-0.0988328	0.399055	0.236516	-0.142491	-0.277761	-0.0072202	0.0390232	-0.160166	-0.396655	0.0763226	0.183748	-0.417698	-0.652222	-0.183174	0.000518077	0.00165073	0.452437	-0.323113	1.22799	0.252077	0.848375	0.0247017	1.67205	0.0435465	0.533418	-0.247534	1.31437	0.180068	0.693129	-0.117733	1.50399	0.0936333	0.82128	-0.112315	1.75487	0.0844976	0.0944901	0.170851	-0.25315	0.594851	0.428643	0.277869	-0.127365	0.683103
L-VLDL-L	0.0623872	0.0433618	0.0814125	3.45457e-10	0.13561	-0.114287	0.385508	0.286652	-0.144	-0.279729	-0.00827104	0.0376482	-0.157802	-0.395205	0.0796015	0.191998	-0.420687	-0.656117	-0.185256	0.000496901	0.00154664	0.465103	-0.313007	1.24321	0.240612	0.863455	0.0370633	1.68985	0.0406198	0.548571	-0.234957	1.3321	0.169438	0.709856	-0.103682	1.52339	0.0870419	0.833845	-0.10283	1.77052	0.0808602	0.0896967	0.169902	-0.255632	0.595436	0.43287	0.278061	-0.128639	0.684761
L-VLDL-PL	0.0596092	0.0407039	0.0785145	1.47635e-09	0.0662585	-0.181368	0.313885	0.59912	-0.14136	-0.276245	-0.00647422	0.040027	-0.140162	-0.375989	0.0956651	0.243266	-0.413529	-0.647396	-0.179661	0.00056762	0.00157447	0.46947	-0.30092	1.23986	0.231579	0.861091	0.0428977	1.67929	0.0391924	0.56295	-0.212806	1.33871	0.154441	0.707787	-0.0976809	1.51326	0.0848391	0.813177	-0.114206	1.74056	0.0855037	0.0975002	0.156135	-0.265706	0.577976	0.467169	0.248607	-0.154563	0.651778
L-VLDL-C	0.0578935	0.0374714	0.0783157	4.72869e-08	0.0101663	-0.254947	0.275279	0.939937	-0.156798	-0.300424	-0.0131717	0.0324718	-0.103486	-0.357806	0.150835	0.424131	-0.424119	-0.676326	-0.171912	0.00103672	0.00200326	0.601288	-0.22312	1.4257	0.152367	0.993797	0.118235	1.86936	0.0262152	0.691785	-0.138364	1.52193	0.102141	0.891236	0.0292922	1.75318	0.0427427	0.817638	-0.17477	1.81005	0.106068	0.0943827	0.123645	-0.330302	0.577593	0.59254	0.213993	-0.219863	0.647849
L-VLDL-CE	0.0558185	0.0345768	0.0770601	3.85356e-07	-0.0189121	-0.293138	0.255314	0.892209	-0.163687	-0.312725	-0.0146495	0.0314472	-0.102458	-0.367284	0.162368	0.447268	-0.414764	-0.67739	-0.152138	0.00204655	0.00417671	0.529512	-0.322827	1.38185	0.222645	0.950004	0.0447777	1.85523	0.0397454	0.643329	-0.214946	1.5016	0.141358	0.869211	-0.0219359	1.76036	0.0558819	0.782061	-0.243969	1.80809	0.134779	0.0818314	0.114672	-0.35614	0.585485	0.63225	0.228978	-0.220996	0.678953
L-VLDL-FC	0.0593885	0.039672	0.0791049	7.10141e-09	0.0724494	-0.184716	0.329614	0.579954	-0.142326	-0.280783	-0.00386985	0.0439651	-0.123769	-0.368295	0.120758	0.320231	-0.43152	-0.674014	-0.189025	0.000523824	0.00118189	0.582428	-0.218107	1.38296	0.153384	0.952722	0.102514	1.80293	0.0281735	0.668029	-0.138081	1.47414	0.104049	0.824023	-0.0129613	1.66101	0.0536362	0.88578	-0.0778901	1.84945	0.0715049	0.113902	0.167978	-0.269411	0.605368	0.450599	0.259092	-0.158939	0.677123
L-VLDL-TG	0.0636754	0.0450005	0.0823502	7.34292e-11	0.205169	-0.0406832	0.451022	0.101655	-0.136839	-0.27067	-0.00300788	0.045096	-0.166504	-0.399989	0.0669818	0.161666	-0.407822	-0.639368	-0.176277	0.00059612	0.00201807	0.413578	-0.354179	1.18133	0.290186	0.798957	-0.0164395	1.61435	0.0547767	0.482904	-0.290199	1.25601	0.220139	0.636171	-0.166543	1.43889	0.119995	0.781955	-0.142258	1.70617	0.0970192	0.115886	0.177514	-0.241654	0.596682	0.405506	0.27888	-0.121736	0.679496
M-VLDL-P	0.0558078	0.0364739	0.0751416	2.74629e-08	0.123034	-0.128048	0.374116	0.335923	-0.122097	-0.257974	0.0137805	0.078045	-0.194774	-0.434989	0.04544	0.111692	-0.395845	-0.634063	-0.157626	0.00118686	0.0044552	0.495783	-0.285954	1.27752	0.213162	0.897831	0.0675866	1.72808	0.0341239	0.574068	-0.213113	1.36125	0.152416	0.683467	-0.133865	1.5008	0.100961	0.904037	-0.0370049	1.84508	0.059665	0.0949343	0.125505	-0.301642	0.552652	0.563755	0.257735	-0.150507	0.665976
M-VLDL-L	0.0544657	0.0350576	0.0738738	6.35962e-08	0.0914506	-0.160166	0.343067	0.475279	-0.1208	-0.257007	0.0154076	0.0819817	-0.191272	-0.43208	0.0495355	0.119164	-0.395436	-0.634243	-0.156629	0.00123422	0.00459092	0.500259	-0.28266	1.28318	0.209755	0.904017	0.072518	1.73552	0.0331787	0.582885	-0.205487	1.37126	0.146841	0.690409	-0.128158	1.50898	0.0980627	0.907334	-0.0351303	1.8498	0.0591257	0.0931057	0.124296	-0.303772	0.552364	0.56835	0.252251	-0.156871	0.661373
M-VLDL-PL	0.0537152	0.0342061	0.0732242	1.0963e-07	0.0712705	-0.181328	0.323869	0.579381	-0.120712	-0.257383	0.0159598	0.0832446	-0.18317	-0.424994	0.058655	0.137219	-0.395393	-0.635209	-0.155578	0.00129487	0.00470172	0.516535	-0.269125	1.3022	0.196894	0.924387	0.0899757	1.7588	0.0300025	0.601988	-0.189144	1.39312	0.135444	0.703132	-0.118301	1.52457	0.0931842	0.921482	-0.024283	1.86725	0.0561478	0.0895588	0.135806	-0.293371	0.564983	0.534157	0.264741	-0.145441	0.674923
M-VLDL-C	0.0377807	0.0176557	0.0579058	0.000255847	-0.276388	-0.530387	-0.0223886	0.0330284	-0.103556	-0.242876	0.0357639	0.144654	-0.152649	-0.399356	0.0940584	0.224489	-0.362268	-0.606925	-0.11761	0.00381374	0.0124431	0.464514	-0.330468	1.2595	0.251321	0.870664	0.0263532	1.71498	0.043299	0.584362	-0.216157	1.38488	0.152019	0.677139	-0.15404	1.50832	0.110021	0.841945	-0.115041	1.79893	0.0844655	0.109419	0.0728372	-0.364446	0.51012	0.743436	0.156335	-0.261594	0.574264
M-VLDL-CE	0.0242706	0.00407118	0.04447	0.0186545	-0.565446	-0.812919	-0.317973	9.34463e-06	-0.086927	-0.225819	0.0519648	0.219156	-0.125542	-0.372175	0.12109	0.317499	-0.301113	-0.545696	-0.0565298	0.0159645	0.0474545	0.366354	-0.424923	1.15763	0.36321	0.75752	-0.082855	1.5979	0.0771331	0.491081	-0.305706	1.28787	0.226322	0.581717	-0.245588	1.40902	0.167612	0.691161	-0.261364	1.64369	0.15448	0.167053	0.00343251	-0.432904	0.439769	0.987666	0.0582527	-0.358772	0.475277
M-VLDL-FC	0.051482	0.0319801	0.0709839	3.4223e-07	0.0882419	-0.163498	0.339982	0.49111	-0.119364	-0.256289	0.0175599	0.0873094	-0.172772	-0.413736	0.0681927	0.159403	-0.398402	-0.637365	-0.15944	0.00114332	0.00399694	0.519052	-0.264113	1.30222	0.193311	0.923982	0.0922206	1.75574	0.0295568	0.608682	-0.179937	1.3973	0.129944	0.711288	-0.107536	1.53011	0.0884511	0.916056	-0.0267056	1.85882	0.0568172	0.0896543	0.168955	-0.259752	0.597661	0.43884	0.282669	-0.127063	0.692402
M-VLDL-TG	0.0607725	0.0417651	0.0797798	8.91053e-10	0.266439	0.018426	0.514453	0.0353119	-0.126461	-0.26088	0.00795895	0.0651085	-0.204679	-0.441959	0.0326007	0.0906825	-0.391731	-0.62704	-0.156423	0.00116249	0.00444677	0.460521	-0.315635	1.23668	0.244085	0.852389	0.0280722	1.67671	0.0427285	0.517576	-0.263986	1.29914	0.193666	0.63596	-0.175536	1.44746	0.124168	0.868176	-0.0661483	1.8025	0.06848	0.110428	0.138051	-0.28485	0.560952	0.521314	0.286662	-0.117521	0.690846
S-VLDL-P	0.049484	0.0281547	0.0708133	6.8586e-06	0.00757103	-0.265723	0.280865	0.956589	-0.127102	-0.274699	0.0204962	0.0912148	-0.147474	-0.409883	0.114935	0.26982	-0.400177	-0.660405	-0.139949	0.00267016	0.00799403	0.655482	-0.192159	1.50312	0.129218	1.11782	0.217585	2.01806	0.0150846	0.812987	-0.0405568	1.66653	0.0618632	0.854703	-0.0315317	1.74094	0.0586824	1.1373	0.116929	2.15768	0.0290196	0.0437962	0.192581	-0.271976	0.657138	0.415487	0.365523	-0.0784732	0.809519
S-VLDL-L	0.0466425	0.0251678	0.0681173	2.46609e-05	-0.0451353	-0.319354	0.229084	0.746396	-0.125089	-0.2732	0.023022	0.0975898	-0.139948	-0.403419	0.123524	0.296935	-0.394825	-0.656107	-0.133543	0.00315867	0.0091228	0.658919	-0.191855	1.50969	0.12863	1.11943	0.215863	2.02299	0.0153121	0.82214	-0.034558	1.67884	0.0599339	0.849036	-0.0404741	1.73855	0.0613166	1.13519	0.111045	2.15934	0.0299148	0.0461857	0.184741	-0.28162	0.651101	0.436488	0.35361	-0.0921094	0.79933
S-VLDL-PL	0.0466221	0.0250518	0.0681924	2.69503e-05	-0.000371285	-0.275781	0.275038	0.997886	-0.100418	-0.249932	0.049095	0.187362	-0.144222	-0.409901	0.121456	0.286459	-0.385105	-0.648576	-0.121634	0.00428532	0.0128288	0.624818	-0.230496	1.48013	0.151721	1.06703	0.158642	1.97542	0.0214461	0.783513	-0.0777576	1.64478	0.0744569	0.821046	-0.0732121	1.7153	0.0718255	1.09065	0.0610346	2.12026	0.0379397	0.0647314	0.219086	-0.249294	0.687466	0.358267	0.369048	-0.078602	0.816697
S-VLDL-C	0.0221544	0.000463017	0.0438457	0.0453296	-0.489937	-0.757703	-0.222172	0.000363455	-0.0999716	-0.246109	0.0461662	0.179333	-0.0678898	-0.329932	0.194152	0.610731	-0.301386	-0.561251	-0.0415218	0.0231416	0.0486267	0.59792	-0.249158	1.445	0.165981	0.994139	0.0944995	1.89378	0.0304163	0.784768	-0.0682087	1.63775	0.0712409	0.699869	-0.185778	1.58552	0.121066	0.978336	-0.0413619	1.99803	0.0599934	0.108208	0.0741461	-0.390867	0.539159	0.754037	0.206753	-0.237679	0.651185
S-VLDL-CE	0.0122401	-0.00897966	0.0334599	0.257438	-0.696807	-0.953086	-0.440527	1.55278e-07	-0.0870993	-0.228885	0.0546869	0.227769	-0.0286864	-0.284019	0.226646	0.825271	-0.231511	-0.484722	0.0217001	0.0730107	0.12784	0.518363	-0.310007	1.34673	0.219306	0.859583	-0.0201876	1.73935	0.0554656	0.699377	-0.134762	1.53352	0.100061	0.575417	-0.29067	1.4415	0.192224	0.833306	-0.163871	1.83048	0.101186	0.190597	0.00335575	-0.451628	0.45834	0.988436	0.116783	-0.318063	0.55163
S-VLDL-FC	0.0375915	0.0158281	0.0593549	0.00075534	-0.0699529	-0.34545	0.205545	0.617892	-0.105387	-0.2552	0.0444262	0.167366	-0.122084	-0.387345	0.143178	0.366039	-0.371642	-0.6347	-0.108585	0.00574767	0.0154609	0.639332	-0.216492	1.49516	0.142699	1.08682	0.177892	1.99575	0.0192318	0.806385	-0.0553991	1.66817	0.0665724	0.798249	-0.096543	1.69304	0.0802214	1.09303	0.0628051	2.12326	0.0376372	0.0637694	0.203432	-0.26552	0.672385	0.39418	0.342444	-0.105753	0.790641
S-VLDL-TG	0.0584197	0.0380632	0.0787761	3.27594e-08	0.245934	-0.0174665	0.509335	0.0671623	-0.11363	-0.256617	0.029357	0.118954	-0.17797	-0.431764	0.0758235	0.168749	-0.392881	-0.644566	-0.141196	0.00230275	0.00803838	0.58033	-0.24084	1.4015	0.165474	1.01166	0.139539	1.88379	0.0231129	0.701118	-0.125771	1.52801	0.0963046	0.809009	-0.0495507	1.66757	0.064693	1.06477	0.0762621	2.05328	0.0348314	0.0547844	0.210009	-0.239676	0.659694	0.359026	0.381917	-0.0478651	0.811699
XS-VLDL-P	0.0022668	-0.0188415	0.0233751	0.832882	-0.580565	-0.838057	-0.323074	1.2159e-05	-0.0402743	-0.184852	0.104303	0.584101	0.0139081	-0.242539	0.270355	0.915126	-0.168667	-0.422983	0.0856497	0.19299	0.260037	0.50386	-0.322347	1.33007	0.231231	0.687658	-0.189815	1.56513	0.124172	0.644915	-0.187046	1.47688	0.128295	0.559383	-0.304443	1.42321	0.203699	0.806997	-0.187577	1.80157	0.111453	0.471483	0.15979	-0.291336	0.610916	0.486534	0.231697	-0.199462	0.662857
XS-VLDL-L	-0.00291434	-0.0236848	0.0178561	0.782786	-0.628885	-0.881065	-0.376705	1.39752e-06	-0.0336476	-0.175978	0.108683	0.642229	0.0223372	-0.230332	0.275007	0.862084	-0.142089	-0.392659	0.108481	0.265538	0.341789	0.467615	-0.346615	1.28185	0.259515	0.622711	-0.242042	1.48746	0.157624	0.599823	-0.220078	1.41972	0.151125	0.495296	-0.356007	1.3466	0.25335	0.734583	-0.245573	1.71474	0.141414	0.557434	0.141064	-0.303662	0.58579	0.533174	0.203691	-0.221351	0.628734
XS-VLDL-PL	-0.0173642	-0.0368878	0.00215943	0.0811417	-0.772856	-1.00675	-0.538962	2.56614e-10	-0.00444448	-0.139995	0.131106	0.948615	0.0562644	-0.182876	0.295405	0.643881	-0.0649648	-0.302118	0.172188	0.590433	0.570583	0.32562	-0.448277	1.09952	0.40858	0.399024	-0.422894	1.22094	0.340399	0.407497	-0.37179	1.18678	0.304522	0.304632	-0.504502	1.11377	0.459587	0.507707	-0.423897	1.43931	0.284592	0.852845	0.0835949	-0.33864	0.50583	0.697258	0.0886824	-0.314865	0.49223
XS-VLDL-C	-0.0143212	-0.0350402	0.00639774	0.174927	-0.74367	-0.992695	-0.494644	9.39535e-09	-0.0120218	-0.154888	0.130844	0.868637	0.0298163	-0.223735	0.283367	0.817254	-0.0704311	-0.321875	0.181013	0.582096	0.698514	0.426615	-0.388681	1.24191	0.304195	0.480598	-0.385287	1.34648	0.275813	0.536432	-0.284542	1.35741	0.199657	0.349604	-0.502814	1.20202	0.420502	0.57276	-0.408679	1.5542	0.251901	0.695631	0.108658	-0.337407	0.554724	0.632208	0.138983	-0.28734	0.565306
XS-VLDL-CE	-0.0118716	-0.0323919	0.00864861	0.256035	-0.776572	-1.02163	-0.531511	1.23048e-09	-0.0241598	-0.165082	0.116763	0.736161	0.0275586	-0.223173	0.27829	0.829001	-0.0725304	-0.321179	0.176118	0.566583	0.690871	0.39133	-0.415391	1.19805	0.340788	0.450627	-0.406151	1.30741	0.301718	0.502441	-0.309899	1.31478	0.224684	0.322093	-0.52136	1.16555	0.453199	0.523018	-0.448099	1.49413	0.290285	0.728086	0.088049	-0.353478	0.529575	0.69517	0.121682	-0.300303	0.543667
XS-VLDL-FC	-0.0206444	-0.0400261	-0.00126262	0.0368937	-0.622425	-0.858929	-0.385921	3.70171e-07	-0.0010586	-0.135417	0.1333	0.987644	0.0378725	-0.200325	0.27607	0.754718	-0.0598773	-0.296095	0.176341	0.618457	0.688357	0.361846	-0.405742	1.12943	0.354563	0.419948	-0.395269	1.23517	0.311757	0.45681	-0.316124	1.22974	0.245936	0.297763	-0.504774	1.1003	0.466123	0.490695	-0.433315	1.4147	0.297067	0.772631	0.117119	-0.302428	0.536667	0.583368	0.155767	-0.245211	0.556745
XS-VLDL-TG	0.046222	0.0241997	0.0682443	4.5224e-05	0.140682	-0.139794	0.421159	0.324652	-0.0631117	-0.216955	0.0907314	0.420279	-0.0712199	-0.342581	0.200141	0.606093	-0.329388	-0.598495	-0.0602818	0.0165797	0.0337561	0.66689	-0.205735	1.53951	0.133755	1.03023	0.103463	1.95701	0.0294458	0.838342	-0.04036	1.71704	0.0614329	0.92394	0.0115828	1.8363	0.0471759	1.18137	0.130918	2.23182	0.0276121	0.0756692	0.302273	-0.173931	0.778477	0.212743	0.433834	-0.0212933	0.888961
IDL-P	-0.0315168	-0.0506256	-0.0124081	0.00128751	-1.02872	-1.25047	-0.806961	4.35456e-18	-0.00115403	-0.134248	0.13194	0.986403	0.0803246	-0.156505	0.317154	0.505222	-0.00390901	-0.238771	0.230953	0.973908	0.711495	0.245004	-0.523949	1.01396	0.531369	0.251513	-0.565154	1.06818	0.545169	0.314454	-0.459853	1.08876	0.425069	0.168834	-0.63513	0.972799	0.679898	0.318975	-0.606677	1.24463	0.49846	0.918224	-0.018818	-0.437621	0.399985	0.929639	-0.06445	-0.464717	0.335817
IDL-L	-0.0317721	-0.0524751	-0.0110691	0.00272043	-1.04456	-1.28588	-0.80324	4.0183e-16	0.00695779	-0.136782	0.150698	0.924203	0.0643726	-0.191754	0.320499	0.621439	0.00311434	-0.250884	0.257113	0.980777	0.845187	0.346544	-0.48021	1.1733	0.410354	0.316574	-0.561481	1.19463	0.478812	0.403595	-0.428917	1.23611	0.341082	0.2403	-0.624098	1.1047	0.584965	0.392852	-0.602381	1.38808	0.438144	0.886039	0.00540403	-0.443564	0.454372	0.981129	-0.0652293	-0.494326	0.363867
IDL-PL	-0.0321913	-0.0526423	-0.0117403	0.00211408	-1.06065	-1.29806	-0.823235	5.43207e-17	0.000794612	-0.14151	0.143099	0.991243	0.0798219	-0.173066	0.33271	0.535187	0.0121091	-0.238678	0.262896	0.924407	0.786985	0.326737	-0.490894	1.14437	0.432507	0.28967	-0.578696	1.15803	0.512281	0.379468	-0.443857	1.20279	0.365382	0.213481	-0.641378	1.06834	0.62369	0.362107	-0.622143	1.34636	0.469885	0.89002	-0.0240572	-0.468033	0.419919	0.9152	-0.0877325	-0.512059	0.336594
IDL-C	-0.03616	-0.0566786	-0.0156414	0.000590547	-1.0958	-1.3334	-0.85819	6.52098e-18	0.00626341	-0.13621	0.148737	0.931142	0.0499709	-0.204975	0.304917	0.700139	0.0181103	-0.234718	0.270938	0.888059	0.923623	0.302186	-0.520609	1.12498	0.47065	0.256863	-0.616986	1.13071	0.563626	0.339845	-0.488679	1.16837	0.420446	0.15894	-0.701318	1.0192	0.716595	0.300198	-0.690268	1.29066	0.551564	0.888502	-0.020355	-0.466973	0.426263	0.928634	-0.104758	-0.531608	0.322093
IDL-CE	-0.0332597	-0.053879	-0.0126404	0.00163924	-1.09603	-1.33418	-0.857884	7.51094e-18	-0.00334894	-0.145774	0.139076	0.963138	0.0321016	-0.223383	0.287586	0.804982	-0.00465288	-0.258015	0.248709	0.971212	0.949087	0.319039	-0.505392	1.14347	0.447186	0.293875	-0.581712	1.16946	0.509692	0.355785	-0.474388	1.18596	0.399941	0.181403	-0.680566	1.04337	0.679251	0.322129	-0.670307	1.31457	0.523716	0.895119	-0.0133046	-0.460577	0.433968	0.953386	-0.0952057	-0.522682	0.332271
IDL-FC	-0.0423497	-0.0625175	-0.022182	4.48529e-05	-1.07245	-1.3083	-0.836597	1.69643e-17	0.0291266	-0.112756	0.171009	0.68662	0.0918132	-0.160433	0.344059	0.474599	0.0721739	-0.177977	0.322324	0.570814	0.75161	0.255198	-0.559287	1.06968	0.538212	0.16274	-0.702284	1.02776	0.711648	0.294673	-0.525484	1.11483	0.480339	0.101745	-0.749824	0.953315	0.81439	0.24174	-0.738723	1.2222	0.628101	0.861111	-0.0374481	-0.480187	0.405291	0.867988	-0.125818	-0.548962	0.297325
IDL-TG	0.0138691	-0.00885598	0.0365942	0.230892	-0.204431	-0.487961	0.0790978	0.1571	0.0258836	-0.132158	0.183926	0.747542	0.100339	-0.17605	0.376729	0.475748	-0.130414	-0.404507	0.143678	0.350072	0.217779	0.575958	-0.311761	1.46368	0.202835	0.688237	-0.254566	1.63104	0.152013	0.760236	-0.133665	1.65414	0.0953029	0.796129	-0.132009	1.72427	0.0925051	0.980022	-0.088599	2.04864	0.0721468	0.294821	0.266641	-0.212283	0.745565	0.274306	0.304559	-0.153168	0.762286
L-LDL-P	-0.0300717	-0.0491464	-0.0109969	0.00208092	-1.06033	-1.2804	-0.840255	2.92917e-19	-0.0157279	-0.148068	0.116612	0.815309	0.0904442	-0.145378	0.326267	0.451222	-0.0031676	-0.237031	0.230696	0.978765	0.651472	0.277826	-0.490336	1.04599	0.477428	0.28251	-0.533318	1.09834	0.496356	0.345983	-0.42753	1.11949	0.379695	0.185508	-0.617631	0.988646	0.64997	0.373236	-0.551465	1.29794	0.427901	0.879485	-0.0912234	-0.50898	0.326533	0.667875	-0.110287	-0.509553	0.28898
L-LDL-L	-0.0314263	-0.0503455	-0.0125071	0.00118963	-1.07072	-1.28863	-0.852809	6.78356e-20	-0.014888	-0.14632	0.116544	0.823818	0.0896489	-0.144629	0.323927	0.452243	0.00394307	-0.228388	0.236274	0.973394	0.676061	0.260489	-0.50308	1.02406	0.502766	0.259588	-0.551361	1.07054	0.529461	0.324262	-0.444624	1.09315	0.407495	0.159393	-0.638942	0.957729	0.694851	0.343497	-0.575674	1.26267	0.462916	0.885414	-0.100827	-0.516158	0.314504	0.633369	-0.121064	-0.518013	0.275884
L-LDL-PL	-0.0282618	-0.0489134	-0.00761026	0.00744286	-1.066	-1.30504	-0.826963	6.10144e-17	-0.0142363	-0.156883	0.12841	0.844488	0.0410143	-0.213439	0.295467	0.751451	-0.014488	-0.266827	0.237851	0.910169	0.895596	0.393156	-0.42952	1.21583	0.347983	0.38256	-0.491163	1.25628	0.389822	0.42843	-0.399975	1.25683	0.309849	0.254926	-0.605208	1.11506	0.560401	0.432678	-0.557645	1.423	0.390844	0.851571	-0.0556319	-0.501252	0.389988	0.806207	-0.109334	-0.535231	0.316563
L-LDL-C	-0.0313477	-0.0521104	-0.0105851	0.00318085	-1.09711	-1.33696	-0.857266	1.13769e-17	-0.0091989	-0.152857	0.13446	0.899845	0.0671275	-0.189276	0.323531	0.606986	0.0179465	-0.236327	0.27222	0.889691	0.860706	0.379171	-0.449853	1.2082	0.369058	0.341808	-0.538657	1.22227	0.445741	0.419647	-0.41515	1.25444	0.323574	0.238276	-0.628495	1.10505	0.58915	0.426037	-0.571928	1.424	0.401769	0.846893	-0.0743927	-0.524092	0.375306	0.74513	-0.123307	-0.553103	0.306488
L-LDL-CE	-0.0306629	-0.0492093	-0.0121164	0.00125365	-1.07828	-1.2912	-0.865364	6.49887e-21	-0.02373	-0.152252	0.104792	0.7167	0.0818845	-0.147714	0.311483	0.483549	-0.00175558	-0.229446	0.225935	0.987911	0.694169	0.227165	-0.523494	0.977825	0.552176	0.241271	-0.555967	1.03851	0.552159	0.285117	-0.47077	1.041	0.458749	0.118497	-0.666341	0.903336	0.766726	0.3199	-0.583731	1.22353	0.486799	0.8902	-0.13339	-0.542054	0.275273	0.521356	-0.14112	-0.531697	0.249456
L-LDL-FC	-0.0402337	-0.0605612	-0.0199063	0.000117526	-1.10883	-1.34453	-0.873136	1.6349e-18	0.00924801	-0.132882	0.151378	0.898236	0.0888105	-0.164463	0.342084	0.490921	0.0678158	-0.183353	0.318985	0.595779	0.770064	0.316942	-0.501755	1.13564	0.447011	0.226898	-0.642599	1.09639	0.608178	0.35313	-0.471268	1.17753	0.400181	0.157978	-0.697996	1.01395	0.716887	0.299992	-0.685541	1.28552	0.549849	0.834482	-0.0852042	-0.529386	0.358978	0.70623	-0.152799	-0.577322	0.271724
L-LDL-TG	-0.00310908	-0.0237	0.0174818	0.766715	-0.476284	-0.729379	-0.223188	0.000247268	0.0172362	-0.125603	0.160075	0.812527	0.151819	-0.0980568	0.401695	0.232948	-0.0638478	-0.311648	0.183952	0.612689	0.184403	0.49463	-0.310882	1.30014	0.228033	0.526442	-0.329052	1.38194	0.227045	0.64866	-0.162462	1.45978	0.116686	0.668816	-0.173372	1.511	0.119245	0.799548	-0.170114	1.76921	0.105785	0.407556	0.220516	-0.214003	0.655036	0.318948	0.186558	-0.22873	0.601847
M-LDL-P	-0.0273916	-0.0467365	-0.00804673	0.005636	-1.02962	-1.25448	-0.804762	1.06004e-17	-0.0255273	-0.15916	0.108105	0.707344	0.0897129	-0.148681	0.328107	0.459763	-0.0098375	-0.246251	0.226576	0.934829	0.638079	0.303914	-0.473353	1.08118	0.442481	0.309503	-0.515993	1.135	0.461449	0.375112	-0.407567	1.15779	0.346606	0.199808	-0.612849	1.01246	0.629059	0.426274	-0.509386	1.36193	0.370927	0.835022	-0.120987	-0.543539	0.301565	0.573742	-0.11143	-0.51528	0.292421
M-LDL-L	-0.0285737	-0.0478517	-0.00929563	0.00377563	-1.03684	-1.2608	-0.812884	5.00259e-18	-0.0247277	-0.157971	0.108516	0.715313	0.0878991	-0.149941	0.325739	0.467846	-0.00419715	-0.240061	0.231667	0.972105	0.667865	0.29439	-0.48128	1.07006	0.455975	0.294704	-0.529096	1.1185	0.482234	0.36186	-0.419212	1.14293	0.362904	0.180805	-0.630182	0.991793	0.661369	0.406222	-0.527516	1.33996	0.392858	0.836131	-0.128313	-0.550008	0.293382	0.549967	-0.119027	-0.522058	0.284003
M-LDL-PL	-0.0209072	-0.0407641	-0.00105035	0.0391056	-0.994244	-1.2252	-0.763286	5.62611e-16	-0.0409781	-0.176703	0.0947471	0.552997	0.0183431	-0.224793	0.261479	0.882143	-0.0658907	-0.307006	0.175225	0.591331	0.749765	0.429167	-0.360587	1.21892	0.285974	0.479818	-0.358941	1.31858	0.26138	0.488971	-0.306284	1.28423	0.227426	0.325454	-0.50026	1.15117	0.438823	0.54541	-0.405283	1.4961	0.260018	0.773184	-0.0902327	-0.518235	0.33777	0.678691	-0.0938109	-0.50287	0.315248
M-LDL-C	-0.0287262	-0.0497833	-0.0076691	0.00763008	-1.05397	-1.29916	-0.808788	6.14186e-16	-0.0130419	-0.158552	0.132468	0.860165	0.0719462	-0.187252	0.331144	0.585514	0.0262662	-0.230778	0.283311	0.840855	0.852911	0.409641	-0.428835	1.24812	0.337352	0.362479	-0.528024	1.25298	0.423999	0.441919	-0.402396	1.28623	0.304065	0.249092	-0.627561	1.12574	0.5767	0.464546	-0.544797	1.47389	0.366059	0.809521	-0.0859732	-0.540806	0.368859	0.710324	-0.110866	-0.545568	0.323836
M-LDL-CE	-0.026811	-0.0479467	-0.0056754	0.0130481	-1.05025	-1.29626	-0.804243	9.32554e-16	-0.0132405	-0.159118	0.132637	0.858413	0.0753086	-0.184487	0.335105	0.569009	0.0220145	-0.235623	0.279652	0.866654	0.834607	0.403345	-0.437079	1.24377	0.34594	0.363823	-0.528749	1.25639	0.42336	0.437249	-0.409027	1.28352	0.310317	0.245818	-0.632871	1.12451	0.582593	0.474486	-0.537201	1.48617	0.357017	0.815396	-0.0862898	-0.542373	0.369794	0.710067	-0.10471	-0.540608	0.331188
M-LDL-FC	-0.0372557	-0.0563962	-0.0181152	0.000151551	-1.05106	-1.27426	-0.827863	1.52628e-18	-0.0140697	-0.147487	0.119347	0.835799	0.0719867	-0.166269	0.310242	0.552782	0.0349268	-0.201349	0.271203	0.771457	0.834049	0.305753	-0.469515	1.08102	0.43855	0.254953	-0.568421	1.07833	0.542993	0.353494	-0.427174	1.13416	0.373846	0.152827	-0.65774	0.963394	0.711049	0.329369	-0.603885	1.26262	0.488142	0.811481	-0.129218	-0.549899	0.291462	0.546193	-0.145895	-0.547956	0.256167
M-LDL-TG	0.000350571	-0.0211398	0.0218409	0.974429	-0.472075	-0.736641	-0.207509	0.000504687	0.00313126	-0.145522	0.151785	0.966975	0.169446	-0.0912815	0.430174	0.202061	-0.0692739	-0.327835	0.189288	0.598615	0.148606	0.493819	-0.346996	1.33463	0.248898	0.538301	-0.354687	1.43129	0.23665	0.646468	-0.200203	1.49314	0.134106	0.694524	-0.184576	1.57362	0.121158	0.79249	-0.219669	1.80465	0.124513	0.438697	0.173547	-0.277227	0.624321	0.44948	0.162474	-0.268349	0.593297
S-LDL-P	-0.0280558	-0.0474594	-0.00865216	0.00471077	-1.02148	-1.2475	-0.795467	2.54206e-17	-0.0309097	-0.164969	0.103149	0.650464	0.0770263	-0.162212	0.316264	0.527044	-0.00917598	-0.246426	0.228074	0.939417	0.717038	0.33284	-0.446657	1.11234	0.401672	0.32204	-0.505825	1.14991	0.44482	0.389658	-0.395268	1.17458	0.329635	0.21666	-0.598329	1.03165	0.601475	0.444643	-0.493703	1.38299	0.352069	0.834879	-0.12505	-0.548552	0.298451	0.561827	-0.121466	-0.526223	0.283292
S-LDL-L	-0.0296173	-0.0489044	-0.0103303	0.00270422	-1.02939	-1.25398	-0.804792	9.95107e-18	-0.0294535	-0.162866	0.103959	0.664383	0.0770948	-0.161083	0.315273	0.52484	-0.00117546	-0.237374	0.235023	0.992197	0.74179	0.318535	-0.457957	1.09503	0.420398	0.301332	-0.523341	1.12601	0.472913	0.372712	-0.409187	1.15461	0.349217	0.192765	-0.619082	1.00461	0.640861	0.416773	-0.517954	1.3515	0.381198	0.834598	-0.132191	-0.554136	0.289753	0.538221	-0.128204	-0.531473	0.275065
S-LDL-PL	-0.0262798	-0.0457094	-0.00685012	0.00815821	-0.970473	-1.19805	-0.742893	9.98857e-16	-0.0432268	-0.177451	0.0909973	0.526859	-0.00154491	-0.24042	0.23733	0.98986	-0.0377394	-0.274629	0.199151	0.754247	0.934094	0.392927	-0.384749	1.1706	0.321115	0.380789	-0.445141	1.20672	0.36523	0.383954	-0.399137	1.16705	0.335625	0.247598	-0.565487	1.06068	0.54969	0.42166	-0.514492	1.35781	0.376372	0.863604	-0.0952112	-0.515464	0.325042	0.656206	-0.138581	-0.540234	0.263072
S-LDL-C	-0.0309254	-0.0519113	-0.0099395	0.00397956	-1.05643	-1.30103	-0.811825	4.6028e-16	-0.0190445	-0.164258	0.126169	0.79659	0.0706463	-0.187995	0.329287	0.591507	0.0359261	-0.220566	0.292418	0.783137	0.862507	0.422339	-0.414622	1.2593	0.321735	0.359156	-0.529739	1.24805	0.427422	0.453039	-0.389751	1.29583	0.291204	0.256381	-0.618689	1.13145	0.564901	0.460683	-0.546836	1.4682	0.369189	0.790425	-0.0907739	-0.545106	0.363558	0.694623	-0.113815	-0.548038	0.320408
S-LDL-CE	-0.0292946	-0.0503438	-0.0082453	0.00650259	-1.0561	-1.30115	-0.811041	5.25749e-16	-0.0174406	-0.162887	0.128006	0.813683	0.0774999	-0.181583	0.336583	0.556742	0.0364868	-0.220444	0.293417	0.780205	0.836687	0.413208	-0.425025	1.25144	0.333028	0.351838	-0.538407	1.24208	0.437586	0.448261	-0.395809	1.29233	0.297047	0.250112	-0.626287	1.12651	0.57503	0.47061	-0.53844	1.47966	0.359702	0.791223	-0.0950087	-0.550233	0.360215	0.681736	-0.112428	-0.547504	0.322648
S-LDL-FC	-0.0374966	-0.0564405	-0.0185527	0.000117464	-1.01758	-1.24022	-0.794944	1.20075e-17	-0.0267788	-0.159046	0.105489	0.69071	0.0532824	-0.182625	0.28919	0.6572	0.0246357	-0.209312	0.258583	0.836066	0.903166	0.325147	-0.444149	1.09444	0.406467	0.280296	-0.536735	1.09733	0.500367	0.361864	-0.412789	1.13652	0.358941	0.173072	-0.631251	0.977395	0.672464	0.328585	-0.597479	1.25465	0.485812	0.826993	-0.120923	-0.538565	0.296719	0.569453	-0.127999	-0.527156	0.271158
S-LDL-TG	0.0182237	-0.00250963	0.038957	0.0847598	-0.400491	-0.657212	-0.14377	0.00231408	-0.0384717	-0.182283	0.105339	0.599096	0.08376	-0.168128	0.335648	0.513585	-0.186059	-0.435854	0.063736	0.143858	0.0741056	0.595307	-0.214615	1.40523	0.149219	0.763669	-0.0965084	1.62385	0.0816833	0.749548	-0.0660137	1.56511	0.0715405	0.833086	-0.0137121	1.67988	0.0538074	1.03948	0.06451	2.01445	0.0367148	0.176975	0.196599	-0.244722	0.637919	0.381589	0.175981	-0.245806	0.597769
XL-HDL-P	-0.0891055	-0.108894	-0.0693173	3.26618e-17	-0.809356	-1.06892	-0.549792	2.18561e-09	0.0969287	-0.0465105	0.240368	0.184682	0.0556675	-0.206884	0.318219	0.676969	0.297692	0.0373219	0.558063	0.0251485	0.0482355	-0.339394	-1.18911	0.510325	0.432732	-0.708495	-1.61094	0.193949	0.123501	-0.391178	-1.24681	0.464459	0.36926	-0.428822	-1.31723	0.459586	0.343181	-0.747637	-1.77051	0.27524	0.151496	0.305859	-0.206555	-0.655194	0.242083	0.365859	-0.499316	-0.928098	-0.0705336
XL-HDL-L	-0.0891513	-0.108964	-0.0693386	3.42458e-17	-0.8111	-1.07094	-0.551264	2.10238e-09	0.0931975	-0.0505991	0.236994	0.20324	0.0551761	-0.207743	0.318096	0.680084	0.29695	0.0362152	0.557685	0.0257164	0.0492259	-0.333635	-1.18429	0.517024	0.441078	-0.706015	-1.60946	0.197428	0.125233	-0.384556	-1.24114	0.472027	0.377937	-0.424204	-1.31359	0.465186	0.348929	-0.742076	-1.76608	0.281932	0.155008	0.302782	-0.20764	-0.657113	0.241832	0.364239	-0.494554	-0.924133	-0.0649749
XL-HDL-PL	-0.0786175	-0.095054	-0.0621809	5.03983e-19	-0.728915	-0.945649	-0.51218	1.27825e-10	0.0887476	-0.0354254	0.212921	0.160694	0.018026	-0.201856	0.237908	0.872017	0.251959	0.0339032	0.470014	0.0236529	0.0319102	-0.403443	-1.11812	0.311238	0.267716	-0.666749	-1.42578	0.0922775	0.0849455	-0.469258	-1.18892	0.250399	0.200586	-0.510296	-1.25752	0.236925	0.180139	-0.764144	-1.62446	0.0961761	0.0815447	0.304449	-0.127473	-0.511927	0.256982	0.514795	-0.39471	-0.762149	-0.0272709
XL-HDL-C	-0.0846997	-0.104754	-0.0646457	1.78221e-15	-0.823734	-1.08372	-0.563749	1.23748e-09	0.0562328	-0.0886739	0.20114	0.445811	0.0670462	-0.197168	0.33126	0.618078	0.27549	0.0134713	0.537509	0.0393827	0.0859132	-0.200206	-1.05319	0.652781	0.6447	-0.578132	-1.48405	0.327784	0.210319	-0.232634	-1.09156	0.626294	0.594658	-0.278424	-1.17025	0.613402	0.539676	-0.569481	-1.59629	0.457331	0.276182	0.367816	-0.212461	-0.664929	0.240008	0.356416	-0.441511	-0.873953	-0.00906837
XL-HDL-CE	-0.0802397	-0.100194	-0.060285	2.90667e-14	-0.803828	-1.06091	-0.546749	1.98293e-09	0.0489883	-0.0939908	0.191967	0.500812	0.0808585	-0.180213	0.34193	0.542872	0.268505	0.00960198	0.527407	0.0421281	0.100716	-0.140012	-0.982946	0.702922	0.744151	-0.504805	-1.40004	0.390434	0.26825	-0.166969	-1.01577	0.681835	0.699131	-0.206777	-1.08809	0.674537	0.644824	-0.481778	-1.49649	0.532932	0.35112	0.422121	-0.217039	-0.664282	0.230204	0.340562	-0.429675	-0.857123	-0.00222643
XL-HDL-FC	-0.0930839	-0.113281	-0.0728869	6.87763e-18	-0.848666	-1.11422	-0.583112	9.04347e-10	0.0720718	-0.0767462	0.22089	0.341474	0.0314639	-0.238342	0.301269	0.818747	0.284476	0.0169121	0.552039	0.0372385	0.0601236	-0.339919	-1.21067	0.530829	0.443213	-0.73885	-1.66363	0.185928	0.117032	-0.384701	-1.26151	0.492111	0.388849	-0.443465	-1.35386	0.466929	0.338778	-0.765058	-1.81325	0.283133	0.152072	0.261318	-0.195258	-0.657636	0.26712	0.406836	-0.457351	-0.899264	-0.0154376
XL-HDL-TG	-0.0524223	-0.0724034	-0.0324413	4.01502e-07	-0.953955	-1.19398	-0.713925	5.43901e-14	0.119982	-0.0188096	0.258774	0.0899711	-0.0137864	-0.265793	0.238221	0.91439	0.0902934	-0.15962	0.340206	0.47786	0.647737	-0.225905	-1.03701	0.585198	0.584264	-0.453374	-1.31481	0.408059	0.3014	-0.194674	-1.01143	0.622078	0.63958	-0.278019	-1.12605	0.570015	0.519563	-0.129624	-1.10602	0.846769	0.794206	0.769931	0.0890612	-0.348895	0.527017	0.689464	-0.272686	-0.691258	0.145886
L-HDL-P	-0.0815915	-0.0999413	-0.0632417	7.43267e-17	-0.559621	-0.805061	-0.314181	9.74664e-06	0.139144	0.00521343	0.273075	0.0417702	0.0251109	-0.217268	0.267489	0.838679	0.270397	0.0300327	0.510762	0.0275716	0.0408138	-0.459886	-1.24375	0.323974	0.249394	-0.754301	-1.5868	0.078198	0.0756225	-0.622665	-1.41198	0.166654	0.121711	-0.665867	-1.48542	0.153684	0.11098	-0.967658	-1.91126	-0.0240608	0.0444653	0.124519	-0.133157	-0.553169	0.286855	0.533384	-0.486431	-0.887854	-0.0850087
L-HDL-L	-0.0674933	-0.0821482	-0.0528384	7.2222e-18	-0.458839	-0.656458	-0.261221	6.74303e-06	0.104747	-0.00556027	0.215054	0.0626477	0.030887	-0.164307	0.226081	0.755851	0.227285	0.033713	0.420856	0.0215023	0.0353265	-0.390809	-1.02144	0.239823	0.223788	-0.603145	-1.27291	0.0666176	0.0774183	-0.531559	-1.16658	0.103464	0.100615	-0.558881	-1.21823	0.100464	0.0964095	-0.888522	-1.64767	-0.129378	0.0219148	0.0759904	-0.096913	-0.439455	0.245629	0.578301	-0.361139	-0.688521	-0.0337573
L-HDL-PL	-0.0646907	-0.0794526	-0.0499288	1.87575e-16	-0.496173	-0.692695	-0.299652	1.04228e-06	0.0953588	-0.0145329	0.20525	0.088765	0.0370246	-0.158311	0.23236	0.709566	0.211749	0.0180367	0.405462	0.0322443	0.0606943	-0.370133	-1.00039	0.260124	0.248928	-0.587102	-1.25647	0.0822628	0.0854143	-0.516437	-1.15108	0.11821	0.110428	-0.554755	-1.21371	0.104199	0.0986849	-0.842264	-1.60096	-0.0835705	0.0296623	0.0820973	-0.100303	-0.442558	0.241952	0.564759	-0.365007	-0.692114	-0.0378994
L-HDL-C	-0.0730552	-0.0887824	-0.057328	4.00817e-18	-0.422195	-0.635772	-0.208618	0.000119806	0.115547	-0.00315135	0.234246	0.0563641	0.0263834	-0.18294	0.235707	0.804386	0.258329	0.0507449	0.465913	0.014867	0.0208118	-0.428833	-1.10577	0.248107	0.213681	-0.662228	-1.38117	0.0567163	0.0709118	-0.576783	-1.25844	0.104871	0.0969898	-0.604038	-1.3118	0.103724	0.0941534	-0.939837	-1.75473	-0.124949	0.0239085	0.0850506	-0.108598	-0.476396	0.2592	0.561843	-0.382759	-0.734278	-0.0312391
L-HDL-CE	-0.0727339	-0.0888098	-0.056658	2.38664e-17	-0.40989	-0.627404	-0.192376	0.000242504	0.118976	-0.00153839	0.23949	0.0529801	0.0210232	-0.191855	0.233902	0.846127	0.258417	0.0473078	0.469527	0.0165723	0.0218315	-0.438617	-1.12696	0.249731	0.211013	-0.676491	-1.40755	0.0545689	0.0696272	-0.588753	-1.28189	0.104389	0.0957195	-0.611101	-1.33079	0.108589	0.0958287	-0.949732	-1.77835	-0.121111	0.0247911	0.0899145	-0.109103	-0.482751	0.264545	0.566182	-0.391713	-0.748823	-0.0346024
L-HDL-FC	-0.0860464	-0.103331	-0.0687617	2.52328e-20	-0.542178	-0.778588	-0.305767	8.6728e-06	0.132018	0.000931756	0.263105	0.0484027	0.0361739	-0.196497	0.268845	0.759985	0.302326	0.0715882	0.533063	0.0103691	0.0147416	-0.490036	-1.24457	0.264502	0.202388	-0.780806	-1.58216	0.020551	0.0561402	-0.638326	-1.39812	0.121466	0.099381	-0.693386	-1.48228	0.0955076	0.0847661	-1.00592	-1.91422	-0.0976195	0.0300551	0.0954333	-0.124575	-0.532091	0.28294	0.548114	-0.437409	-0.826888	-0.0479297
L-HDL-TG	-0.068683	-0.089444	-0.047922	2.4554e-10	-0.718079	-0.982196	-0.453963	1.5548e-07	0.151647	0.00607679	0.297218	0.0412218	-0.0441242	-0.309598	0.22135	0.743974	0.119633	-0.143635	0.3829	0.372132	0.412898	-0.298162	-1.15758	0.561258	0.495552	-0.316572	-1.22932	0.596175	0.495675	-0.367925	-1.23333	0.497481	0.403708	-0.374714	-1.27327	0.523837	0.412747	-0.662548	-1.6971	0.372008	0.208723	0.816338	0.000907847	-0.45258	0.454395	0.996861	-0.363529	-0.796946	0.0698875
M-HDL-P	-0.00915642	-0.0281359	0.00982301	0.343435	-0.136715	-0.373863	0.100433	0.257711	0.000861948	-0.130096	0.13182	0.989678	-0.0915725	-0.323716	0.140571	0.438427	-0.108035	-0.338249	0.12218	0.356711	0.612256	-0.0559468	-0.79584	0.683947	0.881886	0.01223	-0.773574	0.798034	0.975603	-0.296376	-1.04142	0.44867	0.434602	-0.296594	-1.07018	0.476988	0.451393	-0.312067	-1.20274	0.578604	0.491291	0.149849	0.0504374	-0.352197	0.453072	0.805557	-0.133932	-0.518746	0.250882
M-HDL-L	-0.0113166	-0.0301741	0.00754093	0.238757	-0.136338	-0.372135	0.0994584	0.256308	0.00534736	-0.12487	0.135565	0.93567	-0.0885309	-0.319354	0.142293	0.451201	-0.0931463	-0.322052	0.135759	0.42412	0.668956	-0.070277	-0.805591	0.665037	0.851036	-0.0181111	-0.799051	0.762829	0.963653	-0.316244	-1.05668	0.42419	0.401548	-0.323014	-1.09181	0.44578	0.409244	-0.341045	-1.2262	0.544113	0.449169	0.130183	0.04366	-0.356763	0.444083	0.830342	-0.144582	-0.527282	0.238118
M-HDL-PL	-0.0126101	-0.0314636	0.00624339	0.189268	-0.171909	-0.407571	0.0637532	0.152308	-0.00537366	-0.136001	0.125254	0.935557	-0.0674952	-0.298517	0.163527	0.56597	-0.101227	-0.330329	0.127875	0.385492	0.674312	-0.00921823	-0.746898	0.728462	0.98041	0.022062	-0.761391	0.805515	0.955873	-0.226669	-0.969486	0.516149	0.548864	-0.231587	-1.00285	0.539681	0.55527	-0.251882	-1.13989	0.636125	0.577359	0.274013	0.0466034	-0.354875	0.448082	0.819564	-0.132676	-0.516386	0.251033
M-HDL-C	-0.0175192	-0.0360879	0.00104962	0.0643586	-0.0956023	-0.328589	0.137384	0.420283	0.0265051	-0.101734	0.154744	0.684599	-0.0876109	-0.315278	0.140056	0.449697	-0.0300728	-0.255848	0.195703	0.793525	0.734138	-0.159845	-0.883092	0.563401	0.664124	-0.16042	-0.928544	0.607704	0.681563	-0.440344	-1.16863	0.287939	0.235237	-0.468973	-1.22515	0.287205	0.223431	-0.495885	-1.36652	0.374747	0.263456	0.0439436	0.0139521	-0.380956	0.408861	0.944648	-0.190319	-0.567749	0.187111
M-HDL-CE	-0.0156517	-0.0343803	0.00307699	0.101171	-0.0642417	-0.299029	0.170545	0.590899	0.0263576	-0.102639	0.155354	0.688005	-0.0938211	-0.323122	0.135479	0.421574	-0.0282309	-0.255626	0.199164	0.807264	0.69903	-0.176625	-0.904651	0.551401	0.633614	-0.17719	-0.95039	0.59601	0.652536	-0.467024	-1.20012	0.266072	0.211116	-0.489554	-1.25073	0.27162	0.206787	-0.515155	-1.39154	0.36123	0.248489	0.0361828	0.0095086	-0.38772	0.406737	0.962481	-0.196057	-0.575705	0.183591
M-HDL-FC	-0.0239047	-0.0419802	-0.00582921	0.00967701	-0.209726	-0.437079	0.0176273	0.0705006	0.0262511	-0.0999017	0.152404	0.682573	-0.0614049	-0.284362	0.161552	0.588435	-0.0357795	-0.256884	0.185325	0.750504	0.860166	-0.0918317	-0.802348	0.618684	0.79953	-0.0923427	-0.846946	0.662261	0.809982	-0.326223	-1.04169	0.389241	0.370534	-0.376888	-1.11976	0.365979	0.319125	-0.408334	-1.26364	0.446973	0.348473	0.114872	0.0299248	-0.358346	0.418195	0.879616	-0.163033	-0.534119	0.208053
M-HDL-TG	0.051316	0.0298132	0.0728189	3.77492e-06	-0.105128	-0.380835	0.170578	0.453882	-0.094005	-0.245884	0.0578736	0.224278	-0.125379	-0.392003	0.141245	0.355723	-0.416652	-0.681061	-0.152243	0.00209356	0.00520316	0.306419	-0.552299	1.16514	0.483342	0.806038	-0.105964	1.71804	0.0830594	0.387731	-0.476967	1.25243	0.378512	0.534557	-0.36326	1.43237	0.242453	0.608007	-0.425704	1.64172	0.2482	0.120827	0.20264	-0.268599	0.673879	0.398318	0.259049	-0.191334	0.709431
S-HDL-P	0.0404412	0.0194967	0.0613858	0.000170739	0.335632	0.0715935	0.59967	0.0128623	-0.0793941	-0.224166	0.0653775	0.281485	-0.14345	-0.399677	0.112777	0.27165	-0.27264	-0.526738	-0.018542	0.0355395	0.103506	0.409913	-0.419764	1.23959	0.33194	0.657257	-0.223902	1.53842	0.143306	0.247971	-0.587484	1.08343	0.559832	0.167033	-0.700421	1.03449	0.705186	0.444073	-0.554678	1.44282	0.382532	0.18002	0.1602	-0.281539	0.601939	0.476199	0.193775	-0.228413	0.615963
S-HDL-L	0.0362889	0.0154923	0.0570854	0.000667499	0.304378	0.0427331	0.566024	0.0227235	-0.0730652	-0.216416	0.0702859	0.31679	-0.141609	-0.395175	0.111957	0.272836	-0.252486	-0.503945	-0.00102665	0.0490768	0.137092	0.392274	-0.42862	1.21317	0.34802	0.622706	-0.249125	1.49454	0.161019	0.225195	-0.601416	1.05181	0.592499	0.128002	-0.730268	0.986273	0.769492	0.40314	-0.585038	1.39132	0.422961	0.169255	0.144191	-0.292866	0.581248	0.516892	0.170124	-0.247588	0.587837
S-HDL-PL	0.0449946	0.0239108	0.0660784	3.38417e-05	0.70333	0.44356	0.9631	1.74224e-07	-0.071118	-0.2178	0.0755636	0.340925	-0.166708	-0.4279	0.0944855	0.210243	-0.302782	-0.561804	-0.0437588	0.0220858	0.0680539	0.191207	-0.64974	1.03215	0.655079	0.396657	-0.496471	1.28978	0.383075	-0.00459147	-0.851395	0.842212	0.991499	0.00950033	-0.869736	0.888737	0.983061	0.170567	-0.84175	1.18288	0.740601	0.305942	0.21638	-0.237056	0.669815	0.348653	0.211691	-0.221676	0.645057
S-HDL-C	0.000894743	-0.0189493	0.0207388	0.929403	-0.300903	-0.547282	-0.0545243	0.0168136	-0.0289155	-0.165455	0.107624	0.677268	-0.0521585	-0.290847	0.18653	0.667659	-0.0334346	-0.27014	0.203271	0.781353	0.908446	0.362331	-0.412679	1.13734	0.358543	0.456065	-0.367034	1.27916	0.276638	0.257115	-0.523292	1.03752	0.5175	0.0356808	-0.774616	0.845978	0.931049	0.318269	-0.614674	1.25121	0.502768	0.27933	-0.0411233	-0.456987	0.37474	0.845924	-0.0174511	-0.414909	0.380007
S-HDL-CE	-0.00318308	-0.023165	0.0167988	0.754288	-0.459863	-0.7057	-0.214027	0.000268867	-0.0268773	-0.164525	0.110771	0.701166	-0.0173538	-0.258275	0.223567	0.887438	0.0118014	-0.227118	0.250721	0.922674	0.968289	0.361291	-0.420984	1.14357	0.364396	0.425426	-0.405389	1.25624	0.314653	0.284483	-0.50324	1.07221	0.478073	0.0585908	-0.759302	0.876484	0.888058	0.346558	-0.595131	1.28825	0.469745	0.410869	-0.0853053	-0.506915	0.336305	0.690947	-0.0443526	-0.447302	0.358597
S-HDL-FC	0.0176891	-0.00278373	0.0381619	0.0901614	0.53421	0.283552	0.784867	3.46348e-05	-0.0221559	-0.162433	0.118122	0.756243	-0.171949	-0.419581	0.0756829	0.172948	-0.207905	-0.453479	0.0376693	0.0968041	0.208332	0.173126	-0.627358	0.973609	0.670891	0.34308	-0.507074	1.19323	0.427991	0.00335549	-0.802703	0.809414	0.993473	-0.0816128	-0.918544	0.755318	0.848049	0.0276853	-0.935923	0.991294	0.954979	0.286877	0.169371	-0.262399	0.601141	0.440969	0.107083	-0.305578	0.519743
S-HDL-TG	0.0601285	0.039812	0.080445	1.25734e-08	0.275908	0.0126373	0.539179	0.0400205	-0.0937171	-0.238831	0.0513966	0.204846	-0.0464821	-0.301929	0.208965	0.720682	-0.34049	-0.593815	-0.0871654	0.00856774	0.012698	0.514684	-0.307652	1.33702	0.21922	0.895058	0.0216961	1.76842	0.0446011	0.662327	-0.165737	1.49039	0.116621	0.842713	-0.0170656	1.70249	0.0546998	0.921242	-0.0686724	1.91116	0.0680586	0.0689713	0.259751	-0.189208	0.70871	0.255975	0.385381	-0.0437072	0.81447
XXL-VLDL-PL-PC	0.0137481	-0.00765221	0.0351485	0.207308	0.268327	0.00212308	0.534531	0.0482096	-0.066182	-0.212542	0.0801783	0.374399	-0.110597	-0.368352	0.147159	0.399356	-0.273141	-0.528755	-0.0175268	0.0362975	0.0991673	0.025586	-0.813235	0.864407	0.952207	0.186707	-0.704163	1.07758	0.680509	-0.107247	-0.95191	0.737416	0.802987	-0.106379	-0.983393	0.770635	0.811621	-0.000720308	-1.01048	1.00904	0.998882	0.686487	0.379906	-0.0788576	0.838669	0.104289	0.296199	-0.14226	0.734658
XXL-VLDL-C-PC	-0.00617813	-0.0276604	0.0153042	0.572088	-0.886801	-1.14014	-0.633461	2.42811e-11	0.0259247	-0.118346	0.170195	0.723968	0.0691211	-0.190773	0.329015	0.601293	-0.0581192	-0.315853	0.199615	0.657712	0.592821	0.336617	-0.506745	1.17998	0.433055	0.481985	-0.413708	1.37768	0.290696	0.41949	-0.429745	1.26873	0.332038	0.427006	-0.454756	1.30877	0.341607	0.508782	-0.506443	1.52401	0.325058	0.85652	-0.167962	-0.627116	0.291192	0.47238	-0.234539	-0.673371	0.204293
XXL-VLDL-CE-PC	-0.0228544	-0.0445902	-0.00111854	0.0393721	-1.08218	-1.33309	-0.831268	5.01351e-16	0.028165	-0.119568	0.175898	0.707896	0.0566021	-0.207427	0.320631	0.673591	0.017998	-0.243838	0.279834	0.892552	0.907247	0.176662	-0.682772	1.0361	0.686309	0.295771	-0.616991	1.20853	0.524413	0.285932	-0.579488	1.15135	0.516313	0.247409	-0.651157	1.14597	0.588559	0.35945	-0.675122	1.39402	0.494925	0.919479	-0.301219	-0.767044	0.164606	0.204323	-0.348689	-0.793897	0.0965183
XXL-VLDL-FC-PC	0.040004	0.0191429	0.0608652	0.00018885	0.139956	-0.124824	0.404737	0.299329	0.00469321	-0.137738	0.147125	0.948361	0.0598618	-0.196997	0.31672	0.647017	-0.217431	-0.472155	0.0372933	0.0940913	0.0619634	0.544141	-0.287397	1.37568	0.198992	0.669113	-0.214022	1.55225	0.137123	0.510385	-0.326944	1.34771	0.231466	0.630532	-0.238867	1.49993	0.154683	0.586482	-0.414509	1.58747	0.250033	0.72906	0.271242	-0.182604	0.725088	0.240649	0.195353	-0.238406	0.629112
XXL-VLDL-TG-PC	0.000315373	-0.020537	0.0211678	0.976292	0.656011	0.404102	0.907919	4.8516e-07	0.0018302	-0.137442	0.141103	0.979394	-0.018953	-0.271762	0.233856	0.882879	0.147386	-0.103323	0.398095	0.24842	0.327531	-0.294444	-1.11227	0.523385	0.479431	-0.475469	-1.34404	0.393106	0.282453	-0.316983	-1.14051	0.506541	0.449619	-0.323629	-1.17869	0.531437	0.457217	-0.431047	-1.41554	0.553441	0.389833	0.881232	0.00621038	-0.439636	0.452057	0.978162	0.092772	-0.333341	0.518886
XL-VLDL-PL-PC	-0.00193775	-0.0232446	0.0193691	0.858175	-0.879206	-1.12998	-0.628436	2.2673e-11	0.000142363	-0.143432	0.143716	0.998445	0.0927564	-0.16276	0.348273	0.475773	-0.0683393	-0.321733	0.185054	0.596194	0.419098	0.0497418	-0.786686	0.88617	0.906975	0.0990929	-0.789236	0.987422	0.826506	0.135177	-0.707077	0.97743	0.752499	0.0792748	-0.795237	0.953787	0.858627	0.0745341	-0.932344	1.08141	0.884352	0.98908	-0.185468	-0.642882	0.271946	0.425762	-0.294921	-0.732091	0.142248
XL-VLDL-C-PC	-0.0385962	-0.058966	-0.0182263	0.000224463	-0.839602	-1.08464	-0.594566	5.98161e-11	0.0660778	-0.0739012	0.206057	0.353799	0.159002	-0.0863069	0.40431	0.20326	0.194299	-0.0489719	0.437569	0.11714	0.249492	0.356528	-0.457758	1.17081	0.389831	0.194472	-0.670341	1.05928	0.658627	0.350145	-0.469812	1.1701	0.401633	0.337739	-0.513623	1.1891	0.435863	0.36142	-0.618803	1.34164	0.468908	0.91165	-0.370335	-0.803423	0.0627543	0.0935123	-0.478563	-0.892483	-0.0646421
XL-VLDL-CE-PC	-0.01099	-0.0341357	0.0121558	0.351106	-0.520145	-0.804537	-0.235752	0.000365475	-0.0114758	-0.171827	0.148875	0.888136	0.0493131	-0.232341	0.330968	0.730823	0.0298428	-0.249471	0.309157	0.833705	0.940719	0.332316	-0.575831	1.24046	0.47227	0.33401	-0.630487	1.29851	0.496333	0.33421	-0.58026	1.24868	0.472825	0.492484	-0.457012	1.44198	0.308446	0.512381	-0.58083	1.60559	0.357336	0.886124	-0.201577	-0.699166	0.296011	0.426176	-0.233211	-0.708777	0.242355
XL-VLDL-FC-PC	-0.0349764	-0.0558648	-0.0140881	0.00108666	-0.938725	-1.18605	-0.691397	5.80568e-13	0.0401267	-0.10242	0.182674	0.58015	0.171646	-0.0785283	0.42182	0.178107	0.114184	-0.133912	0.36228	0.366036	0.386002	0.277262	-0.554341	1.10886	0.512501	0.130761	-0.752442	1.01396	0.771124	0.324236	-0.513158	1.16163	0.446933	0.210483	-0.658983	1.07995	0.634348	0.326484	-0.674584	1.32755	0.521735	0.892372	-0.214896	-0.66727	0.237477	0.350835	-0.359359	-0.79171	0.0729931
XL-VLDL-TG-PC	0.030042	0.00951889	0.0505652	0.00422568	1.03791	0.800618	1.27521	2.09966e-16	-0.0500216	-0.188831	0.088788	0.478923	-0.162645	-0.408853	0.0835643	0.19475	-0.115457	-0.359621	0.128706	0.353048	0.406901	-0.292026	-1.10708	0.523031	0.481559	-0.192307	-1.05794	0.673325	0.66249	-0.326394	-1.14713	0.494339	0.434728	-0.291504	-1.14367	0.560664	0.501606	-0.3071	-1.28825	0.674051	0.538633	0.959764	0.364983	-0.0737894	0.803755	0.102748	0.49697	0.0776182	0.916323
L-VLDL-PL-PC	-0.0053797	-0.0267303	0.0159709	0.620585	-0.701676	-0.958696	-0.444656	1.38768e-07	-0.00855353	-0.154668	0.137561	0.908397	0.121909	-0.130861	0.37468	0.343549	-0.0772479	-0.327918	0.173422	0.544895	0.25506	0.314103	-0.522579	1.15079	0.46087	0.396001	-0.492597	1.2846	0.381444	0.435891	-0.406618	1.2784	0.309664	0.326298	-0.54848	1.20108	0.463749	0.22708	-0.780104	1.23426	0.657791	0.831135	-0.121625	-0.579119	0.335869	0.601434	-0.282634	-0.71988	0.154611
L-VLDL-C-PC	0.0168204	-0.00522397	0.0388648	0.134372	-0.447132	-0.719306	-0.174957	0.00134491	-0.132732	-0.284106	0.0186412	0.0854833	-0.00515067	-0.272792	0.262491	0.969833	-0.286679	-0.552097	-0.0212616	0.0343406	0.041426	0.640713	-0.218985	1.50041	0.14364	0.912951	-9.08553e-05	1.82599	0.0500227	0.775752	-0.0899322	1.64144	0.0788782	0.961246	0.0624049	1.86009	0.0361465	0.78448	-0.250409	1.81937	0.136928	0.17128	0.00632691	-0.469418	0.482072	0.97915	0.155728	-0.29896	0.610417
L-VLDL-CE-PC	-0.00520453	-0.0255322	0.0151232	0.614964	-0.5078	-0.756471	-0.25913	7.15727e-05	-0.0859048	-0.226098	0.0542883	0.228934	0.0271499	-0.219864	0.274164	0.829001	-0.101333	-0.346295	0.143629	0.416483	0.521418	0.35581	-0.43796	1.14958	0.378668	0.482778	-0.360246	1.3258	0.260866	0.478399	-0.3209	1.2777	0.239993	0.647588	-0.182324	1.4775	0.125794	0.322045	-0.633482	1.27757	0.507927	0.396858	-0.118168	-0.554028	0.317692	0.594257	0.0346284	-0.381941	0.451198
L-VLDL-FC-PC	0.0417967	0.0204543	0.0631392	0.000138218	-0.120797	-0.391946	0.150352	0.381609	-0.135046	-0.281766	0.0116731	0.0711052	-0.0518565	-0.31066	0.206947	0.693797	-0.420901	-0.677554	-0.164248	0.00137322	0.00143953	0.742484	-0.102272	1.58724	0.0847668	1.09538	0.198202	1.99255	0.0168493	0.826035	-0.024605	1.67667	0.0569692	0.939781	0.0565613	1.823	0.0370893	1.08329	0.0663857	2.10019	0.0368701	0.121054	0.193511	-0.268265	0.655286	0.410434	0.259782	-0.181556	0.701119
L-VLDL-TG-PC	-0.0146277	-0.0380274	0.00877207	0.219784	0.612034	0.326013	0.898056	3.22539e-05	0.128996	-0.0321509	0.290143	0.116295	-0.0273084	-0.310685	0.256068	0.849803	0.294129	0.0131067	0.575151	0.0402802	0.0341875	-0.694227	-1.60637	0.217913	0.135353	-0.976065	-1.9448	-0.00732685	0.0483009	-0.855458	-1.77395	0.063034	0.0678395	-1.00352	-1.95719	-0.0498498	0.0392218	-0.80831	-1.90633	0.289709	0.148593	0.190342	0.0265003	-0.478771	0.531771	0.91791	-0.0738365	-0.556745	0.409072
M-VLDL-PL-PC	-0.0466085	-0.0661767	-0.0270403	3.93702e-06	-0.308975	-0.559026	-0.0589233	0.0155795	0.0854865	-0.0513196	0.222293	0.219882	0.234913	-0.00494399	0.474771	0.054887	0.273316	0.0354514	0.51118	0.0244364	0.0524209	-0.122748	-0.912054	0.666557	0.759938	-0.356039	-1.19432	0.482243	0.404176	-0.150471	-0.945273	0.644331	0.709914	-0.303843	-1.12909	0.521401	0.469543	-0.433769	-1.38392	0.516383	0.369942	0.591207	0.0686815	-0.365502	0.502865	0.755924	-0.0066375	-0.421605	0.40833
M-VLDL-C-PC	-0.0633053	-0.0834389	-0.0431718	1.63067e-09	-1.16916	-1.40646	-0.931867	5.51176e-20	0.0832721	-0.0596891	0.226233	0.252717	0.15316	-0.0993168	0.405637	0.233676	0.158634	-0.0917451	0.409013	0.213598	0.37277	-0.0879533	-0.919477	0.743571	0.835357	-0.170859	-1.05398	0.712261	0.703849	0.0321037	-0.805211	0.869418	0.939945	-0.0571801	-0.926565	0.812204	0.897171	-0.257051	-1.25803	0.743923	0.613895	0.832347	-0.176424	-0.626585	0.273737	0.441385	-0.355656	-0.785893	0.0745808
M-VLDL-CE-PC	-0.0673802	-0.087187	-0.0475734	8.06562e-11	-1.16727	-1.40216	-0.932377	2.86143e-20	0.0975171	-0.0440176	0.239052	0.176242	0.155489	-0.0930095	0.403988	0.219322	0.223084	-0.0233498	0.469519	0.0758825	0.188827	-0.201269	-1.02507	0.622534	0.631226	-0.348962	-1.22388	0.525958	0.433386	-0.103211	-0.932751	0.726329	0.806866	-0.203446	-1.06476	0.657866	0.642598	-0.425506	-1.41719	0.566174	0.399382	0.733288	-0.253211	-0.698376	0.191954	0.264069	-0.430658	-0.85612	-0.00519575
M-VLDL-FC-PC	0.0219277	0.00119956	0.0426559	0.038194	0.0420924	-0.217931	0.302116	0.750441	-0.0707055	-0.215162	0.0737508	0.336357	-0.0180163	-0.269308	0.233275	0.887959	-0.310112	-0.559315	-0.0609087	0.0148702	0.0175286	0.536569	-0.275576	1.34871	0.19471	0.845044	-0.0174938	1.70758	0.0548063	0.635073	-0.182728	1.45287	0.127616	0.690276	-0.158847	1.5394	0.110782	0.804844	-0.172801	1.78249	0.106341	0.299473	0.371007	-0.0709602	0.812974	0.099648	0.368636	-0.0537704	0.791041
M-VLDL-TG-PC	0.0641	0.0443045	0.0838956	5.56923e-10	1.09255	0.855575	1.32953	6.66617e-18	-0.0883395	-0.229339	0.0526602	0.21867	-0.175464	-0.423705	0.0727764	0.165387	-0.186625	-0.432803	0.0595536	0.136889	0.251874	0.099064	-0.720938	0.919066	0.812363	0.211858	-0.659026	1.08274	0.632692	-0.00313547	-0.828848	0.822577	0.994047	0.101861	-0.755477	0.959199	0.815411	0.301916	-0.685189	1.28902	0.547931	0.813757	0.145851	-0.299065	0.590766	0.519559	0.31824	-0.106985	0.743464
S-VLDL-PL-PC	-0.00149616	-0.0213228	0.0183305	0.882126	0.62757	0.388357	0.866782	4.01575e-07	0.0155604	-0.115468	0.146589	0.815444	0.0756737	-0.165095	0.316442	0.536921	0.0892228	-0.149545	0.327991	0.462917	0.732459	-0.416355	-1.19228	0.35957	0.292061	-0.521062	-1.34513	0.303008	0.214537	-0.533458	-1.31479	0.24787	0.180244	-0.479241	-1.29049	0.332012	0.246149	-0.543279	-1.47732	0.390766	0.253487	0.727884	0.303898	-0.118319	0.726116	0.157799	0.200708	-0.202822	0.604238
S-VLDL-C-PC	-0.0623608	-0.0810078	-0.0437138	1.60438e-10	-0.948825	-1.17667	-0.720982	4.04638e-15	0.0756954	-0.0571286	0.208519	0.263096	0.170181	-0.064776	0.405137	0.155206	0.250908	0.0179033	0.483912	0.0348857	0.0965464	-0.189436	-0.96196	0.583088	0.629969	-0.414515	-1.23497	0.405944	0.321148	-0.158378	-0.936282	0.619525	0.689143	-0.401823	-1.20952	0.405875	0.3286	-0.477382	-1.40733	0.452569	0.313445	0.398267	-0.289923	-0.712516	0.132669	0.178131	-0.396387	-0.800275	0.00750179
S-VLDL-CE-PC	-0.0577824	-0.0769117	-0.0386532	6.46894e-09	-0.983415	-1.21399	-0.752843	9.87481e-16	0.0626821	-0.0726301	0.197994	0.362847	0.163281	-0.0753744	0.401936	0.179331	0.242332	0.00565935	0.479004	0.0447947	0.121052	-0.178912	-0.964093	0.606268	0.654383	-0.400873	-1.23477	0.433028	0.345148	-0.148082	-0.93873	0.642567	0.712881	-0.375784	-1.19672	0.445147	0.368657	-0.460391	-1.40558	0.484796	0.338801	0.466159	-0.323288	-0.752569	0.105993	0.139483	-0.408523	-0.818804	0.00175816
S-VLDL-FC-PC	-0.0564279	-0.0746702	-0.0381857	2.8945e-09	-0.145285	-0.383747	0.0931776	0.23169	0.119659	-0.0117883	0.251107	0.0742523	0.115495	-0.117958	0.348948	0.331269	0.159678	-0.0718353	0.391191	0.175841	0.375059	-0.152107	-0.9014	0.597186	0.690004	-0.263698	-1.05948	0.532089	0.515082	-0.137503	-0.892014	0.617008	0.720291	-0.345196	-1.12861	0.438213	0.386818	-0.312201	-1.21419	0.589785	0.496555	0.738296	0.112979	-0.291339	0.517298	0.582997	-0.0760681	-0.462492	0.310355
S-VLDL-TG-PC	0.0618115	0.043834	0.079789	5.19923e-11	0.795015	0.570041	1.01999	1.60947e-11	-0.0781716	-0.206722	0.0503782	0.232484	-0.184499	-0.411758	0.0427594	0.111248	-0.26737	-0.492741	-0.042	0.0201923	0.0580706	0.280248	-0.465506	1.026	0.460421	0.525427	-0.266601	1.31746	0.192887	0.275882	-0.475066	1.02683	0.470516	0.503824	-0.275886	1.28353	0.204674	0.592638	-0.305088	1.49036	0.195065	0.298702	0.217667	-0.191037	0.626372	0.295648	0.345835	-0.0447803	0.736451
XS-VLDL-PL-PC	-0.0524541	-0.069027	-0.0358812	1.28799e-09	-0.81121	-1.01629	-0.606126	7.00249e-14	0.0857471	-0.035911	0.207405	0.166546	0.123816	-0.0882324	0.335864	0.251626	0.204546	-0.00574105	0.414832	0.0565565	0.153542	-0.2515	-0.942525	0.439524	0.474662	-0.476196	-1.2101	0.257706	0.202802	-0.362457	-1.05829	0.33338	0.306388	-0.41393	-1.13642	0.308558	0.26066	-0.425243	-1.25709	0.4066	0.315459	0.510844	-0.134715	-0.515527	0.246097	0.487083	-0.304322	-0.668279	0.0596352
XS-VLDL-C-PC	-0.0397117	-0.0583516	-0.0210718	3.4869e-05	-0.519391	-0.751758	-0.287024	1.43881e-05	0.0324915	-0.0991195	0.164103	0.627567	0.0733987	-0.157132	0.30393	0.53164	0.230052	0.00143659	0.458667	0.048585	0.117834	-0.312946	-1.05668	0.430786	0.408554	-0.546376	-1.33626	0.243505	0.174607	-0.354106	-1.10302	0.394805	0.353116	-0.570781	-1.34838	0.206814	0.149763	-0.621551	-1.51684	0.273741	0.173044	0.289488	-0.196344	-0.603677	0.210989	0.343809	-0.247522	-0.636826	0.141783
XS-VLDL-CE-PC	-0.0224438	-0.0420163	-0.00287124	0.0247229	-0.459603	-0.70103	-0.218176	0.000209822	0.0052108	-0.131739	0.142161	0.940385	0.0603475	-0.178334	0.299029	0.619352	0.18731	-0.049388	0.424008	0.120536	0.26635	-0.322704	-1.09293	0.447522	0.410564	-0.49648	-1.3145	0.321539	0.233467	-0.349827	-1.12542	0.425762	0.375707	-0.503802	-1.3091	0.301494	0.219417	-0.560248	-1.48743	0.366936	0.235536	0.621498	-0.218329	-0.638234	0.201576	0.307233	-0.259251	-0.660571	0.14207
XS-VLDL-FC-PC	-0.0672698	-0.0828815	-0.0516582	5.34538e-16	-0.362464	-0.574071	-0.150856	0.000834543	0.0956693	-0.0228551	0.214194	0.113289	0.0651869	-0.142469	0.272842	0.537417	0.211046	0.00511562	0.416976	0.044602	0.107402	-0.0755426	-0.743613	0.592528	0.824171	-0.340461	-1.04998	0.369064	0.346027	-0.133199	-0.805923	0.539524	0.697257	-0.401386	-1.09988	0.297103	0.259229	-0.404035	-1.20825	0.400177	0.323857	0.108642	0.00211084	-0.368557	0.372778	0.991071	-0.0472749	-0.401537	0.306987
XS-VLDL-TG-PC	0.0572931	0.0398601	0.0747261	3.17126e-10	0.805854	0.589635	1.02207	1.40736e-12	-0.0660824	-0.19183	0.0596649	0.302023	-0.117723	-0.339477	0.104031	0.297203	-0.286807	-0.506719	-0.0668959	0.0107255	0.0325466	0.378808	-0.339832	1.09745	0.300652	0.677616	-0.0856153	1.44085	0.081676	0.463565	-0.26008	1.18721	0.208596	0.67008	-0.0812803	1.42144	0.0803169	0.718144	-0.146942	1.58323	0.103454	0.113295	0.22661	-0.16778	0.620999	0.259254	0.346517	-0.0304175	0.723451
IDL-PL-PC	0.0135936	-0.00460887	0.031796	0.142829	0.341304	0.116049	0.566559	0.0030753	-0.0541363	-0.17884	0.0705672	0.393762	0.102439	-0.121651	0.32653	0.36928	0.0783337	-0.143895	0.300563	0.48865	0.641376	-0.227383	-0.943272	0.488506	0.532655	-0.312409	-1.07272	0.447901	0.419636	-0.293729	-1.0146	0.427146	0.42353	-0.259848	-1.00833	0.488637	0.495264	-0.395128	-1.2569	0.466648	0.367874	0.924726	-0.229278	-0.620209	0.161653	0.249529	-0.138245	-0.511874	0.235384
IDL-C-PC	-0.0497402	-0.0671727	-0.0323077	3.89819e-08	-1.03006	-1.23575	-0.824376	1.57062e-20	0.00484075	-0.119858	0.129539	0.93918	-0.0314925	-0.252143	0.189158	0.779127	0.110981	-0.107836	0.329798	0.319248	0.369181	-0.251299	-0.9717	0.469103	0.493198	-0.327659	-1.09276	0.437443	0.400283	-0.34392	-1.06934	0.381499	0.351826	-0.533899	-1.2871	0.219304	0.164207	-0.467482	-1.33469	0.399725	0.289844	0.410862	-0.223419	-0.615672	0.168833	0.263418	-0.338654	-0.713546	0.0362371
IDL-CE-PC	-0.0223442	-0.0402328	-0.00445562	0.0144974	-0.791422	-1.00283	-0.580017	1.13653e-12	-0.0437914	-0.167563	0.0799805	0.48695	-0.1234	-0.341964	0.095163	0.267617	-0.0217405	-0.238488	0.195007	0.843748	0.472934	-0.111328	-0.819484	0.596828	0.757404	-0.0594296	-0.811527	0.692667	0.876611	-0.194093	-0.907181	0.518994	0.592831	-0.324968	-1.06537	0.415431	0.388676	-0.233819	-1.08628	0.618647	0.589984	0.662797	-0.178301	-0.562446	0.205845	0.361979	-0.252446	-0.61959	0.114698
IDL-FC-PC	-0.0661678	-0.0811369	-0.0511987	1.08515e-16	-0.788707	-0.98465	-0.592764	2.73556e-14	0.0875029	-0.0267417	0.201748	0.132854	0.151373	-0.0475738	0.35032	0.135457	0.273669	0.0763753	0.470963	0.00668445	0.0229723	-0.337325	-0.996898	0.322247	0.315247	-0.589959	-1.29046	0.11054	0.0985552	-0.387343	-1.05151	0.276823	0.252218	-0.559821	-1.24943	0.129783	0.111276	-0.579974	-1.37396	0.214008	0.151749	0.225793	-0.159681	-0.524308	0.204945	0.389699	-0.273803	-0.622292	0.0746854
IDL-TG-PC	0.0489437	0.0315833	0.066304	5.5609e-08	0.995744	0.789528	1.20196	2.49533e-19	0.0103415	-0.113527	0.13421	0.869658	0.00424587	-0.214835	0.223326	0.96962	-0.140021	-0.357281	0.0772396	0.205836	0.301023	0.333067	-0.382367	1.0485	0.360571	0.437995	-0.321831	1.19782	0.257749	0.450028	-0.270389	1.17044	0.220105	0.64217	-0.105839	1.39018	0.0922266	0.610128	-0.251099	1.47136	0.164443	0.233044	0.301777	-0.0858705	0.689425	0.126665	0.398413	0.0279224	0.768904
L-LDL-PL-PC	0.0355359	0.0175229	0.053549	0.000123621	1.02454	0.812289	1.23678	2.55524e-19	0.00768302	-0.118876	0.134242	0.905022	-0.192239	-0.416509	0.0320303	0.0927229	-0.063023	-0.285429	0.159383	0.57771	0.214074	-0.124654	-0.86545	0.616141	0.740928	-0.0756317	-0.862394	0.71113	0.85018	-0.236279	-0.982233	0.509676	0.533785	-0.112628	-0.887153	0.661897	0.77509	-0.298334	-1.19009	0.593423	0.511062	0.833028	0.119977	-0.285887	0.525841	0.561388	0.108571	-0.27933	0.496472
L-LDL-C-PC	-0.0426865	-0.0596763	-0.0256967	1.1724e-06	-1.11969	-1.31553	-0.923851	1.6249e-25	-0.0267175	-0.14617	0.092735	0.660257	0.0671355	-0.147102	0.281373	0.538129	0.0816252	-0.130833	0.294083	0.450434	0.723917	-0.0718237	-0.780952	0.637304	0.84225	-0.107254	-0.860384	0.645875	0.779616	-0.0744333	-0.7885	0.639633	0.837713	-0.277713	-1.01913	0.463703	0.461878	-0.0949623	-0.948598	0.758674	0.826973	0.795083	-0.296652	-0.683049	0.089745	0.131972	-0.290582	-0.659878	0.0787128
L-LDL-CE-PC	-0.0248276	-0.0428407	-0.00681457	0.0070316	-1.05676	-1.26372	-0.849797	3.37448e-21	-0.059866	-0.182806	0.0630738	0.338833	0.0426523	-0.179108	0.264412	0.705488	-0.0252268	-0.245144	0.194691	0.82166	0.812437	0.0892594	-0.641453	0.819972	0.810315	0.162446	-0.613608	0.938499	0.680877	0.118392	-0.617409	0.854193	0.751891	-0.0526519	-0.816635	0.711331	0.89228	0.21581	-0.663809	1.09543	0.629791	0.861692	-0.263099	-0.660895	0.134698	0.19421	-0.216048	-0.596239	0.164142
L-LDL-FC-PC	-0.0531339	-0.0704582	-0.0358096	3.87721e-09	-0.161771	-0.387871	0.0643276	0.160301	0.102094	-0.0215759	0.225764	0.105345	0.0733317	-0.144136	0.290799	0.507682	0.322991	0.107331	0.538652	0.00343412	0.00668125	-0.48765	-1.19192	0.216616	0.174171	-0.817025	-1.56499	-0.0690587	0.0323649	-0.584508	-1.29368	0.124664	0.105933	-0.677167	-1.4135	0.0591656	0.0713592	-0.943123	-1.79091	-0.0953386	0.0293273	0.0724733	-0.0933739	-0.480345	0.293597	0.635424	-0.218557	-0.588401	0.151287
L-LDL-TG-PC	0.0365616	0.0185194	0.0546039	8.10893e-05	0.882977	0.667127	1.09883	1.11903e-14	0.0348572	-0.0905349	0.160249	0.584883	0.0542032	-0.169514	0.277921	0.634045	-0.0739339	-0.295793	0.147925	0.512676	0.48649	0.212993	-0.516695	0.942682	0.566345	0.227123	-0.547843	1.00209	0.56478	0.308554	-0.426216	1.04332	0.409495	0.520065	-0.242848	1.28298	0.18093	0.390739	-0.487647	1.26913	0.382308	0.367637	0.357337	-0.0364111	0.751084	0.0751502	0.357129	-0.0191921	0.733449
M-LDL-PL-PC	0.0425579	0.0240866	0.0610292	7.90177e-06	1.04242	0.820691	1.26415	1.71487e-18	-0.00382062	-0.134775	0.127134	0.954271	-0.220642	-0.452083	0.0107987	0.0616284	-0.11046	-0.339978	0.119058	0.344571	0.166078	0.0526236	-0.717472	0.822719	0.893187	0.143433	-0.674446	0.961313	0.730414	-0.0247205	-0.800179	0.750738	0.950053	0.1716	-0.633559	0.976759	0.675408	-0.037811	-0.964838	0.889216	0.936121	0.835578	0.201561	-0.22145	0.624571	0.34937	0.172083	-0.232206	0.576371
M-LDL-C-PC	-0.0443206	-0.0618963	-0.0267448	1.07428e-06	-1.04342	-1.25312	-0.833721	2.58848e-20	-0.00839895	-0.131648	0.114851	0.89345	0.127934	-0.0939599	0.349828	0.257633	0.107677	-0.112374	0.327727	0.336564	0.474913	-0.11494	-0.850136	0.620257	0.758705	-0.186252	-0.967067	0.594564	0.639323	-0.0951997	-0.835516	0.645117	0.800522	-0.347735	-1.11641	0.420936	0.374294	-0.119809	-1.00483	0.765208	0.790242	0.662624	-0.29002	-0.692657	0.112618	0.157493	-0.247016	-0.631833	0.137801
M-LDL-CE-PC	-0.0334098	-0.0512859	-0.0155337	0.000272227	-1.025	-1.23555	-0.814458	1.35996e-19	-0.0229827	-0.146825	0.10086	0.715316	0.130591	-0.0918573	0.35304	0.249075	0.0461034	-0.174497	0.266704	0.681335	0.489262	-0.0306651	-0.766643	0.705313	0.934749	-0.0375871	-0.819233	0.744058	0.92472	0.0181206	-0.722983	0.759224	0.96168	-0.198102	-0.967591	0.571386	0.613004	0.0671355	-0.818822	0.953093	0.881634	0.820472	-0.251149	-0.653869	0.15157	0.22085	-0.19657	-0.581466	0.188325
M-LDL-FC-PC	0.00220964	-0.0166948	0.0211141	0.818354	0.797925	0.572269	1.02358	1.56598e-11	0.0524096	-0.0779337	0.182753	0.429557	-0.113137	-0.343247	0.116973	0.334264	0.10429	-0.123908	0.332489	0.369402	0.144017	-0.168762	-0.919952	0.582428	0.658929	-0.311876	-1.10968	0.485925	0.442579	-0.27539	-1.03181	0.481031	0.47452	-0.182023	-0.967416	0.603369	0.648864	-0.486148	-1.39042	0.418122	0.291144	0.724971	0.115266	-0.296372	0.526903	0.582208	0.0448657	-0.348553	0.438284
M-LDL-TG-PC	0.0314967	0.0131452	0.0498481	0.000815236	0.674156	0.449253	0.899059	8.31457e-09	0.0257473	-0.1004	0.151895	0.688328	0.0723369	-0.154077	0.29875	0.530224	-0.0649202	-0.289453	0.159612	0.569996	0.449206	0.177902	-0.55578	0.911583	0.633796	0.191568	-0.587638	0.970774	0.629086	0.261787	-0.477003	1.00058	0.486394	0.517622	-0.249465	1.28471	0.18537	0.340625	-0.542567	1.22382	0.448719	0.299941	0.334359	-0.0631869	0.731905	0.0990013	0.283957	-0.0959936	0.663908
S-LDL-PL-PC	0.0318018	0.0121889	0.0514147	0.00155039	1.0005	0.769163	1.23185	4.23768e-16	0.000408863	-0.135546	0.136363	0.995284	-0.210023	-0.452228	0.032183	0.0890113	-0.0655354	-0.305729	0.174658	0.591914	0.20354	-0.141982	-0.93232	0.648357	0.72411	-0.117547	-0.956926	0.721833	0.783192	-0.303866	-1.09971	0.491977	0.453267	-0.0674147	-0.893739	0.758909	0.872639	-0.352674	-1.30407	0.598723	0.466528	0.577435	0.182421	-0.252018	0.616861	0.409495	0.0932419	-0.32197	0.508454
S-LDL-C-PC	-0.0460309	-0.0642777	-0.0277841	1.06419e-06	-1.06225	-1.27962	-0.844886	1.02193e-19	0.00736911	-0.120394	0.135132	0.90974	0.165759	-0.0644596	0.395977	0.157666	0.134396	-0.0939097	0.362701	0.247788	0.321812	-0.0855966	-0.844377	0.673184	0.82458	-0.171682	-0.977545	0.634181	0.675529	-0.00677484	-0.77084	0.75729	0.986099	-0.300407	-1.09374	0.492922	0.457	-0.066766	-0.980173	0.846641	0.885794	0.572437	-0.284	-0.700219	0.13222	0.180495	-0.224318	-0.622116	0.173479
S-LDL-CE-PC	-0.0359089	-0.0539483	-0.0178695	0.000107601	-1.03018	-1.24195	-0.818408	1.43991e-19	-0.00111678	-0.12618	0.123947	0.985997	0.164255	-0.0606637	0.389173	0.151834	0.087726	-0.135324	0.310776	0.439778	0.348716	-0.0303382	-0.769551	0.708874	0.935725	-0.0770138	-0.862094	0.708067	0.847153	0.0564983	-0.687862	0.800859	0.881441	-0.202194	-0.975064	0.570676	0.607269	0.0762252	-0.813626	0.966076	0.866333	0.670917	-0.258978	-0.663993	0.146037	0.209401	-0.204478	-0.591568	0.182611
S-LDL-FC-PC	-0.00395252	-0.0225137	0.0146087	0.675673	0.71176	0.490003	0.933518	7.71801e-10	0.0280257	-0.101683	0.157735	0.67111	-0.124817	-0.351267	0.101634	0.279128	0.0797435	-0.144825	0.304313	0.485446	0.166451	-0.152746	-0.88352	0.578028	0.681313	-0.242345	-1.01846	0.533774	0.539603	-0.247409	-0.983272	0.488454	0.508955	-0.154345	-0.918392	0.609702	0.691439	-0.517014	-1.39671	0.362679	0.248568	0.710942	0.124311	-0.2769	0.525523	0.542705	0.097768	-0.285686	0.481222
S-LDL-TG-PC	0.0504651	0.0322454	0.0686847	9.26454e-08	0.710491	0.480941	0.940041	2.82855e-09	-0.0282678	-0.157858	0.101322	0.668152	-0.0112348	-0.241358	0.218888	0.92357	-0.217302	-0.445513	0.0109091	0.0619397	0.0912839	0.360219	-0.387525	1.10796	0.344125	0.540853	-0.253289	1.33499	0.181332	0.467988	-0.284963	1.22094	0.222427	0.75335	-0.0284399	1.53514	0.0588908	0.6831	-0.217021	1.58322	0.136482	0.0958497	0.325487	-0.0846297	0.735603	0.119463	0.333037	-0.0589278	0.725002
XL-HDL-PL-PC	-0.0225321	-0.035573	-0.0094911	0.000752667	0.0490478	-0.116094	0.21419	0.559585	0.0725849	-0.0188187	0.163989	0.119219	-0.0108255	-0.171794	0.150143	0.894861	0.0861074	-0.0735233	0.245738	0.289508	0.39177	-0.487062	-1.00296	0.0288311	0.064178	-0.493306	-1.04121	0.0545987	0.0774792	-0.557009	-1.0765	-0.037523	0.0356642	-0.497105	-1.03649	0.0422777	0.0707574	-0.70644	-1.32746	-0.0854167	0.0258887	0.290296	-0.0298951	-0.31479	0.255	0.836631	-0.139699	-0.411985	0.132587
XL-HDL-C-PC	0.0181242	0.00457916	0.0316693	0.00886124	-0.0585262	-0.229013	0.111961	0.5001	-0.0979354	-0.192852	-0.0030192	0.0431825	0.0122206	-0.153419	0.17786	0.884726	-0.0494502	-0.213713	0.114813	0.554226	0.714045	0.529298	-0.00340532	1.062	0.0514751	0.515798	-0.0499592	1.08156	0.0738314	0.583305	0.0468924	1.11972	0.0331457	0.468779	-0.0881793	1.02574	0.0987629	0.695361	0.0541026	1.33662	0.0336387	0.294624	-0.0013601	-0.295808	0.293088	0.992757	0.139033	-0.142383	0.420449
XL-HDL-CE-PC	0.0335595	0.0201038	0.0470152	1.39504e-06	0.121702	-0.0517689	0.295173	0.16857	-0.0933228	-0.189189	0.0025437	0.0563602	0.0548515	-0.113049	0.222752	0.521002	-0.0476326	-0.214138	0.118873	0.574087	0.444136	0.595706	0.053392	1.13802	0.0314133	0.610967	0.0350025	1.18693	0.0376713	0.659997	0.113906	1.20609	0.0179808	0.556142	-0.0108645	1.12315	0.054531	0.787715	0.134887	1.44054	0.018167	0.20752	-0.0122631	-0.312397	0.287871	0.936004	0.182308	-0.104542	0.469158
XL-HDL-FC-PC	-0.0381587	-0.0535559	-0.0227615	1.618e-06	-0.52965	-0.722814	-0.336486	1.22948e-07	-0.0436473	-0.157597	0.0703022	0.451714	-0.117414	-0.3116	0.0767724	0.235206	-0.0207646	-0.213338	0.171808	0.832196	0.423992	-0.0243023	-0.654479	0.605874	0.939596	-0.110228	-0.779507	0.559051	0.746238	-0.0366735	-0.671239	0.597892	0.909586	-0.102704	-0.761573	0.556166	0.759393	-0.0471136	-0.805709	0.711482	0.902871	0.984088	0.0311561	-0.312104	0.374417	0.858438	-0.0787141	-0.406782	0.249354
XL-HDL-TG-PC	0.0152653	-0.00306268	0.0335933	0.10232	-0.198349	-0.426965	0.0302666	0.0888412	0.0638005	-0.0632321	0.190833	0.323912	-0.0272299	-0.251906	0.197446	0.811761	-0.110937	-0.333746	0.111872	0.328177	0.575598	0.0060929	-0.714112	0.726298	0.986737	0.00213463	-0.762759	0.767028	0.995625	0.0801031	-0.645117	0.805323	0.828184	0.0635603	-0.689437	0.816557	0.868267	0.359561	-0.507409	1.22653	0.415313	0.814197	0.172242	-0.222299	0.566783	0.391181	0.0444066	-0.332673	0.421486
L-HDL-PL-PC	0.0701194	0.0543482	0.0858907	7.47786e-17	0.233852	0.0189088	0.448795	0.0330562	-0.13198	-0.251856	-0.0121053	0.031037	-0.00117895	-0.209089	0.206731	0.991109	-0.254351	-0.460533	-0.0481688	0.0157537	0.0149771	0.413599	-0.26027	1.08747	0.228252	0.575366	-0.140317	1.29105	0.11477	0.517705	-0.160857	1.19627	0.13441	0.492464	-0.212088	1.19702	0.170141	0.936445	0.125254	1.74764	0.0237787	0.174325	0.0752857	-0.29163	0.442201	0.686819	0.301248	-0.049428	0.651924
L-HDL-C-PC	-0.0593453	-0.0746352	-0.0440554	1.88911e-13	-0.11489	-0.319718	0.0899366	0.270777	0.0933281	-0.0213625	0.208019	0.110395	0.0361214	-0.162277	0.23452	0.720533	0.249306	0.0525562	0.446057	0.013153	0.0211512	-0.329716	-0.96884	0.309407	0.311052	-0.507483	-1.18626	0.171299	0.142379	-0.458687	-1.10226	0.184887	0.161917	-0.451474	-1.1197	0.21675	0.184823	-0.816998	-1.58636	-0.0476321	0.0374676	0.158246	-0.111493	-0.463054	0.240069	0.53325	-0.266069	-0.602071	0.0699327
L-HDL-CE-PC	-0.0503504	-0.0666447	-0.0340561	2.99944e-09	0.0296695	-0.183226	0.242565	0.784221	0.0922306	-0.0271607	0.211622	0.129567	0.0151694	-0.191407	0.221746	0.885263	0.224329	0.0194688	0.429189	0.0319438	0.04465	-0.314276	-0.978839	0.350288	0.353038	-0.473846	-1.17965	0.231954	0.187609	-0.44521	-1.1144	0.223982	0.191618	-0.404986	-1.09981	0.289837	0.252494	-0.764867	-1.56486	0.0351238	0.0608863	0.261404	-0.105605	-0.471373	0.260163	0.570541	-0.243886	-0.593465	0.105694
L-HDL-FC-PC	-0.0697984	-0.0832144	-0.0563823	7.40198e-22	-0.378454	-0.566079	-0.190829	8.73134e-05	0.0849596	-0.0208901	0.190809	0.115318	0.0724921	-0.110343	0.255327	0.436085	0.268935	0.0876186	0.450251	0.00375498	0.00853636	-0.320859	-0.915989	0.27427	0.289777	-0.513005	-1.14506	0.119052	0.111346	-0.431161	-1.03044	0.168113	0.157988	-0.488243	-1.11047	0.133984	0.123699	-0.823311	-1.53972	-0.106904	0.0244108	0.0842129	-0.110128	-0.437064	0.216809	0.508126	-0.278498	-0.590965	0.0339683
L-HDL-TG-PC	0.00400098	-0.0131402	0.0211421	0.646537	-0.266094	-0.478314	-0.0538741	0.0141279	0.0644561	-0.0542425	0.183155	0.286229	-0.0961609	-0.304614	0.112293	0.36493	-0.121283	-0.328005	0.0854382	0.249369	0.4781	-0.0913915	-0.763067	0.580284	0.789199	0.0743815	-0.638972	0.787735	0.837664	0.00327102	-0.673082	0.679624	0.992418	-0.0159752	-0.718234	0.686283	0.964347	0.0203308	-0.788221	0.828883	0.960594	0.873919	0.127014	-0.241758	0.495786	0.498639	0.00731494	-0.345136	0.359766
M-HDL-PL-PC	-0.000368422	-0.0187468	0.01801	0.968579	-0.0995536	-0.328678	0.129571	0.393471	-0.0546113	-0.176403	0.06718	0.378406	0.116066	-0.106993	0.339125	0.306878	-0.00550383	-0.22671	0.215702	0.961004	0.449751	0.347181	-0.363574	1.05794	0.337438	0.202484	-0.552374	0.957341	0.598202	0.592827	-0.122878	1.30853	0.104214	0.587862	-0.155255	1.33098	0.120672	0.633147	-0.222448	1.48874	0.146485	0.0343036	0.0370347	-0.338637	0.412707	0.846391	0.159097	-0.199947	0.518142
M-HDL-C-PC	-0.0319332	-0.0492971	-0.0145693	0.000339515	0.0536014	-0.166837	0.27404	0.632853	0.0784497	-0.0419615	0.198861	0.200889	-0.00519622	-0.21817	0.207777	0.96176	0.209468	-0.00173648	0.420672	0.0519036	0.0599744	-0.343315	-1.02568	0.339046	0.323156	-0.51351	-1.23821	0.211192	0.16436	-0.603895	-1.29101	0.0832185	0.084783	-0.650533	-1.36396	0.0628972	0.0737863	-0.8052	-1.62661	0.0162144	0.054673	0.0217944	-0.14832	-0.519885	0.223245	0.432975	-0.296637	-0.651756	0.058483
M-HDL-CE-PC	-0.0245048	-0.044321	-0.00468856	0.0155004	0.16138	-0.0872197	0.40998	0.2026	0.0736301	-0.0615166	0.208777	0.284645	-0.0196398	-0.260783	0.221504	0.872846	0.20856	-0.0305799	0.4477	0.0871911	0.0949976	-0.377842	-1.15111	0.395424	0.337276	-0.544034	-1.36528	0.277213	0.193521	-0.655963	-1.43461	0.122688	0.0984605	-0.672494	-1.48097	0.13598	0.102766	-0.826191	-1.75703	0.104653	0.0817628	0.0547212	-0.163881	-0.580076	0.252314	0.439239	-0.301037	-0.698812	0.0967376
M-HDL-FC-PC	-0.0441996	-0.0571547	-0.0312444	7.16321e-11	-0.293243	-0.463936	-0.122551	0.000805792	0.0674925	-0.028542	0.163527	0.167765	0.0399442	-0.127017	0.206905	0.638306	0.143506	-0.022068	0.309079	0.0891609	0.195881	-0.128558	-0.667708	0.410591	0.639447	-0.255475	-0.828079	0.317129	0.380893	-0.250021	-0.792925	0.292884	0.365769	-0.374124	-0.937822	0.189574	0.192685	-0.478918	-1.12794	0.170101	0.147629	0.121124	-0.0527834	-0.349394	0.243827	0.726579	-0.186157	-0.46964	0.0973258
M-HDL-TG-PC	0.0590519	0.0393758	0.0787279	8.00219e-09	0.0387024	-0.218014	0.295419	0.767067	-0.0988368	-0.24112	0.0434466	0.172733	-0.0435251	-0.290761	0.203711	0.729401	-0.361702	-0.606884	-0.11652	0.00394417	0.00486028	0.245692	-0.549848	1.04123	0.544045	0.728885	-0.116019	1.57379	0.0906594	0.459697	-0.341383	1.26078	0.259894	0.540541	-0.291222	1.3723	0.202095	0.73692	-0.220738	1.69458	0.131104	0.0325659	0.280434	-0.15951	0.720377	0.210825	0.416835	-0.00363651	0.837307
S-HDL-PL-PC	0.0240811	0.00300889	0.0451533	0.0252145	0.79185	0.538435	1.04526	2.02938e-09	-0.0164164	-0.162942	0.130109	0.825712	-0.0883916	-0.347055	0.170272	0.502017	-0.153863	-0.410377	0.102651	0.238956	0.49061	-0.337749	-1.17129	0.495788	0.426107	-0.309463	-1.19472	0.575795	0.492279	-0.437739	-1.27708	0.401603	0.305801	-0.228475	-1.09996	0.643015	0.606513	-0.370457	-1.37385	0.632941	0.468318	0.78317	0.180366	-0.275377	0.636108	0.436917	0.142873	-0.292699	0.578445
S-HDL-C-PC	-0.0383722	-0.0579294	-0.0188151	0.000134349	-0.783738	-1.02106	-0.546411	2.6255e-10	0.0380818	-0.0995954	0.175759	0.586752	0.0892031	-0.153466	0.331872	0.470232	0.226928	-0.0137246	0.46758	0.0644981	0.163565	0.157117	-0.627032	0.941265	0.693822	0.0363226	-0.796483	0.869128	0.931704	0.188805	-0.600805	0.978414	0.638513	-0.0615612	-0.881413	0.758291	0.882703	0.0542288	-0.889716	0.998173	0.910122	0.696004	-0.263143	-0.692741	0.166455	0.229161	-0.251213	-0.661798	0.159371
S-HDL-CE-PC	-0.0314773	-0.0514031	-0.0115514	0.00203815	-0.811142	-1.0506	-0.571679	9.57632e-11	0.023291	-0.115738	0.16232	0.741967	0.0981313	-0.147545	0.343807	0.432687	0.205509	-0.0381262	0.449143	0.0980264	0.243291	0.195417	-0.59833	0.989165	0.628604	0.0924197	-0.75058	0.935419	0.829442	0.236123	-0.563152	1.0354	0.561669	0.00261338	-0.827275	0.832502	0.995063	0.147835	-0.807665	1.10333	0.761127	0.769384	-0.259272	-0.69433	0.175785	0.241989	-0.219285	-0.635086	0.196517
S-HDL-FC-PC	-0.0307789	-0.0513486	-0.0102092	0.00345962	0.597694	0.34515	0.850238	4.5127e-06	0.088505	-0.053662	0.230672	0.221604	-0.109748	-0.361892	0.142395	0.392601	0.0408908	-0.209158	0.290939	0.747956	0.439847	-0.363018	-1.17722	0.451187	0.381221	-0.430691	-1.29542	0.434035	0.328041	-0.44566	-1.26553	0.374215	0.285839	-0.438377	-1.28965	0.412899	0.311919	-0.714734	-1.69486	0.265391	0.15244	0.732046	0.103704	-0.341678	0.549085	0.647308	-0.106163	-0.531831	0.319506
S-HDL-TG-PC	0.048694	0.0296864	0.0677016	7.31944e-07	0.179386	-0.0652064	0.423979	0.150114	-0.0729176	-0.206606	0.0607703	0.284101	-0.0181231	-0.255128	0.218881	0.880556	-0.269375	-0.504411	-0.0343401	0.0248008	0.0332347	0.360162	-0.399847	1.12017	0.352035	0.674215	-0.132952	1.48138	0.10134	0.559967	-0.205335	1.32527	0.151061	0.753801	-0.0408121	1.54841	0.0629178	0.809642	-0.105243	1.72453	0.0826596	0.0333556	0.257094	-0.159425	0.673614	0.225606	0.35342	-0.0446653	0.751505
VLDL-D	0.0608507	0.0435611	0.0781403	1.92692e-11	0.365781	0.139059	0.592504	0.00163572	-0.115606	-0.240927	0.00971407	0.0704821	-0.190545	-0.40993	0.0288407	0.0884937	-0.356038	-0.5736	-0.138476	0.00140542	0.00534043	0.340497	-0.375171	1.05617	0.350127	0.660453	-0.0996221	1.42053	0.0883558	0.358722	-0.36193	1.07937	0.328326	0.538393	-0.20986	1.28665	0.157952	0.681695	-0.179813	1.5432	0.120576	0.163434	0.104504	-0.287466	0.496474	0.600393	0.184643	-0.189979	0.559264
LDL-D	-0.00317905	-0.0222774	0.0159193	0.743628	0.167001	-0.0714098	0.405413	0.169233	0.0834697	-0.0502437	0.217183	0.220347	0.00214086	-0.229696	0.233978	0.985522	0.0268323	-0.203078	0.256743	0.818609	0.965439	-0.28666	-1.03738	0.464056	0.453229	-0.238619	-1.03592	0.558679	0.556565	-0.267276	-1.02322	0.488668	0.487353	-0.160562	-0.945459	0.624336	0.687743	-0.412409	-1.31611	0.49129	0.370119	0.90404	0.274319	-0.135739	0.684377	0.189155	0.141354	-0.250555	0.533263
HDL-D	-0.0851424	-0.102736	-0.0675485	2.14129e-19	-0.697174	-0.932417	-0.46193	1.2017e-08	0.119314	-0.0112665	0.249894	0.0731824	0.0627653	-0.172207	0.297738	0.59971	0.306683	0.0736624	0.539703	0.0100345	0.0192792	-0.464219	-1.22914	0.300702	0.233501	-0.786592	-1.59898	0.0257916	0.0576907	-0.550115	-1.32036	0.220133	0.161046	-0.543917	-1.34367	0.255832	0.181936	-0.940557	-1.86135	-0.0197586	0.0453062	0.163879	-0.164381	-0.571599	0.242837	0.42782	-0.46456	-0.853754	-0.075365
Serum-C	-0.0444624	-0.0643212	-0.0246036	1.39427e-05	-1.12489	-1.35502	-0.894774	1.00093e-19	0.0110422	-0.128396	0.150481	0.876311	0.021497	-0.22777	0.270764	0.865427	0.0266701	-0.220526	0.273866	0.832099	0.975099	0.295654	-0.509921	1.10123	0.470961	0.245338	-0.610223	1.1009	0.573196	0.287324	-0.523862	1.09851	0.48657	0.123366	-0.718888	0.965621	0.773502	0.227383	-0.742355	1.19712	0.645028	0.890358	-0.0662075	-0.501917	0.369502	0.765251	-0.196091	-0.612516	0.220334
VLDL-C	0.0255108	0.00457492	0.0464467	0.0170632	-0.480221	-0.739053	-0.22139	0.000301091	-0.0988624	-0.240726	0.0430007	0.171357	-0.0896112	-0.344049	0.164827	0.489018	-0.306106	-0.55843	-0.0537817	0.0175584	0.0428218	0.527947	-0.29282	1.34871	0.206731	0.880483	0.00878771	1.75218	0.0477462	0.668515	-0.157968	1.495	0.11257	0.667304	-0.190833	1.52544	0.127099	0.906185	-0.0818393	1.89421	0.0721225	0.184045	0.0977376	-0.352896	0.548371	0.669986	0.200048	-0.230641	0.630737
RemNAt-C	-0.00673434	-0.027274	0.0138054	0.519533	-0.887242	-1.12902	-0.645461	2.93233e-12	-0.0522932	-0.191464	0.0868775	0.460366	-0.013439	-0.263466	0.236588	0.91588	-0.155836	-0.403785	0.0921134	0.217282	0.363902	0.394113	-0.413813	1.20204	0.33809	0.583296	-0.274762	1.44135	0.182144	0.499444	-0.314109	1.313	0.228148	0.408661	-0.436051	1.25337	0.342082	0.618824	-0.353743	1.59139	0.211674	0.661764	0.0117223	-0.42988	0.453325	0.958397	0.0356499	-0.386407	0.457707
LDL-C	-0.0305556	-0.0514522	-0.00965899	0.00426668	-1.0795	-1.3218	-0.837202	6.49172e-17	-0.0122987	-0.15682	0.132222	0.867164	0.069508	-0.188212	0.327228	0.596184	0.0239619	-0.231617	0.27954	0.853829	0.8592	0.397884	-0.435662	1.23143	0.348547	0.352496	-0.532772	1.23776	0.434159	0.43403	-0.405322	1.27338	0.309918	0.245544	-0.625955	1.11704	0.57991	0.445804	-0.557605	1.44921	0.382894	0.823936	-0.0811183	-0.533319	0.371083	0.724471	-0.11788	-0.550067	0.314307
HDL-C	-0.0694784	-0.085599	-0.0533579	5.27117e-16	-0.560927	-0.77476	-0.347095	4.02681e-07	0.0832122	-0.0374895	0.203914	0.175988	0.00850944	-0.204203	0.221222	0.937341	0.22218	0.0112345	0.433125	0.0390406	0.0515476	-0.279214	-0.966767	0.408338	0.425081	-0.507096	-1.23731	0.22312	0.172918	-0.455724	-1.14806	0.236617	0.196363	-0.53009	-1.24895	0.188768	0.147906	-0.783007	-1.61067	0.044657	0.0636379	0.0864488	-0.122725	-0.496839	0.251388	0.51927	-0.39479	-0.752345	-0.0372347
HDL2-C	-0.0631706	-0.0781189	-0.0482223	1.72427e-15	-0.497355	-0.695707	-0.299002	1.22878e-06	0.0714938	-0.0404519	0.183439	0.209907	0.00503997	-0.191406	0.201486	0.959791	0.20568	0.0108671	0.400494	0.0385765	0.0486838	-0.302757	-0.937972	0.332458	0.349271	-0.501549	-1.17618	0.173081	0.144625	-0.473513	-1.11315	0.166125	0.146335	-0.536914	-1.20105	0.127223	0.11276	-0.800979	-1.56564	-0.0363184	0.0401165	0.0607481	-0.120205	-0.467151	0.226741	0.496098	-0.369513	-0.701103	-0.037923
HDL3-C	-0.0650856	-0.0827233	-0.0474478	2.26625e-12	-0.668874	-0.895686	-0.442062	1.40677e-08	0.0753334	-0.054905	0.205572	0.256028	0.085637	-0.144345	0.315619	0.464493	0.181603	-0.0464683	0.409674	0.118258	0.283211	0.195444	-0.545825	0.936714	0.604461	0.00320643	-0.784059	0.790471	0.993615	0.0997369	-0.646695	0.846168	0.792902	0.0263025	-0.748718	0.801323	0.946831	-0.159821	-1.05215	0.732506	0.724906	0.609826	-0.0776187	-0.477365	0.322127	0.702806	-0.231361	-0.613414	0.150693
EstC	-0.0439434	-0.063852	-0.0240348	1.82921e-05	-1.09548	-1.3275	-0.863454	1.26805e-18	0.00699719	-0.132786	0.146781	0.921624	0.0221719	-0.227502	0.271846	0.861469	0.0218738	-0.225726	0.269473	0.862179	0.980049	0.367879	-0.438269	1.17403	0.370134	0.323178	-0.532992	1.17935	0.458423	0.339178	-0.472584	1.15094	0.411842	0.157875	-0.684978	1.00073	0.712853	0.272387	-0.69804	1.24281	0.581337	0.788708	-0.0699343	-0.507889	0.36802	0.753686	-0.183868	-0.602439	0.234703
FreeC	-0.0442323	-0.0640902	-0.0243745	1.53905e-05	-1.15917	-1.38739	-0.930952	5.14328e-21	0.0204907	-0.118892	0.159873	0.772632	0.0191935	-0.229863	0.268249	0.87963	0.0375271	-0.20946	0.284514	0.765276	0.95523	0.1097	-0.696403	0.915804	0.789165	0.047593	-0.808529	0.903716	0.913016	0.151116	-0.660601	0.962834	0.714526	0.0353905	-0.807416	0.878197	0.93424	0.110206	-0.860168	1.08058	0.823414	0.982137	-0.055	-0.486581	0.376581	0.802258	-0.219264	-0.631743	0.193215
Serum-TG	0.0524874	0.0327701	0.0722047	2.74888e-07	0.091162	-0.163477	0.345801	0.481918	-0.0960879	-0.234954	0.0427786	0.174405	-0.118557	-0.363267	0.126152	0.341365	-0.366403	-0.609079	-0.123726	0.00318372	0.00849804	0.564624	-0.227575	1.35682	0.16191	0.916428	0.0750725	1.75778	0.0328561	0.666975	-0.130742	1.46469	0.101007	0.793459	-0.0348111	1.62173	0.0603836	1.02612	0.0724829	1.97976	0.0350232	0.0894709	0.236645	-0.197612	0.670902	0.284597	0.313275	-0.101762	0.728312
VLDL-TG	0.0618584	0.042463	0.0812538	9.764e-10	0.243431	-0.00985203	0.496713	0.0595531	-0.127095	-0.264656	0.0104653	0.0700477	-0.171543	-0.414002	0.0709161	0.164981	-0.401052	-0.641496	-0.160607	0.00113759	0.00393705	0.535622	-0.255036	1.32628	0.183655	0.932838	0.0931191	1.77256	0.029554	0.616165	-0.179999	1.41233	0.128914	0.751723	-0.0749351	1.57838	0.0745731	0.984374	0.0325929	1.93615	0.0426908	0.0746701	0.200691	-0.231671	0.633053	0.361953	0.335972	-0.0772546	0.749198
LDL-TG	0.00126388	-0.0192593	0.021787	0.903687	-0.485159	-0.737138	-0.233179	0.000177985	0.00266761	-0.13969	0.145026	0.970619	0.143003	-0.105995	0.392001	0.259484	-0.0862079	-0.333137	0.160721	0.492815	0.15442	0.51218	-0.289929	1.31429	0.210057	0.569	-0.282879	1.42088	0.189865	0.665016	-0.142678	1.47271	0.106297	0.703555	-0.135075	1.54218	0.0998628	0.853618	-0.111947	1.81918	0.082973	0.351878	0.200856	-0.232847	0.634558	0.363043	0.16556	-0.248947	0.580067
HDL-TG	0.00381024	-0.0171685	0.024789	0.721205	-0.388513	-0.647414	-0.129612	0.00336815	0.0290031	-0.114127	0.172133	0.690456	-0.0679478	-0.323641	0.187745	0.601593	-0.203856	-0.457424	0.0497129	0.114758	0.257529	0.0906388	-0.730763	0.912041	0.828348	0.360323	-0.512047	1.23269	0.417219	0.163052	-0.66407	0.990175	0.698519	0.199398	-0.659404	1.0582	0.64827	0.262687	-0.726102	1.25148	0.601718	0.765973	0.182561	-0.262404	0.627525	0.420297	-0.00115989	-0.426431	0.424111
DAG	0.030317	0.0102184	0.0504156	0.00320872	-0.120433	-0.373838	0.132972	0.350658	-0.0458369	-0.187051	0.0953769	0.523603	-0.0406061	-0.288556	0.207344	0.747606	-0.179258	-0.425148	0.0666324	0.152546	0.301408	0.536627	-0.25549	1.32874	0.183641	0.663692	-0.177576	1.50496	0.121685	0.430832	-0.366801	1.22846	0.288888	0.660945	-0.167239	1.48913	0.117436	0.866528	-0.0870091	1.82006	0.0747641	0.285066	0.14006	-0.29282	0.572941	0.525	0.233318	-0.180404	0.647039
DAG-TG	0.0213406	0.000367131	0.0423141	0.0461417	-0.260351	-0.522144	0.00144212	0.051269	0.00201429	-0.143596	0.147625	0.978308	0.0238289	-0.23166	0.279317	0.85458	-0.0152828	-0.268648	0.238083	0.905646	0.949592	0.159587	-0.660403	0.979578	0.702174	0.0358702	-0.835001	0.906741	0.935494	-0.0658849	-0.891586	0.759816	0.875412	0.164918	-0.692408	1.02224	0.705465	0.603841	-0.383249	1.59093	0.22979	0.176838	0.0283582	-0.420503	0.477219	0.901194	0.0560939	-0.372901	0.485089
TotPG	-0.0445331	-0.0644868	-0.0245795	1.48219e-05	-0.814219	-1.05781	-0.570624	1.63405e-10	0.0143831	-0.126135	0.154901	0.840559	-0.0291486	-0.280176	0.221879	0.81951	-0.0896128	-0.338555	0.159329	0.479474	0.760316	0.24858	-0.558968	1.05613	0.54537	0.210159	-0.647498	1.06782	0.630218	0.138974	-0.674199	0.952146	0.737026	0.147129	-0.697188	0.991447	0.73206	0.112737	-0.859376	1.08485	0.819746	0.926839	-0.0422405	-0.476238	0.391757	0.848321	-0.197676	-0.612465	0.217114
TG-PG	0.068453	0.0502973	0.0866088	8.08119e-13	0.65209	0.417614	0.886567	8.24522e-08	-0.0904528	-0.222066	0.0411601	0.17733	-0.175812	-0.407434	0.0558099	0.136394	-0.324462	-0.55416	-0.0947648	0.00575506	0.0200072	0.642024	-0.11589	1.39994	0.0966198	0.970795	0.165853	1.77574	0.018222	0.693657	-0.069535	1.45685	0.0747201	0.776855	-0.0155681	1.56928	0.05465	0.99011	0.0777464	1.90247	0.0335015	0.123288	0.239723	-0.175788	0.655233	0.257312	0.358534	-0.0385862	0.755654
PC	-0.0476092	-0.0671678	-0.0280505	2.43878e-06	-0.828461	-1.06747	-0.589452	3.69036e-11	0.0153046	-0.122913	0.153522	0.827716	-0.0378846	-0.28522	0.209451	0.763431	-0.0834065	-0.328687	0.161874	0.504119	0.793233	0.254156	-0.541088	1.0494	0.530115	0.203289	-0.6413	1.04788	0.636291	0.157916	-0.642867	0.958698	0.698418	0.143227	-0.688226	0.97468	0.735015	0.0455543	-0.911747	1.00286	0.925502	0.911618	-0.0179552	-0.445435	0.409525	0.934217	-0.184684	-0.593244	0.223876
SM	-0.036436	-0.055285	-0.017587	0.000167924	-0.837613	-1.0639	-0.61133	1.94931e-12	0.0461878	-0.0849945	0.17737	0.489067	0.0486171	-0.18588	0.283114	0.683736	0.105001	-0.127548	0.33755	0.375178	0.665413	0.304407	-0.453068	1.06188	0.429914	0.100276	-0.704202	0.904753	0.80652	0.274075	-0.488676	1.03683	0.480294	0.142392	-0.649573	0.934356	0.723891	0.219325	-0.692511	1.13116	0.636522	0.747767	-0.118607	-0.527687	0.290473	0.568922	-0.189964	-0.580938	0.20101
TotCho	-0.0505964	-0.0696812	-0.0315116	3.06119e-07	-0.890443	-1.12254	-0.65835	3.39166e-13	0.03407	-0.100954	0.169094	0.619993	-0.0219163	-0.264516	0.220684	0.859098	-0.0223438	-0.262928	0.21824	0.855189	0.978661	0.24013	-0.541388	1.02165	0.5461	0.138118	-0.691893	0.968129	0.7437	0.151662	-0.635299	0.938622	0.704948	0.0917242	-0.725377	0.908826	0.825426	0.0813756	-0.859402	1.02215	0.865039	0.899493	-0.0537896	-0.47285	0.365271	0.800863	-0.222479	-0.622992	0.178034
ApoA1	-0.0667768	-0.0839495	-0.0496041	1.71737e-13	-0.730264	-0.950818	-0.50971	2.37053e-10	0.080885	-0.0454398	0.20721	0.208737	-0.0341622	-0.258294	0.18997	0.764556	0.151571	-0.0706985	0.373841	0.180759	0.186639	-0.163143	-0.888171	0.561885	0.658422	-0.343336	-1.11335	0.426681	0.381194	-0.342832	-1.07291	0.387245	0.356425	-0.44317	-1.20121	0.31487	0.251063	-0.56052	-1.4333	0.312257	0.207444	0.206703	-0.0884728	-0.480232	0.303286	0.657231	-0.407802	-0.782222	-0.0333819
ApoB	-0.0059794	-0.0269433	0.0149845	0.575254	-0.8704	-1.11829	-0.622508	2.12725e-11	-0.0523897	-0.194462	0.0896824	0.46875	-0.0198252	-0.275078	0.235428	0.878694	-0.16042	-0.413552	0.0927127	0.213481	0.371066	0.459505	-0.364447	1.28346	0.273534	0.623774	-0.251304	1.49885	0.161857	0.562698	-0.266993	1.39239	0.183162	0.472111	-0.389358	1.33358	0.281911	0.71796	-0.273899	1.70982	0.155478	0.636278	-0.00031355	-0.449439	0.448812	0.998905	0.0272107	-0.402037	0.456458
ApoB-ApoA1	0.0351517	0.0143586	0.0559447	0.000973596	-0.387617	-0.647885	-0.127349	0.00361323	-0.0996041	-0.241823	0.0426143	0.169238	0.00222579	-0.252241	0.256693	0.986286	-0.246469	-0.498822	0.00588355	0.0555565	0.0683359	0.540063	-0.279031	1.35916	0.195614	0.807574	-0.0623449	1.67749	0.068738	0.748998	-0.0758005	1.5738	0.0749723	0.723541	-0.132848	1.57993	0.0974933	1.03108	0.0450686	2.01709	0.0404559	0.12055	0.0539786	-0.395228	0.503186	0.81333	0.276004	-0.153321	0.70533
TotFA	-0.00778176	-0.0283605	0.012797	0.457626	-0.648456	-0.898061	-0.398851	5.15548e-07	-0.0399662	-0.180908	0.100976	0.577373	-0.0852248	-0.336024	0.165574	0.504409	-0.217929	-0.466644	0.0307859	0.0857232	0.208955	0.61211	-0.196839	1.42106	0.137632	0.730106	-0.129037	1.58925	0.0955604	0.60863	-0.205952	1.42321	0.142629	0.621955	-0.223826	1.46774	0.149029	0.708542	-0.265256	1.68234	0.153352	0.701823	0.102498	-0.335984	0.54098	0.646017	0.0349477	-0.384127	0.454023
FALen	0.0339366	0.0149047	0.0529686	0.000509127	0.86104	0.635678	1.0864	4.17651e-13	0.0411314	-0.0929837	0.175247	0.546749	-0.0937117	-0.327852	0.140429	0.431763	-0.0847086	-0.316904	0.147486	0.473588	0.68507	0.28675	-0.470238	1.04374	0.456837	0.277055	-0.526904	1.08101	0.498438	0.134732	-0.627528	0.896992	0.728375	0.320296	-0.471159	1.11175	0.426685	0.33513	-0.57612	1.24638	0.470045	0.682835	0.0756405	-0.340555	0.491836	0.721001	0.144685	-0.25309	0.54246
UnsatDeg	-0.0492961	-0.0688729	-0.0297192	1.11174e-06	0.168709	-0.0834403	0.420858	0.189113	0.124419	-0.014534	0.263373	0.0790984	0.0552771	-0.186187	0.296741	0.652854	0.314994	0.0755367	0.554452	0.0100723	0.0175621	-0.107661	-0.889546	0.674223	0.786735	-0.298859	-1.12926	0.531542	0.479595	-0.336415	-1.12374	0.450915	0.40135	-0.602869	-1.42035	0.214616	0.147871	-0.630633	-1.57185	0.310586	0.188492	0.0203373	-0.168522	-0.596203	0.259159	0.438916	-0.174167	-0.58292	0.234585
DHA	-0.0439137	-0.062839	-0.0249884	6.83589e-06	-0.225692	-0.467665	0.0162805	0.0674459	0.213791	0.078568	0.349014	0.00203021	0.170081	-0.0641707	0.404333	0.154211	0.359903	0.127597	0.592208	0.00248231	0.00881827	0.38914	-0.360112	1.13839	0.307802	0.133713	-0.662031	0.929456	0.741279	0.20712	-0.54735	0.96159	0.589661	-0.113864	-0.897231	0.669503	0.775187	-0.27885	-1.18079	0.623087	0.543614	0.00651465	0.0113578	-0.400612	0.423327	0.956793	-0.162658	-0.556394	0.231078
LA	-0.0421322	-0.0609633	-0.0233011	1.41303e-05	-1.12137	-1.33891	-0.903819	1.56676e-21	0.00477862	-0.128888	0.138445	0.94398	0.0238238	-0.213102	0.26075	0.843363	0.0158859	-0.219071	0.250843	0.894302	0.9797	0.437278	-0.331052	1.20561	0.263826	0.467243	-0.348762	1.28325	0.26093	0.471497	-0.302184	1.24518	0.231557	0.260163	-0.54315	1.06348	0.524639	0.485502	-0.4394	1.4104	0.302667	0.667726	-0.14833	-0.569854	0.273195	0.489385	-0.263656	-0.666524	0.139212
CLA	-0.00108987	-0.022297	0.0201173	0.919566	-0.293549	-0.556662	-0.030437	0.0288632	0.0460608	-0.0981114	0.190233	0.530154	0.0204826	-0.237795	0.27876	0.87616	-0.21477	-0.470902	0.0413613	0.100024	0.113047	0.232642	-0.599245	1.06453	0.582727	0.15562	-0.727886	1.03913	0.729281	0.192616	-0.645064	1.0303	0.651438	0.201548	-0.668217	1.07131	0.648912	-0.0681824	-1.06959	0.933229	0.893572	0.929787	-0.207321	-0.656897	0.242254	0.365086	-0.150654	-0.580331	0.279024
FAw3	-0.0391764	-0.0580039	-0.0203489	5.23947e-05	-0.3853	-0.623258	-0.147342	0.00157372	0.186162	0.052525	0.319799	0.00646691	0.193271	-0.0396799	0.426222	0.103644	0.268778	0.0377626	0.499794	0.022712	0.0625489	0.306426	-0.44325	1.0561	0.422074	0.121215	-0.674979	0.917409	0.764837	0.13688	-0.618017	0.891777	0.721643	-0.0728344	-0.856645	0.710976	0.855121	-0.195895	-1.09834	0.706552	0.669753	0.0922222	0.0551122	-0.350963	0.461187	0.789703	-0.186064	-0.574166	0.202038
FAw6	-0.0375794	-0.0574833	-0.0176755	0.000236086	-0.954721	-1.19091	-0.718535	2.16948e-14	-0.00926513	-0.148825	0.130294	0.896182	-0.0344004	-0.282566	0.213766	0.785325	-0.0597882	-0.305892	0.186316	0.633129	0.889579	0.465206	-0.334561	1.26497	0.253458	0.529383	-0.32001	1.37878	0.22116	0.479462	-0.325875	1.2848	0.242486	0.30373	-0.532452	1.13991	0.475534	0.43012	-0.532626	1.39287	0.380253	0.733693	-0.0545561	-0.491412	0.3823	0.806143	-0.141204	-0.558725	0.276317
PUFA	-0.0411583	-0.0610324	-0.0212843	5.67505e-05	-0.926221	-1.16413	-0.688308	1.60905e-13	0.027775	-0.112257	0.167807	0.696675	0.00514265	-0.244071	0.254357	0.967654	-0.00124375	-0.248387	0.2459	0.99211	0.99842	0.498231	-0.30246	1.29892	0.221898	0.516812	-0.333562	1.36719	0.232839	0.468287	-0.33798	1.27455	0.254166	0.275049	-0.5621	1.1122	0.518654	0.376202	-0.587657	1.34006	0.443292	0.619753	-0.0401088	-0.476803	0.396586	0.85677	-0.159448	-0.576815	0.257919
MUFA	0.0261337	0.00573042	0.046537	0.012197	-0.22078	-0.476544	0.0349838	0.0904625	-0.0992671	-0.239301	0.0407665	0.164124	-0.196872	-0.444366	0.0506225	0.118625	-0.363676	-0.609114	-0.118238	0.00378971	0.0135719	0.52156	-0.280101	1.32322	0.201593	0.758935	-0.0924691	1.61034	0.0804623	0.532201	-0.275043	1.33944	0.195655	0.738351	-0.099811	1.57651	0.084069	0.820881	-0.144145	1.78591	0.0952403	0.291514	0.235549	-0.20085	0.671947	0.289197	0.255913	-0.16117	0.672997
SFA	-0.0077984	-0.0272607	0.0116639	0.431274	-0.602861	-0.839416	-0.366306	8.31039e-07	-0.0316855	-0.16454	0.101169	0.639288	-0.0282631	-0.265377	0.208851	0.81481	-0.199307	-0.434452	0.0358367	0.096416	0.175511	0.576356	-0.189543	1.34225	0.139797	0.603074	-0.210349	1.4165	0.145728	0.610126	-0.161107	1.38136	0.120659	0.544581	-0.25619	1.34535	0.181961	0.707234	-0.214742	1.62921	0.132315	0.728716	0.0774847	-0.336888	0.491857	0.713294	-0.00870844	-0.404741	0.387324
DHA-FA	-0.0453745	-0.0653619	-0.0253871	1.06349e-05	0.146815	-0.108569	0.402198	0.259046	0.274574	0.132621	0.416526	0.000168369	0.24792	0.00552514	0.490315	0.0450274	0.551494	0.311113	0.791874	8.67666e-06	3.43956e-05	0.0878161	-0.695426	0.871058	0.825635	-0.276627	-1.10847	0.555215	0.513587	-0.129133	-0.91783	0.659563	0.747678	-0.494968	-1.31387	0.323936	0.235396	-0.776432	-1.71929	0.166421	0.106238	0.000665535	-0.0456485	-0.478908	0.387611	0.835976	-0.203567	-0.617651	0.210517
LA-FA	-0.0591146	-0.0785108	-0.0397184	4.79992e-09	-0.96325	-1.1997	-0.726802	1.40987e-14	0.0673278	-0.0714717	0.206127	0.3407	0.147618	-0.0976183	0.392855	0.237302	0.314407	0.0712082	0.557606	0.0114253	0.0365564	-0.0289859	-0.829556	0.771584	0.943283	-0.112073	-0.962319	0.738172	0.795637	0.0160348	-0.79011	0.82218	0.968823	-0.289803	-1.12682	0.547218	0.496424	-0.126502	-1.09021	0.83721	0.796468	0.588546	-0.373706	-0.809885	0.0624733	0.092876	-0.457394	-0.874269	-0.0405203
CLA-FA	0.00517137	-0.0149384	0.0252811	0.61341	-0.0556252	-0.306519	0.195269	0.663139	0.0532266	-0.0830673	0.18952	0.442928	0.0416858	-0.203891	0.287262	0.738723	-0.143876	-0.387412	0.0996596	0.246096	0.256598	-0.00114582	-0.788468	0.786177	0.997718	-0.240167	-1.07634	0.596009	0.572576	-0.0631632	-0.855969	0.729642	0.875601	-0.0607757	-0.883946	0.762395	0.884652	-0.272412	-1.22018	0.675353	0.572302	0.776041	-0.315087	-0.741855	0.111681	0.147394	-0.2087	-0.61658	0.19918
FAw3-FA	-0.0408848	-0.0606864	-0.0210833	5.96804e-05	0.0252779	-0.227171	0.277727	0.844028	0.25867	0.119596	0.397745	0.000294005	0.297083	0.0576329	0.536534	0.0151702	0.489123	0.251662	0.726584	6.23916e-05	0.000257828	-0.0707552	-0.850215	0.708705	0.858436	-0.378444	-1.20627	0.449382	0.369284	-0.284135	-1.06902	0.500754	0.477026	-0.529947	-1.3449	0.285003	0.201813	-0.789805	-1.72811	0.148496	0.0987378	0.0105201	-0.00381789	-0.426399	0.418764	0.985835	-0.24524	-0.649118	0.158638
FAw6-FA	-0.0589971	-0.0780133	-0.0399808	2.61109e-09	-0.667646	-0.908639	-0.426653	9.1981e-08	0.0507285	-0.0867567	0.188214	0.468485	0.111833	-0.128716	0.352381	0.361203	0.284659	0.046109	0.523208	0.0194797	0.0555031	-0.261687	-1.04376	0.520386	0.510985	-0.328618	-1.15922	0.501982	0.437094	-0.22768	-1.0152	0.55984	0.570054	-0.551444	-1.36913	0.266239	0.185625	-0.489617	-1.43106	0.451829	0.307153	0.373367	-0.330356	-0.756965	0.0962532	0.128674	-0.355413	-0.763141	0.0523149
PUFA-FA	-0.0672014	-0.0860543	-0.0483486	1.10334e-11	-0.594451	-0.838807	-0.350096	2.46969e-06	0.124057	-0.0125095	0.260623	0.0748619	0.185195	-0.0547927	0.425183	0.130006	0.413768	0.175774	0.651762	0.000699615	0.00254539	-0.22814	-1.01044	0.554154	0.566699	-0.40056	-1.2314	0.430276	0.34375	-0.284511	-1.07225	0.503232	0.478041	-0.649037	-1.46695	0.168877	0.11953	-0.628436	-1.57015	0.313277	0.190264	0.0929576	-0.29336	-0.71918	0.13246	0.176327	-0.393465	-0.800438	0.0135082
MUFA-FA	0.0657105	0.0460988	0.0853222	1.48886e-10	0.515068	0.260812	0.769324	8.14885e-05	-0.139848	-0.280211	0.000513726	0.0508397	-0.276589	-0.525178	-0.0279995	0.0293043	-0.417589	-0.664113	-0.171065	0.000953272	0.00333847	0.179059	-0.625467	0.983584	0.66191	0.496692	-0.357754	1.35114	0.253763	0.190827	-0.619301	1.00096	0.643517	0.622336	-0.218821	1.46349	0.146567	0.578891	-0.389582	1.54737	0.240611	0.0388407	0.329723	-0.111882	0.771327	0.142891	0.475251	0.0531915	0.897311
SFA-FA	0.00742155	-0.0129311	0.0277742	0.473826	0.178115	-0.0753944	0.431625	0.167949	0.0288791	-0.111188	0.168946	0.685328	0.217841	-0.0293212	0.465004	0.083906	0.0189622	-0.226147	0.264071	0.879168	0.138295	0.00690533	-0.785595	0.799406	0.98634	-0.338936	-1.18061	0.502739	0.428973	0.133556	-0.664464	0.931575	0.742282	-0.0937854	-0.92237	0.734799	0.824	0.0124794	-0.941519	0.966478	0.979493	0.204714	-0.0680276	-0.499288	0.363233	0.756587	-0.1358	-0.547973	0.276373
Glc	0.0484033	0.0302325	0.0665742	2.70035e-07	0.654397	0.428761	0.880033	2.3712e-08	-0.0218123	-0.15086	0.107235	0.739741	0.079856	-0.150085	0.309797	0.495084	0.00719009	-0.22084	0.23522	0.950593	0.735201	0.467485	-0.266624	1.20159	0.211297	0.191628	-0.588032	0.971288	0.629178	0.521076	-0.218145	1.2603	0.166558	0.516865	-0.250669	1.2844	0.186268	0.647165	-0.236543	1.53087	0.150708	0.300315	0.147401	-0.255961	0.550764	0.472835	0.168407	-0.217103	0.553917
Lac	0.0316375	0.0102935	0.0529816	0.00377385	0.245077	-0.0237456	0.513899	0.0738412	0.0891208	-0.0603194	0.238561	0.241606	0.165519	-0.096718	0.427756	0.21533	-0.0452527	-0.305311	0.214806	0.73241	0.216405	0.143913	-0.704253	0.992078	0.738846	0.184394	-0.7164	1.08519	0.687544	0.122311	-0.731761	0.976382	0.778414	0.234407	-0.652376	1.12119	0.60354	0.414754	-0.606252	1.43576	0.424943	0.928628	-0.414623	-0.874034	0.044788	0.0767685	-0.150509	-0.589586	0.288569
Pyr	0.039101	0.0194051	0.058797	0.000112196	0.358025	0.109792	0.606259	0.0048142	0.223727	0.0887297	0.358723	0.00122764	0.281148	0.0393186	0.522977	0.0228135	0.252193	0.0123734	0.492013	0.0393491	0.0429068	0.327802	-0.458534	1.11414	0.412913	0.120445	-0.714684	0.955574	0.776886	0.21946	-0.572352	1.01127	0.586092	0.161435	-0.660705	0.983575	0.699642	0.0692036	-0.877375	1.01578	0.885772	0.682422	-0.1982	-0.617282	0.220881	0.352968	-0.309401	-0.709935	0.091132
Cit	-0.00730798	-0.0268618	0.0122459	0.462884	-0.00772955	-0.251895	0.236436	0.950401	0.0248098	-0.111166	0.160786	0.719902	0.103335	-0.134008	0.340678	0.392468	0.160996	-0.0743755	0.396367	0.179435	0.392142	-0.23336	-0.996277	0.529557	0.547907	-0.3964	-1.20666	0.413856	0.336687	-0.0585223	-0.826753	0.709708	0.881013	-0.245281	-1.04294	0.552373	0.545785	0.00304155	-0.915345	0.921428	0.994808	0.34051	0.114223	-0.306323	0.534769	0.593589	0.173724	-0.228209	0.575657
Glol	0.0921223	0.0726342	0.11161	1.17423e-18	0.4076	0.140708	0.674491	0.00285136	-0.145483	-0.290205	-0.000761153	0.0488139	-0.0223184	-0.280534	0.235897	0.86513	-0.255905	-0.511975	0.000164239	0.0501464	0.0786344	0.934076	0.0941204	1.77403	0.0293855	1.16563	0.273556	2.05771	0.010576	1.04708	0.201275	1.89289	0.0153887	1.11442	0.236218	1.99262	0.0130168	1.28769	0.276568	2.29882	0.0126979	0.103207	0.0728274	-0.383767	0.529421	0.753959	0.194965	-0.24142	0.63135
Ala	0.0209354	0.00122903	0.0406418	0.0373857	0.342324	0.0959076	0.588741	0.00659833	0.0200492	-0.118321	0.158419	0.775814	0.0852845	-0.155792	0.326361	0.487081	-0.105386	-0.344459	0.133688	0.386602	0.255184	0.677067	-0.101955	1.45609	0.0882854	0.712145	-0.115216	1.53951	0.0913847	0.572327	-0.21212	1.35677	0.152236	0.667075	-0.147418	1.48157	0.108149	0.737711	-0.200063	1.67548	0.122752	0.53674	0.0449647	-0.381483	0.471413	0.835854	0.108564	-0.29901	0.516137
Gln	-0.0371038	-0.0554235	-0.0187842	8.17893e-05	-0.111641	-0.34511	0.121827	0.347704	-0.0922473	-0.217914	0.0334199	0.149696	-0.241835	-0.465983	-0.0176863	0.0345401	-0.136922	-0.359208	0.0853636	0.226567	0.100817	0.098542	-0.63632	0.833405	0.792179	0.145589	-0.634872	0.926049	0.713979	0.0804652	-0.659515	0.820445	0.830809	0.0296873	-0.738635	0.798009	0.939479	0.252044	-0.632571	1.13666	0.575655	0.973417	0.0969927	-0.303971	0.497956	0.634577	0.125514	-0.257703	0.508731
Gly	-0.0329565	-0.0558761	-0.0100369	0.00494301	-0.084316	-0.373206	0.204574	0.5664	0.0761752	-0.0828248	0.235175	0.346681	0.15107	-0.130377	0.432517	0.291884	0.0427673	-0.236341	0.321876	0.763345	0.536355	-0.775404	-1.67814	0.127331	0.0920592	-0.820657	-1.77941	0.138094	0.0931907	-0.66	-1.56902	0.249023	0.154228	-0.492052	-1.43589	0.451787	0.305983	-0.502604	-1.5893	0.584094	0.363713	0.313051	-0.0646299	-0.557732	0.428473	0.796749	-0.116009	-0.587287	0.355269
His	-0.0124667	-0.0319849	0.00705149	0.209934	-0.369506	-0.611422	-0.12759	0.00284775	-0.047573	-0.181563	0.0864167	0.485423	0.0948313	-0.141259	0.330921	0.430112	-0.120419	-0.354547	0.11371	0.312492	0.162901	0.575874	-0.19202	1.34377	0.141158	0.520687	-0.294855	1.33623	0.210119	0.595703	-0.177539	1.36894	0.130658	0.544912	-0.257945	1.34777	0.182831	0.528086	-0.396292	1.45246	0.262021	0.776575	0.281034	-0.139331	0.701398	0.189438	0.172598	-0.229162	0.574357
Ile	0.0607028	0.0429563	0.0784493	6.44129e-11	0.348778	0.11709	0.580466	0.00326995	-0.0792506	-0.209252	0.050751	0.231329	-0.0952987	-0.321653	0.131056	0.408262	-0.345058	-0.569531	-0.120584	0.00268041	0.00616752	0.585894	-0.145252	1.31704	0.115945	0.732906	-0.0436074	1.50942	0.0642545	0.690993	-0.0452441	1.42723	0.0657572	0.558529	-0.205907	1.32297	0.151648	0.985222	0.105082	1.86536	0.0283392	0.2371	0.236558	-0.160423	0.633538	0.242034	0.283456	-0.0959539	0.662867
Leu	0.0503763	0.0339436	0.0668089	3.93752e-09	0.280011	0.0666818	0.493341	0.0102304	-0.120127	-0.240439	0.000185128	0.0503516	-0.00873516	-0.213502	0.196032	0.933192	-0.36144	-0.564505	-0.158374	0.000522274	0.000209864	0.764424	0.0962899	1.43256	0.0250474	0.999455	0.289863	1.70905	0.00589202	0.879561	0.206775	1.55235	0.0105355	0.824439	0.125884	1.52299	0.0208408	1.08652	0.28223	1.89081	0.00823688	0.0605564	0.203308	-0.161861	0.568477	0.274306	0.287132	-0.0618751	0.636139
Val	0.0518429	0.0329114	0.0707744	1.27585e-07	0.395431	0.153057	0.637804	0.00145043	-0.0203982	-0.15957	0.118773	0.773296	0.00272367	-0.23676	0.242207	0.982169	-0.203366	-0.440859	0.0341281	0.0930574	0.125464	0.654305	-0.108705	1.41732	0.0925953	0.677341	-0.133013	1.4877	0.101108	0.820449	0.052125	1.58877	0.0364218	0.529115	-0.268636	1.32687	0.192978	1.12704	0.208537	2.04553	0.0163113	0.0698035	0.114388	-0.306576	0.535353	0.593421	0.130456	-0.271876	0.532789
Phe	0.0595051	0.0425907	0.0764195	1.96241e-11	0.178564	-0.0453939	0.402522	0.117786	-0.0957265	-0.219631	0.0281784	0.129531	0.0232397	-0.191968	0.238447	0.831951	-0.252909	-0.466328	-0.0394893	0.0203315	0.0134041	0.399166	-0.29989	1.09822	0.262255	0.497121	-0.245311	1.23955	0.188777	0.567903	-0.136021	1.27183	0.113504	0.605801	-0.125084	1.33669	0.103986	0.924573	0.083062	1.76608	0.0313744	0.110676	0.207516	-0.171077	0.586109	0.281798	0.2304	-0.131437	0.592236
Tyr	0.0389519	0.0185783	0.0593254	0.000197266	0.125069	-0.133803	0.383941	0.342746	-0.00599084	-0.148579	0.136598	0.934185	0.0312532	-0.221558	0.284065	0.808065	-0.0325281	-0.283239	0.218183	0.798763	0.870356	1.17726	0.372559	1.98197	0.00424815	0.947323	0.0926862	1.80196	0.0299113	1.01139	0.201085	1.8217	0.0145702	1.00357	0.16223	1.84492	0.0195234	0.948047	-0.0206432	1.91674	0.0550601	0.0600849	-0.011593	-0.461613	0.438427	0.959625	-0.0957358	-0.525838	0.334367
Ace	-0.0160061	-0.0332786	0.00126641	0.0692312	-0.308829	-0.523761	-0.0938973	0.00497394	0.0166231	-0.104046	0.137293	0.786583	0.0948825	-0.115808	0.305573	0.376427	0.110259	-0.0986803	0.319199	0.300087	0.534593	-0.195378	-0.872816	0.482061	0.570993	-0.52188	-1.24135	0.197593	0.154619	-0.154894	-0.83705	0.527262	0.655512	-0.329243	-1.03753	0.37904	0.361292	-0.164304	-0.979793	0.651185	0.692208	0.223803	0.0760516	-0.294899	0.447002	0.687061	0.175158	-0.179374	0.52969
AcAce	0.00716339	-0.0125097	0.0268365	0.474466	-0.0135565	-0.259163	0.23205	0.913635	-0.0449099	-0.182324	0.0925047	0.520758	0.0447518	-0.194492	0.283995	0.713208	-0.0451936	-0.282449	0.192062	0.70819	0.734825	-0.47057	-1.23783	0.296694	0.228599	-0.333628	-1.1485	0.481245	0.421305	-0.247722	-1.02033	0.524885	0.528782	-0.250033	-1.05223	0.552166	0.54034	-0.346221	-1.26984	0.577398	0.461542	0.323509	0.193707	-0.227889	0.615304	0.366841	0.347631	-0.0553056	0.750568
bOHBut	0.00514119	-0.0154252	0.0257075	0.623344	0.0275897	-0.229153	0.284332	0.832774	-0.104854	-0.246207	0.0364994	0.14547	0.107515	-0.142459	0.35749	0.398225	0.0499134	-0.197984	0.297811	0.69238	0.691474	-0.0596019	-0.863868	0.744664	0.884224	0.00538657	-0.848784	0.859557	0.990113	0.132815	-0.677052	0.942682	0.747282	0.105816	-0.73507	0.946701	0.804708	0.240857	-0.727304	1.20902	0.625009	0.590984	0.117563	-0.325297	0.560423	0.601963	0.305577	-0.117682	0.728836
Crea	0.00945732	-0.00777621	0.0266908	0.281266	0.091356	-0.124151	0.306863	0.405086	-0.0885091	-0.204915	0.0278963	0.135689	-0.273718	-0.481461	-0.0659752	0.00995266	-0.297867	-0.503883	-0.09185	0.00471669	0.00762624	-0.22457	-0.89431	0.445169	0.510098	0.0722154	-0.639081	0.783512	0.841878	-0.0322895	-0.706693	0.642114	0.925046	-0.118102	-0.818336	0.582132	0.74035	0.372208	-0.434013	1.17843	0.364579	0.0605074	0.131875	-0.236143	0.499894	0.481464	0.132904	-0.218826	0.484635
Alb	-0.0231681	-0.0413893	-0.00494696	0.0128383	-0.00146954	-0.230896	0.227957	0.989958	0.0352096	-0.092513	0.162932	0.58801	-0.11086	-0.33288	0.11116	0.326798	-0.0672464	-0.287422	0.152929	0.548479	0.608595	0.145964	-0.573299	0.865227	0.690099	0.119752	-0.644142	0.883645	0.758068	0.0546691	-0.669603	0.778941	0.882093	-0.091754	-0.843766	0.660258	0.810532	0.0277112	-0.838125	0.893547	0.949855	0.690997	0.188463	-0.199415	0.576341	0.339965	0.121743	-0.248968	0.492454
Gp	0.068581	0.0512729	0.0858891	6.41803e-14	0.199017	-0.0330478	0.431081	0.0925748	-0.202343	-0.328741	-0.0759446	0.00178473	-0.216044	-0.437741	0.00565391	0.0561035	-0.468752	-0.688607	-0.248896	3.45955e-05	0.000138608	0.647169	-0.0706679	1.36501	0.077085	1.02215	0.259771	1.78453	0.00872892	0.745183	0.0223465	1.46802	0.0433591	0.964094	0.213572	1.71462	0.0119521	1.23372	0.369602	2.09784	0.00525554	0.00582112	0.146474	-0.245151	0.538098	0.462507	0.342762	-0.0315297	0.717053
[truncated: 64 more columns]

## Sheet: MALES
Metabolite measure	BMI (64 y)				Lipid Medication (64 y)				Childhood cognition (15 y)				Education (26 y)									SEP (53 y)																					SEP (childhood)
	beta	L95	U95	Pvalue	beta	L95	U95	Pvalue	beta	L95	U95	Pvalue	beta_1	L95_1	U95_1	Pvalue_1	beta_2	L95_2	U95_2	Pvalue_2	Lrtest	beta_1	L95_1	U95_1	Pvalue_1	beta_2	L95_2	U95_2	Pvalue_2	beta_3	L95_3	U95_3	Pvalue_3	beta_4	L95_4	U95_4	Pvalue_4	beta_5	L95_5	U95_5	Pvalue_5	Lrtest	beta_1	L95_1	U95_1	Pvalue_1	beta_2	L95_2	U95_2
XXL-VLDL-P	0.051	0.029	0.073	6.09e-06	-0.165	-0.364	0.033	0.103	0.002	-0.116	0.119	0.979	0.232	-0.026	0.49	0.0777	-0.032	-0.24	0.176	0.762	0.0821471	0.111	-0.16	0.383	0.421	0.047	-0.248	0.342	0.752	0.03	-0.337	0.397	0.873	0.286	-0.151	0.722	0.199	0.331	-0.301	0.963	0.304	0.72	0.182	-0.205	0.569	0.355	0.227	-0.151	0.605
XXL-VLDL-L	0.05	0.029	0.072	7.58e-06	-0.173	-0.372	0.026	0.0889	0.003	-0.115	0.121	0.96	0.233	-0.025	0.492	0.0764	-0.03	-0.238	0.178	0.777	0.0828985	0.115	-0.157	0.387	0.408	0.048	-0.248	0.343	0.751	0.03	-0.338	0.398	0.873	0.291	-0.147	0.728	0.192	0.328	-0.305	0.961	0.31	0.71	0.178	-0.21	0.565	0.368	0.222	-0.157	0.6
XXL-VLDL-PL	0.049	0.026	0.071	2.52e-05	-0.126	-0.331	0.079	0.228	0.02	-0.101	0.141	0.751	0.26	-0.004	0.523	0.0532	-0.002	-0.214	0.21	0.984	0.0790936	0.112	-0.167	0.392	0.43	0.01	-0.293	0.314	0.946	0.044	-0.334	0.423	0.818	0.298	-0.152	0.747	0.194	0.182	-0.469	0.832	0.583	0.749	0.173	-0.224	0.57	0.392	0.152	-0.236	0.54
XXL-VLDL-C	0.04	0.017	0.063	0.000741	-0.351	-0.555	-0.147	0.000791	0.023	-0.098	0.145	0.708	0.23	-0.036	0.497	0.0903	-0.014	-0.229	0.202	0.901	0.12563	0.151	-0.13	0.432	0.291	0.06	-0.245	0.366	0.698	0.02	-0.361	0.4	0.918	0.368	-0.084	0.821	0.11	0.307	-0.348	0.962	0.357	0.542	0.087	-0.314	0.487	0.671	0.149	-0.243	0.54
XXL-VLDL-CE	0.024	0	0.048	0.0496	-0.562	-0.768	-0.355	1.49e-07	0.043	-0.083	0.168	0.502	0.275	0	0.549	0.0498	0.018	-0.203	0.239	0.873	0.0910245	0.1	-0.19	0.391	0.497	0.05	-0.266	0.365	0.756	-0.091	-0.484	0.302	0.648	0.325	-0.142	0.792	0.172	0.185	-0.491	0.861	0.59	0.628	-0.012	-0.426	0.402	0.956	0.028	-0.376	0.433
XXL-VLDL-FC	0.055	0.033	0.077	1.85e-06	-0.084	-0.289	0.121	0.421	0.003	-0.118	0.124	0.965	0.199	-0.066	0.464	0.141	-0.027	-0.241	0.187	0.804	0.176803	0.147	-0.132	0.426	0.302	0.047	-0.256	0.35	0.761	0.1	-0.278	0.478	0.604	0.326	-0.123	0.775	0.155	0.299	-0.351	0.948	0.367	0.664	0.197	-0.199	0.594	0.328	0.258	-0.129	0.646
XXL-VLDL-TG	0.053	0.031	0.075	2.18e-06	-0.132	-0.33	0.066	0.191	-0.005	-0.122	0.113	0.939	0.222	-0.035	0.478	0.0901	-0.04	-0.247	0.167	0.703	0.0865836	0.101	-0.169	0.371	0.464	0.046	-0.247	0.339	0.758	0.034	-0.331	0.4	0.854	0.27	-0.165	0.704	0.223	0.348	-0.281	0.977	0.277	0.745	0.198	-0.187	0.583	0.313	0.249	-0.127	0.625
XL-VLDL-P	0.057	0.036	0.078	1.88e-07	0.075	-0.12	0.269	0.452	-0.019	-0.136	0.098	0.752	0.175	-0.078	0.428	0.175	-0.088	-0.293	0.116	0.395	0.0847661	0.22	-0.045	0.485	0.103	0.172	-0.115	0.46	0.24	0.087	-0.271	0.446	0.632	0.431	0.005	0.857	0.0475	0.386	-0.231	1.002	0.219	0.337	0.224	-0.154	0.601	0.245	0.344	-0.025	0.713
XL-VLDL-L	0.057	0.035	0.078	2.85e-07	0.053	-0.143	0.249	0.595	-0.017	-0.134	0.1	0.777	0.177	-0.077	0.432	0.172	-0.085	-0.29	0.12	0.415	0.088623	0.219	-0.047	0.485	0.106	0.168	-0.121	0.457	0.254	0.087	-0.273	0.447	0.636	0.432	0.004	0.86	0.0479	0.387	-0.232	1.007	0.22	0.34	0.221	-0.159	0.6	0.253	0.341	-0.03	0.712
XL-VLDL-PL	0.056	0.033	0.078	1.49e-06	-0.093	-0.299	0.113	0.374	-0.013	-0.135	0.109	0.833	0.207	-0.059	0.472	0.127	-0.068	-0.282	0.146	0.533	0.0864899	0.213	-0.067	0.493	0.136	0.143	-0.161	0.447	0.355	0.134	-0.245	0.513	0.487	0.468	0.017	0.919	0.0418	0.355	-0.297	1.007	0.285	0.387	0.208	-0.19	0.606	0.305	0.294	-0.096	0.683
XL-VLDL-C	0.045	0.023	0.066	6.32e-05	-0.16	-0.356	0.037	0.111	0.013	-0.103	0.13	0.824	0.181	-0.074	0.436	0.163	-0.038	-0.243	0.168	0.718	0.178327	0.173	-0.095	0.44	0.205	0.106	-0.184	0.396	0.474	0.021	-0.341	0.383	0.91	0.387	-0.043	0.818	0.0773	0.375	-0.248	0.997	0.237	0.41	0.124	-0.258	0.505	0.524	0.239	-0.134	0.612
XL-VLDL-CE	0.042	0.021	0.062	9.49e-05	-0.111	-0.299	0.077	0.246	0.029	-0.083	0.141	0.615	0.163	-0.082	0.408	0.192	-0.029	-0.226	0.169	0.775	0.236338	0.139	-0.117	0.395	0.286	0.089	-0.189	0.367	0.529	-0.092	-0.439	0.254	0.601	0.315	-0.097	0.726	0.134	0.341	-0.255	0.937	0.261	0.352	0.042	-0.324	0.407	0.823	0.18	-0.178	0.537
XL-VLDL-FC	0.048	0.025	0.071	4.23e-05	-0.2	-0.406	0.006	0.0569	0.008	-0.114	0.13	0.897	0.199	-0.069	0.467	0.144	-0.049	-0.265	0.167	0.654	0.136492	0.189	-0.093	0.47	0.189	0.103	-0.203	0.409	0.507	0.131	-0.25	0.512	0.499	0.421	-0.032	0.874	0.0686	0.322	-0.334	0.977	0.335	0.499	0.188	-0.212	0.589	0.356	0.266	-0.126	0.657
XL-VLDL-TG	0.058	0.037	0.079	6.33e-08	0.132	-0.058	0.323	0.173	-0.024	-0.138	0.091	0.685	0.167	-0.081	0.416	0.187	-0.096	-0.297	0.104	0.345	0.0756352	0.217	-0.043	0.476	0.102	0.18	-0.102	0.462	0.21	0.088	-0.263	0.439	0.623	0.419	0.001	0.836	0.0493	0.372	-0.232	0.976	0.227	0.347	0.228	-0.142	0.598	0.227	0.346	-0.016	0.708
L-VLDL-P	0.057	0.037	0.078	7.74e-08	0.102	-0.088	0.292	0.293	-0.04	-0.155	0.075	0.492	0.187	-0.06	0.434	0.138	-0.12	-0.32	0.079	0.237	0.028783	0.19	-0.068	0.448	0.149	0.215	-0.066	0.495	0.133	-0.019	-0.369	0.33	0.915	0.39	-0.026	0.805	0.0659	0.297	-0.304	0.898	0.332	0.273	0.109	-0.26	0.478	0.563	0.224	-0.137	0.585
L-VLDL-L	0.057	0.036	0.077	9.81e-08	0.092	-0.098	0.281	0.342	-0.038	-0.152	0.076	0.511	0.187	-0.059	0.433	0.136	-0.118	-0.316	0.08	0.243	0.0291566	0.193	-0.064	0.45	0.141	0.213	-0.066	0.492	0.134	-0.021	-0.369	0.327	0.907	0.389	-0.025	0.802	0.0652	0.295	-0.303	0.893	0.332	0.264	0.1	-0.267	0.468	0.591	0.216	-0.143	0.575
L-VLDL-PL	0.055	0.035	0.076	1.76e-07	0.045	-0.143	0.233	0.635	-0.045	-0.158	0.069	0.44	0.194	-0.05	0.438	0.118	-0.131	-0.327	0.066	0.192	0.0166523	0.216	-0.039	0.471	0.096	0.243	-0.034	0.52	0.086	0.025	-0.32	0.37	0.886	0.427	0.017	0.837	0.0413	0.317	-0.277	0.91	0.295	0.214	0.091	-0.274	0.456	0.624	0.203	-0.154	0.559
L-VLDL-C	0.043	0.025	0.061	4.28e-06	-0.007	-0.173	0.158	0.93	-0.014	-0.114	0.087	0.789	0.154	-0.061	0.368	0.16	-0.08	-0.253	0.093	0.363	0.0661817	0.197	-0.027	0.421	0.0851	0.165	-0.079	0.408	0.184	-0.066	-0.369	0.238	0.671	0.321	-0.04	0.681	0.0809	0.257	-0.265	0.778	0.334	0.161	0.006	-0.315	0.327	0.969	0.116	-0.198	0.43
L-VLDL-CE	0.036	0.019	0.053	5.02e-05	-0.055	-0.21	0.1	0.483	0.004	-0.09	0.098	0.938	0.126	-0.076	0.327	0.221	-0.065	-0.228	0.097	0.431	0.128919	0.16	-0.049	0.37	0.134	0.132	-0.096	0.36	0.255	-0.139	-0.423	0.145	0.336	0.225	-0.112	0.563	0.19	0.204	-0.284	0.693	0.412	0.132	-0.055	-0.356	0.246	0.718	0.05	-0.245	0.344
L-VLDL-FC	0.054	0.033	0.074	4.35e-07	0.063	-0.126	0.251	0.513	-0.033	-0.146	0.08	0.567	0.182	-0.061	0.426	0.141	-0.112	-0.308	0.084	0.261	0.0344929	0.265	0.009	0.52	0.0421	0.243	-0.034	0.521	0.0852	0.085	-0.26	0.431	0.628	0.468	0.057	0.878	0.0257	0.323	-0.271	0.917	0.285	0.177	0.108	-0.257	0.472	0.562	0.218	-0.138	0.574
L-VLDL-TG	0.06	0.039	0.081	3.34e-08	0.142	-0.051	0.335	0.149	-0.047	-0.163	0.07	0.433	0.189	-0.063	0.441	0.142	-0.122	-0.325	0.081	0.237	0.0299708	0.182	-0.081	0.445	0.175	0.218	-0.068	0.504	0.134	-0.007	-0.363	0.349	0.969	0.396	-0.027	0.819	0.0668	0.305	-0.307	0.917	0.328	0.308	0.142	-0.234	0.518	0.457	0.252	-0.116	0.62
M-VLDL-P	0.052	0.031	0.074	1.81e-06	0.038	-0.157	0.233	0.703	-0.036	-0.153	0.081	0.549	0.223	-0.03	0.476	0.0844	-0.103	-0.307	0.102	0.324	0.0234776	0.142	-0.122	0.406	0.292	0.195	-0.092	0.482	0.183	-0.138	-0.495	0.22	0.45	0.323	-0.102	0.748	0.136	0.2	-0.414	0.815	0.522	0.238	0.012	-0.365	0.389	0.949	0.13	-0.239	0.499
M-VLDL-L	0.051	0.03	0.073	3.02e-06	0.015	-0.18	0.21	0.878	-0.034	-0.151	0.084	0.573	0.23	-0.023	0.484	0.0751	-0.099	-0.304	0.106	0.342	0.021847	0.142	-0.122	0.407	0.291	0.193	-0.094	0.481	0.187	-0.142	-0.5	0.216	0.437	0.322	-0.104	0.747	0.138	0.192	-0.424	0.808	0.54	0.236	0.001	-0.377	0.379	0.995	0.117	-0.252	0.487
M-VLDL-PL	0.05	0.029	0.071	4.65e-06	-0.012	-0.206	0.182	0.906	-0.036	-0.152	0.081	0.548	0.248	-0.004	0.5	0.0537	-0.09	-0.293	0.113	0.384	0.0167612	0.138	-0.124	0.401	0.301	0.192	-0.094	0.477	0.188	-0.152	-0.508	0.203	0.4	0.312	-0.111	0.734	0.148	0.166	-0.446	0.778	0.594	0.224	-0.015	-0.39	0.361	0.938	0.097	-0.27	0.464
M-VLDL-C	0.036	0.014	0.058	0.00149	-0.263	-0.462	-0.065	0.00942	-0.007	-0.127	0.114	0.915	0.303	0.044	0.562	0.0217	-0.042	-0.251	0.166	0.691	0.0145789	0.134	-0.137	0.406	0.332	0.162	-0.133	0.457	0.281	-0.19	-0.557	0.178	0.31	0.283	-0.153	0.72	0.203	0.092	-0.539	0.724	0.774	0.251	-0.114	-0.501	0.272	0.561	-0.036	-0.414	0.342
M-VLDL-CE	0.02	-0.003	0.043	0.0896	-0.507	-0.707	-0.307	8.98e-07	0.018	-0.105	0.142	0.77	0.354	0.091	0.618	0.0086	0.022	-0.191	0.234	0.841	0.0133214	0.11	-0.169	0.39	0.439	0.13	-0.173	0.434	0.4	-0.213	-0.591	0.165	0.269	0.221	-0.228	0.671	0.334	-0.025	-0.676	0.625	0.939	0.349	-0.181	-0.578	0.216	0.37	-0.167	-0.555	0.221
M-VLDL-FC	0.05	0.029	0.071	5.19e-06	0.018	-0.176	0.212	0.857	-0.032	-0.149	0.084	0.586	0.237	-0.015	0.489	0.0654	-0.098	-0.301	0.106	0.346	0.0184171	0.16	-0.103	0.422	0.232	0.2	-0.085	0.485	0.169	-0.124	-0.479	0.231	0.493	0.34	-0.083	0.762	0.115	0.2	-0.411	0.811	0.52	0.219	-0.034	-0.409	0.341	0.857	0.083	-0.283	0.45
M-VLDL-TG	0.056	0.035	0.076	2.38e-07	0.139	-0.052	0.33	0.155	-0.043	-0.158	0.072	0.461	0.189	-0.06	0.439	0.137	-0.114	-0.316	0.087	0.264	0.0333592	0.143	-0.117	0.403	0.28	0.201	-0.081	0.483	0.163	-0.114	-0.465	0.238	0.525	0.33	-0.088	0.748	0.121	0.237	-0.368	0.841	0.442	0.246	0.055	-0.317	0.426	0.772	0.176	-0.187	0.539
S-VLDL-P	0.041	0.02	0.062	0.00016	-0.088	-0.278	0.103	0.367	-0.047	-0.162	0.067	0.416	0.271	0.024	0.517	0.0314	-0.111	-0.309	0.088	0.275	0.00446805	0.179	-0.078	0.436	0.171	0.255	-0.024	0.534	0.0727	-0.147	-0.495	0.2	0.405	0.389	-0.024	0.802	0.0647	0.139	-0.459	0.737	0.648	0.067	-0.129	-0.495	0.237	0.489	-0.031	-0.388	0.327
S-VLDL-L	0.038	0.017	0.059	0.000448	-0.134	-0.325	0.057	0.167	-0.047	-0.162	0.068	0.421	0.288	0.041	0.535	0.0225	-0.102	-0.301	0.098	0.317	0.00361199	0.181	-0.077	0.439	0.168	0.256	-0.024	0.537	0.0729	-0.143	-0.492	0.206	0.422	0.392	-0.023	0.807	0.0644	0.109	-0.492	0.709	0.722	0.071	-0.143	-0.511	0.225	0.445	-0.053	-0.412	0.306
S-VLDL-PL	0.031	0.01	0.052	0.00362	-0.09	-0.278	0.098	0.345	-0.037	-0.15	0.076	0.521	0.311	0.068	0.555	0.0124	-0.068	-0.265	0.128	0.495	0.00370487	0.153	-0.101	0.406	0.236	0.226	-0.05	0.501	0.108	-0.188	-0.531	0.155	0.281	0.373	-0.034	0.781	0.0725	0.029	-0.561	0.619	0.924	0.059	-0.097	-0.458	0.265	0.6	-0.066	-0.419	0.288
S-VLDL-C	0.013	-0.009	0.036	0.246	-0.54	-0.734	-0.347	7.51e-08	-0.035	-0.155	0.085	0.564	0.391	0.134	0.648	0.00294	-0.02	-0.227	0.187	0.851	0.00182019	0.178	-0.093	0.45	0.198	0.233	-0.062	0.528	0.122	-0.069	-0.437	0.299	0.714	0.369	-0.069	0.806	0.0981	-0.131	-0.764	0.501	0.683	0.2	-0.229	-0.613	0.156	0.243	-0.211	-0.587	0.165
S-VLDL-CE	0.001	-0.022	0.024	0.907	-0.736	-0.929	-0.543	3.88e-13	-0.022	-0.144	0.101	0.729	0.414	0.152	0.676	0.00206	0.023	-0.188	0.235	0.828	0.00257223	0.159	-0.12	0.438	0.262	0.199	-0.105	0.502	0.198	-0.011	-0.389	0.366	0.953	0.319	-0.13	0.768	0.163	-0.24	-0.89	0.409	0.467	0.38	-0.245	-0.639	0.149	0.222	-0.265	-0.65	0.121
S-VLDL-FC	0.031	0.009	0.052	0.00532	-0.157	-0.35	0.036	0.111	-0.052	-0.168	0.065	0.382	0.316	0.066	0.566	0.0134	-0.084	-0.285	0.118	0.413	0.00291622	0.186	-0.075	0.448	0.162	0.262	-0.022	0.546	0.07	-0.147	-0.5	0.207	0.415	0.397	-0.023	0.817	0.064	0.043	-0.565	0.651	0.89	0.063	-0.191	-0.563	0.181	0.314	-0.118	-0.482	0.245
S-VLDL-TG	0.049	0.028	0.07	5.1e-06	0.135	-0.055	0.325	0.162	-0.044	-0.158	0.07	0.449	0.192	-0.056	0.44	0.129	-0.135	-0.335	0.065	0.185	0.0179545	0.151	-0.106	0.408	0.247	0.227	-0.052	0.506	0.111	-0.182	-0.53	0.165	0.303	0.373	-0.04	0.786	0.0768	0.271	-0.327	0.869	0.374	0.067	-0.045	-0.412	0.323	0.81	0.071	-0.288	0.43
XS-VLDL-P	0.001	-0.022	0.023	0.949	-0.676	-0.866	-0.486	1.11e-11	0.032	-0.09	0.154	0.603	0.486	0.231	0.741	0.000209	0.094	-0.112	0.3	0.369	0.000496554	0.087	-0.186	0.361	0.531	0.091	-0.206	0.388	0.547	-0.14	-0.511	0.23	0.456	0.133	-0.308	0.573	0.554	-0.405	-1.042	0.232	0.212	0.418	-0.274	-0.659	0.11	0.161	-0.318	-0.694	0.057
XS-VLDL-L	-0.004	-0.027	0.019	0.724	-0.728	-0.918	-0.539	3.02e-13	0.038	-0.084	0.161	0.541	0.497	0.24	0.754	0.000166	0.118	-0.089	0.325	0.265	0.000487795	0.075	-0.2	0.351	0.592	0.073	-0.226	0.373	0.63	-0.128	-0.501	0.245	0.501	0.105	-0.338	0.548	0.642	-0.48	-1.121	0.162	0.142	0.418	-0.279	-0.666	0.109	0.158	-0.341	-0.72	0.038
XS-VLDL-PL	-0.019	-0.041	0.004	0.108	-0.898	-1.081	-0.716	4e-20	0.047	-0.075	0.169	0.451	0.528	0.272	0.783	5.91e-05	0.156	-0.05	0.362	0.136	0.000219299	0.046	-0.229	0.321	0.741	0.076	-0.222	0.375	0.617	-0.123	-0.495	0.248	0.514	0.045	-0.397	0.487	0.841	-0.607	-1.247	0.032	0.0628	0.309	-0.211	-0.597	0.175	0.284	-0.37	-0.748	0.008
XS-VLDL-C	-0.015	-0.038	0.007	0.172	-0.774	-0.957	-0.592	1.34e-15	0.064	-0.056	0.183	0.295	0.476	0.224	0.728	0.000236	0.177	-0.027	0.38	0.0882	0.000967829	0.049	-0.22	0.318	0.72	0.017	-0.276	0.31	0.909	-0.048	-0.413	0.316	0.795	0.084	-0.349	0.518	0.702	-0.567	-1.194	0.06	0.0763	0.47	-0.265	-0.642	0.111	0.167	-0.35	-0.718	0.019
XS-VLDL-CE	-0.013	-0.036	0.009	0.24	-0.804	-0.987	-0.62	1.84e-16	0.071	-0.048	0.191	0.241	0.456	0.202	0.711	0.000473	0.174	-0.031	0.379	0.0966	0.00189778	0.032	-0.24	0.304	0.816	-0.01	-0.305	0.286	0.949	-0.026	-0.394	0.342	0.89	0.046	-0.392	0.484	0.837	-0.553	-1.186	0.081	0.087	0.573	-0.277	-0.657	0.103	0.153	-0.341	-0.713	0.031
XS-VLDL-FC	-0.02	-0.043	0.003	0.0898	-0.736	-0.927	-0.545	2.76e-13	0.042	-0.082	0.167	0.502	0.486	0.224	0.747	0.000294	0.172	-0.038	0.383	0.109	0.00118294	0.051	-0.227	0.328	0.719	0.043	-0.258	0.345	0.778	-0.117	-0.493	0.258	0.539	0.053	-0.394	0.499	0.817	-0.718	-1.364	-0.072	0.0294	0.212	-0.262	-0.655	0.131	0.19	-0.386	-0.77	-0.002
XS-VLDL-TG	0.038	0.017	0.058	0.000361	0.059	-0.127	0.246	0.531	-0.029	-0.14	0.083	0.615	0.248	0.007	0.489	0.0439	-0.101	-0.295	0.094	0.308	0.00874141	0.167	-0.084	0.419	0.191	0.202	-0.071	0.476	0.146	-0.196	-0.536	0.144	0.259	0.319	-0.085	0.724	0.121	0.245	-0.34	0.83	0.411	0.074	-0.153	-0.508	0.203	0.398	-0.048	-0.395	0.3
IDL-P	-0.027	-0.049	-0.004	0.021	-1.102	-1.274	-0.929	9.42e-31	0.046	-0.076	0.169	0.457	0.568	0.31	0.826	1.93e-05	0.197	-0.011	0.405	0.0638	8.27351e-05	0.057	-0.22	0.334	0.687	0.09	-0.211	0.391	0.557	0.023	-0.352	0.398	0.905	0.118	-0.328	0.564	0.603	-0.479	-1.124	0.166	0.145	0.605	-0.124	-0.513	0.264	0.529	-0.359	-0.738	0.021
IDL-L	-0.026	-0.047	-0.004	0.0201	-0.996	-1.163	-0.828	2.13e-27	0.035	-0.081	0.152	0.55	0.545	0.299	0.791	1.76e-05	0.18	-0.019	0.379	0.0755	7.2894e-05	0.07	-0.194	0.333	0.604	0.115	-0.172	0.401	0.431	0.05	-0.307	0.406	0.785	0.229	-0.195	0.653	0.288	-0.437	-1.05	0.177	0.163	0.469	-0.082	-0.45	0.285	0.66	-0.286	-0.645	0.074
IDL-PL	-0.028	-0.05	-0.007	0.011	-1.014	-1.182	-0.846	5.19e-28	0.027	-0.091	0.145	0.654	0.533	0.284	0.782	3.18e-05	0.171	-0.03	0.372	0.0948	0.000127813	0.082	-0.184	0.348	0.543	0.131	-0.157	0.42	0.372	0.081	-0.278	0.441	0.656	0.245	-0.183	0.672	0.261	-0.404	-1.022	0.215	0.2	0.485	-0.063	-0.434	0.308	0.739	-0.274	-0.637	0.088
IDL-C	-0.029	-0.051	-0.007	0.00875	-1.042	-1.208	-0.876	7.46e-30	0.041	-0.076	0.158	0.492	0.555	0.307	0.803	1.37e-05	0.202	0.002	0.401	0.0477	6.07014e-05	0.048	-0.217	0.313	0.722	0.094	-0.194	0.382	0.52	0.049	-0.309	0.408	0.787	0.21	-0.216	0.637	0.333	-0.52	-1.137	0.097	0.0984	0.397	-0.079	-0.449	0.291	0.676	-0.301	-0.663	0.061
IDL-CE	-0.026	-0.048	-0.004	0.0201	-1.046	-1.213	-0.879	8.23e-30	0.04	-0.078	0.157	0.507	0.567	0.318	0.815	9.76e-06	0.203	0.003	0.404	0.0466	4.31504e-05	0.04	-0.226	0.306	0.767	0.093	-0.196	0.382	0.528	0.04	-0.32	0.401	0.826	0.212	-0.217	0.64	0.332	-0.527	-1.147	0.093	0.0955	0.39	-0.078	-0.45	0.294	0.68	-0.297	-0.66	0.067
IDL-FC	-0.036	-0.057	-0.015	0.00104	-1.011	-1.177	-0.845	2.13e-28	0.043	-0.073	0.159	0.468	0.516	0.269	0.763	4.84e-05	0.193	-0.006	0.392	0.0567	0.00020974	0.065	-0.198	0.329	0.626	0.096	-0.19	0.381	0.511	0.07	-0.286	0.426	0.7	0.202	-0.221	0.626	0.348	-0.493	-1.105	0.12	0.115	0.437	-0.079	-0.447	0.289	0.674	-0.305	-0.664	0.055
IDL-TG	0.017	-0.004	0.037	0.112	-0.207	-0.389	-0.024	0.0265	0.004	-0.107	0.116	0.937	0.28	0.043	0.517	0.0206	-0.026	-0.217	0.165	0.79	0.0175001	0.163	-0.087	0.412	0.2	0.171	-0.1	0.442	0.214	-0.055	-0.392	0.283	0.75	0.234	-0.167	0.635	0.252	0.254	-0.327	0.834	0.391	0.471	-0.127	-0.475	0.222	0.475	-0.089	-0.429	0.252
L-LDL-P	-0.026	-0.049	-0.003	0.0262	-1.136	-1.307	-0.965	1.04e-32	0.029	-0.094	0.152	0.641	0.557	0.296	0.818	3.38e-05	0.166	-0.044	0.376	0.122	0.000126747	0.094	-0.184	0.373	0.505	0.143	-0.159	0.445	0.353	0.08	-0.297	0.457	0.676	0.206	-0.242	0.654	0.366	-0.345	-0.993	0.303	0.295	0.646	-0.031	-0.422	0.359	0.875	-0.29	-0.672	0.092
L-LDL-L	-0.027	-0.05	-0.005	0.0181	-1.148	-1.318	-0.978	1.66e-33	0.031	-0.092	0.153	0.624	0.556	0.295	0.817	3.48e-05	0.172	-0.038	0.383	0.108	0.00013528	0.088	-0.19	0.367	0.532	0.138	-0.165	0.44	0.372	0.083	-0.294	0.459	0.666	0.194	-0.254	0.641	0.395	-0.37	-1.017	0.278	0.263	0.635	-0.03	-0.421	0.361	0.88	-0.294	-0.676	0.088
L-LDL-PL	-0.024	-0.047	-0.002	0.0297	-1.034	-1.204	-0.865	1.78e-28	0.013	-0.106	0.132	0.833	0.555	0.303	0.808	1.94e-05	0.16	-0.043	0.364	0.122	7.06999e-05	0.098	-0.171	0.367	0.474	0.165	-0.127	0.457	0.267	0.093	-0.27	0.457	0.614	0.319	-0.113	0.751	0.148	-0.386	-1.012	0.239	0.225	0.36	0.003	-0.373	0.38	0.985	-0.229	-0.597	0.138
L-LDL-C	-0.027	-0.049	-0.005	0.0146	-1.06	-1.228	-0.892	3.37e-30	0.011	-0.108	0.129	0.86	0.543	0.291	0.795	2.87e-05	0.153	-0.051	0.356	0.14	0.000101324	0.107	-0.161	0.376	0.432	0.18	-0.111	0.472	0.224	0.119	-0.244	0.482	0.519	0.343	-0.089	0.774	0.119	-0.348	-0.972	0.276	0.274	0.345	0.008	-0.368	0.383	0.968	-0.229	-0.596	0.139
L-LDL-CE	-0.027	-0.05	-0.004	0.0194	-1.165	-1.334	-0.996	1.05e-34	0.031	-0.092	0.154	0.618	0.556	0.294	0.817	3.62e-05	0.178	-0.032	0.389	0.0969	0.000145256	0.065	-0.213	0.343	0.647	0.116	-0.186	0.418	0.449	0.072	-0.304	0.448	0.707	0.164	-0.283	0.611	0.471	-0.411	-1.059	0.236	0.212	0.642	-0.023	-0.414	0.369	0.909	-0.295	-0.678	0.087
L-LDL-FC	-0.034	-0.056	-0.013	0.002	-1.052	-1.218	-0.886	2.5e-30	0.018	-0.099	0.136	0.762	0.503	0.253	0.754	9.38e-05	0.163	-0.039	0.365	0.113	0.000371848	0.104	-0.162	0.37	0.443	0.163	-0.126	0.452	0.268	0.141	-0.219	0.501	0.441	0.303	-0.125	0.731	0.165	-0.348	-0.967	0.271	0.269	0.417	-0.014	-0.387	0.358	0.941	-0.247	-0.611	0.118
L-LDL-TG	0.006	-0.016	0.029	0.574	-0.453	-0.648	-0.257	6.9e-06	-0.004	-0.125	0.117	0.945	0.308	0.051	0.566	0.0191	-0.025	-0.232	0.183	0.816	0.0169643	0.201	-0.071	0.474	0.148	0.198	-0.098	0.494	0.189	0.033	-0.336	0.401	0.862	0.281	-0.157	0.72	0.208	0.367	-0.267	1.002	0.256	0.537	-0.134	-0.513	0.245	0.488	-0.146	-0.517	0.224
M-LDL-P	-0.022	-0.045	0.001	0.0606	-1.098	-1.271	-0.925	1.94e-30	0.015	-0.108	0.137	0.815	0.538	0.276	0.799	6.45e-05	0.132	-0.079	0.343	0.218	0.00019636	0.114	-0.163	0.392	0.418	0.181	-0.121	0.482	0.239	0.098	-0.278	0.473	0.61	0.297	-0.149	0.743	0.191	-0.281	-0.927	0.365	0.393	0.534	0.024	-0.367	0.415	0.903	-0.235	-0.617	0.148
M-LDL-L	-0.023	-0.046	0	0.0489	-1.105	-1.277	-0.932	6.99e-31	0.016	-0.107	0.138	0.802	0.538	0.277	0.8	6.32e-05	0.138	-0.073	0.349	0.199	0.000201681	0.108	-0.169	0.385	0.444	0.176	-0.126	0.477	0.252	0.099	-0.276	0.474	0.604	0.289	-0.157	0.735	0.204	-0.309	-0.955	0.336	0.346	0.521	0.026	-0.365	0.417	0.897	-0.237	-0.619	0.145
M-LDL-PL	-0.015	-0.039	0.008	0.198	-1.065	-1.245	-0.885	3.8e-27	0.013	-0.113	0.138	0.843	0.577	0.311	0.843	2.53e-05	0.138	-0.076	0.353	0.206	7.3283e-05	0.104	-0.179	0.387	0.47	0.184	-0.124	0.491	0.241	0.077	-0.306	0.461	0.692	0.305	-0.151	0.76	0.189	-0.339	-0.999	0.32	0.312	0.462	0.031	-0.369	0.43	0.88	-0.213	-0.604	0.177
M-LDL-C	-0.025	-0.047	-0.003	0.0258	-1.02	-1.19	-0.849	1.48e-27	-0.01	-0.129	0.11	0.875	0.528	0.274	0.782	5.33e-05	0.126	-0.079	0.331	0.226	0.000156381	0.13	-0.138	0.399	0.341	0.224	-0.068	0.515	0.132	0.141	-0.222	0.504	0.446	0.438	0.007	0.87	0.0466	-0.289	-0.913	0.336	0.364	0.208	0.054	-0.323	0.432	0.777	-0.191	-0.56	0.178
M-LDL-CE	-0.024	-0.046	-0.002	0.0313	-1.017	-1.187	-0.846	2.09e-27	-0.011	-0.131	0.108	0.855	0.529	0.276	0.783	5.03e-05	0.12	-0.084	0.325	0.248	0.000138549	0.134	-0.134	0.402	0.327	0.227	-0.064	0.519	0.126	0.137	-0.226	0.501	0.457	0.446	0.014	0.877	0.0429	-0.281	-0.906	0.343	0.376	0.2	0.055	-0.322	0.432	0.775	-0.19	-0.558	0.179
M-LDL-FC	-0.029	-0.051	-0.006	0.0127	-1.095	-1.267	-0.922	2.09e-30	0.019	-0.104	0.141	0.766	0.531	0.269	0.793	8.22e-05	0.165	-0.047	0.376	0.126	0.00031633	0.089	-0.187	0.365	0.527	0.167	-0.134	0.467	0.276	0.132	-0.243	0.506	0.49	0.273	-0.172	0.717	0.229	-0.398	-1.042	0.245	0.224	0.427	0.034	-0.356	0.424	0.864	-0.234	-0.615	0.147
M-LDL-TG	0.005	-0.016	0.026	0.659	-0.374	-0.558	-0.19	7.83e-05	-0.017	-0.129	0.096	0.77	0.255	0.014	0.495	0.038	-0.033	-0.227	0.161	0.737	0.0328211	0.226	-0.029	0.481	0.0817	0.238	-0.039	0.515	0.0914	0.151	-0.194	0.496	0.39	0.393	-0.017	0.803	0.0603	0.525	-0.068	1.119	0.0827	0.274	0.085	-0.27	0.441	0.636	0.021	-0.326	0.368
S-LDL-P	-0.023	-0.046	-0.001	0.044	-1.082	-1.256	-0.907	3.3e-29	0.028	-0.095	0.151	0.659	0.546	0.283	0.809	5.41e-05	0.143	-0.069	0.355	0.184	0.000176999	0.126	-0.153	0.404	0.375	0.176	-0.127	0.478	0.254	0.108	-0.269	0.484	0.574	0.343	-0.105	0.79	0.133	-0.291	-0.939	0.356	0.377	0.466	0.081	-0.311	0.473	0.686	-0.208	-0.591	0.175
S-LDL-L	-0.025	-0.048	-0.002	0.0308	-1.09	-1.264	-0.916	8.02e-30	0.03	-0.093	0.153	0.63	0.546	0.283	0.808	5.4e-05	0.151	-0.061	0.362	0.163	0.000187021	0.119	-0.159	0.396	0.401	0.169	-0.133	0.471	0.271	0.11	-0.266	0.486	0.565	0.329	-0.117	0.776	0.148	-0.327	-0.974	0.319	0.32	0.453	0.078	-0.313	0.47	0.694	-0.215	-0.598	0.168
S-LDL-PL	-0.019	-0.043	0.004	0.103	-1.002	-1.186	-0.818	1.05e-23	0.047	-0.079	0.173	0.462	0.585	0.317	0.852	2.2e-05	0.184	-0.031	0.4	0.0938	8.75188e-05	0.092	-0.192	0.375	0.525	0.125	-0.183	0.434	0.425	0.084	-0.3	0.468	0.669	0.34	-0.116	0.796	0.144	-0.43	-1.09	0.231	0.202	0.392	0.137	-0.263	0.537	0.502	-0.178	-0.569	0.213
S-LDL-C	-0.029	-0.051	-0.007	0.00966	-1.025	-1.195	-0.855	6.06e-28	-0.001	-0.121	0.118	0.982	0.522	0.268	0.776	6.52e-05	0.131	-0.074	0.336	0.209	0.00020335	0.144	-0.124	0.412	0.292	0.229	-0.062	0.52	0.123	0.158	-0.205	0.52	0.393	0.454	0.023	0.885	0.0389	-0.285	-0.909	0.338	0.369	0.188	0.079	-0.298	0.456	0.68	-0.184	-0.553	0.184
S-LDL-CE	-0.028	-0.05	-0.006	0.0133	-1.026	-1.196	-0.856	4.31e-28	-0.008	-0.127	0.111	0.889	0.517	0.263	0.771	7.46e-05	0.118	-0.086	0.323	0.256	0.000208697	0.149	-0.118	0.417	0.273	0.24	-0.051	0.531	0.105	0.158	-0.204	0.52	0.39	0.466	0.035	0.896	0.0341	-0.261	-0.884	0.361	0.41	0.177	0.079	-0.298	0.455	0.682	-0.179	-0.546	0.189
S-LDL-FC	-0.033	-0.055	-0.01	0.00452	-1.052	-1.227	-0.877	8.71e-28	0.053	-0.07	0.176	0.396	0.539	0.276	0.802	6.64e-05	0.194	-0.018	0.406	0.0721	0.000281396	0.092	-0.185	0.368	0.514	0.132	-0.168	0.433	0.386	0.134	-0.24	0.508	0.483	0.277	-0.167	0.722	0.221	-0.49	-1.133	0.154	0.135	0.348	0.07	-0.32	0.461	0.724	-0.235	-0.617	0.146
S-LDL-TG	0.021	-0.001	0.044	0.0658	-0.345	-0.546	-0.145	0.000782	-0.04	-0.161	0.081	0.516	0.303	0.042	0.563	0.0229	-0.099	-0.309	0.11	0.352	0.00447788	0.239	-0.037	0.514	0.0893	0.266	-0.033	0.565	0.0815	0.061	-0.312	0.434	0.746	0.447	0.003	0.89	0.0483	0.548	-0.094	1.189	0.0942	0.184	0.033	-0.354	0.42	0.866	0.023	-0.356	0.401
XL-HDL-P	-0.072	-0.088	-0.055	5.7e-17	-0.487	-0.636	-0.338	3.42e-10	0.146	0.057	0.236	0.00143	0.053	-0.147	0.252	0.603	0.237	0.076	0.398	0.00396	0.00839493	0.026	-0.187	0.238	0.813	-0.13	-0.361	0.101	0.269	0.088	-0.2	0.375	0.549	0.017	-0.325	0.359	0.923	-0.034	-0.528	0.461	0.894	0.523	0.11	-0.189	0.409	0.471	-0.149	-0.441	0.143
XL-HDL-L	-0.072	-0.088	-0.055	5.7e-17	-0.489	-0.638	-0.34	2.87e-10	0.147	0.057	0.237	0.00137	0.055	-0.145	0.254	0.589	0.24	0.079	0.4	0.00359	0.00769264	0.024	-0.188	0.237	0.823	-0.131	-0.362	0.1	0.266	0.09	-0.198	0.377	0.541	0.02	-0.322	0.362	0.909	-0.04	-0.534	0.455	0.875	0.516	0.113	-0.186	0.412	0.458	-0.146	-0.439	0.146
XL-HDL-PL	-0.086	-0.106	-0.067	3.29e-17	-0.585	-0.763	-0.407	2.96e-10	0.181	0.071	0.29	0.0013	0.043	-0.198	0.285	0.725	0.285	0.091	0.48	0.00416	0.00715582	0.027	-0.228	0.281	0.838	-0.114	-0.391	0.163	0.42	0.079	-0.266	0.424	0.652	-0.112	-0.522	0.298	0.592	-0.168	-0.761	0.426	0.579	0.71	0.067	-0.293	0.426	0.715	-0.215	-0.566	0.136
XL-HDL-C	-0.068	-0.085	-0.051	8.59e-15	-0.505	-0.656	-0.354	1.58e-10	0.148	0.056	0.239	0.00164	0.072	-0.132	0.276	0.487	0.245	0.081	0.41	0.00356	0.00900498	0.04	-0.176	0.257	0.714	-0.121	-0.356	0.114	0.313	0.136	-0.157	0.428	0.363	0.091	-0.257	0.439	0.608	0.026	-0.477	0.53	0.918	0.396	0.147	-0.159	0.452	0.346	-0.112	-0.411	0.187
XL-HDL-CE	-0.066	-0.083	-0.049	9.42e-14	-0.496	-0.649	-0.343	5.35e-10	0.145	0.052	0.237	0.00231	0.061	-0.145	0.267	0.563	0.228	0.062	0.394	0.00729	0.0174283	0.063	-0.156	0.281	0.573	-0.106	-0.343	0.131	0.379	0.169	-0.127	0.464	0.262	0.116	-0.235	0.467	0.515	0.098	-0.41	0.606	0.705	0.32	0.158	-0.151	0.467	0.314	-0.096	-0.397	0.206
XL-HDL-FC	-0.071	-0.087	-0.054	1.74e-16	-0.513	-0.661	-0.365	3.33e-11	0.152	0.062	0.242	0.00102	0.098	-0.102	0.298	0.334	0.28	0.119	0.441	0.000699	0.00200758	-0.015	-0.227	0.198	0.893	-0.153	-0.384	0.079	0.195	0.052	-0.236	0.34	0.725	0.027	-0.316	0.369	0.879	-0.148	-0.643	0.347	0.558	0.539	0.115	-0.184	0.414	0.451	-0.149	-0.441	0.144
XL-HDL-TG	-0.032	-0.056	-0.009	0.00647	-0.632	-0.832	-0.433	1.2e-09	0.091	-0.032	0.214	0.146	0.322	0.054	0.589	0.0184	0.228	0.013	0.444	0.0379	0.0327813	0.087	-0.196	0.371	0.545	-0.078	-0.386	0.23	0.619	-0.044	-0.427	0.34	0.822	0.232	-0.224	0.687	0.318	0.579	-0.081	1.238	0.0853	0.26	-0.117	-0.519	0.285	0.568	-0.348	-0.74	0.045
L-HDL-P	-0.071	-0.088	-0.053	1.3e-14	-0.3	-0.463	-0.136	0.000349	0.122	0.025	0.218	0.0136	0.037	-0.177	0.251	0.736	0.239	0.066	0.411	0.00681	0.0122916	-0.015	-0.241	0.21	0.896	-0.196	-0.441	0.049	0.117	0.044	-0.261	0.35	0.775	-0.165	-0.528	0.198	0.371	-0.162	-0.687	0.363	0.544	0.331	0.116	-0.2	0.433	0.471	-0.186	-0.495	0.124
L-HDL-L	-0.082	-0.103	-0.062	3.36e-14	-0.366	-0.56	-0.173	0.000225	0.165	0.05	0.28	0.0049	0.084	-0.17	0.339	0.515	0.315	0.11	0.52	0.00274	0.00647573	-0.02	-0.287	0.248	0.885	-0.2	-0.491	0.09	0.176	0.082	-0.28	0.443	0.658	-0.205	-0.635	0.225	0.35	-0.179	-0.801	0.444	0.573	0.42	0.15	-0.226	0.526	0.432	-0.197	-0.564	0.171
L-HDL-PL	-0.078	-0.099	-0.058	5.12e-13	-0.411	-0.602	-0.219	3.03e-05	0.148	0.034	0.262	0.0109	0.122	-0.131	0.376	0.343	0.299	0.095	0.504	0.00425	0.0132272	-0.011	-0.276	0.255	0.937	-0.183	-0.472	0.105	0.213	0.087	-0.272	0.447	0.633	-0.172	-0.6	0.255	0.429	-0.205	-0.824	0.413	0.514	0.472	0.164	-0.208	0.536	0.387	-0.196	-0.56	0.168
L-HDL-C	-0.083	-0.103	-0.063	6.59e-15	-0.279	-0.47	-0.087	0.00451	0.169	0.056	0.283	0.0035	0.012	-0.238	0.263	0.923	0.301	0.099	0.503	0.0036	0.00406194	-0.021	-0.284	0.242	0.875	-0.224	-0.509	0.062	0.124	0.067	-0.289	0.423	0.711	-0.24	-0.662	0.183	0.266	-0.154	-0.765	0.458	0.621	0.302	0.145	-0.226	0.516	0.443	-0.168	-0.531	0.194
L-HDL-CE	-0.08	-0.1	-0.06	2.28e-14	-0.259	-0.448	-0.069	0.00752	0.166	0.054	0.277	0.00385	0.003	-0.244	0.251	0.979	0.294	0.095	0.493	0.00394	0.00398954	-0.029	-0.288	0.231	0.828	-0.234	-0.516	0.048	0.103	0.062	-0.288	0.413	0.726	-0.259	-0.676	0.158	0.223	-0.139	-0.742	0.465	0.652	0.257	0.146	-0.22	0.512	0.434	-0.159	-0.517	0.199
L-HDL-FC	-0.085	-0.104	-0.066	2.07e-17	-0.327	-0.507	-0.146	0.000413	0.152	0.045	0.259	0.0054	0.019	-0.217	0.255	0.874	0.27	0.08	0.461	0.00557	0.00752922	-0.014	-0.262	0.235	0.915	-0.21	-0.48	0.06	0.127	0.039	-0.297	0.375	0.82	-0.178	-0.578	0.222	0.382	-0.226	-0.804	0.353	0.444	0.346	0.113	-0.237	0.462	0.527	-0.206	-0.547	0.136
L-HDL-TG	-0.042	-0.06	-0.023	1.73e-05	-0.345	-0.512	-0.177	6.39e-05	0.027	-0.073	0.128	0.596	0.101	-0.117	0.318	0.364	0.125	-0.051	0.3	0.163	0.355855	0.063	-0.17	0.297	0.593	0.033	-0.221	0.287	0.798	0.018	-0.298	0.334	0.912	0.085	-0.29	0.461	0.656	0.176	-0.367	0.719	0.525	0.983	-0.107	-0.438	0.224	0.524	-0.308	-0.632	0.015
M-HDL-P	-0.027	-0.05	-0.005	0.0189	-0.166	-0.371	0.039	0.112	0.067	-0.053	0.188	0.272	0.247	-0.017	0.511	0.067	0.205	-0.008	0.418	0.0594	0.0927028	-0.031	-0.31	0.248	0.829	-0.176	-0.479	0.126	0.253	-0.003	-0.38	0.375	0.988	-0.234	-0.683	0.215	0.306	-0.495	-1.144	0.154	0.135	0.432	0.21	-0.184	0.604	0.296	-0.101	-0.486	0.285
M-HDL-L	-0.029	-0.052	-0.006	0.0124	-0.165	-0.369	0.04	0.114	0.067	-0.053	0.188	0.271	0.241	-0.024	0.505	0.0741	0.208	-0.005	0.421	0.0558	0.0942488	-0.035	-0.314	0.243	0.804	-0.182	-0.484	0.121	0.238	0.001	-0.376	0.378	0.997	-0.242	-0.69	0.206	0.289	-0.508	-1.156	0.14	0.124	0.401	0.213	-0.18	0.607	0.287	-0.1	-0.485	0.285
M-HDL-PL	-0.028	-0.051	-0.005	0.0164	-0.183	-0.39	0.023	0.0813	0.067	-0.054	0.188	0.275	0.249	-0.017	0.515	0.0665	0.202	-0.013	0.416	0.0651	0.097329	0.005	-0.276	0.287	0.971	-0.141	-0.447	0.165	0.366	0.028	-0.353	0.409	0.886	-0.167	-0.62	0.286	0.47	-0.421	-1.076	0.235	0.208	0.567	0.22	-0.176	0.617	0.276	-0.088	-0.476	0.299
M-HDL-C	-0.034	-0.057	-0.012	0.00275	-0.132	-0.333	0.07	0.2	0.065	-0.054	0.184	0.282	0.2	-0.062	0.463	0.135	0.216	0.004	0.428	0.0459	0.108133	-0.079	-0.352	0.195	0.572	-0.227	-0.525	0.07	0.134	0.001	-0.37	0.372	0.996	-0.321	-0.761	0.12	0.153	-0.582	-1.219	0.056	0.0736	0.215	0.228	-0.161	0.616	0.25	-0.087	-0.467	0.292
M-HDL-CE	-0.033	-0.055	-0.01	0.00436	-0.107	-0.308	0.094	0.297	0.063	-0.056	0.182	0.299	0.187	-0.075	0.449	0.162	0.212	0	0.423	0.0497	0.122023	-0.094	-0.367	0.179	0.497	-0.242	-0.539	0.054	0.109	-0.003	-0.372	0.366	0.989	-0.351	-0.79	0.088	0.117	-0.582	-1.217	0.053	0.0724	0.182	0.239	-0.148	0.626	0.226	-0.07	-0.449	0.308
M-HDL-FC	-0.04	-0.062	-0.017	0.000578	-0.219	-0.422	-0.017	0.034	0.072	-0.047	0.191	0.236	0.244	-0.02	0.507	0.0697	0.223	0.011	0.436	0.0395	0.0734707	-0.018	-0.294	0.259	0.899	-0.163	-0.464	0.137	0.286	0.015	-0.36	0.389	0.938	-0.197	-0.642	0.248	0.385	-0.56	-1.204	0.084	0.0881	0.367	0.177	-0.214	0.567	0.374	-0.15	-0.531	0.232
M-HDL-TG	0.031	0.01	0.052	0.00387	-0.147	-0.337	0.043	0.129	0.02	-0.093	0.133	0.722	0.261	0.016	0.506	0.037	-0.01	-0.208	0.188	0.919	0.0466432	0.091	-0.168	0.35	0.491	0.092	-0.19	0.374	0.522	-0.149	-0.5	0.202	0.403	0.141	-0.276	0.558	0.506	0.027	-0.576	0.631	0.929	0.657	-0.13	-0.495	0.235	0.484	-0.159	-0.516	0.198
S-HDL-P	0.023	-0.001	0.048	0.0623	0.147	-0.071	0.364	0.185	-0.148	-0.274	-0.022	0.0217	0.161	-0.118	0.439	0.258	-0.038	-0.262	0.187	0.741	0.307536	0.098	-0.2	0.395	0.519	0.197	-0.126	0.52	0.232	0.112	-0.29	0.515	0.583	0.228	-0.251	0.706	0.35	-0.121	-0.813	0.571	0.731	0.792	0.259	-0.162	0.679	0.227	0.151	-0.26	0.562
S-HDL-L	0.019	-0.005	0.044	0.126	0.119	-0.1	0.338	0.287	-0.15	-0.277	-0.022	0.0213	0.162	-0.119	0.443	0.257	-0.031	-0.257	0.196	0.789	0.330177	0.097	-0.202	0.395	0.526	0.198	-0.127	0.523	0.231	0.121	-0.284	0.525	0.557	0.232	-0.249	0.713	0.344	-0.151	-0.846	0.545	0.671	0.766	0.26	-0.163	0.683	0.227	0.143	-0.27	0.557
S-HDL-PL	0.03	0.007	0.054	0.0113	0.509	0.304	0.714	1.57e-06	-0.049	-0.172	0.074	0.432	0.064	-0.205	0.333	0.639	0.034	-0.183	0.251	0.76	0.890074	-0.027	-0.316	0.261	0.853	-0.09	-0.404	0.223	0.573	-0.021	-0.412	0.369	0.916	-0.183	-0.647	0.281	0.439	-0.147	-0.819	0.524	0.667	0.96	0.204	-0.204	0.612	0.327	0.127	-0.272	0.525
S-HDL-C	-0.014	-0.038	0.011	0.277	-0.403	-0.618	-0.188	0.000261	-0.179	-0.309	-0.05	0.00675	0.204	-0.083	0.491	0.163	-0.047	-0.278	0.185	0.691	0.169829	0.165	-0.131	0.46	0.274	0.377	0.056	0.698	0.0214	0.238	-0.162	0.637	0.243	0.508	0.033	0.983	0.0361	-0.244	-0.931	0.444	0.486	0.07	0.238	-0.183	0.659	0.268	0.081	-0.331	0.492
S-HDL-CE	-0.018	-0.042	0.006	0.147	-0.537	-0.745	-0.328	6.25e-07	-0.172	-0.299	-0.044	0.00858	0.213	-0.069	0.496	0.139	-0.06	-0.288	0.168	0.606	0.116883	0.178	-0.111	0.467	0.227	0.41	0.096	0.724	0.0107	0.255	-0.137	0.646	0.202	0.557	0.092	1.023	0.0191	-0.242	-0.915	0.432	0.481	0.03	0.226	-0.188	0.64	0.285	0.071	-0.333	0.476
S-HDL-FC	0.011	-0.013	0.036	0.367	0.378	0.159	0.598	0.000774	-0.116	-0.247	0.014	0.0799	0.055	-0.231	0.341	0.705	0.034	-0.197	0.265	0.773	0.92253	0.019	-0.285	0.324	0.902	0.036	-0.295	0.367	0.832	0.039	-0.373	0.451	0.852	0.029	-0.461	0.519	0.909	-0.123	-0.832	0.586	0.733	0.998	0.164	-0.265	0.593	0.453	0.078	-0.342	0.497
S-HDL-TG	0.064	0.043	0.084	1.51e-09	0.245	0.058	0.432	0.0103	-0.12	-0.232	-0.009	0.0345	0.028	-0.216	0.273	0.819	-0.206	-0.403	-0.009	0.0409	0.0431091	0.157	-0.097	0.41	0.225	0.308	0.032	0.583	0.0286	-0.027	-0.369	0.316	0.879	0.438	0.031	0.846	0.0351	0.688	0.098	1.278	0.0223	0.022	-0.045	-0.406	0.316	0.807	0.141	-0.212	0.494
XXL-VLDL-PL-PC	0.019	-0.004	0.043	0.0994	0.106	-0.101	0.313	0.315	0.057	-0.062	0.176	0.347	0.262	-0.002	0.526	0.0514	0.108	-0.104	0.321	0.317	0.142608	0.067	-0.214	0.348	0.64	-0.122	-0.427	0.184	0.435	0.067	-0.314	0.448	0.729	0.155	-0.297	0.608	0.5	-0.285	-0.94	0.37	0.393	0.506	0.132	-0.263	0.527	0.512	-0.106	-0.492	0.28
XXL-VLDL-C-PC	-0.001	-0.025	0.023	0.91	-0.659	-0.863	-0.456	5.5e-10	0.071	-0.054	0.196	0.267	0.187	-0.088	0.462	0.182	0.052	-0.17	0.274	0.644	0.391942	0.218	-0.071	0.508	0.139	0.096	-0.219	0.411	0.55	-0.05	-0.443	0.342	0.801	0.401	-0.065	0.867	0.0918	0.103	-0.572	0.777	0.764	0.31	-0.188	-0.602	0.226	0.372	-0.133	-0.538	0.271
XXL-VLDL-CE-PC	-0.022	-0.045	0.002	0.0727	-0.828	-1.023	-0.634	1.01e-15	0.083	-0.041	0.206	0.188	0.188	-0.082	0.457	0.173	0.066	-0.151	0.284	0.55	0.383987	0.184	-0.102	0.47	0.207	0.107	-0.204	0.417	0.499	-0.127	-0.514	0.259	0.518	0.358	-0.102	0.818	0.127	0.007	-0.658	0.672	0.984	0.295	-0.283	-0.692	0.125	0.173	-0.241	-0.64	0.158
XXL-VLDL-FC-PC	0.051	0.028	0.074	2.18e-05	0.164	-0.048	0.376	0.129	-0.002	-0.127	0.123	0.975	0.075	-0.2	0.35	0.593	-0.014	-0.236	0.207	0.898	0.780617	0.176	-0.113	0.465	0.233	0.011	-0.303	0.325	0.946	0.176	-0.216	0.567	0.378	0.271	-0.194	0.736	0.253	0.286	-0.387	0.959	0.405	0.581	0.167	-0.24	0.575	0.42	0.222	-0.176	0.62
XXL-VLDL-TG-PC	-0.006	-0.03	0.018	0.635	0.521	0.313	0.73	1.34e-06	-0.08	-0.205	0.044	0.205	-0.253	-0.527	0.021	0.0707	-0.083	-0.304	0.138	0.46	0.184659	-0.209	-0.5	0.082	0.159	-0.038	-0.354	0.279	0.815	0.019	-0.376	0.413	0.926	-0.396	-0.864	0.073	0.0976	0.015	-0.662	0.693	0.965	0.3	0.112	-0.301	0.526	0.594	0.151	-0.253	0.555
XL-VLDL-PL-PC	0.009	-0.013	0.03	0.417	-0.499	-0.685	-0.314	2.02e-07	-0.018	-0.129	0.094	0.754	0.159	-0.087	0.405	0.205	0.007	-0.191	0.205	0.945	0.358223	0.154	-0.106	0.415	0.244	0.098	-0.185	0.381	0.496	0.359	0.006	0.711	0.046	0.392	-0.026	0.811	0.0663	0.177	-0.429	0.783	0.566	0.278	0.253	-0.115	0.622	0.178	0.17	-0.191	0.53
XL-VLDL-C-PC	-0.037	-0.059	-0.016	0.000812	-0.601	-0.788	-0.414	6.55e-10	0.088	-0.026	0.203	0.13	-0.024	-0.277	0.229	0.852	0.145	-0.058	0.349	0.162	0.221001	-0.128	-0.394	0.138	0.345	-0.222	-0.511	0.067	0.132	-0.257	-0.617	0.103	0.161	-0.195	-0.623	0.233	0.37	-0.056	-0.675	0.563	0.859	0.661	-0.336	-0.719	0.047	0.0858	-0.305	-0.68	0.069
XL-VLDL-CE-PC	-0.026	-0.046	-0.006	0.0103	-0.387	-0.563	-0.211	1.93e-05	0.106	0.002	0.21	0.0459	-0.03	-0.263	0.202	0.798	0.109	-0.079	0.296	0.254	0.329645	-0.115	-0.359	0.129	0.354	-0.148	-0.413	0.117	0.273	-0.379	-0.71	-0.049	0.0246	-0.159	-0.552	0.234	0.426	0.008	-0.561	0.577	0.978	0.333	-0.379	-0.73	-0.029	0.034	-0.294	-0.636	0.049
XL-VLDL-FC-PC	-0.02	-0.042	0.002	0.0681	-0.612	-0.799	-0.425	3.4e-10	0.042	-0.072	0.156	0.473	0.059	-0.195	0.314	0.646	0.093	-0.112	0.299	0.373	0.665186	-0.075	-0.342	0.192	0.582	-0.137	-0.427	0.154	0.356	0.098	-0.263	0.46	0.593	-0.023	-0.453	0.406	0.915	-0.082	-0.704	0.54	0.795	0.79	0.02	-0.361	0.402	0.916	-0.05	-0.423	0.323
XL-VLDL-TG-PC	0.024	0.002	0.046	0.0295	0.683	0.502	0.865	8.57e-13	-0.059	-0.171	0.054	0.305	-0.055	-0.304	0.194	0.665	-0.113	-0.314	0.088	0.269	0.530003	0.026	-0.238	0.29	0.848	0.123	-0.164	0.41	0.401	0.03	-0.328	0.387	0.87	-0.033	-0.457	0.392	0.881	-0.039	-0.654	0.576	0.901	0.934	0.137	-0.241	0.515	0.475	0.153	-0.217	0.522
L-VLDL-PL-PC	0.007	-0.013	0.028	0.493	-0.452	-0.631	-0.273	9.92e-07	-0.09	-0.201	0.021	0.11	0.173	-0.063	0.409	0.151	-0.167	-0.357	0.024	0.0863	0.00719169	0.309	0.06	0.557	0.015	0.384	0.114	0.654	0.00536	0.466	0.131	0.802	0.00662	0.545	0.146	0.945	0.00757	0.318	-0.26	0.896	0.28	0.03	-0.038	-0.391	0.315	0.832	-0.031	-0.376	0.314
L-VLDL-C-PC	-0.01	-0.03	0.01	0.33	-0.333	-0.508	-0.158	0.000213	0.086	-0.021	0.193	0.114	0.03	-0.201	0.261	0.798	0.057	-0.129	0.243	0.548	0.830555	0.115	-0.125	0.356	0.347	-0.054	-0.316	0.208	0.685	-0.263	-0.589	0.063	0.114	-0.03	-0.417	0.358	0.88	-0.024	-0.585	0.536	0.932	0.127	-0.361	-0.707	-0.016	0.0401	-0.268	-0.605	0.069
L-VLDL-CE-PC	-0.039	-0.062	-0.016	0.000936	-0.39	-0.592	-0.187	0.000179	0.119	-0.005	0.244	0.0594	-0.105	-0.375	0.166	0.447	0.089	-0.129	0.306	0.424	0.297076	-0.031	-0.31	0.247	0.825	-0.19	-0.492	0.113	0.219	-0.428	-0.806	-0.051	0.0261	-0.32	-0.768	0.128	0.161	-0.195	-0.844	0.453	0.554	0.113	-0.494	-0.896	-0.092	0.0161	-0.42	-0.813	-0.027
L-VLDL-FC-PC	0.039	0.019	0.06	0.000235	-0.073	-0.261	0.116	0.45	-0.01	-0.121	0.102	0.863	0.22	-0.021	0.461	0.0729	-0.021	-0.215	0.173	0.829	0.086815	0.28	0.024	0.536	0.0324	0.182	-0.097	0.46	0.2	0.129	-0.218	0.475	0.466	0.431	0.018	0.843	0.0406	0.251	-0.346	0.847	0.409	0.236	0.03	-0.332	0.392	0.87	0.105	-0.249	0.459
L-VLDL-TG-PC	0.008	-0.013	0.028	0.477	0.437	0.256	0.618	2.91e-06	-0.058	-0.17	0.053	0.304	-0.074	-0.313	0.165	0.542	-0.01	-0.203	0.182	0.916	0.806335	-0.191	-0.444	0.061	0.137	-0.05	-0.324	0.225	0.723	0.128	-0.214	0.469	0.462	-0.116	-0.522	0.291	0.576	-0.06	-0.648	0.527	0.84	0.277	0.355	-0.004	0.714	0.0523	0.264	-0.087	0.615
M-VLDL-PL-PC	-0.05	-0.074	-0.027	2.34e-05	-0.335	-0.544	-0.127	0.00168	0	-0.127	0.126	0.995	0.061	-0.212	0.334	0.661	0.177	-0.043	0.398	0.115	0.259857	-0.148	-0.435	0.139	0.312	-0.153	-0.465	0.159	0.336	-0.028	-0.417	0.361	0.888	-0.348	-0.81	0.114	0.14	-0.462	-1.131	0.207	0.175	0.544	-0.197	-0.602	0.207	0.339	-0.331	-0.726	0.064
M-VLDL-C-PC	-0.052	-0.073	-0.031	2.29e-06	-0.816	-0.993	-0.638	6.78e-18	0.088	-0.026	0.202	0.13	0.156	-0.091	0.404	0.215	0.156	-0.044	0.356	0.125	0.254569	-0.057	-0.322	0.209	0.675	-0.135	-0.424	0.153	0.357	-0.117	-0.476	0.242	0.523	-0.176	-0.603	0.251	0.418	-0.337	-0.955	0.281	0.284	0.829	-0.342	-0.717	0.034	0.0742	-0.44	-0.807	-0.073
M-VLDL-CE-PC	-0.058	-0.078	-0.037	1.12e-07	-0.813	-0.989	-0.638	4.4e-18	0.09	-0.023	0.204	0.117	0.106	-0.14	0.353	0.398	0.166	-0.032	0.365	0.101	0.251109	-0.104	-0.367	0.159	0.436	-0.176	-0.462	0.11	0.227	-0.113	-0.469	0.243	0.533	-0.251	-0.674	0.172	0.245	-0.376	-0.988	0.237	0.228	0.713	-0.292	-0.666	0.082	0.125	-0.41	-0.776	-0.045
M-VLDL-FC-PC	0.029	0.008	0.05	0.00662	0.026	-0.163	0.214	0.789	-0.016	-0.129	0.096	0.778	0.228	-0.014	0.471	0.0649	-0.056	-0.252	0.139	0.572	0.0416903	0.227	-0.028	0.483	0.0805	0.197	-0.08	0.474	0.163	-0.013	-0.358	0.332	0.941	0.359	-0.051	0.77	0.0861	0.198	-0.396	0.792	0.512	0.274	-0.219	-0.578	0.139	0.23	-0.123	-0.473	0.228
M-VLDL-TG-PC	0.055	0.033	0.076	8.53e-07	0.782	0.601	0.963	4.18e-16	-0.078	-0.194	0.038	0.185	-0.149	-0.401	0.102	0.243	-0.168	-0.371	0.034	0.103	0.233318	0.075	-0.193	0.343	0.582	0.146	-0.145	0.437	0.326	0.109	-0.254	0.472	0.556	0.214	-0.217	0.646	0.329	0.377	-0.248	1.001	0.236	0.783	0.337	-0.042	0.717	0.0814	0.447	0.076	0.818
S-VLDL-PL-PC	-0.019	-0.043	0.004	0.106	0.387	0.18	0.594	0.000273	-0.006	-0.132	0.12	0.925	-0.094	-0.369	0.181	0.503	0.082	-0.14	0.304	0.47	0.379493	-0.075	-0.362	0.211	0.606	-0.084	-0.395	0.228	0.598	-0.096	-0.484	0.292	0.628	-0.324	-0.786	0.137	0.168	-0.373	-1.041	0.295	0.273	0.724	-0.053	-0.46	0.355	0.8	-0.143	-0.541	0.255
S-VLDL-C-PC	-0.055	-0.076	-0.034	6.4e-07	-0.784	-0.965	-0.603	2.97e-16	0.032	-0.083	0.147	0.59	0.148	-0.105	0.401	0.25	0.176	-0.028	0.38	0.0901	0.21394	-0.043	-0.31	0.224	0.753	-0.099	-0.389	0.191	0.504	0.164	-0.197	0.526	0.372	-0.104	-0.533	0.326	0.635	-0.472	-1.093	0.15	0.136	0.409	-0.126	-0.505	0.254	0.515	-0.283	-0.654	0.088
S-VLDL-CE-PC	-0.052	-0.073	-0.03	2.9e-06	-0.812	-0.992	-0.633	1.89e-17	0.036	-0.079	0.151	0.536	0.135	-0.118	0.388	0.295	0.171	-0.034	0.375	0.101	0.242361	-0.048	-0.315	0.218	0.722	-0.107	-0.396	0.183	0.47	0.175	-0.186	0.536	0.341	-0.11	-0.539	0.32	0.615	-0.442	-1.063	0.179	0.163	0.398	-0.094	-0.473	0.286	0.629	-0.244	-0.615	0.128
S-VLDL-FC-PC	-0.044	-0.066	-0.022	9.5e-05	-0.12	-0.32	0.08	0.238	-0.018	-0.138	0.101	0.765	0.15	-0.111	0.411	0.26	0.11	-0.1	0.321	0.304	0.447894	0.022	-0.252	0.295	0.876	0.014	-0.283	0.311	0.924	-0.007	-0.378	0.363	0.968	-0.001	-0.441	0.439	0.997	-0.39	-1.026	0.246	0.229	0.868	-0.271	-0.656	0.114	0.167	-0.384	-0.76	-0.008
S-VLDL-TG-PC	0.059	0.037	0.08	1.6e-07	0.686	0.499	0.873	2.88e-12	-0.03	-0.148	0.088	0.619	-0.125	-0.383	0.133	0.342	-0.192	-0.4	0.016	0.0701	0.185421	0.059	-0.211	0.329	0.667	0.116	-0.177	0.41	0.437	-0.14	-0.506	0.225	0.451	0.175	-0.26	0.61	0.429	0.548	-0.081	1.177	0.0873	0.323	0.136	-0.248	0.52	0.488	0.311	-0.064	0.687
XS-VLDL-PL-PC	-0.052	-0.074	-0.03	2.98e-06	-0.917	-1.093	-0.741	4.45e-22	0.048	-0.071	0.166	0.427	0.339	0.084	0.594	0.00934	0.181	-0.025	0.387	0.0847	0.0273042	-0.066	-0.333	0.201	0.629	0.038	-0.252	0.328	0.796	-0.031	-0.392	0.331	0.867	-0.135	-0.564	0.295	0.538	-0.656	-1.278	-0.035	0.0385	0.324	0.099	-0.278	0.476	0.607	-0.251	-0.619	0.118
XS-VLDL-C-PC	-0.039	-0.062	-0.016	0.00109	-0.548	-0.75	-0.346	1.68e-07	0.074	-0.049	0.196	0.239	0.112	-0.156	0.38	0.412	0.252	0.036	0.468	0.0226	0.0655291	-0.127	-0.41	0.155	0.375	-0.238	-0.545	0.068	0.127	0.185	-0.197	0.567	0.343	-0.307	-0.761	0.147	0.185	-0.743	-1.4	-0.086	0.0267	0.038	-0.147	-0.551	0.257	0.475	-0.242	-0.636	0.153
XS-VLDL-CE-PC	-0.024	-0.048	-0.001	0.0391	-0.462	-0.664	-0.26	9.37e-06	0.069	-0.052	0.19	0.263	0.036	-0.231	0.303	0.791	0.193	-0.022	0.408	0.0788	0.162192	-0.128	-0.408	0.152	0.37	-0.241	-0.545	0.063	0.12	0.22	-0.159	0.599	0.255	-0.3	-0.75	0.15	0.191	-0.48	-1.131	0.172	0.149	0.066	-0.125	-0.524	0.274	0.538	-0.147	-0.537	0.243
XS-VLDL-FC-PC	-0.058	-0.081	-0.036	5.13e-07	-0.454	-0.655	-0.253	1.14e-05	0.04	-0.086	0.165	0.533	0.275	0.006	0.545	0.0449	0.269	0.052	0.486	0.0151	0.0310162	-0.042	-0.32	0.235	0.765	-0.072	-0.374	0.23	0.639	-0.047	-0.423	0.329	0.805	-0.125	-0.572	0.321	0.581	-1.073	-1.719	-0.426	0.0012	0.041	-0.117	-0.517	0.283	0.565	-0.375	-0.766	0.016
XS-VLDL-TG-PC	0.056	0.034	0.078	6.57e-07	0.878	0.696	1.06	2.03e-19	-0.084	-0.203	0.035	0.167	-0.248	-0.508	0.012	0.0611	-0.295	-0.504	-0.085	0.00594	0.0171715	0.137	-0.133	0.408	0.319	0.184	-0.11	0.478	0.219	-0.142	-0.509	0.224	0.445	0.32	-0.115	0.755	0.149	0.925	0.295	1.555	0.00409	0.018	0.08	-0.307	0.466	0.686	0.318	-0.06	0.695
IDL-PL-PC	-0.017	-0.041	0.006	0.151	0.33	0.119	0.54	0.00222	-0.088	-0.215	0.038	0.171	-0.376	-0.652	-0.101	0.00753	-0.156	-0.378	0.067	0.169	0.0256255	0.139	-0.15	0.428	0.345	0.175	-0.139	0.489	0.273	0.316	-0.076	0.707	0.113	0.103	-0.362	0.568	0.664	0.673	0	1.345	0.0499	0.355	0.296	-0.114	0.706	0.157	0.28	-0.121	0.68
IDL-C-PC	-0.045	-0.068	-0.022	0.000144	-1.112	-1.29	-0.934	1.45e-29	0.081	-0.044	0.205	0.203	0.486	0.218	0.754	0.000417	0.353	0.137	0.57	0.00144	0.000412788	-0.176	-0.457	0.105	0.219	-0.153	-0.458	0.152	0.325	0.029	-0.351	0.41	0.88	-0.2	-0.652	0.253	0.386	-1.152	-1.806	-0.497	0.0006	0.017	-0.035	-0.434	0.364	0.864	-0.364	-0.753	0.026
IDL-CE-PC	-0.012	-0.036	0.012	0.314	-0.805	-1.005	-0.605	2.49e-14	0.045	-0.084	0.173	0.494	0.41	0.133	0.688	0.0039	0.275	0.051	0.499	0.0163	0.00727556	-0.201	-0.492	0.09	0.175	-0.154	-0.47	0.162	0.339	-0.024	-0.417	0.37	0.906	-0.112	-0.58	0.356	0.638	-0.93	-1.608	-0.253	0.00723	0.122	-0.026	-0.44	0.388	0.901	-0.208	-0.613	0.196
IDL-FC-PC	-0.074	-0.097	-0.051	9.18e-10	-0.939	-1.134	-0.744	2.84e-19	0.093	-0.038	0.224	0.163	0.306	0.024	0.588	0.0337	0.265	0.037	0.492	0.0228	0.0354242	-0.018	-0.311	0.274	0.902	-0.053	-0.371	0.264	0.742	0.103	-0.292	0.499	0.608	-0.226	-0.696	0.245	0.346	-0.803	-1.484	-0.122	0.0209	0.173	-0.028	-0.445	0.388	0.894	-0.404	-0.811	0.003
IDL-TG-PC	0.053	0.03	0.076	7.29e-06	1.086	0.907	1.265	2.82e-28	-0.061	-0.185	0.064	0.339	-0.408	-0.678	-0.138	0.00312	-0.331	-0.548	-0.113	0.00298	0.00241374	0.147	-0.133	0.428	0.302	0.113	-0.192	0.417	0.467	-0.12	-0.5	0.259	0.533	0.183	-0.268	0.634	0.426	1.031	0.378	1.683	0.00205	0.026	-0.047	-0.444	0.35	0.817	0.306	-0.082	0.695
L-LDL-PL-PC	0.031	0.007	0.055	0.0104	1.168	0.99	1.347	6.47e-32	-0.042	-0.171	0.087	0.522	-0.465	-0.74	-0.189	0.000992	-0.137	-0.359	0.085	0.224	0.00346689	-0.096	-0.387	0.194	0.514	-0.127	-0.442	0.188	0.429	-0.105	-0.498	0.287	0.598	-0.098	-0.565	0.368	0.679	0.064	-0.611	0.739	0.853	0.969	0.083	-0.327	0.492	0.692	0.337	-0.063	0.737
L-LDL-C-PC	-0.044	-0.067	-0.021	0.000243	-1.244	-1.417	-1.072	2.46e-37	0.048	-0.079	0.176	0.455	0.491	0.217	0.765	0.000487	0.24	0.019	0.461	0.0337	0.0017495	-0.043	-0.33	0.244	0.767	0.015	-0.297	0.327	0.924	0.088	-0.3	0.477	0.655	-0.043	-0.505	0.419	0.855	-0.697	-1.365	-0.029	0.0409	0.355	0.006	-0.401	0.413	0.977	-0.332	-0.729	0.066
L-LDL-CE-PC	-0.024	-0.048	0	0.0479	-1.18	-1.359	-1.001	3.31e-32	0.03	-0.099	0.159	0.65	0.536	0.26	0.812	0.000156	0.19	-0.032	0.412	0.0937	0.000641807	-0.023	-0.314	0.267	0.874	0.042	-0.274	0.357	0.796	0.026	-0.367	0.42	0.896	0.066	-0.402	0.534	0.781	-0.577	-1.254	0.1	0.0947	0.584	0.023	-0.39	0.436	0.913	-0.275	-0.679	0.128
L-LDL-FC-PC	-0.059	-0.082	-0.036	8.08e-07	-0.162	-0.374	0.05	0.134	0.055	-0.072	0.182	0.397	-0.151	-0.427	0.125	0.284	0.144	-0.078	0.367	0.203	0.06428	-0.06	-0.348	0.229	0.685	-0.08	-0.393	0.234	0.617	0.187	-0.204	0.577	0.348	-0.332	-0.796	0.133	0.161	-0.348	-1.02	0.324	0.309	0.336	-0.052	-0.465	0.361	0.805	-0.163	-0.566	0.24
L-LDL-TG-PC	0.042	0.019	0.065	0.000314	0.957	0.773	1.141	5.01e-22	-0.04	-0.164	0.084	0.523	-0.374	-0.643	-0.106	0.00641	-0.257	-0.473	-0.04	0.0203	0.0115822	0.146	-0.132	0.424	0.303	0.081	-0.221	0.383	0.599	-0.05	-0.426	0.327	0.796	0.148	-0.3	0.595	0.517	1.02	0.372	1.667	0.00211	0.043	-0.076	-0.471	0.319	0.704	0.235	-0.151	0.621
M-LDL-PL-PC	0.037	0.014	0.061	0.00209	1.132	0.952	1.313	6.94e-30	-0.028	-0.157	0.101	0.671	-0.414	-0.691	-0.137	0.00349	-0.138	-0.362	0.085	0.224	0.0122166	-0.082	-0.371	0.207	0.579	-0.118	-0.432	0.196	0.462	-0.11	-0.501	0.282	0.582	-0.16	-0.625	0.305	0.5	0.266	-0.407	0.939	0.437	0.851	0.003	-0.407	0.413	0.989	0.292	-0.108	0.693
M-LDL-C-PC	-0.04	-0.062	-0.017	0.000554	-1.135	-1.306	-0.965	8.11e-33	0.035	-0.088	0.158	0.579	0.437	0.171	0.703	0.00134	0.196	-0.018	0.411	0.0726	0.00494437	-0.024	-0.301	0.253	0.864	0.035	-0.266	0.335	0.821	0.069	-0.306	0.443	0.719	0.044	-0.401	0.489	0.847	-0.676	-1.32	-0.031	0.0399	0.349	0.011	-0.382	0.404	0.955	-0.301	-0.685	0.084
M-LDL-CE-PC	-0.031	-0.053	-0.008	0.00793	-1.138	-1.306	-0.969	1.15e-33	0.028	-0.094	0.15	0.655	0.465	0.203	0.727	0.000551	0.16	-0.052	0.371	0.138	0.00213539	0.021	-0.254	0.296	0.882	0.073	-0.226	0.372	0.631	0.044	-0.328	0.416	0.816	0.111	-0.331	0.554	0.621	-0.501	-1.141	0.139	0.124	0.597	0	-0.389	0.39	0.999	-0.293	-0.674	0.088
M-LDL-FC-PC	0.003	-0.02	0.026	0.778	0.938	0.756	1.12	1.07e-21	-0.006	-0.129	0.116	0.918	-0.444	-0.705	-0.183	0.000893	-0.047	-0.257	0.164	0.662	0.00137318	-0.12	-0.398	0.158	0.396	-0.148	-0.45	0.154	0.335	0.021	-0.355	0.397	0.911	-0.247	-0.694	0.2	0.278	0.009	-0.638	0.656	0.978	0.779	0.024	-0.368	0.416	0.903	0.221	-0.162	0.604
M-LDL-TG-PC	0.031	0.008	0.053	0.00848	0.737	0.547	0.928	2.17e-13	-0.034	-0.157	0.089	0.586	-0.321	-0.587	-0.055	0.0182	-0.223	-0.438	-0.009	0.0412	0.0338957	0.192	-0.083	0.467	0.17	0.116	-0.182	0.415	0.444	0.024	-0.347	0.396	0.897	0.165	-0.276	0.607	0.462	1.12	0.481	1.759	0.000635	0.021	-0.031	-0.422	0.361	0.878	0.209	-0.174	0.591
S-LDL-PL-PC	0.032	0.009	0.055	0.00663	1.106	0.928	1.284	2.13e-29	0.005	-0.121	0.13	0.941	-0.403	-0.673	-0.132	0.00367	-0.07	-0.288	0.149	0.531	0.00867693	-0.152	-0.436	0.132	0.293	-0.226	-0.535	0.083	0.151	-0.144	-0.528	0.241	0.463	-0.267	-0.724	0.19	0.251	0.099	-0.562	0.761	0.768	0.675	0.039	-0.363	0.441	0.849	0.254	-0.139	0.647
S-LDL-C-PC	-0.047	-0.07	-0.023	0.000122	-1.198	-1.377	-1.02	2.84e-33	0.031	-0.098	0.16	0.637	0.42	0.14	0.699	0.00334	0.177	-0.049	0.402	0.124	0.012023	0.024	-0.267	0.314	0.873	0.095	-0.221	0.411	0.554	0.109	-0.284	0.503	0.585	0.05	-0.418	0.518	0.834	-0.617	-1.294	0.06	0.0738	0.414	-0.031	-0.444	0.382	0.883	-0.331	-0.734	0.072
S-LDL-CE-PC	-0.036	-0.058	-0.013	0.00225	-1.175	-1.344	-1.006	3.16e-35	0.012	-0.111	0.135	0.849	0.43	0.164	0.696	0.0016	0.133	-0.082	0.347	0.225	0.00563289	0.058	-0.221	0.336	0.684	0.131	-0.172	0.434	0.395	0.084	-0.293	0.461	0.662	0.131	-0.317	0.58	0.564	-0.419	-1.067	0.23	0.205	0.62	-0.011	-0.405	0.383	0.958	-0.29	-0.675	0.095
S-LDL-FC-PC	-0.007	-0.031	0.017	0.564	0.855	0.661	1.05	1.29e-16	0.051	-0.075	0.177	0.426	-0.373	-0.644	-0.102	0.00711	0.036	-0.183	0.254	0.75	0.00417715	-0.154	-0.442	0.134	0.294	-0.217	-0.53	0.096	0.174	0.015	-0.375	0.405	0.94	-0.363	-0.827	0.1	0.124	-0.3	-0.971	0.37	0.379	0.474	-0.056	-0.463	0.352	0.789	0.099	-0.299	0.497
S-LDL-TG-PC	0.05	0.027	0.072	2.02e-05	0.796	0.605	0.987	3.13e-15	-0.068	-0.19	0.055	0.279	-0.272	-0.541	-0.003	0.0473	-0.269	-0.486	-0.052	0.0153	0.0321134	0.173	-0.103	0.448	0.219	0.125	-0.175	0.424	0.414	-0.051	-0.425	0.322	0.787	0.225	-0.218	0.669	0.319	1.241	0.599	1.883	0.000168	0.005	-0.017	-0.41	0.376	0.931	0.282	-0.102	0.666
XL-HDL-PL-PC	-0.06	-0.085	-0.036	1.76e-06	-0.161	-0.385	0.063	0.159	0.072	-0.062	0.206	0.29	-0.045	-0.34	0.25	0.765	0.103	-0.135	0.341	0.396	0.491436	-0.056	-0.362	0.249	0.717	0.003	-0.329	0.335	0.987	-0.142	-0.556	0.272	0.5	-0.382	-0.874	0.11	0.128	-0.266	-0.977	0.446	0.463	0.607	-0.071	-0.508	0.365	0.749	-0.189	-0.615	0.238
XL-HDL-C-PC	0.052	0.026	0.078	0.000102	0.104	-0.131	0.338	0.387	-0.023	-0.163	0.117	0.748	-0.008	-0.317	0.301	0.958	-0.059	-0.308	0.189	0.639	0.874804	0.114	-0.205	0.434	0.482	0.018	-0.329	0.366	0.917	0.286	-0.147	0.719	0.195	0.416	-0.099	0.93	0.113	0.031	-0.713	0.776	0.934	0.483	0.075	-0.381	0.531	0.746	0.215	-0.231	0.661
XL-HDL-CE-PC	0.067	0.042	0.092	1.6e-07	0.274	0.047	0.501	0.0182	-0.085	-0.221	0.052	0.224	-0.094	-0.391	0.203	0.535	-0.23	-0.469	0.01	0.0599	0.153476	0.196	-0.115	0.506	0.216	0.098	-0.239	0.435	0.568	0.361	-0.059	0.781	0.0916	0.44	-0.059	0.94	0.0836	0.36	-0.362	1.083	0.328	0.362	0.096	-0.347	0.54	0.67	0.315	-0.118	0.748
XL-HDL-FC-PC	-0.028	-0.055	-0.001	0.0439	-0.451	-0.69	-0.212	0.000243	0.168	0.025	0.311	0.0214	0.24	-0.074	0.554	0.133	0.465	0.212	0.718	0.000347	0.00135385	-0.196	-0.525	0.134	0.244	-0.22	-0.578	0.138	0.228	-0.125	-0.571	0.322	0.583	0.06	-0.471	0.59	0.826	-0.924	-1.692	-0.156	0.0184	0.203	-0.036	-0.503	0.431	0.88	-0.216	-0.672	0.241
XL-HDL-TG-PC	0.044	0.018	0.07	0.000848	0.038	-0.195	0.272	0.747	-0.105	-0.245	0.036	0.145	0.244	-0.06	0.548	0.116	-0.091	-0.336	0.154	0.466	0.0630335	0.037	-0.28	0.353	0.821	0.027	-0.317	0.371	0.877	-0.186	-0.614	0.243	0.395	0.251	-0.258	0.76	0.332	0.665	-0.071	1.402	0.0766	0.284	-0.154	-0.608	0.3	0.504	-0.104	-0.548	0.339
L-HDL-PL-PC	0.083	0.06	0.105	2.37e-12	0.012	-0.201	0.226	0.909	-0.19	-0.316	-0.064	0.00325	0.162	-0.113	0.437	0.248	-0.288	-0.51	-0.067	0.0109	0.000823604	0.025	-0.264	0.315	0.863	0.244	-0.071	0.559	0.128	-0.043	-0.435	0.349	0.829	0.325	-0.141	0.79	0.172	0.045	-0.629	0.719	0.895	0.295	-0.061	-0.475	0.352	0.771	0.118	-0.286	0.522
L-HDL-C-PC	-0.076	-0.1	-0.052	7.7e-10	0.022	-0.2	0.244	0.846	0.219	0.088	0.351	0.00114	-0.124	-0.413	0.165	0.4	0.324	0.092	0.557	0.00643	0.000995429	-0.046	-0.347	0.255	0.763	-0.252	-0.579	0.075	0.131	0.071	-0.336	0.479	0.732	-0.354	-0.839	0.13	0.151	-0.154	-0.855	0.547	0.666	0.288	0.151	-0.28	0.583	0.491	-0.046	-0.468	0.376
L-HDL-CE-PC	-0.059	-0.084	-0.035	3.38e-06	0.203	-0.023	0.428	0.0784	0.209	0.075	0.344	0.00232	-0.197	-0.492	0.098	0.191	0.29	0.052	0.528	0.0172	0.000978142	-0.076	-0.383	0.23	0.625	-0.295	-0.628	0.039	0.083	0.054	-0.361	0.47	0.797	-0.459	-0.953	0.034	0.068	-0.073	-0.787	0.641	0.841	0.161	0.157	-0.283	0.598	0.483	0.039	-0.392	0.469
L-HDL-FC-PC	-0.1	-0.122	-0.078	3.49e-17	-0.327	-0.541	-0.113	0.00282	0.213	0.085	0.341	0.00121	0.03	-0.251	0.311	0.832	0.354	0.128	0.581	0.00227	0.00285148	0.018	-0.277	0.312	0.907	-0.141	-0.461	0.179	0.387	0.095	-0.303	0.494	0.639	-0.111	-0.585	0.363	0.645	-0.292	-0.977	0.394	0.404	0.657	0.123	-0.294	0.54	0.564	-0.203	-0.611	0.205
L-HDL-TG-PC	0.01	-0.017	0.038	0.452	-0.213	-0.455	0.029	0.0842	-0.136	-0.281	0.01	0.0669	0.089	-0.228	0.405	0.582	-0.117	-0.372	0.138	0.366	0.340528	0.143	-0.185	0.471	0.391	0.188	-0.168	0.545	0.299	-0.159	-0.603	0.285	0.481	0.356	-0.171	0.884	0.185	0.523	-0.241	1.286	0.179	0.283	-0.399	-0.867	0.068	0.0936	-0.311	-0.767	0.146
M-HDL-PL-PC	0.025	0.005	0.046	0.0159	0.088	-0.097	0.273	0.351	-0.061	-0.173	0.051	0.287	-0.166	-0.41	0.078	0.182	-0.234	-0.431	-0.037	0.0199	0.060615	0.281	0.033	0.529	0.0265	0.33	0.06	0.6	0.0167	0.151	-0.185	0.487	0.379	0.562	0.162	0.961	0.00597	0.952	0.374	1.53	0.00131	0.005	-0.038	-0.397	0.321	0.836	0.211	-0.14	0.562
M-HDL-C-PC	-0.044	-0.064	-0.023	3.98e-05	-0.058	-0.246	0.13	0.543	0.058	-0.053	0.17	0.305	0.063	-0.186	0.311	0.619	0.247	0.047	0.447	0.0158	0.0370063	-0.232	-0.484	0.021	0.0722	-0.304	-0.579	-0.03	0.0297	0.001	-0.341	0.343	0.995	-0.494	-0.901	-0.088	0.0172	-0.72	-1.308	-0.133	0.0164	0.018	0.193	-0.167	0.552	0.293	-0.062	-0.413	0.29
M-HDL-CE-PC	-0.033	-0.055	-0.012	0.00232	0.07	-0.122	0.262	0.476	0.036	-0.079	0.151	0.539	-0.021	-0.275	0.232	0.868	0.197	-0.007	0.402	0.0588	0.072651	-0.275	-0.532	-0.017	0.0364	-0.343	-0.623	-0.063	0.0164	-0.026	-0.374	0.323	0.885	-0.59	-1.004	-0.176	0.00532	-0.661	-1.26	-0.062	0.0306	0.011	0.212	-0.154	0.578	0.256	0.027	-0.331	0.385
M-HDL-FC-PC	-0.061	-0.085	-0.038	5.76e-07	-0.43	-0.644	-0.216	9.26e-05	0.108	-0.022	0.237	0.102	0.299	0.014	0.585	0.0399	0.318	0.088	0.548	0.00693	0.0166355	-0.024	-0.32	0.272	0.874	-0.087	-0.409	0.235	0.595	0.083	-0.318	0.484	0.685	-0.041	-0.518	0.436	0.866	-0.667	-1.358	0.023	0.058	0.44	0.07	-0.35	0.489	0.744	-0.312	-0.722	0.098
M-HDL-TG-PC	0.054	0.033	0.076	8.91e-07	0.018	-0.178	0.214	0.858	-0.063	-0.181	0.054	0.289	0.061	-0.196	0.318	0.64	-0.206	-0.413	0.001	0.0516	0.0376162	0.19	-0.074	0.454	0.159	0.285	-0.002	0.572	0.0519	-0.083	-0.441	0.274	0.647	0.362	-0.064	0.787	0.0954	0.405	-0.211	1.02	0.197	0.104	-0.303	-0.678	0.071	0.112	-0.071	-0.437	0.294
S-HDL-PL-PC	0.023	0	0.047	0.0483	0.741	0.547	0.936	4.77e-13	0.139	0.015	0.264	0.0287	-0.141	-0.414	0.132	0.311	0.124	-0.097	0.344	0.27	0.107347	-0.219	-0.497	0.06	0.124	-0.486	-0.789	-0.184	0.0017	-0.226	-0.603	0.15	0.238	-0.733	-1.181	-0.285	0.00139	-0.043	-0.691	0.606	0.897	0.004	-0.034	-0.435	0.366	0.866	-0.005	-0.396	0.387
S-HDL-C-PC	-0.041	-0.064	-0.018	0.000432	-0.76	-0.953	-0.567	7.8e-14	-0.101	-0.225	0.023	0.109	0.132	-0.14	0.405	0.341	-0.042	-0.261	0.178	0.71	0.392803	0.151	-0.128	0.43	0.289	0.358	0.055	0.661	0.0208	0.221	-0.157	0.598	0.251	0.53	0.081	0.979	0.0207	-0.233	-0.883	0.416	0.481	0.047	0.08	-0.319	0.479	0.695	-0.03	-0.42	0.36
S-HDL-CE-PC	-0.037	-0.06	-0.014	0.00166	-0.793	-0.984	-0.602	4.61e-15	-0.095	-0.218	0.029	0.132	0.15	-0.122	0.422	0.279	-0.059	-0.278	0.16	0.596	0.258552	0.161	-0.118	0.439	0.257	0.373	0.07	0.675	0.0158	0.225	-0.151	0.602	0.24	0.539	0.092	0.987	0.0183	-0.216	-0.864	0.431	0.512	0.04	0.092	-0.305	0.49	0.649	-0.015	-0.403	0.374
S-HDL-FC-PC	-0.011	-0.035	0.012	0.342	0.621	0.422	0.819	1.95e-09	0.003	-0.121	0.128	0.957	-0.196	-0.466	0.074	0.154	0.148	-0.07	0.366	0.183	0.0228487	-0.15	-0.432	0.133	0.298	-0.291	-0.598	0.016	0.0627	-0.15	-0.533	0.232	0.44	-0.335	-0.789	0.119	0.148	-0.004	-0.662	0.653	0.99	0.447	-0.13	-0.529	0.269	0.521	-0.092	-0.482	0.298
S-HDL-TG-PC	0.06	0.039	0.082	5.58e-08	0.228	0.032	0.424	0.0229	-0.076	-0.193	0.041	0.2	-0.022	-0.282	0.239	0.871	-0.212	-0.423	-0.002	0.0478	0.0871353	0.136	-0.13	0.402	0.317	0.251	-0.038	0.54	0.0889	-0.065	-0.425	0.295	0.723	0.361	-0.067	0.789	0.0982	0.731	0.112	1.35	0.0208	0.056	-0.163	-0.539	0.213	0.395	0.091	-0.277	0.459
VLDL-D	0.062	0.04	0.085	7.89e-08	0.34	0.136	0.544	0.00116	-0.044	-0.169	0.08	0.483	0.041	-0.229	0.31	0.767	-0.131	-0.349	0.086	0.236	0.291304	0.084	-0.198	0.365	0.559	0.122	-0.183	0.428	0.432	-0.099	-0.479	0.282	0.61	0.272	-0.181	0.724	0.238	0.443	-0.211	1.098	0.184	0.473	0.149	-0.253	0.551	0.466	0.292	-0.101	0.684
LDL-D	-0.005	-0.03	0.02	0.684	0.137	-0.084	0.357	0.223	0.037	-0.096	0.171	0.585	-0.063	-0.348	0.222	0.665	0.106	-0.123	0.336	0.363	0.390594	-0.195	-0.493	0.104	0.2	-0.247	-0.571	0.077	0.135	-0.219	-0.623	0.186	0.288	-0.67	-1.151	-0.19	0.00636	-0.377	-1.072	0.319	0.288	0.148	-0.538	-0.963	-0.113	0.0133	-0.345	-0.76	0.071
HDL-D	-0.083	-0.102	-0.065	4.26e-17	-0.483	-0.657	-0.308	9.37e-08	0.194	0.089	0.298	0.000297	0.073	-0.159	0.305	0.536	0.304	0.116	0.491	0.00155	0.00330853	-0.036	-0.281	0.21	0.776	-0.251	-0.517	0.015	0.0646	0.034	-0.298	0.365	0.843	-0.194	-0.588	0.2	0.334	-0.149	-0.719	0.422	0.609	0.234	0.096	-0.249	0.44	0.586	-0.225	-0.561	0.112
Serum-C	-0.041	-0.063	-0.02	0.000185	-1.025	-1.192	-0.859	6.17e-29	0.051	-0.065	0.167	0.389	0.542	0.293	0.79	2.26e-05	0.221	0.021	0.421	0.0307	0.000100119	0.093	-0.172	0.357	0.491	0.097	-0.19	0.385	0.507	0.076	-0.282	0.434	0.677	0.288	-0.138	0.713	0.185	-0.419	-1.035	0.197	0.182	0.428	0.042	-0.328	0.411	0.824	-0.266	-0.627	0.095
VLDL-C	0.024	0.001	0.046	0.0415	-0.499	-0.697	-0.301	1.05e-06	0.009	-0.113	0.131	0.884	0.417	0.156	0.678	0.00184	0.035	-0.176	0.245	0.745	0.00267153	0.1	-0.177	0.377	0.478	0.115	-0.186	0.416	0.453	-0.177	-0.552	0.197	0.353	0.243	-0.202	0.688	0.284	-0.13	-0.774	0.515	0.693	0.419	-0.194	-0.586	0.197	0.33	-0.174	-0.557	0.209
RemNAt-C	-0.004	-0.027	0.019	0.747	-0.907	-1.094	-0.72	1.47e-19	0.035	-0.089	0.159	0.583	0.55	0.288	0.812	4.52e-05	0.142	-0.069	0.354	0.186	0.000145294	0.063	-0.219	0.345	0.662	0.086	-0.22	0.392	0.582	-0.097	-0.478	0.285	0.618	0.197	-0.256	0.651	0.393	-0.39	-1.046	0.266	0.243	0.554	-0.172	-0.569	0.225	0.394	-0.305	-0.693	0.083
LDL-C	-0.027	-0.049	-0.005	0.0159	-1.044	-1.213	-0.875	3.67e-29	0.002	-0.117	0.121	0.972	0.536	0.283	0.789	3.84e-05	0.141	-0.063	0.345	0.175	0.000125472	0.122	-0.146	0.39	0.373	0.204	-0.088	0.495	0.17	0.134	-0.229	0.497	0.469	0.394	-0.037	0.826	0.073	-0.319	-0.943	0.306	0.316	0.267	0.036	-0.341	0.412	0.853	-0.209	-0.577	0.159
HDL-C	-0.077	-0.097	-0.056	7.17e-13	-0.474	-0.662	-0.287	1.01e-06	0.12	0.006	0.233	0.0386	0.152	-0.099	0.404	0.235	0.297	0.094	0.5	0.00425	0.0146744	0.005	-0.258	0.268	0.968	-0.145	-0.431	0.14	0.318	0.133	-0.222	0.489	0.461	-0.083	-0.506	0.34	0.701	-0.29	-0.902	0.322	0.353	0.488	0.227	-0.142	0.595	0.227	-0.16	-0.52	0.2
HDL2-C	-0.075	-0.096	-0.055	5.01e-12	-0.49	-0.681	-0.299	7.1e-07	0.141	0.026	0.257	0.0166	0.189	-0.067	0.445	0.148	0.332	0.126	0.539	0.0017	0.00637633	-0.027	-0.294	0.241	0.845	-0.163	-0.454	0.128	0.271	0.108	-0.255	0.47	0.56	-0.137	-0.568	0.293	0.531	-0.361	-0.984	0.263	0.256	0.472	0.221	-0.154	0.596	0.247	-0.195	-0.562	0.172
HDL3-C	-0.059	-0.081	-0.037	2.56e-07	-0.457	-0.656	-0.257	8.82e-06	-0.012	-0.132	0.109	0.85	0.078	-0.187	0.343	0.564	0.15	-0.064	0.364	0.169	0.376299	0.135	-0.144	0.413	0.342	0.073	-0.229	0.375	0.635	0.31	-0.066	0.687	0.106	0.277	-0.17	0.725	0.224	0.277	-0.37	0.925	0.4	0.564	0.15	-0.244	0.543	0.455	0.003	-0.382	0.388
EstC	-0.041	-0.062	-0.019	0.000243	-1.001	-1.171	-0.831	5.45e-27	0.049	-0.069	0.166	0.416	0.55	0.3	0.801	1.99e-05	0.23	0.028	0.431	0.0259	8.7722e-05	0.078	-0.189	0.344	0.567	0.07	-0.22	0.359	0.636	0.086	-0.275	0.447	0.641	0.27	-0.159	0.699	0.216	-0.485	-1.105	0.136	0.125	0.385	0.069	-0.303	0.442	0.714	-0.263	-0.628	0.101
FreeC	-0.041	-0.062	-0.02	0.000161	-1.05	-1.211	-0.889	9.77e-32	0.056	-0.059	0.17	0.339	0.502	0.258	0.746	6.22e-05	0.192	-0.005	0.388	0.0559	0.000268254	0.126	-0.134	0.386	0.341	0.16	-0.122	0.443	0.265	0.049	-0.303	0.401	0.786	0.32	-0.098	0.739	0.133	-0.244	-0.849	0.361	0.429	0.475	-0.027	-0.39	0.335	0.883	-0.263	-0.617	0.092
Serum-TG	0.055	0.034	0.077	1e-06	0.061	-0.14	0.262	0.55	-0.041	-0.161	0.08	0.505	0.236	-0.025	0.498	0.076	-0.113	-0.324	0.097	0.29	0.0170706	0.159	-0.114	0.431	0.253	0.209	-0.087	0.505	0.167	-0.119	-0.488	0.25	0.526	0.401	-0.038	0.839	0.0731	0.36	-0.274	0.995	0.265	0.162	-0.004	-0.393	0.385	0.985	0.101	-0.279	0.481
VLDL-TG	0.057	0.036	0.078	1.41e-07	0.134	-0.06	0.327	0.174	-0.041	-0.158	0.075	0.484	0.198	-0.054	0.45	0.123	-0.117	-0.32	0.087	0.26	0.0280714	0.145	-0.118	0.407	0.279	0.197	-0.088	0.482	0.176	-0.12	-0.475	0.236	0.507	0.346	-0.076	0.769	0.108	0.279	-0.332	0.891	0.37	0.222	0.026	-0.349	0.401	0.891	0.152	-0.215	0.519
LDL-TG	0.009	-0.014	0.031	0.451	-0.449	-0.646	-0.251	1.01e-05	-0.017	-0.138	0.105	0.786	0.305	0.045	0.564	0.0215	-0.052	-0.261	0.157	0.624	0.0118676	0.225	-0.05	0.499	0.109	0.23	-0.068	0.529	0.13	0.053	-0.319	0.424	0.781	0.344	-0.098	0.785	0.127	0.451	-0.188	1.09	0.166	0.375	-0.071	-0.454	0.312	0.716	-0.092	-0.467	0.282
HDL-TG	0.017	-0.006	0.04	0.145	-0.208	-0.413	-0.003	0.0466	-0.03	-0.153	0.093	0.629	0.227	-0.04	0.494	0.0953	-0.006	-0.221	0.209	0.957	0.145161	0.201	-0.078	0.479	0.157	0.201	-0.102	0.504	0.193	-0.053	-0.43	0.324	0.781	0.395	-0.054	0.843	0.0843	0.488	-0.161	1.136	0.14	0.212	-0.197	-0.594	0.199	0.328	-0.232	-0.619	0.155
DAG	0.032	0.009	0.055	0.00572	0.026	-0.179	0.231	0.802	0.079	-0.044	0.203	0.208	0.332	0.065	0.599	0.0149	0.087	-0.128	0.303	0.425	0.0432386	0.013	-0.265	0.29	0.929	-0.123	-0.425	0.178	0.423	-0.369	-0.745	0.006	0.0539	-0.109	-0.555	0.338	0.633	0.116	-0.53	0.762	0.725	0.233	0.072	-0.325	0.469	0.722	-0.079	-0.467	0.309
DAG-TG	0.02	-0.004	0.044	0.107	-0.019	-0.233	0.195	0.86	0.1	-0.029	0.228	0.127	0.319	0.039	0.599	0.0256	0.082	-0.144	0.308	0.477	0.0706657	0.027	-0.263	0.317	0.855	-0.168	-0.483	0.146	0.294	-0.38	-0.772	0.012	0.0575	-0.271	-0.738	0.195	0.253	-0.082	-0.757	0.592	0.81	0.136	-0.059	-0.474	0.357	0.782	-0.191	-0.597	0.215
TotPG	-0.04	-0.061	-0.018	0.000297	-0.683	-0.864	-0.501	7.96e-13	0.101	-0.013	0.215	0.0817	0.443	0.194	0.691	0.000511	0.234	0.034	0.434	0.0221	0.00163344	0.041	-0.222	0.305	0.758	-0.051	-0.337	0.235	0.727	-0.047	-0.403	0.309	0.795	0.089	-0.334	0.513	0.678	-0.406	-1.019	0.207	0.194	0.682	0.137	-0.231	0.506	0.465	-0.185	-0.545	0.176
TG-PG	0.075	0.054	0.097	2.37e-11	0.504	0.307	0.701	7.37e-07	-0.081	-0.201	0.039	0.185	-0.015	-0.282	0.251	0.91	-0.173	-0.387	0.042	0.115	0.209117	0.025	-0.251	0.301	0.861	0.068	-0.232	0.368	0.656	-0.19	-0.564	0.183	0.317	0.222	-0.222	0.666	0.326	0.39	-0.252	1.033	0.233	0.406	-0.015	-0.406	0.375	0.939	0.191	-0.19	0.573
PC	-0.038	-0.059	-0.017	0.00038	-0.684	-0.863	-0.506	3.18e-13	0.093	-0.02	0.205	0.105	0.414	0.169	0.659	0.000983	0.222	0.024	0.42	0.0277	0.00304515	0.049	-0.211	0.308	0.714	-0.044	-0.326	0.238	0.76	0.022	-0.33	0.373	0.904	0.12	-0.298	0.538	0.574	-0.331	-0.936	0.274	0.282	0.76	0.153	-0.211	0.516	0.409	-0.182	-0.537	0.173
SM	-0.044	-0.063	-0.024	1.95e-05	-0.798	-0.961	-0.636	5.55e-20	0.13	0.025	0.236	0.0155	0.356	0.124	0.588	0.00277	0.254	0.067	0.441	0.00802	0.00397668	-0.01	-0.251	0.232	0.938	-0.063	-0.326	0.2	0.637	-0.153	-0.48	0.174	0.358	0.139	-0.25	0.528	0.484	-1.023	-1.586	-0.46	0.000398	0.006	-0.012	-0.356	0.331	0.945	-0.332	-0.668	0.004
TotCho	-0.048	-0.069	-0.027	7.36e-06	-0.783	-0.957	-0.609	2.7e-17	0.1	-0.012	0.211	0.0804	0.413	0.169	0.657	0.000959	0.253	0.057	0.45	0.0117	0.00217871	0.039	-0.219	0.298	0.765	-0.05	-0.331	0.231	0.728	-0.031	-0.381	0.319	0.862	0.082	-0.334	0.498	0.699	-0.496	-1.097	0.106	0.106	0.537	0.109	-0.254	0.471	0.556	-0.221	-0.575	0.133
ApoA1	-0.068	-0.088	-0.047	3.67e-10	-0.63	-0.813	-0.447	4.59e-11	0.091	-0.022	0.205	0.114	0.325	0.075	0.574	0.0108	0.304	0.104	0.505	0.00307	0.00500067	-0.005	-0.268	0.258	0.97	-0.127	-0.413	0.159	0.384	0.048	-0.308	0.405	0.789	-0.006	-0.429	0.418	0.979	-0.383	-0.996	0.229	0.22	0.655	0.216	-0.151	0.582	0.248	-0.212	-0.57	0.146
ApoB	0.001	-0.021	0.024	0.9	-0.866	-1.051	-0.681	1.98e-18	0.013	-0.109	0.136	0.833	0.554	0.295	0.812	3.15e-05	0.096	-0.112	0.304	0.366	5.96447e-05	0.094	-0.183	0.371	0.504	0.161	-0.14	0.462	0.294	-0.065	-0.44	0.309	0.731	0.314	-0.131	0.76	0.166	-0.273	-0.917	0.371	0.405	0.393	-0.052	-0.443	0.339	0.794	-0.198	-0.58	0.184
ApoB-ApoA1	0.043	0.021	0.064	9.12e-05	-0.445	-0.633	-0.257	4.56e-06	-0.043	-0.159	0.073	0.463	0.332	0.085	0.58	0.0087	-0.094	-0.294	0.105	0.354	0.00118627	0.093	-0.169	0.355	0.484	0.232	-0.053	0.516	0.11	-0.093	-0.447	0.262	0.608	0.305	-0.116	0.726	0.155	-0.028	-0.637	0.582	0.929	0.254	-0.182	-0.552	0.189	0.336	-0.06	-0.422	0.302
TotFA	-0.003	-0.026	0.019	0.764	-0.616	-0.806	-0.427	4.29e-10	0.029	-0.091	0.148	0.637	0.516	0.262	0.77	7.89e-05	0.151	-0.054	0.356	0.148	0.000289045	0.067	-0.204	0.338	0.629	0.063	-0.231	0.358	0.672	-0.084	-0.451	0.283	0.653	0.232	-0.204	0.668	0.296	-0.138	-0.769	0.493	0.668	0.77	0.136	-0.246	0.518	0.484	-0.115	-0.488	0.258
FALen	0.042	0.018	0.066	0.000798	0.946	0.746	1.145	8.13e-19	0.084	-0.049	0.216	0.215	-0.209	-0.493	0.076	0.15	-0.127	-0.357	0.102	0.277	0.313304	-0.055	-0.355	0.245	0.718	-0.17	-0.496	0.156	0.307	-0.144	-0.55	0.262	0.486	-0.022	-0.504	0.461	0.93	0.036	-0.663	0.734	0.92	0.89	0.075	-0.345	0.494	0.727	0.309	-0.101	0.719
UnsatDeg	-0.051	-0.073	-0.028	1.2e-05	0.202	-0.003	0.406	0.0531	0.098	-0.024	0.219	0.115	-0.177	-0.44	0.085	0.185	0.041	-0.171	0.252	0.704	0.201102	-0.074	-0.353	0.205	0.603	-0.212	-0.515	0.091	0.17	-0.012	-0.389	0.365	0.95	-0.065	-0.514	0.383	0.775	-0.619	-1.268	0.03	0.0614	0.344	-0.081	-0.474	0.312	0.685	-0.214	-0.598	0.17
DHA	-0.024	-0.047	-0.001	0.0451	-0.254	-0.462	-0.045	0.0171	0.209	0.09	0.329	0.000654	0.231	-0.035	0.496	0.0885	0.398	0.184	0.612	0.000297	0.00121306	-0.166	-0.449	0.117	0.249	-0.426	-0.733	-0.118	0.00682	-0.341	-0.724	0.042	0.0809	-0.122	-0.577	0.334	0.6	-0.45	-1.109	0.21	0.181	0.074	-0.134	-0.534	0.266	0.509	-0.367	-0.758	0.024
LA	-0.048	-0.071	-0.025	5.27e-05	-1.088	-1.269	-0.907	7.91e-28	0.071	-0.054	0.197	0.265	0.483	0.21	0.756	0.000556	0.21	-0.01	0.43	0.0612	0.0021743	-0.011	-0.298	0.275	0.939	0.001	-0.31	0.312	0.996	-0.136	-0.524	0.251	0.49	0.194	-0.267	0.654	0.408	-0.449	-1.115	0.217	0.186	0.578	-0.109	-0.51	0.292	0.593	-0.511	-0.903	-0.119
CLA	0.002	-0.023	0.026	0.893	-0.356	-0.571	-0.14	0.00125	0.162	0.035	0.289	0.0126	0.527	0.251	0.803	0.000199	0.346	0.123	0.568	0.0024	0.000315519	0.064	-0.23	0.357	0.67	-0.087	-0.406	0.232	0.591	-0.385	-0.782	0.013	0.0576	-0.241	-0.713	0.231	0.316	-0.665	-1.348	0.018	0.0564	0.034	0.057	-0.36	0.474	0.788	-0.241	-0.649	0.166
FAw3	-0.025	-0.048	-0.002	0.0348	-0.411	-0.614	-0.208	7.92e-05	0.184	0.064	0.303	0.00273	0.346	0.083	0.609	0.01	0.403	0.192	0.615	0.00021	0.000598686	-0.018	-0.298	0.262	0.899	-0.266	-0.571	0.039	0.0867	-0.144	-0.524	0.236	0.456	-0.019	-0.47	0.432	0.934	-0.345	-0.998	0.308	0.3	0.289	0.029	-0.37	0.428	0.887	-0.256	-0.647	0.134
FAw6	-0.04	-0.061	-0.018	0.000388	-0.888	-1.065	-0.712	8.75e-21	0.035	-0.084	0.154	0.565	0.467	0.213	0.721	0.000346	0.139	-0.067	0.344	0.185	0.00124967	0.041	-0.227	0.309	0.764	0.061	-0.23	0.352	0.682	-0.06	-0.423	0.302	0.744	0.262	-0.169	0.693	0.233	-0.369	-0.993	0.254	0.245	0.532	-0.025	-0.4	0.351	0.897	-0.369	-0.736	-0.002
PUFA	-0.039	-0.061	-0.018	0.000354	-0.852	-1.027	-0.678	9.48e-20	0.059	-0.058	0.175	0.322	0.465	0.215	0.716	0.000293	0.191	-0.011	0.393	0.0632	0.00119732	0.038	-0.225	0.302	0.776	0.018	-0.269	0.304	0.902	-0.077	-0.434	0.28	0.671	0.238	-0.186	0.662	0.27	-0.381	-0.994	0.233	0.223	0.543	-0.029	-0.398	0.341	0.878	-0.377	-0.738	-0.016
MUFA	0.03	0.006	0.053	0.0135	-0.209	-0.42	0.001	0.0512	0.003	-0.123	0.128	0.964	0.472	0.203	0.741	0.000628	0.066	-0.151	0.283	0.551	0.00115795	0.06	-0.228	0.348	0.683	0.091	-0.222	0.404	0.568	-0.086	-0.476	0.304	0.665	0.183	-0.28	0.647	0.438	0.055	-0.616	0.726	0.872	0.895	0.228	-0.177	0.634	0.269	0.147	-0.25	0.543
SFA	0.003	-0.021	0.027	0.831	-0.718	-0.919	-0.517	1.02e-11	0.034	-0.094	0.162	0.607	0.501	0.227	0.775	0.000369	0.137	-0.084	0.358	0.224	0.00124617	0.117	-0.174	0.408	0.431	0.057	-0.259	0.374	0.721	-0.024	-0.418	0.37	0.905	0.231	-0.237	0.7	0.332	-0.023	-0.701	0.655	0.948	0.867	0.131	-0.281	0.543	0.532	-0.139	-0.541	0.263
DHA-FA	-0.025	-0.049	-0.002	0.0349	0.144	-0.065	0.354	0.176	0.218	0.099	0.337	0.000376	-0.077	-0.341	0.186	0.565	0.367	0.154	0.579	0.000762	0.000119959	-0.237	-0.519	0.046	0.1	-0.523	-0.83	-0.216	0.000877	-0.345	-0.728	0.037	0.0765	-0.279	-0.733	0.175	0.228	-0.439	-1.096	0.219	0.19	0.026	-0.233	-0.634	0.168	0.254	-0.329	-0.722	0.063
LA-FA	-0.075	-0.099	-0.052	8.41e-10	-0.849	-1.052	-0.646	2.7e-15	0.063	-0.067	0.193	0.342	0.059	-0.228	0.346	0.687	0.136	-0.096	0.368	0.249	0.497008	-0.102	-0.401	0.197	0.503	-0.056	-0.381	0.268	0.733	-0.122	-0.527	0.283	0.554	0.035	-0.446	0.516	0.886	-0.478	-1.174	0.218	0.178	0.789	-0.339	-0.758	0.08	0.112	-0.64	-1.049	-0.231
CLA-FA	0.005	-0.021	0.03	0.725	-0.211	-0.439	0.018	0.0705	0.229	0.095	0.362	0.000848	0.438	0.145	0.731	0.00347	0.383	0.147	0.619	0.00153	0.00166866	-0.022	-0.329	0.286	0.89	-0.199	-0.533	0.135	0.243	-0.507	-0.923	-0.091	0.0172	-0.374	-0.869	0.121	0.138	-0.912	-1.628	-0.196	0.0127	0.009	-0.068	-0.507	0.372	0.763	-0.345	-0.775	0.084
FAw3-FA	-0.027	-0.05	-0.004	0.0196	0.03	-0.174	0.235	0.77	0.194	0.076	0.311	0.00129	0.004	-0.254	0.261	0.976	0.377	0.169	0.584	0.000405	0.000246905	-0.073	-0.35	0.203	0.603	-0.358	-0.658	-0.058	0.0196	-0.111	-0.485	0.263	0.559	-0.19	-0.634	0.255	0.403	-0.317	-0.961	0.326	0.333	0.135	-0.056	-0.454	0.341	0.78	-0.194	-0.582	0.195
FAw6-FA	-0.076	-0.099	-0.052	3.72e-10	-0.635	-0.843	-0.428	3.81e-09	0.023	-0.105	0.151	0.723	-0.046	-0.326	0.235	0.749	0.021	-0.205	0.247	0.855	0.87812	-0.079	-0.374	0.216	0.599	-0.026	-0.346	0.294	0.873	-0.01	-0.409	0.389	0.96	-0.017	-0.491	0.457	0.944	-0.502	-1.189	0.184	0.151	0.782	-0.275	-0.688	0.137	0.19	-0.528	-0.932	-0.125
PUFA-FA	-0.077	-0.099	-0.055	2.92e-11	-0.566	-0.767	-0.365	5.97e-08	0.078	-0.046	0.201	0.217	-0.044	-0.314	0.226	0.75	0.136	-0.082	0.354	0.22	0.262838	-0.108	-0.393	0.176	0.454	-0.144	-0.453	0.165	0.36	-0.06	-0.444	0.325	0.761	-0.076	-0.533	0.382	0.745	-0.57	-1.232	0.092	0.0914	0.656	-0.293	-0.691	0.105	0.148	-0.556	-0.945	-0.167
MUFA-FA	0.065	0.042	0.088	3.21e-08	0.609	0.407	0.811	6.45e-09	-0.056	-0.18	0.068	0.371	0.129	-0.142	0.4	0.35	-0.098	-0.317	0.12	0.377	0.191933	0.022	-0.265	0.308	0.882	0.122	-0.189	0.433	0.44	-0.044	-0.431	0.344	0.825	0.046	-0.415	0.507	0.845	0.313	-0.354	0.98	0.357	0.849	0.277	-0.125	0.678	0.176	0.523	0.131	0.915
SFA-FA	0.032	0.007	0.057	0.0122	-0.13	-0.352	0.092	0.251	-0.038	-0.173	0.096	0.576	-0.19	-0.478	0.098	0.196	-0.078	-0.311	0.154	0.508	0.423362	0.234	-0.068	0.536	0.128	0.084	-0.244	0.413	0.614	0.277	-0.131	0.686	0.183	0.081	-0.405	0.567	0.744	0.522	-0.181	1.225	0.145	0.427	0.059	-0.363	0.482	0.783	0.081	-0.332	0.494
Glc	0.054	0.032	0.076	2.36e-06	0.517	0.322	0.712	2.9e-07	-0.058	-0.175	0.059	0.333	0.055	-0.203	0.313	0.675	-0.062	-0.27	0.146	0.557	0.599253	-0.1	-0.374	0.174	0.473	-0.221	-0.519	0.077	0.145	-0.073	-0.445	0.298	0.698	-0.183	-0.624	0.259	0.416	-0.21	-0.849	0.428	0.517	0.75	-0.087	-0.456	0.282	0.643	0.123	-0.237	0.484
Lac	0.056	0.035	0.078	3.67e-07	0.319	0.125	0.514	0.00138	-0.08	-0.193	0.034	0.167	-0.194	-0.439	0.052	0.121	-0.289	-0.487	-0.092	0.00422	0.0148189	0.04	-0.227	0.308	0.768	0.191	-0.1	0.482	0.198	0.062	-0.301	0.424	0.739	-0.064	-0.495	0.367	0.771	0.397	-0.226	1.02	0.211	0.519	0.132	-0.244	0.509	0.49	0.288	-0.08	0.656
Pyr	0.057	0.034	0.08	1.56e-06	0.154	-0.056	0.364	0.15	0.152	0.031	0.273	0.0143	0.089	-0.186	0.363	0.526	0.13	-0.091	0.352	0.248	0.502339	0.203	-0.078	0.484	0.157	-0.014	-0.32	0.292	0.928	0.13	-0.25	0.511	0.501	-0.218	-0.67	0.235	0.344	-0.6	-1.254	0.055	0.0726	0.036	0	-0.403	0.403	0.999	-0.021	-0.415	0.373
Cit	-0.014	-0.04	0.012	0.3	0.165	-0.07	0.4	0.169	0.099	-0.044	0.243	0.174	0.176	-0.135	0.488	0.266	0.012	-0.239	0.263	0.927	0.462528	-0.357	-0.673	-0.041	0.027	-0.324	-0.668	0.019	0.064	-0.62	-1.047	-0.192	0.00463	-0.567	-1.075	-0.059	0.0289	-1.188	-1.923	-0.452	0.00162	0.007	0.021	-0.435	0.478	0.927	-0.256	-0.703	0.19
Glol	0.048	0.027	0.069	9.94e-06	0.229	0.039	0.419	0.0185	-0.02	-0.132	0.092	0.73	0.193	-0.054	0.441	0.126	-0.087	-0.286	0.113	0.392	0.0542544	0.078	-0.182	0.338	0.556	0.108	-0.175	0.391	0.453	0.304	-0.048	0.656	0.0905	0.197	-0.222	0.615	0.356	0.383	-0.223	0.988	0.215	0.492	0.415	0.053	0.776	0.0249	0.491	0.137	0.845
Ala	0.043	0.018	0.067	0.000744	0.256	0.035	0.477	0.0231	-0.024	-0.155	0.108	0.724	0.069	-0.222	0.361	0.641	-0.059	-0.294	0.176	0.623	0.632013	-0.078	-0.381	0.225	0.613	-0.163	-0.492	0.166	0.331	-0.102	-0.512	0.308	0.625	-0.223	-0.711	0.264	0.368	-0.218	-0.923	0.487	0.544	0.907	0.034	-0.393	0.462	0.875	0.127	-0.291	0.545
Gln	-0.053	-0.078	-0.028	4.3e-05	0.062	-0.167	0.291	0.594	-0.065	-0.2	0.07	0.343	-0.055	-0.35	0.239	0.712	-0.049	-0.286	0.189	0.686	0.90147	-0.075	-0.385	0.235	0.633	0.133	-0.204	0.47	0.439	0.017	-0.403	0.437	0.936	0.316	-0.183	0.815	0.214	0.047	-0.675	0.769	0.898	0.444	-0.143	-0.58	0.294	0.521	-0.16	-0.588	0.267
Gly	-0.038	-0.057	-0.019	0.000126	-0.011	-0.186	0.164	0.9	0.067	-0.033	0.167	0.188	0.016	-0.211	0.243	0.89	0.048	-0.135	0.231	0.608	0.86613	-0.123	-0.359	0.114	0.309	-0.113	-0.37	0.144	0.386	-0.431	-0.751	-0.111	0.00841	-0.014	-0.395	0.366	0.942	-0.429	-0.979	0.122	0.127	0.094	0.09	-0.246	0.426	0.598	-0.049	-0.378	0.279
His	-0.008	-0.032	0.015	0.48	-0.102	-0.309	0.105	0.333	-0.014	-0.141	0.112	0.822	0.009	-0.259	0.278	0.945	0.027	-0.19	0.244	0.808	0.968532	-0.051	-0.332	0.231	0.723	0.028	-0.278	0.334	0.859	-0.167	-0.548	0.214	0.39	0.29	-0.163	0.743	0.209	-0.001	-0.657	0.654	0.996	0.536	-0.051	-0.45	0.348	0.801	-0.204	-0.594	0.186
Ile	0.061	0.04	0.082	1.45e-08	0.346	0.156	0.536	0.000388	-0.072	-0.189	0.045	0.226	0.148	-0.102	0.398	0.246	-0.185	-0.386	0.017	0.0726	0.0122527	0.064	-0.2	0.327	0.635	0.117	-0.169	0.403	0.422	-0.102	-0.458	0.255	0.575	0.153	-0.271	0.576	0.479	0.058	-0.555	0.67	0.854	0.797	-0.066	-0.443	0.311	0.731	0.015	-0.354	0.383
Leu	0.06	0.039	0.082	6.5e-08	0.372	0.177	0.568	0.000207	-0.137	-0.255	-0.019	0.0229	0.008	-0.243	0.26	0.948	-0.282	-0.485	-0.08	0.00645	0.00613358	0.149	-0.121	0.42	0.278	0.212	-0.081	0.506	0.156	0.055	-0.311	0.421	0.768	0.168	-0.266	0.603	0.447	0.415	-0.214	1.044	0.196	0.644	0.18	-0.201	0.561	0.354	0.263	-0.109	0.635
Val	0.067	0.045	0.089	7.65e-09	0.435	0.232	0.638	3.13e-05	-0.091	-0.214	0.032	0.147	0.055	-0.211	0.32	0.686	-0.256	-0.47	-0.042	0.0192	0.0122986	0.074	-0.209	0.356	0.609	0.145	-0.162	0.453	0.353	0.017	-0.366	0.4	0.93	-0.095	-0.55	0.36	0.682	-0.041	-0.7	0.617	0.902	0.856	-0.137	-0.538	0.264	0.502	-0.069	-0.461	0.322
Phe	0.061	0.035	0.088	8.66e-06	0.248	0.005	0.492	0.0455	-0.12	-0.27	0.029	0.115	0.1	-0.214	0.413	0.532	-0.396	-0.648	-0.143	0.00222	0.000435328	0.135	-0.198	0.468	0.426	0.186	-0.177	0.548	0.314	0.059	-0.392	0.511	0.796	0.378	-0.159	0.914	0.167	0.286	-0.49	1.063	0.469	0.762	0.284	-0.187	0.755	0.237	0.372	-0.089	0.833
Tyr	0.098	0.076	0.12	6.11e-17	0.192	-0.021	0.406	0.0774	0.052	-0.076	0.18	0.427	-0.004	-0.284	0.277	0.98	-0.058	-0.284	0.168	0.615	0.850408	-0.076	-0.368	0.216	0.61	-0.142	-0.459	0.176	0.381	0.043	-0.352	0.438	0.831	-0.019	-0.488	0.451	0.938	-0.131	-0.811	0.549	0.704	0.911	0.01	-0.405	0.425	0.962	-0.103	-0.509	0.303
Ace	-0.022	-0.045	0	0.053	-0.324	-0.525	-0.123	0.00164	0.098	-0.023	0.219	0.112	-0.063	-0.326	0.2	0.637	0.146	-0.066	0.358	0.177	0.166974	0.089	-0.188	0.366	0.53	0.155	-0.146	0.456	0.312	-0.068	-0.444	0.307	0.72	-0.014	-0.46	0.432	0.95	-0.078	-0.723	0.568	0.813	0.757	-0.226	-0.608	0.157	0.247	-0.295	-0.669	0.078
AcAce	-0.02	-0.044	0.004	0.096	0.195	-0.015	0.405	0.0689	0.049	-0.074	0.173	0.431	0.01	-0.263	0.282	0.944	0.028	-0.192	0.248	0.801	0.96621	0.055	-0.232	0.343	0.705	0.052	-0.261	0.364	0.745	-0.233	-0.622	0.156	0.239	0.046	-0.417	0.508	0.846	-0.207	-0.876	0.462	0.543	0.584	0.175	-0.232	0.583	0.399	0.075	-0.324	0.473
bOHBut	-0.015	-0.038	0.008	0.207	0.097	-0.112	0.306	0.363	-0.01	-0.133	0.113	0.871	0.009	-0.26	0.278	0.949	0.02	-0.196	0.237	0.853	0.982167	0.146	-0.139	0.43	0.315	0.156	-0.154	0.465	0.323	0.184	-0.201	0.57	0.348	0.305	-0.153	0.763	0.191	-0.063	-0.726	0.6	0.852	0.769	0.366	-0.04	0.772	0.0773	0.266	-0.131	0.662
Crea	0.012	-0.008	0.031	0.24	0.088	-0.084	0.261	0.314	0.031	-0.064	0.127	0.519	0.207	-0.012	0.427	0.0639	0.047	-0.13	0.224	0.601	0.15595	0.083	-0.15	0.315	0.486	0.091	-0.162	0.343	0.481	-0.078	-0.393	0.237	0.625	-0.258	-0.633	0.116	0.176	-0.217	-0.759	0.325	0.431	0.253	-0.182	-0.508	0.143	0.272	-0.196	-0.515	0.122
Alb	-0.013	-0.035	0.01	0.275	0.064	-0.138	0.267	0.533	-0.064	-0.186	0.058	0.304	0.254	-0.013	0.52	0.0621	0.075	-0.14	0.29	0.492	0.162294	0.042	-0.235	0.318	0.767	0.122	-0.178	0.422	0.425	0.045	-0.329	0.419	0.815	0.22	-0.225	0.664	0.332	-0.019	-0.663	0.624	0.953	0.903	0.173	-0.221	0.567	0.39	-0.075	-0.46	0.311
Gp	0.038	0.013	0.062	0.00245	0.17	-0.049	0.389	0.128	-0.129	-0.263	0.004	0.0578	0.055	-0.232	0.341	0.709	-0.212	-0.443	0.019	0.0721	0.0670524	0.181	-0.117	0.479	0.233	0.263	-0.06	0.587	0.11	0.127	-0.276	0.53	0.535	0.541	0.062	1.02	0.0268	0.202	-0.491	0.896	0.566	0.316	0.083	-0.344	0.51	0.702	0.265	-0.152	0.682
[truncated: 64 more columns]
