# Supplementary material for: Lifetime cognition and late midlife blood metabolites: findings from a British birth cohort
Source: Transl Psychiatry. 2018 Sep 26;8:203. doi: 10.1038/s41398-018-0253-0 (PMC6158182; doi:10.1038/s41398-018-0253-0)
Supplement: Supplementary file 6 — sup table 3a [file 41398_2018_253_MOESM6_ESM.xlsx]

## Sheet: Short-term verbal mem (60-64 y)
	Model 1				BMI (64 y)				Lipid Medication (64 y)				Childhood cognition (15 y)				Education (26 y)				SEP (53 y)				SEP (childhood)				Smoking (20-64 y)				Exercise (60-64 y)				Alcohol consumption (36 -64 y)				Diet (60-64 y): Carbohydrates				Diet (60-64 y): Total saturated total fatty acids nutrient density				Diet (60-64 y): Total Fat nutrient density
Metabolite	beta	L95	U95	Pvalue	beta	L95	U95	Pvalue	beta	L95	U95	Pvalue	beta	L95	U95	Pvalue	beta	L95	U95	Pvalue	beta	L95	U95	Pvalue	beta	L95	U95	Pvalue	beta	L95	U95	Pvalue	beta	L95	U95	Pvalue	beta	L95	U95	Pvalue	beta	L95	U95	Pvalue	beta	L95	U95	Pvalue	beta
XXL-VLDL-P	-0.0475435	-0.117211	0.0221237	0.180758	-0.0214067	-0.0931131	0.0502998	0.558034	-0.0518589	-0.12185	0.0181325	0.146223	-0.0222873	-0.0815731	0.0369985	0.46076	-0.00319339	-0.0663103	0.0599235	0.920911	-0.0205816	-0.0855975	0.0444343	0.534509	-0.0284854	-0.0958246	0.0388537	0.406577	-0.0142535	-0.0839126	0.0554056	0.688035	-0.0321581	-0.101612	0.0372959	0.363686	-0.0475354	-0.117317	0.0222463	0.181547	-0.0483841	-0.118264	0.0214958	0.174488	-0.042688	-0.112437	0.0270607	0.229958	-0.0468511
XXL-VLDL-L	-0.0461533	-0.115799	0.0234919	0.19369	-0.0202428	-0.0918669	0.0513813	0.579196	-0.0506103	-0.120602	0.0193818	0.156176	-0.0217698	-0.0810317	0.0374921	0.471054	-0.00238553	-0.0654728	0.0607018	0.940848	-0.019518	-0.0845077	0.0454717	0.555671	-0.0273029	-0.0946173	0.0400114	0.426156	-0.0132082	-0.0828198	0.0564034	0.709645	-0.0308558	-0.100279	0.0385674	0.383218	-0.0461145	-0.115874	0.0236448	0.194793	-0.0470023	-0.116865	0.0228604	0.186999	-0.0413425	-0.111065	0.0283797	0.244787	-0.0454663
XXL-VLDL-PL	-0.0385408	-0.108211	0.031129	0.277853	-0.0138079	-0.0851559	0.0575401	0.704126	-0.0415802	-0.111422	0.0282614	0.242893	-0.0174601	-0.0767702	0.0418501	0.563505	0.00288432	-0.0602403	0.0660089	0.928552	-0.0189126	-0.0838084	0.0459832	0.567434	-0.020041	-0.0874102	0.0473282	0.559418	-0.0065909	-0.0761298	0.0629479	0.852448	-0.0239203	-0.0933435	0.0455029	0.499009	-0.0392469	-0.109217	0.0307231	0.271206	-0.0399634	-0.110137	0.0302098	0.263944	-0.0338313	-0.103564	0.0359016	0.341209	-0.0375902
XXL-VLDL-C	-0.0202748	-0.0896287	0.0490791	0.56623	-1.74105e-05	-0.0702706	0.0702358	0.999612	-0.028133	-0.098644	0.0423781	0.433742	-0.00978185	-0.0687643	0.0492006	0.744847	0.0121882	-0.0504369	0.0748134	0.702531	0.00180592	-0.0628322	0.066444	0.956277	-0.00636028	-0.073328	0.0606075	0.85215	0.0047375	-0.0640494	0.0735244	0.89249	-0.00757194	-0.0764941	0.0613502	0.82931	-0.0194411	-0.0888447	0.0499625	0.582567	-0.0209075	-0.0904202	0.0486052	0.555083	-0.016468	-0.0858146	0.0528787	0.641232	-0.0198531
XXL-VLDL-CE	-0.00933756	-0.0783087	0.0596336	0.790497	0.00316061	-0.0659168	0.072238	0.928457	-0.020534	-0.0919344	0.0508665	0.572553	-0.00719644	-0.0658388	0.0514459	0.809697	0.0128898	-0.0492845	0.075064	0.684143	0.0122658	-0.0519277	0.0764592	0.707702	-0.000298547	-0.066875	0.0662779	0.992979	0.00708452	-0.0609523	0.0751213	0.83809	-0.000217762	-0.0685882	0.0681527	0.995013	-0.00799708	-0.0770328	0.0610386	0.820178	-0.00955457	-0.0785721	0.0594629	0.785886	-0.00701038	-0.0759048	0.061884	0.841732	-0.00899036
XXL-VLDL-FC	-0.0437891	-0.113549	0.0259712	0.21825	-0.0169703	-0.0888402	0.0548997	0.643127	-0.0463015	-0.116175	0.0235722	0.19372	-0.0244023	-0.0838188	0.0350142	0.420364	-0.0030287	-0.0661789	0.0601215	0.925016	-0.0222757	-0.0873219	0.0427705	0.501623	-0.0226286	-0.0901182	0.0448611	0.510619	-0.0107987	-0.080502	0.0589046	0.761116	-0.0281815	-0.0977383	0.0413752	0.426665	-0.0439907	-0.113972	0.0259908	0.217592	-0.0450601	-0.115225	0.0251046	0.207812	-0.0386406	-0.108498	0.031217	0.277902	-0.0432806
XXL-VLDL-TG	-0.0526731	-0.122438	0.0170921	0.138724	-0.0255938	-0.0976569	0.0464693	0.485901	-0.056311	-0.126305	0.0136829	0.114682	-0.024772	-0.0841666	0.0346227	0.413192	-0.00656989	-0.0698076	0.0566678	0.838452	-0.0248109	-0.0899395	0.0403177	0.454799	-0.0327622	-0.100212	0.034688	0.340642	-0.0180614	-0.0879194	0.0517965	0.611923	-0.0369346	-0.106523	0.0326536	0.297789	-0.0527878	-0.122674	0.0170985	0.138549	-0.0535013	-0.123469	0.0164668	0.133756	-0.0476364	-0.117502	0.0222288	0.181143	-0.0519911
XL-VLDL-P	-0.0673989	-0.137111	0.00231318	0.0580819	-0.0393503	-0.111887	0.0331859	0.287246	-0.0666191	-0.136346	0.00310789	0.0610956	-0.033676	-0.0931226	0.0257707	0.266465	-0.0127611	-0.0760839	0.0505617	0.692511	-0.0353806	-0.100574	0.0298125	0.287055	-0.0384268	-0.106073	0.029219	0.265149	-0.0297256	-0.0997615	0.0403103	0.405	-0.0510742	-0.120684	0.0185356	0.150184	-0.0674809	-0.137372	0.00240984	0.0584189	-0.0680151	-0.137854	0.00182398	0.0562755	-0.0623317	-0.132154	0.00749042	0.0800948	-0.0671442
XL-VLDL-L	-0.0647613	-0.134467	0.00494408	0.0685687	-0.0369434	-0.109357	0.0354704	0.316913	-0.0644074	-0.134112	0.00529706	0.0700877	-0.0320773	-0.0915044	0.0273498	0.289657	-0.0109405	-0.0742374	0.0523565	0.734479	-0.0331231	-0.0983013	0.0320551	0.31879	-0.0361795	-0.103802	0.0314427	0.293925	-0.0276459	-0.0976249	0.0423332	0.438271	-0.0485861	-0.118172	0.0210001	0.170895	-0.0647723	-0.134649	0.0051044	0.0692012	-0.0653959	-0.135234	0.00444222	0.066421	-0.0597168	-0.129528	0.0100947	0.0935219	-0.0644867
XL-VLDL-PL	-0.0523541	-0.122101	0.0173927	0.141022	-0.0260408	-0.0979365	0.0458549	0.477296	-0.0548884	-0.124745	0.0149684	0.123386	-0.026683	-0.0861155	0.0327495	0.378411	-0.00479513	-0.0680913	0.058501	0.881818	-0.0239775	-0.0891072	0.0411522	0.470093	-0.0267055	-0.0943005	0.0408895	0.438251	-0.0190831	-0.0887962	0.0506301	0.591176	-0.0371573	-0.106766	0.0324518	0.295033	-0.0526771	-0.122626	0.0172721	0.139733	-0.0536254	-0.123739	0.0164884	0.133664	-0.046944	-0.116826	0.022938	0.187667	-0.0515192
XL-VLDL-C	-0.0408449	-0.110382	0.0286921	0.24925	-0.0174479	-0.0884783	0.0535826	0.629808	-0.0450638	-0.114921	0.024793	0.20578	-0.0221335	-0.0812516	0.0369847	0.462594	-0.000190058	-0.0630339	0.0626538	0.995265	-0.0132963	-0.078212	0.0516194	0.687742	-0.0201045	-0.0873426	0.0471336	0.557408	-0.0107941	-0.0800663	0.058478	0.759775	-0.0272663	-0.0964251	0.0418925	0.43921	-0.0400004	-0.109595	0.0295944	0.259558	-0.0413069	-0.110936	0.0283217	0.244561	-0.0366543	-0.106211	0.0329019	0.301247	-0.0407296
XL-VLDL-CE	-0.0454495	-0.115131	0.0242318	0.200798	-0.0226296	-0.0937504	0.0484911	0.532418	-0.0480492	-0.117849	0.0217504	0.176989	-0.0285253	-0.0876746	0.030624	0.344092	-0.00689559	-0.0697744	0.0559832	0.82961	-0.0161275	-0.0811868	0.0489318	0.626673	-0.0259012	-0.0932535	0.0414511	0.450536	-0.0160129	-0.0854118	0.0533861	0.650716	-0.0327056	-0.101933	0.0365214	0.354006	-0.0442711	-0.113991	0.0254492	0.212966	-0.045427	-0.115162	0.0243078	0.201367	-0.0422788	-0.111917	0.027359	0.233708	-0.0458408
XL-VLDL-FC	-0.0355968	-0.105314	0.0341207	0.31652	-0.0119473	-0.0831406	0.059246	0.741927	-0.0405452	-0.110707	0.0296161	0.25698	-0.0180517	-0.0774562	0.0413527	0.550996	0.0043745	-0.0587154	0.0674644	0.891768	-0.0122293	-0.0772465	0.0527879	0.712058	-0.0131315	-0.0806079	0.0543448	0.70255	-0.00683034	-0.0761931	0.0625324	0.84677	-0.0220615	-0.0914691	0.0473461	0.532845	-0.0355428	-0.105397	0.0343112	0.318199	-0.0367747	-0.106872	0.0333221	0.303403	-0.0307844	-0.100569	0.0389999	0.386784	-0.0349415
XL-VLDL-TG	-0.075128	-0.144848	-0.00540763	0.0347236	-0.0466461	-0.119505	0.0262125	0.209214	-0.0732737	-0.143107	-0.0034408	0.0397554	-0.0387927	-0.098292	0.0207066	0.200973	-0.0186026	-0.0819842	0.044779	0.564681	-0.042175	-0.107394	0.0230436	0.20467	-0.0452068	-0.112912	0.022498	0.190341	-0.0362078	-0.106375	0.0339593	0.311389	-0.0585879	-0.128243	0.0110669	0.0991165	-0.0754529	-0.145373	-0.0055332	0.0344604	-0.0757115	-0.145549	-0.00587424	0.0336393	-0.0700408	-0.139879	-0.000202352	0.0493415	-0.0749303
L-VLDL-P	-0.0885278	-0.158187	-0.0188685	0.0128106	-0.0616755	-0.134404	0.0110532	0.0963801	-0.0866327	-0.156418	-0.0168471	0.0150356	-0.0465717	-0.106046	0.0129021	0.124658	-0.0299541	-0.0933573	0.0334492	0.354004	-0.0507739	-0.115997	0.0144491	0.126884	-0.06232	-0.129895	0.0052553	0.0706266	-0.0507893	-0.120884	0.0193059	0.155322	-0.0743918	-0.143791	-0.00499304	0.0356766	-0.0893186	-0.159107	-0.0195297	0.0121938	-0.0888903	-0.158618	-0.0191626	0.0125355	-0.0840301	-0.153771	-0.0142896	0.0182626	-0.0882109
L-VLDL-L	-0.0882055	-0.157849	-0.0185621	0.0131188	-0.0615172	-0.134173	0.0111382	0.0968998	-0.086466	-0.156213	-0.016719	0.0151742	-0.0464296	-0.105887	0.0130276	0.125705	-0.029593	-0.0929876	0.0338016	0.359766	-0.050574	-0.115783	0.014635	0.128303	-0.061967	-0.129528	0.00559388	0.0721715	-0.0506015	-0.120667	0.0194643	0.156679	-0.0738675	-0.143255	-0.00447993	0.0369635	-0.0888912	-0.158662	-0.0191204	0.0125891	-0.0885671	-0.158278	-0.0188558	0.0128378	-0.0837396	-0.153461	-0.0140179	0.0186351	-0.0879136
L-VLDL-PL	-0.088621	-0.158116	-0.0191262	0.012508	-0.062721	-0.135023	0.00958084	0.0889881	-0.0876761	-0.157197	-0.0181549	0.0135108	-0.0461172	-0.105455	0.0132207	0.127502	-0.0289975	-0.0923168	0.0343217	0.368941	-0.0499282	-0.115032	0.0151754	0.132616	-0.0629537	-0.130351	0.00444362	0.0670964	-0.051521	-0.121385	0.0183434	0.148126	-0.0736592	-0.142933	-0.00438553	0.0371864	-0.0893259	-0.15897	-0.0196817	0.0120091	-0.0890957	-0.158678	-0.0195132	0.0121538	-0.0842867	-0.153855	-0.0147186	0.0176309	-0.0883311
L-VLDL-C	-0.0804531	-0.150013	-0.0108927	0.0234545	-0.0560956	-0.127867	0.0156758	0.125372	-0.0803722	-0.149926	-0.0108189	0.0235798	-0.0409605	-0.100276	0.0183554	0.175632	-0.0247545	-0.0879818	0.0384727	0.442391	-0.0481853	-0.113251	0.0168807	0.146424	-0.0567002	-0.124109	0.0107084	0.0991064	-0.0474217	-0.11697	0.0221264	0.181125	-0.0656169	-0.134835	0.00360129	0.0631376	-0.0797914	-0.149451	-0.0101315	0.0248215	-0.08057	-0.150169	-0.0109709	0.023331	-0.0766167	-0.146193	-0.00704068	0.030948	-0.0809354
L-VLDL-CE	-0.0809162	-0.150557	-0.0112752	0.0228268	-0.0583157	-0.129766	0.0131347	0.109528	-0.0815304	-0.151166	-0.0118949	0.0218065	-0.0451917	-0.104508	0.0141245	0.135168	-0.0280479	-0.0912126	0.0351169	0.383661	-0.0483184	-0.113433	0.0167957	0.145611	-0.0597323	-0.127169	0.0077045	0.0824749	-0.052766	-0.122049	0.0165172	0.135311	-0.0676036	-0.136811	0.00160325	0.055535	-0.0796271	-0.149316	-0.00993812	0.0251799	-0.0808188	-0.150533	-0.0111042	0.0231351	-0.0779771	-0.147571	-0.00838273	0.0281378	-0.0818464
L-VLDL-FC	-0.0801102	-0.149642	-0.0105783	0.0239928	-0.0543309	-0.126426	0.0177643	0.13946	-0.0790074	-0.148576	-0.00943844	0.0260755	-0.0400819	-0.0994758	0.019312	0.185643	-0.0222201	-0.0855463	0.0411061	0.491159	-0.0454734	-0.110584	0.0196368	0.170776	-0.0516789	-0.119182	0.0158245	0.133287	-0.0432225	-0.113036	0.026591	0.224606	-0.064236	-0.133562	0.00509007	0.0693131	-0.080418	-0.150155	-0.0106806	0.023869	-0.0807398	-0.150395	-0.011085	0.0231517	-0.0756373	-0.145238	-0.00603656	0.0332143	-0.079995
L-VLDL-TG	-0.0890084	-0.158709	-0.0193078	0.0123853	-0.0616122	-0.134562	0.0113372	0.0977337	-0.086564	-0.156497	-0.0166313	0.0153293	-0.0467185	-0.106239	0.0128018	0.12377	-0.031306	-0.0947142	0.0321022	0.332753	-0.0512509	-0.116502	0.0140001	0.123521	-0.0628108	-0.130425	0.00480334	0.0686016	-0.0508782	-0.121051	0.0192941	0.155054	-0.0755766	-0.145002	-0.00615132	0.0329132	-0.0902291	-0.16008	-0.0203782	0.0114162	-0.0894142	-0.159192	-0.0196368	0.0120878	-0.0843932	-0.154185	-0.014601	0.0178525	-0.0886021
M-VLDL-P	-0.07745	-0.147248	-0.00765223	0.0296878	-0.0524802	-0.124566	0.0196054	0.153371	-0.0762233	-0.146067	-0.00637936	0.0324775	-0.0412526	-0.100744	0.0182387	0.173843	-0.0241883	-0.087508	0.0391315	0.453555	-0.0409342	-0.106212	0.0243435	0.21871	-0.054875	-0.122504	0.0127545	0.11161	-0.0425758	-0.11257	0.0274182	0.232815	-0.0665979	-0.135922	0.00272591	0.0596905	-0.0782107	-0.148058	-0.00836389	0.0282367	-0.0776366	-0.147479	-0.0077947	0.0294001	-0.0737976	-0.143604	-0.00399086	0.0382918	-0.077119
M-VLDL-L	-0.0758934	-0.145617	-0.00616973	0.0329315	-0.0514054	-0.123282	0.0204714	0.160743	-0.075067	-0.144809	-0.00532476	0.0349275	-0.0407296	-0.100142	0.0186828	0.178781	-0.0232074	-0.0864513	0.0400364	0.471536	-0.0396207	-0.10482	0.0255791	0.233278	-0.0538915	-0.121434	0.013651	0.117692	-0.0413514	-0.111242	0.028539	0.245816	-0.0649783	-0.134226	0.00426962	0.0658582	-0.0765821	-0.146352	-0.00681211	0.0314928	-0.0760898	-0.145858	-0.00632134	0.0325938	-0.0722775	-0.142008	-0.00254691	0.0422178	-0.0755635
M-VLDL-PL	-0.0770678	-0.146724	-0.00741128	0.0301658	-0.0530882	-0.124807	0.0186309	0.146609	-0.0766201	-0.146279	-0.00696113	0.0311404	-0.0418147	-0.101179	0.0175491	0.167149	-0.0251317	-0.0883274	0.038064	0.435243	-0.0409902	-0.106125	0.0241444	0.217072	-0.0549523	-0.122437	0.0125326	0.110345	-0.0425759	-0.112393	0.027241	0.231632	-0.0658347	-0.135025	0.00335535	0.0621629	-0.0778469	-0.147562	-0.00813205	0.0286748	-0.0773458	-0.147056	-0.00763606	0.0297016	-0.0734228	-0.14309	-0.00375522	0.0388917	-0.0767254
M-VLDL-C	-0.0520994	-0.121238	0.0170392	0.139485	-0.0343762	-0.10428	0.0355277	0.334679	-0.0572677	-0.126844	0.0123082	0.106554	-0.0295943	-0.0883569	0.0291682	0.323152	-0.00996596	-0.072506	0.052574	0.754506	-0.0202009	-0.0847146	0.0443129	0.538955	-0.0382901	-0.105108	0.028528	0.260976	-0.0238164	-0.0926296	0.0449967	0.49708	-0.0425969	-0.111164	0.0259703	0.223022	-0.0519906	-0.121146	0.0171653	0.140411	-0.0523182	-0.121502	0.0168658	0.138091	-0.0490796	-0.118188	0.0200285	0.163686	-0.0517431
M-VLDL-CE	-0.0283441	-0.0972694	0.0405813	0.419775	-0.0174272	-0.0863793	0.0515249	0.61994	-0.0390294	-0.109794	0.0317355	0.279293	-0.0166132	-0.0751202	0.0418938	0.577411	0.00090845	-0.061282	0.0630989	0.977131	-0.00121504	-0.0654091	0.062979	0.970371	-0.0222098	-0.0887537	0.0443341	0.512545	-0.00825281	-0.0763868	0.0598812	0.812119	-0.022242	-0.0904796	0.0459956	0.522466	-0.0276212	-0.0965775	0.041335	0.43193	-0.0285197	-0.0974878	0.0404485	0.417191	-0.0259853	-0.0948443	0.0428738	0.459053	-0.0278785
M-VLDL-FC	-0.0771593	-0.146655	-0.00766324	0.0295949	-0.0537803	-0.125218	0.0176573	0.139864	-0.0763359	-0.145851	-0.00682078	0.0314183	-0.0427586	-0.101982	0.0164649	0.156802	-0.0246086	-0.0876756	0.0384585	0.44393	-0.0410994	-0.106092	0.0238933	0.214852	-0.0555775	-0.122882	0.0117269	0.105426	-0.0416958	-0.111413	0.0280216	0.240743	-0.0648754	-0.133942	0.00419113	0.0655785	-0.0778914	-0.14746	-0.00832276	0.0282525	-0.0774484	-0.147	-0.00789692	0.0291198	-0.0736977	-0.143193	-0.00420243	0.0376939	-0.0769578
M-VLDL-TG	-0.0839311	-0.15403	-0.0138324	0.0190026	-0.0572494	-0.130194	0.0156948	0.12381	-0.0811712	-0.151571	-0.0107717	0.0238867	-0.043504	-0.10333	0.0163222	0.153849	-0.029038	-0.0926599	0.0345838	0.370554	-0.046641	-0.112235	0.0189533	0.163171	-0.0592043	-0.127187	0.00877848	0.0877503	-0.0476753	-0.118087	0.0227363	0.184186	-0.0733788	-0.143007	-0.00375028	0.0388993	-0.0850455	-0.155214	-0.0148775	0.0175885	-0.0840829	-0.154224	-0.0139417	0.01886	-0.0801765	-0.150289	-0.0100638	0.0250617	-0.0836258
S-VLDL-P	-0.0872795	-0.156114	-0.0184447	0.0130167	-0.0673241	-0.13755	0.00290173	0.0602221	-0.0880006	-0.156834	-0.0191672	0.0122869	-0.0486514	-0.107458	0.0101553	0.104774	-0.034368	-0.0969464	0.0282105	0.281329	-0.0466472	-0.111139	0.0178444	0.156049	-0.0671435	-0.133834	-0.00045341	0.0484664	-0.0566548	-0.125391	0.0120811	0.106068	-0.0755251	-0.143878	-0.00717276	0.0303836	-0.0880562	-0.156947	-0.0191654	0.0123046	-0.0876497	-0.15655	-0.0187496	0.0127225	-0.0848689	-0.153651	-0.016087	0.0156565	-0.0870735
S-VLDL-L	-0.0849618	-0.153705	-0.0162183	0.0154859	-0.0660953	-0.136007	0.00381696	0.0638541	-0.0865865	-0.155364	-0.0178088	0.0136744	-0.0473606	-0.106079	0.0113581	0.113756	-0.0336578	-0.0961394	0.0288237	0.290635	-0.0452016	-0.109583	0.0191803	0.168537	-0.0656368	-0.13222	0.000946145	0.0533373	-0.0557027	-0.124243	0.0128378	0.111041	-0.0735993	-0.141843	-0.00535516	0.0345715	-0.0857235	-0.154522	-0.016925	0.0146676	-0.0853986	-0.154219	-0.0165786	0.0150773	-0.0826072	-0.151296	-0.0139187	0.018481	-0.0847035
S-VLDL-PL	-0.0797255	-0.148228	-0.0112227	0.0226032	-0.0617612	-0.131244	0.00772166	0.0814037	-0.0805179	-0.149021	-0.0120145	0.0212991	-0.0470641	-0.105509	0.0113814	0.11434	-0.0319489	-0.0940918	0.030194	0.313179	-0.0419374	-0.106035	0.0221599	0.199401	-0.0656082	-0.131827	0.000610579	0.0521449	-0.0495661	-0.117936	0.0188038	0.155098	-0.0674583	-0.135494	0.000577703	0.0519725	-0.0804827	-0.149097	-0.0118685	0.0215657	-0.0803229	-0.148945	-0.011701	0.0218406	-0.0767558	-0.145236	-0.00827541	0.028083	-0.0792423
S-VLDL-C	-0.0573928	-0.126149	0.0113638	0.101707	-0.0488374	-0.117503	0.0198277	0.163062	-0.0688974	-0.139291	0.0014961	0.0550595	-0.0310847	-0.0897392	0.0275697	0.298505	-0.0234894	-0.0857935	0.0388147	0.459472	-0.0277293	-0.0918859	0.0364273	0.396455	-0.0448718	-0.111375	0.0216314	0.185723	-0.0426543	-0.110395	0.0250861	0.21681	-0.051169	-0.119265	0.0169271	0.140603	-0.057599	-0.126379	0.0111811	0.100601	-0.0581453	-0.127059	0.010768	0.098068	-0.0556933	-0.124367	0.0129799	0.111795	-0.0567472
S-VLDL-CE	-0.0391607	-0.108123	0.0298018	0.265324	-0.0356297	-0.104276	0.0330165	0.308584	-0.0558099	-0.128136	0.0165158	0.130242	-0.020071	-0.078887	0.038745	0.503125	-0.0159295	-0.0783117	0.0464527	0.616326	-0.0161842	-0.08042	0.0480515	0.621036	-0.0297766	-0.0964756	0.0369224	0.381108	-0.0335613	-0.101268	0.0341451	0.330834	-0.0365274	-0.104779	0.0317246	0.293783	-0.0388965	-0.107884	0.0300909	0.268731	-0.0398808	-0.109001	0.0292395	0.257728	-0.0379517	-0.106814	0.0309109	0.279653	-0.0383585
S-VLDL-FC	-0.0829922	-0.151537	-0.0144477	0.0177048	-0.0675642	-0.136732	0.0016035	0.0555392	-0.0850738	-0.153681	-0.0164666	0.0151494	-0.0482119	-0.106737	0.0103135	0.106263	-0.0361378	-0.0983773	0.0261018	0.25473	-0.0454032	-0.109553	0.0187465	0.165121	-0.067222	-0.133527	-0.000917493	0.0469205	-0.0548255	-0.123058	0.0134072	0.115133	-0.071618	-0.139674	-0.00356206	0.0391813	-0.0842676	-0.152914	-0.015621	0.0161956	-0.0837064	-0.15239	-0.0150231	0.0169749	-0.0805316	-0.149028	-0.0120353	0.0212637	-0.0826674
S-VLDL-TG	-0.0890827	-0.158521	-0.019644	0.0119894	-0.0652255	-0.136923	0.00647242	0.0745201	-0.0865354	-0.15623	-0.0168407	0.0150176	-0.0506942	-0.110008	0.0086191	0.0937941	-0.0332682	-0.096335	0.0297987	0.300755	-0.0469143	-0.11201	0.0181819	0.157549	-0.0682799	-0.135569	-0.000990736	0.0467289	-0.0524622	-0.122294	0.0173699	0.140685	-0.0763493	-0.145351	-0.00734737	0.0301536	-0.0899921	-0.159495	-0.0204893	0.0112235	-0.0891809	-0.158659	-0.0197026	0.0119444	-0.0862749	-0.155676	-0.016874	0.0148966	-0.0890131
XS-VLDL-P	-0.00762398	-0.0772913	0.0620433	0.829965	-0.00696312	-0.0762632	0.0623369	0.843693	-0.0194535	-0.0918323	0.0529252	0.597926	-0.00670552	-0.0658373	0.0524262	0.8239	0.00521638	-0.0576585	0.0680913	0.87067	0.00390765	-0.0608029	0.0686182	0.905671	-0.00665818	-0.0738563	0.0605399	0.845834	0.00464501	-0.0637924	0.0730824	0.894043	-0.00249263	-0.0714901	0.0665049	0.943483	-0.00751545	-0.0772204	0.0621895	0.832438	-0.00836526	-0.0782744	0.0615439	0.814356	-0.00713674	-0.0766924	0.062419	0.840429	-0.00748521
XS-VLDL-L	0.000838139	-0.0689931	0.0706694	0.981209	-0.00110264	-0.0705745	0.0683692	0.975153	-0.0114826	-0.0845701	0.0616048	0.757859	-0.00158728	-0.0608658	0.0576913	0.958093	0.00860974	-0.0543849	0.0716043	0.788544	0.00861083	-0.0562381	0.0734597	0.794428	0.000187201	-0.0671695	0.0675439	0.995648	0.00939379	-0.0591267	0.0779143	0.787911	0.00427283	-0.0648738	0.0734194	0.903484	0.00104786	-0.0688136	0.0709093	0.976519	0.000114966	-0.0699706	0.0702006	0.997432	0.001137	-0.0685796	0.0708536	0.974469	0.00106381
XS-VLDL-PL	0.0170844	-0.0536241	0.087793	0.635424	0.00717354	-0.0634566	0.0778036	0.842024	0.00291348	-0.0734162	0.0792432	0.940292	0.00666083	-0.0533538	0.0666755	0.827588	0.0141295	-0.0496911	0.0779501	0.663973	0.0197352	-0.0459366	0.0854069	0.555424	0.01023	-0.0580039	0.078464	0.768602	0.0234728	-0.0458916	0.0928373	0.506709	0.0181122	-0.0518901	0.0881146	0.611666	0.0166466	-0.0541323	0.0874255	0.644439	0.0162841	-0.054887	0.0874551	0.653458	0.0175297	-0.0530631	0.0881225	0.626074	0.0176672
XS-VLDL-C	0.0331277	-0.0370309	0.103286	0.354269	0.0254176	-0.044563	0.0953981	0.476073	0.022869	-0.0515387	0.0972768	0.546471	0.0190023	-0.0406117	0.0786163	0.531677	0.0266169	-0.0365136	0.0897473	0.408128	0.0298902	-0.0352779	0.0950582	0.368208	0.0303045	-0.0373892	0.0979982	0.37979	0.0270794	-0.0417355	0.0958943	0.440074	0.0313745	-0.0381202	0.100869	0.375768	0.0346558	-0.0355533	0.104865	0.332869	0.0326366	-0.0376829	0.102956	0.362543	0.0325633	-0.0374753	0.102602	0.361701	0.0334393
XS-VLDL-CE	0.0344031	-0.0357069	0.104513	0.335723	0.0278631	-0.0420167	0.0977429	0.434039	0.0239739	-0.0507769	0.0987247	0.529163	0.0197818	-0.0398211	0.0793846	0.514905	0.028245	-0.0348289	0.0913188	0.379644	0.0298059	-0.0353159	0.0949277	0.369219	0.0330393	-0.0346251	0.100704	0.338106	0.0249324	-0.0438879	0.0937526	0.477197	0.0318358	-0.0376023	0.101274	0.368403	0.0363315	-0.0338703	0.106533	0.309987	0.0339852	-0.0362277	0.104198	0.34233	0.0336674	-0.036324	0.103659	0.345338	0.0346416
XS-VLDL-FC	0.0197711	-0.0504113	0.0899534	0.580426	0.00878665	-0.0613932	0.0789665	0.805925	0.00880258	-0.0649365	0.0825416	0.814789	0.00882206	-0.0507547	0.0683988	0.771371	0.0120715	-0.0511353	0.0752784	0.707833	0.0163034	-0.0489194	0.0815262	0.623789	0.0131219	-0.0545653	0.080809	0.703641	0.0198605	-0.0489483	0.0886692	0.571157	0.0185152	-0.0510153	0.0880457	0.601314	0.0197772	-0.0504336	0.089988	0.580461	0.0190718	-0.0514704	0.0896141	0.595766	0.0196941	-0.0503694	0.0897577	0.581259	0.0203655
XS-VLDL-TG	-0.0735428	-0.142032	-0.00505372	0.0353615	-0.0543102	-0.123941	0.0153208	0.126153	-0.0720452	-0.140602	-0.00348844	0.0394528	-0.0482595	-0.106623	0.0101041	0.104956	-0.0281204	-0.0901749	0.0339341	0.373981	-0.0370045	-0.101059	0.0270501	0.257129	-0.062207	-0.128421	0.00400738	0.0655321	-0.0366638	-0.105431	0.0321033	0.295606	-0.0573118	-0.12554	0.0109162	0.0995638	-0.0744596	-0.143129	-0.00578997	0.0336063	-0.0739238	-0.142494	-0.00535349	0.0346379	-0.0715731	-0.139995	-0.00315104	0.0403654	-0.0741747
IDL-P	0.0339419	-0.0368953	0.104779	0.347214	0.0178667	-0.0534182	0.0891515	0.622858	0.0199332	-0.0607834	0.10065	0.627978	0.0186454	-0.0415905	0.0788812	0.543606	0.0208952	-0.0430501	0.0848406	0.52142	0.0338023	-0.031993	0.0995976	0.313531	0.0262572	-0.0422712	0.0947855	0.452192	0.0342518	-0.0352514	0.103755	0.33365	0.0318881	-0.0382179	0.101994	0.372196	0.0339634	-0.0369389	0.104866	0.347349	0.0332711	-0.0381646	0.104707	0.36086	0.0361925	-0.0345619	0.106947	0.315633	0.0353449
IDL-L	0.0365535	-0.0343993	0.107506	0.312189	0.0210673	-0.0502796	0.0924143	0.56233	0.0239498	-0.0554219	0.103322	0.553809	0.0227138	-0.0375908	0.0830184	0.4599	0.0245251	-0.0394207	0.0884709	0.451754	0.0378862	-0.0280194	0.103792	0.259479	0.032029	-0.0365827	0.100641	0.359759	0.0355394	-0.0340457	0.105124	0.316378	0.0353676	-0.0348389	0.105574	0.323023	0.0370464	-0.0339732	0.108066	0.306166	0.0359243	-0.0355446	0.107393	0.324089	0.0390241	-0.0318516	0.1099	0.280109	0.0380993
IDL-PL	0.0327618	-0.0382815	0.103805	0.365618	0.016424	-0.0550856	0.0879337	0.652221	0.0189418	-0.0609329	0.0988164	0.641695	0.0218615	-0.0385119	0.0822349	0.477406	0.0207753	-0.0432662	0.0848168	0.524437	0.0344752	-0.0315221	0.100472	0.305483	0.0296854	-0.0390311	0.0984019	0.396689	0.0309291	-0.0387652	0.100623	0.383941	0.0318559	-0.0384374	0.102149	0.373953	0.0332102	-0.0379166	0.104337	0.359659	0.0320834	-0.0395343	0.103701	0.379462	0.0352922	-0.0356757	0.10626	0.32927	0.0344037
IDL-C	0.0444991	-0.0262804	0.115279	0.217524	0.0271891	-0.0442139	0.098592	0.455002	0.0337176	-0.0464732	0.113908	0.409411	0.0284463	-0.0317636	0.0886561	0.353986	0.028389	-0.0353872	0.0921652	0.382494	0.0422713	-0.023492	0.108035	0.207405	0.0393313	-0.0291727	0.107835	0.260066	0.0394031	-0.0300516	0.108858	0.26577	0.0409454	-0.0291091	0.111	0.251596	0.0449909	-0.0258319	0.115814	0.212766	0.0439478	-0.0273286	0.115224	0.22651	0.0469691	-0.023731	0.117669	0.192582	0.0463213
IDL-CE	0.0406724	-0.0299288	0.111274	0.258463	0.0248504	-0.0461987	0.0958996	0.492548	0.0288762	-0.0510858	0.108838	0.478609	0.026475	-0.0335728	0.0865228	0.387032	0.0267764	-0.0368245	0.0903773	0.408806	0.0396803	-0.0259125	0.105273	0.235384	0.0368024	-0.0315338	0.105139	0.290758	0.0362715	-0.0329917	0.105535	0.304278	0.03718	-0.0326886	0.107049	0.296534	0.0411593	-0.0294804	0.111799	0.253069	0.040074	-0.031006	0.111154	0.268759	0.043427	-0.0271064	0.11396	0.22718	0.0425495
IDL-FC	0.0529369	-0.0182427	0.124116	0.14472	0.0324435	-0.0398132	0.1047	0.378378	0.0443828	-0.0358851	0.124651	0.278077	0.0326738	-0.0278975	0.093245	0.289968	0.0317468	-0.0324202	0.0959138	0.331748	0.0477639	-0.0183859	0.113914	0.156765	0.0446722	-0.0242045	0.113549	0.203335	0.0462531	-0.0236457	0.116152	0.194344	0.0493235	-0.0211553	0.119802	0.169905	0.053433	-0.0178031	0.124669	0.141312	0.0525017	-0.0192016	0.124205	0.151026	0.0546625	-0.0164127	0.125738	0.131523	0.0545764
IDL-TG	-0.0249031	-0.0950531	0.0452469	0.486099	-0.0172602	-0.0872244	0.0527041	0.62833	-0.0283622	-0.0987517	0.0420272	0.42921	-0.0248632	-0.0843655	0.0346391	0.412322	-0.00345792	-0.0666904	0.0597745	0.91454	-0.00025262	-0.0655939	0.0650887	0.993947	-0.0260459	-0.0937598	0.0416679	0.450437	0.0052597	-0.0643806	0.0749	0.882176	-0.00980703	-0.0795716	0.0599576	0.782664	-0.0247625	-0.0951758	0.0456509	0.49019	-0.0254914	-0.0958302	0.0448473	0.477044	-0.0236185	-0.093674	0.046437	0.508293	-0.025833
L-LDL-P	0.0268712	-0.0434432	0.0971856	0.453377	0.0112883	-0.0594111	0.0819877	0.754042	0.0104175	-0.0704278	0.0912627	0.800377	0.0183077	-0.0414711	0.0780864	0.547887	0.0181701	-0.0452828	0.081623	0.574195	0.0308022	-0.0345086	0.0961129	0.354835	0.0232005	-0.0448375	0.0912386	0.503455	0.028574	-0.0404287	0.0975767	0.416534	0.0246538	-0.0449332	0.0942408	0.486971	0.0264939	-0.043946	0.0969337	0.46054	0.0260772	-0.04509	0.0972444	0.47218	0.0299092	-0.0403549	0.100173	0.403644	0.028839
L-LDL-L	0.0291279	-0.0411588	0.0994145	0.416183	0.0127597	-0.0579982	0.0835175	0.723447	0.0131846	-0.0679873	0.0943565	0.74993	0.0198772	-0.0398907	0.0796452	0.514043	0.0188668	-0.0445539	0.0822874	0.55941	0.0319665	-0.0333212	0.0972543	0.336781	0.0250731	-0.0429507	0.0930968	0.469558	0.0295123	-0.0394685	0.0984932	0.401254	0.0262453	-0.0433234	0.095814	0.459186	0.0287987	-0.0416032	0.0992005	0.422227	0.0283777	-0.0427444	0.0994998	0.433725	0.0320697	-0.038162	0.102301	0.370338	0.0311348
L-LDL-PL	0.0276759	-0.0429001	0.0982519	0.441667	0.0133919	-0.0574462	0.08423	0.710662	0.0125877	-0.0668544	0.0920298	0.755855	0.0229275	-0.037031	0.082886	0.453095	0.0204863	-0.0430954	0.0840679	0.527252	0.0325335	-0.0330404	0.0981074	0.330401	0.0282757	-0.0400395	0.0965908	0.416758	0.027865	-0.0413554	0.0970855	0.429641	0.0260486	-0.0437702	0.0958675	0.464161	0.027717	-0.0429879	0.0984219	0.44182	0.0268916	-0.0444829	0.0982661	0.459769	0.0310182	-0.0395207	0.101557	0.388297	0.029871
L-LDL-C	0.030757	-0.0394502	0.100964	0.390072	0.0151619	-0.055445	0.0857688	0.673487	0.0162964	-0.0632346	0.0958273	0.687626	0.0254553	-0.0342102	0.0851208	0.402571	0.0214692	-0.0417837	0.0847221	0.505428	0.0360603	-0.0291708	0.101291	0.278183	0.0303293	-0.0376134	0.098272	0.381148	0.0294458	-0.0394202	0.0983117	0.401534	0.0283222	-0.0411511	0.0977955	0.423806	0.0308473	-0.0394458	0.10114	0.389261	0.0300466	-0.0408461	0.100939	0.405673	0.033948	-0.0362151	0.104111	0.342515	0.0329949
L-LDL-CE	0.0284479	-0.0414978	0.0983936	0.424895	0.012183	-0.0582275	0.0825934	0.73421	0.0120437	-0.0692968	0.0933842	0.771395	0.0202723	-0.0392152	0.0797598	0.503713	0.0178784	-0.0452258	0.0809826	0.578266	0.0304767	-0.0344885	0.0954419	0.357392	0.0243615	-0.0433419	0.092065	0.480185	0.027565	-0.0410918	0.0962219	0.430861	0.0243378	-0.0449087	0.0935843	0.490445	0.0280072	-0.0420423	0.0980567	0.432782	0.0276817	-0.043076	0.0984393	0.442742	0.0312802	-0.038607	0.101167	0.379888	0.0305663
L-LDL-FC	0.0413227	-0.0293285	0.111974	0.25127	0.0216548	-0.0498995	0.093209	0.552638	0.0296191	-0.050714	0.109952	0.469428	0.030611	-0.0294631	0.0906851	0.31749	0.0248837	-0.038752	0.0885194	0.442956	0.0419355	-0.0237189	0.10759	0.210278	0.0382245	-0.030162	0.106611	0.272883	0.0357612	-0.0336096	0.105132	0.311877	0.0379211	-0.0320182	0.10786	0.287504	0.0417675	-0.0289511	0.112486	0.246657	0.0407732	-0.0304959	0.112042	0.261767	0.043971	-0.026608	0.11455	0.221715	0.0434243
L-LDL-TG	-0.0189131	-0.0900133	0.0521872	0.601703	-0.0185108	-0.0892338	0.0522122	0.607547	-0.0278262	-0.100381	0.0447282	0.451766	-0.0201928	-0.0804243	0.0400388	0.510665	-0.00183418	-0.065994	0.0623256	0.955262	0.00256907	-0.0636589	0.0687971	0.939321	-0.0203011	-0.0888973	0.0482952	0.561439	0.0109177	-0.0595528	0.0813883	0.761117	-0.00573724	-0.0763374	0.0648629	0.8733	-0.0197972	-0.0912398	0.0516454	0.586624	-0.0200482	-0.0916754	0.051579	0.582864	-0.0157523	-0.0868189	0.0553142	0.663602	-0.0191289
M-LDL-P	0.0174921	-0.0524311	0.0874152	0.623519	0.00353787	-0.0666043	0.0736801	0.921155	-0.000894159	-0.0803599	0.0785716	0.982384	0.0146409	-0.0447804	0.0740622	0.628752	0.0136552	-0.0494182	0.0767286	0.670963	0.025027	-0.0399313	0.0899854	0.449696	0.0169833	-0.0506499	0.0846165	0.6222	0.0216785	-0.0469456	0.0903027	0.535361	0.0152658	-0.0539356	0.0844672	0.665108	0.0167241	-0.0533839	0.086832	0.639724	0.016488	-0.0544347	0.0874107	0.648261	0.0209596	-0.0489372	0.0908564	0.556277	0.0197735
M-LDL-L	0.0195045	-0.0503829	0.0893918	0.583959	0.00495668	-0.0652062	0.0751195	0.889742	0.0015379	-0.0780738	0.0811495	0.969761	0.0161203	-0.043278	0.0755186	0.594355	0.0144047	-0.0486253	0.0774346	0.653829	0.0260683	-0.0388566	0.0909932	0.430833	0.0188113	-0.0487961	0.0864187	0.585089	0.0226781	-0.0459081	0.0912642	0.516484	0.0166764	-0.0524967	0.0858495	0.636172	0.0187877	-0.0512724	0.0888478	0.598754	0.0185492	-0.0523215	0.0894199	0.60755	0.0229393	-0.0469195	0.0927981	0.519387	0.0218366
M-LDL-PL	0.0150363	-0.0551176	0.0851901	0.674066	0.00468764	-0.0654159	0.0747912	0.895603	-0.00292216	-0.0815657	0.0757214	0.941873	0.0159157	-0.0436865	0.0755178	0.600294	0.016448	-0.0468017	0.0796977	0.60986	0.0247194	-0.0404656	0.0899044	0.456853	0.0177136	-0.0501907	0.0856179	0.608745	0.0213947	-0.0474542	0.0902435	0.542038	0.0130353	-0.05636	0.0824306	0.712428	0.0143919	-0.0559769	0.0847608	0.68818	0.0139104	-0.0574047	0.0852255	0.701902	0.0194859	-0.050696	0.0896678	0.585894	0.0176358
M-LDL-C	0.0229475	-0.0468537	0.0927487	0.518894	0.00869708	-0.061363	0.0787571	0.807542	0.00730184	-0.0707618	0.0853655	0.854365	0.0235113	-0.0357827	0.0828052	0.43658	0.0164255	-0.0464412	0.0792922	0.608176	0.0313245	-0.0335478	0.0961968	0.343492	0.0249172	-0.0426154	0.0924497	0.469109	0.0235345	-0.0449258	0.0919949	0.49999	0.0202715	-0.0488061	0.089349	0.56474	0.0226436	-0.0472741	0.0925612	0.525134	0.0221118	-0.0484496	0.0926732	0.538639	0.0262606	-0.0435086	0.0960297	0.460216	0.0253702
M-LDL-CE	0.0209257	-0.0488348	0.0906862	0.556147	0.00743349	-0.0625173	0.0773843	0.834813	0.00487559	-0.073047	0.0827982	0.902278	0.0220603	-0.0372028	0.0813235	0.465167	0.0154243	-0.0474182	0.0782668	0.630077	0.0299609	-0.0348741	0.0947958	0.364621	0.023141	-0.0443409	0.0906229	0.501046	0.0216738	-0.0467439	0.0900916	0.534219	0.0186513	-0.0503829	0.0876855	0.596019	0.020527	-0.0493501	0.0904041	0.564344	0.0200628	-0.0504238	0.0905494	0.576504	0.023991	-0.0457271	0.0937092	0.499561	0.0232404
M-LDL-FC	0.0319428	-0.037954	0.10184	0.36995	0.0137462	-0.056841	0.0843334	0.702362	0.0176283	-0.0620861	0.0973427	0.664334	0.0253845	-0.0340385	0.0848075	0.401964	0.0199919	-0.0429646	0.0829484	0.533233	0.0343857	-0.0305692	0.0993406	0.299047	0.030621	-0.0370564	0.0982985	0.37472	0.0316094	-0.0369996	0.100218	0.366066	0.026428	-0.0427958	0.0956518	0.453826	0.03173	-0.0382935	0.101753	0.374008	0.0312818	-0.0396055	0.102169	0.386618	0.0361707	-0.0337331	0.106074	0.310075	0.0347596
M-LDL-TG	-0.0259412	-0.0968	0.0449175	0.472573	-0.0248875	-0.0953744	0.0455994	0.488458	-0.0340441	-0.106068	0.0379796	0.353764	-0.0215682	-0.0816503	0.0385139	0.481218	-0.00712476	-0.0711007	0.0568512	0.827008	0.00105077	-0.0650966	0.0671981	0.975132	-0.0247697	-0.0931707	0.0436312	0.477385	0.00451765	-0.0658009	0.0748362	0.899674	-0.0100462	-0.0805215	0.0604291	0.779687	-0.0265736	-0.0980217	0.0448744	0.46555	-0.0274374	-0.0990402	0.0441654	0.452158	-0.0221901	-0.0930571	0.048677	0.538959	-0.025576
S-LDL-P	0.0219775	-0.0479443	0.0918993	0.537416	0.0075972	-0.0625912	0.0777856	0.831792	0.00519613	-0.0739451	0.0843373	0.897483	0.0175167	-0.0418987	0.0769321	0.562933	0.0173104	-0.0457389	0.0803598	0.590073	0.0280792	-0.0368779	0.0930362	0.39639	0.0213139	-0.0463298	0.0889575	0.536409	0.0269814	-0.0416386	0.0956013	0.440434	0.0192859	-0.0499171	0.0884889	0.584494	0.0210046	-0.0491574	0.0911666	0.556925	0.0210557	-0.0500984	0.0922098	0.561484	0.025988	-0.0439316	0.0959077	0.465844	0.0247119
S-LDL-L	0.0244417	-0.0454366	0.09432	0.492536	0.0092189	-0.06101	0.0794479	0.796721	0.00817009	-0.0711646	0.0875048	0.839849	0.0190268	-0.0403619	0.0784154	0.529591	0.0180916	-0.0449086	0.0810917	0.573112	0.0292638	-0.0356544	0.094182	0.376492	0.0234181	-0.0441916	0.0910279	0.496749	0.0281657	-0.0404067	0.0967381	0.420319	0.0210213	-0.0481508	0.0901934	0.550979	0.0235426	-0.0465589	0.093644	0.509932	0.0235916	-0.047497	0.0946802	0.51495	0.0283937	-0.0414781	0.0982655	0.425287	0.0272296
S-LDL-PL	0.034117	-0.0360362	0.10427	0.340053	0.0212974	-0.0490134	0.0916082	0.552284	0.0214559	-0.0564943	0.0994061	0.589133	0.0268405	-0.0327476	0.0864285	0.376853	0.0283283	-0.0348545	0.091511	0.379062	0.035501	-0.0296617	0.100664	0.285195	0.0340192	-0.0339261	0.101964	0.325986	0.0416606	-0.0272095	0.110531	0.235409	0.0300722	-0.0393464	0.0994907	0.395379	0.0332016	-0.0373387	0.103742	0.355805	0.0336686	-0.0382372	0.105574	0.358304	0.0398532	-0.0303997	0.110106	0.265804	0.0376518
S-LDL-C	0.0255918	-0.0442184	0.0954019	0.471978	0.00992639	-0.0602808	0.0801336	0.781438	0.0105151	-0.0676794	0.0887095	0.791873	0.0259862	-0.0333241	0.0852965	0.390009	0.0178834	-0.044977	0.0807438	0.576686	0.0330159	-0.0318778	0.0979097	0.318242	0.0272254	-0.0403141	0.094765	0.429011	0.0254793	-0.04299	0.0939486	0.465311	0.0221092	-0.046995	0.0912133	0.530161	0.0251891	-0.0447468	0.0951249	0.479765	0.0247963	-0.0458743	0.0954668	0.491178	0.0289596	-0.0408187	0.0987379	0.415499	0.0282845
S-LDL-CE	0.0230329	-0.0468009	0.0928668	0.517536	0.00808858	-0.062066	0.0782432	0.821007	0.00729996	-0.070915	0.085515	0.854681	0.0248468	-0.0344932	0.0841868	0.411351	0.0165315	-0.046358	0.079421	0.605994	0.0317093	-0.0332087	0.0966273	0.33794	0.025075	-0.0424803	0.0926303	0.466449	0.022545	-0.0459444	0.0910344	0.518358	0.0200877	-0.0490333	0.0892087	0.568517	0.0225633	-0.0473862	0.0925128	0.526791	0.0221967	-0.0484253	0.0928186	0.53743	0.0259452	-0.0438375	0.0957279	0.465706	0.0255558
S-LDL-FC	0.036747	-0.0328517	0.106346	0.300322	0.0177732	-0.0526423	0.0881887	0.620409	0.0242859	-0.0543457	0.102918	0.544502	0.0253934	-0.0337753	0.084562	0.399782	0.0228899	-0.0397879	0.0855677	0.473656	0.0353961	-0.0293007	0.100093	0.283166	0.0344586	-0.0329034	0.101821	0.315611	0.0378039	-0.0305113	0.106119	0.27769	0.0302697	-0.0386896	0.0992289	0.38914	0.0363833	-0.0333959	0.106163	0.306379	0.0362866	-0.0345733	0.107146	0.315095	0.0419092	-0.0277495	0.111568	0.237957	0.0401303
S-LDL-TG	-0.0541594	-0.123713	0.0153944	0.126787	-0.0445713	-0.114083	0.0249402	0.208519	-0.0616673	-0.13206	0.0087249	0.0858842	-0.0362383	-0.0953113	0.0228346	0.228872	-0.0174314	-0.0804916	0.0456287	0.587541	-0.0191757	-0.08426	0.0459085	0.563188	-0.0463979	-0.113511	0.0207153	0.175141	-0.0165527	-0.0862294	0.0531239	0.641098	-0.0380831	-0.107317	0.031151	0.280576	-0.0569805	-0.127128	0.0131667	0.111218	-0.0562586	-0.126588	0.0140712	0.116761	-0.0491844	-0.11885	0.020481	0.166174	-0.0535368
XL-HDL-P	0.140689	0.0663646	0.215014	0.000216949	0.111551	0.0300049	0.193098	0.00739997	0.141045	0.0631453	0.218944	0.000401795	0.0770386	0.0129354	0.141142	0.0185649	0.0777076	0.0100126	0.145403	0.0245139	0.105019	0.0355308	0.174508	0.00310165	0.10425	0.0313877	0.177112	0.00509995	0.117484	0.0438519	0.191115	0.00180054	0.127543	0.0536442	0.201442	0.000739294	0.143533	0.0691117	0.217953	0.000164811	0.140671	0.0662007	0.215142	0.000223599	0.140935	0.0667456	0.215125	0.00020605	0.142772
XL-HDL-L	0.140724	0.0664599	0.214988	0.000213644	0.111645	0.030171	0.19312	0.00729884	0.141128	0.063274	0.218981	0.000395557	0.0776871	0.0136541	0.14172	0.0174782	0.0778069	0.0101708	0.145443	0.024209	0.104996	0.0355597	0.174433	0.00308605	0.104758	0.0319788	0.177537	0.00484103	0.11761	0.0440424	0.191179	0.00176398	0.127351	0.0534987	0.201203	0.000747195	0.143603	0.0692401	0.217966	0.000161708	0.140708	0.0662964	0.21512	0.00022024	0.14103	0.0669006	0.215159	0.000201642	0.142861
XL-HDL-PL	0.130247	0.0551202	0.205374	0.00069966	0.097849	0.0149021	0.180796	0.0208337	0.130274	0.0510164	0.209532	0.00130495	0.0598268	-0.00493477	0.124588	0.0701489	0.0621216	-0.00643364	0.130677	0.0756634	0.0946468	0.0244683	0.164825	0.00827422	0.0935195	0.0200134	0.167026	0.0127134	0.103069	0.0283606	0.177778	0.00691346	0.116903	0.0422357	0.191571	0.00218989	0.131817	0.0566303	0.207004	0.000609086	0.130215	0.0549279	0.205502	0.000720365	0.130177	0.0551765	0.205177	0.000689915	0.131867
XL-HDL-C	0.131494	0.0575424	0.205446	0.000509156	0.101797	0.0216042	0.181989	0.012914	0.131272	0.0536269	0.208916	0.000945795	0.075818	0.012245	0.139391	0.0194785	0.0726216	0.00544079	0.139802	0.0341534	0.0988302	0.0297125	0.167948	0.0051271	0.100318	0.028083	0.172553	0.00655144	0.111316	0.0382128	0.18442	0.00288582	0.117796	0.0442239	0.191369	0.00173557	0.134484	0.0604192	0.208549	0.000386861	0.131496	0.0573619	0.20563	0.000525437	0.133084	0.0592574	0.20691	0.000425894	0.134172
XL-HDL-CE	0.123647	0.049501	0.197794	0.00110865	0.093277	0.0134568	0.173097	0.0220578	0.122429	0.0447123	0.200146	0.00205603	0.0703919	0.00671548	0.134068	0.0303062	0.0672369	-3.03429e-05	0.134504	0.0501032	0.0929176	0.0236408	0.162194	0.00863352	0.0935048	0.0211478	0.165862	0.0113833	0.104148	0.030894	0.177402	0.00538489	0.110734	0.0369984	0.18447	0.00329368	0.126355	0.0521111	0.200599	0.000874883	0.123656	0.049303	0.19801	0.00114356	0.125545	0.0515172	0.199573	0.000912015	0.126348
XL-HDL-FC	0.146824	0.0732592	0.220388	9.71181e-05	0.119424	0.0385533	0.200295	0.00385033	0.148434	0.0710769	0.22579	0.000177831	0.0867981	0.0234482	0.150148	0.00730792	0.0835892	0.0165689	0.150609	0.0145722	0.110461	0.0416376	0.179284	0.00169138	0.113971	0.0419942	0.185947	0.0019501	0.125532	0.0527376	0.198326	0.000746961	0.131645	0.0583851	0.204905	0.000444036	0.150428	0.0767135	0.224142	6.76732e-05	0.146784	0.0730942	0.220475	0.000100228	0.147651	0.074224	0.221077	8.61296e-05	0.149344
XL-HDL-TG	0.0970723	0.0264512	0.167693	0.00712049	0.0776062	0.00570024	0.149512	0.0344375	0.0946156	0.0196986	0.169533	0.0133789	0.0439866	-0.0166591	0.104632	0.154906	0.0619547	-0.00172422	0.125634	0.056518	0.0863438	0.0205877	0.1521	0.0101308	0.068391	-0.000486731	0.137269	0.051637	0.103373	0.0340511	0.172694	0.00351922	0.0952136	0.0252781	0.165149	0.00768487	0.0990361	0.0283072	0.169765	0.00612217	0.096938	0.0262716	0.167604	0.00723709	0.103655	0.0329464	0.174364	0.00411548	0.098787
L-HDL-P	0.131685	0.0566607	0.206709	0.000600226	0.100681	0.018886	0.182475	0.0159091	0.128603	0.0519558	0.205249	0.00103332	0.0643407	-0.000364767	0.129046	0.0513023	0.0657614	-0.00262048	0.134143	0.0594257	0.0850561	0.0147003	0.155412	0.0178775	0.0937473	0.020087	0.167408	0.0126835	0.104631	0.0300721	0.179189	0.00601063	0.121248	0.0468244	0.195671	0.0014392	0.132292	0.0571453	0.207439	0.000578271	0.132787	0.0569577	0.208615	0.000618164	0.131044	0.0561579	0.205931	0.000623535	0.133211
L-HDL-L	0.126027	0.050834	0.20122	0.00104625	0.0940729	0.0122794	0.175866	0.0242389	0.122736	0.0458414	0.199631	0.00179306	0.0535501	-0.011257	0.118357	0.105198	0.0540311	-0.0145759	0.122638	0.12252	0.0811017	0.0106402	0.151563	0.0241312	0.0897287	0.0160748	0.163383	0.0170189	0.0944877	0.0193371	0.169638	0.013797	0.115182	0.0405881	0.189776	0.00251676	0.125441	0.0501182	0.200764	0.00112581	0.127392	0.0512132	0.20357	0.00107387	0.125469	0.0504154	0.200523	0.00107787	0.127335
L-HDL-PL	0.118018	0.0422379	0.193798	0.00231049	0.0851643	0.00336325	0.166965	0.0413166	0.114477	0.0366107	0.192343	0.00400948	0.0513593	-0.0138587	0.116577	0.122538	0.0499691	-0.0189835	0.118922	0.155261	0.0734687	0.00249214	0.144445	0.0424986	0.0835832	0.00938823	0.157778	0.0272976	0.0872683	0.0116549	0.162882	0.0237507	0.108142	0.0330092	0.183274	0.00484171	0.11731	0.0412592	0.19336	0.00254274	0.119958	0.0427933	0.197123	0.00235311	0.117302	0.0416613	0.192943	0.00241116	0.119442
L-HDL-C	0.128929	0.0547721	0.203086	0.000675761	0.0978653	0.0168346	0.178896	0.0179895	0.125644	0.0503507	0.200937	0.00110024	0.0557809	-0.00812136	0.119683	0.0870113	0.0569325	-0.0108518	0.124717	0.0996022	0.0821299	0.0125697	0.15169	0.0207218	0.0923602	0.0197544	0.164966	0.0127266	0.0982673	0.0242005	0.172334	0.00937929	0.117177	0.0435611	0.190792	0.00184619	0.12858	0.0543641	0.202797	0.000705609	0.129752	0.0549232	0.204582	0.000698334	0.128223	0.0541973	0.202248	0.000707403	0.130046
L-HDL-CE	0.130525	0.0564136	0.204637	0.000575109	0.100109	0.019409	0.180809	0.015109	0.127277	0.0521353	0.202419	0.000925324	0.0575723	-0.00629481	0.121439	0.0771948	0.0592546	-0.00848993	0.126999	0.0863758	0.08325	0.0137158	0.152784	0.0190105	0.0940235	0.0214549	0.166592	0.0111709	0.100039	0.0260332	0.174045	0.00812797	0.119118	0.0455605	0.192675	0.00153666	0.130272	0.0561043	0.20444	0.000595074	0.131343	0.056574	0.206112	0.000594247	0.129771	0.0557898	0.203751	0.000605091	0.131596
L-HDL-FC	0.131274	0.0571091	0.205438	0.000539716	0.0994341	0.0170535	0.181815	0.0180604	0.12829	0.052517	0.204064	0.000930113	0.060409	-0.00352032	0.124338	0.063985	0.0606421	-0.00714218	0.128426	0.0794507	0.083564	0.0139644	0.153164	0.0186759	0.0923014	0.019546	0.165057	0.0129679	0.102264	0.0283852	0.176143	0.00672952	0.118098	0.0443991	0.191798	0.00172019	0.131479	0.057263	0.205695	0.000533818	0.131979	0.0572173	0.20674	0.000558365	0.130514	0.0564797	0.204549	0.000568243	0.132691
L-HDL-TG	0.0658631	-0.00914177	0.140868	0.0851493	0.0356395	-0.0422378	0.113517	0.369282	0.0595475	-0.0175406	0.136636	0.129838	0.0216483	-0.0427944	0.0860911	0.509795	0.029388	-0.0382575	0.0970335	0.394022	0.0581951	-0.0114393	0.127829	0.101298	0.0348231	-0.0383628	0.108009	0.350573	0.0530201	-0.0207472	0.126787	0.15867	0.0658072	-0.0083793	0.139994	0.0820275	0.068347	-0.00673857	0.143433	0.0743521	0.0656346	-0.0094663	0.140735	0.0866373	0.0678722	-0.0070202	0.142765	0.075629	0.0668221
M-HDL-P	0.0119003	-0.0617092	0.0855099	0.75106	0.00173329	-0.0717774	0.075244	0.963095	0.00905575	-0.0647325	0.082844	0.809688	-0.00455996	-0.0671944	0.0580745	0.886394	-0.000872498	-0.0669568	0.0652118	0.97933	-0.0176054	-0.0862612	0.0510504	0.614844	0.00731873	-0.0640295	0.078667	0.840469	0.00633998	-0.0659786	0.0786585	0.863409	0.0147575	-0.0582103	0.0877253	0.691468	0.00791384	-0.0682267	0.0840544	0.838383	0.0101325	-0.0677042	0.0879693	0.798371	0.0134071	-0.0600906	0.0869047	0.720381	0.0132885
M-HDL-L	0.015775	-0.0578335	0.0893835	0.674099	0.00448636	-0.0690959	0.0780686	0.904763	0.0129496	-0.0608383	0.0867375	0.730562	-0.00188107	-0.0645163	0.0607541	0.953004	0.000950085	-0.0651353	0.0670355	0.977493	-0.0153232	-0.0840076	0.0533612	0.661552	0.0105974	-0.06076	0.0819548	0.770725	0.00889138	-0.0634425	0.0812253	0.809389	0.0179278	-0.0550259	0.0908816	0.629663	0.0120124	-0.0641151	0.0881398	0.756834	0.0143813	-0.0634786	0.0922412	0.71701	0.0171091	-0.056382	0.0906002	0.647802	0.0171917
M-HDL-PL	0.00820566	-0.0656848	0.0820961	0.827491	-0.00329328	-0.0771573	0.0705708	0.93028	0.0048972	-0.0692346	0.079029	0.896856	-0.00622369	-0.0690854	0.056638	0.84595	-0.00440745	-0.0707572	0.0619423	0.896285	-0.0193105	-0.0881421	0.0495211	0.581987	0.0035226	-0.0680826	0.0751278	0.923093	0.00441113	-0.0681836	0.0770058	0.905084	0.012053	-0.0611747	0.0852808	0.746704	0.00425484	-0.0722209	0.0807306	0.91306	0.00606235	-0.0722097	0.0843344	0.879192	0.0100767	-0.0637115	0.0838649	0.788715	0.00961324
M-HDL-C	0.0344243	-0.0386834	0.107532	0.355607	0.0200421	-0.0533141	0.0933984	0.591889	0.0322504	-0.0409679	0.105469	0.387503	0.011328	-0.0508928	0.0735488	0.720895	0.0112015	-0.0544581	0.0768612	0.737798	-0.00414327	-0.0725578	0.0642713	0.9054	0.0272414	-0.043673	0.0981558	0.451029	0.021055	-0.0509071	0.0930172	0.565898	0.0328356	-0.039606	0.105277	0.373864	0.0315448	-0.0438719	0.106961	0.411854	0.0347661	-0.0423607	0.111893	0.376499	0.0347583	-0.0382135	0.10773	0.350065	0.0359062
M-HDL-CE	0.0356091	-0.0371906	0.108409	0.337265	0.0223077	-0.0506555	0.0952709	0.548571	0.0339102	-0.0389534	0.106774	0.361228	0.0128239	-0.0491296	0.0747774	0.684609	0.0126475	-0.0527266	0.0780217	0.704218	-0.00356875	-0.071724	0.0645865	0.918159	0.0288985	-0.0417159	0.099513	0.422017	0.0218319	-0.0498289	0.0934928	0.549984	0.0336799	-0.038475	0.105835	0.359806	0.0326996	-0.0423463	0.107746	0.392626	0.0360099	-0.0406578	0.112678	0.356805	0.035805	-0.0368587	0.108469	0.333711	0.0370468
M-HDL-FC	0.0285893	-0.0455866	0.102765	0.449525	0.0104767	-0.0642752	0.0852285	0.783298	0.0246902	-0.0498683	0.0992487	0.515852	0.00515291	-0.0579839	0.0682898	0.872755	0.00523385	-0.0614166	0.0718843	0.877532	-0.00622644	-0.0755119	0.063059	0.860019	0.0198133	-0.0521194	0.0917461	0.588871	0.0172937	-0.0556986	0.0902859	0.641999	0.0283793	-0.0450547	0.101813	0.448308	0.0257867	-0.0507748	0.102348	0.508703	0.0284242	-0.0500567	0.106905	0.477312	0.0294354	-0.0446086	0.103479	0.435411	0.030179
M-HDL-TG	-0.0814527	-0.150743	-0.0121623	0.0212834	-0.0624265	-0.132858	0.0080053	0.0822727	-0.0836612	-0.153023	-0.014299	0.0181424	-0.0639887	-0.122921	-0.00505641	0.0333656	-0.0400096	-0.102774	0.0227552	0.211189	-0.0534044	-0.118038	0.0112294	0.105216	-0.0705933	-0.137549	-0.00363743	0.0388137	-0.0558878	-0.124761	0.0129852	0.111585	-0.0662356	-0.13529	0.00281839	0.0600872	-0.0829018	-0.152446	-0.0133577	0.0195318	-0.0823696	-0.151858	-0.0128814	0.0202251	-0.0777655	-0.147082	-0.00844911	0.0279368	-0.0814888
S-HDL-P	-0.0972659	-0.166807	-0.0277246	0.00617817	-0.0834166	-0.153405	-0.0134283	0.0195531	-0.0945427	-0.164417	-0.0246689	0.00806718	-0.0476419	-0.107291	0.0120072	0.117316	-0.0662344	-0.129102	-0.00336641	0.0389578	-0.0836839	-0.148473	-0.0188948	0.011423	-0.0718533	-0.139516	-0.00419088	0.0374309	-0.0847188	-0.153224	-0.0162135	0.0154244	-0.0873076	-0.156405	-0.0182105	0.0133346	-0.108447	-0.180542	-0.0363521	0.00324362	-0.107356	-0.180144	-0.0345681	0.0038948	-0.0938752	-0.163424	-0.0243267	0.0082207	-0.0962008
S-HDL-L	-0.0930155	-0.162636	-0.0233945	0.00889499	-0.0806996	-0.150578	-0.0108216	0.0236621	-0.0905238	-0.160397	-0.0206503	0.0111771	-0.0443155	-0.104001	0.0153696	0.145374	-0.0644608	-0.127354	-0.00156726	0.0445712	-0.0807679	-0.145625	-0.0159112	0.0147218	-0.0681823	-0.135917	-0.000447718	0.0485085	-0.0823851	-0.150917	-0.0138531	0.0185297	-0.083988	-0.153117	-0.0148587	0.0173195	-0.103845	-0.176009	-0.0316816	0.0048516	-0.103058	-0.176036	-0.0300795	0.00570301	-0.089701	-0.159322	-0.0200799	0.0116287	-0.0918616
S-HDL-PL	-0.0685939	-0.137876	0.000688507	0.0523149	-0.0515483	-0.121584	0.0184872	0.148907	-0.0631154	-0.134663	0.00843247	0.0837312	-0.0418571	-0.101013	0.0172991	0.165235	-0.045388	-0.107777	0.0170013	0.153667	-0.0748956	-0.139261	-0.0105306	0.0226291	-0.0517882	-0.118883	0.0153066	0.130131	-0.0572218	-0.1254	0.0109565	0.0998484	-0.058549	-0.127478	0.0103797	0.0958351	-0.0770127	-0.148566	-0.00545934	0.0349366	-0.0744591	-0.14606	-0.00285811	0.0415504	-0.0665503	-0.135759	0.00265865	0.0594507	-0.0684995
S-HDL-C	-0.0621052	-0.131881	0.00767001	0.0809922	-0.0654584	-0.134876	0.0039589	0.0645392	-0.069701	-0.140281	0.000879077	0.0529154	-0.0151874	-0.0748038	0.044429	0.617155	-0.0490867	-0.111838	0.0136649	0.125055	-0.0439965	-0.109122	0.0211287	0.18518	-0.0406933	-0.108528	0.027141	0.239317	-0.064679	-0.13325	0.00389185	0.0644615	-0.0613812	-0.130383	0.00762026	0.0811664	-0.0670714	-0.138026	0.00388307	0.0638903	-0.0676817	-0.139823	0.00445921	0.0659025	-0.0595025	-0.12924	0.0102346	0.0943518	-0.0601167
S-HDL-CE	-0.0544897	-0.124099	0.0151191	0.124788	-0.059936	-0.129232	0.00935993	0.0899333	-0.0658906	-0.137146	0.00536485	0.0698753	-0.00931495	-0.0687617	0.0501318	0.758472	-0.0432884	-0.105843	0.0192665	0.174723	-0.0339321	-0.0989169	0.0310527	0.305685	-0.0339259	-0.10154	0.0336884	0.324952	-0.0589204	-0.127334	0.00949272	0.0913064	-0.0553707	-0.12421	0.0134685	0.114755	-0.0581516	-0.128517	0.0122134	0.105147	-0.0584427	-0.129759	0.0128732	0.108094	-0.0524602	-0.122008	0.0170879	0.139092	-0.0524445
S-HDL-FC	-0.060171	-0.129507	0.00916538	0.088869	-0.0536931	-0.12282	0.0154338	0.127733	-0.0551082	-0.125663	0.0154469	0.125624	-0.031099	-0.0903688	0.0281708	0.303323	-0.0466401	-0.109032	0.0157514	0.142661	-0.0615282	-0.125973	0.00291644	0.0612801	-0.0462407	-0.113367	0.0208857	0.17669	-0.053878	-0.122013	0.0142566	0.121004	-0.0536045	-0.122399	0.0151901	0.12653	-0.06665	-0.137982	0.00468184	0.0670098	-0.0664201	-0.138529	0.00568923	0.0709703	-0.0565802	-0.125917	0.0127564	0.109592	-0.0590976
S-HDL-TG	-0.126485	-0.194891	-0.0580794	0.000302168	-0.10376	-0.17524	-0.0322794	0.00449413	-0.123754	-0.192674	-0.0548352	0.000448274	-0.078075	-0.13676	-0.0193903	0.00918574	-0.0695466	-0.131829	-0.00726372	0.0286784	-0.074683	-0.139206	-0.0101599	0.0233513	-0.105583	-0.171923	-0.0392423	0.00184896	-0.0870604	-0.156279	-0.0178416	0.0137636	-0.107476	-0.175943	-0.039009	0.00213227	-0.126876	-0.195378	-0.0583746	0.000295225	-0.126466	-0.194914	-0.0580184	0.000305388	-0.121334	-0.189929	-0.0527393	0.000544384	-0.126806
XXL-VLDL-PL-PC	0.00578113	-0.0644841	0.0760464	0.871736	0.0140314	-0.0560536	0.0841165	0.694425	0.00859795	-0.0618496	0.0790455	0.81072	0.00812975	-0.0518964	0.0681559	0.790407	0.0233303	-0.039973	0.0866337	0.469607	-0.00704445	-0.0723517	0.0582628	0.832363	0.0148042	-0.0531834	0.0827917	0.669175	0.0202407	-0.048913	0.0893943	0.565757	0.0131836	-0.0564682	0.0828354	0.710326	0.00367277	-0.0681429	0.0754884	0.920059	0.00404174	-0.0683882	0.0764717	0.912802	0.00841927	-0.0617847	0.0786233	0.813949	0.00742269
XXL-VLDL-C-PC	0.0396527	-0.029587	0.108892	0.261281	0.037641	-0.0312489	0.106531	0.283796	0.0308421	-0.0419934	0.103678	0.406099	0.0163651	-0.0427107	0.0754409	0.586732	0.0376509	-0.0246415	0.0999433	0.235789	0.0489192	-0.0154291	0.113268	0.136017	0.0379878	-0.0289303	0.104906	0.265471	0.0381014	-0.0298126	0.106016	0.271108	0.0418614	-0.026617	0.11034	0.230504	0.0422398	-0.0272349	0.111715	0.233044	0.0395839	-0.0296994	0.108867	0.262409	0.0393345	-0.0297761	0.108445	0.264233	0.0395432
XXL-VLDL-CE-PC	0.0567343	-0.0122971	0.125766	0.10708	0.0464001	-0.022648	0.115448	0.187513	0.0494905	-0.025337	0.124318	0.194562	0.0304294	-0.0284849	0.0893436	0.310937	0.0465972	-0.0155217	0.108716	0.141285	0.0657519	0.00167341	0.12983	0.0443236	0.0485444	-0.0182732	0.115362	0.154219	0.0454191	-0.0223897	0.113228	0.188949	0.0543702	-0.0139304	0.122671	0.118544	0.0607158	-0.00897302	0.130405	0.0876166	0.0574098	-0.0118425	0.126662	0.104073	0.0548426	-0.0140875	0.123773	0.118737	0.0566147
XXL-VLDL-FC-PC	-0.0283408	-0.0981791	0.0414976	0.42593	-0.00657427	-0.0775497	0.0644011	0.855766	-0.0259422	-0.095938	0.0440536	0.467116	-0.02988	-0.0895352	0.0297751	0.325786	-0.0080612	-0.070942	0.0548196	0.801374	-0.0242116	-0.0891639	0.0407406	0.464553	-0.0118129	-0.0793934	0.0557675	0.731593	-0.00321139	-0.0724344	0.0660116	0.927462	-0.0155929	-0.0850316	0.0538459	0.659478	-0.0294038	-0.0998263	0.0410188	0.412684	-0.0303482	-0.101184	0.0404877	0.400601	-0.0243615	-0.0942021	0.0454791	0.493722	-0.0283663
XXL-VLDL-TG-PC	-0.0363944	-0.10639	0.0336009	0.307728	-0.0375338	-0.10716	0.0320927	0.290292	-0.0288331	-0.100936	0.0432695	0.432703	-0.0170553	-0.0768822	0.0427717	0.575896	-0.0409083	-0.103969	0.0221528	0.203244	-0.0398749	-0.104954	0.0252042	0.229433	-0.0381253	-0.105762	0.0295117	0.268851	-0.0401526	-0.108856	0.0285506	0.251629	-0.0409406	-0.110204	0.0283225	0.246279	-0.0376535	-0.107702	0.0323944	0.291665	-0.0358356	-0.106089	0.0344177	0.316988	-0.0370535	-0.106927	0.0328203	0.298216	-0.0368881
XL-VLDL-PL-PC	0.00844493	-0.0627439	0.0796338	0.815928	0.00987851	-0.0609309	0.0806879	0.784269	-0.00309573	-0.0774658	0.0712743	0.934897	0.00737081	-0.053353	0.0680947	0.811725	0.0174002	-0.0466993	0.0814997	0.594271	0.0148955	-0.0513194	0.0811103	0.658907	0.0181919	-0.0506607	0.0870446	0.604147	0.00815662	-0.0616471	0.0779603	0.818635	0.0151849	-0.0554462	0.0858161	0.673124	0.00827152	-0.063152	0.0796951	0.820224	0.00708817	-0.0654102	0.0795865	0.847852	0.0124702	-0.0587026	0.0836429	0.730987	0.0108658
XL-VLDL-C-PC	0.09384	0.0251532	0.162527	0.00747556	0.0770646	0.00751172	0.146618	0.0299284	0.0909026	0.0186077	0.163198	0.01379	0.0559977	-0.0027547	0.11475	0.0617228	0.0589912	-0.00300336	0.120986	0.0621491	0.0776932	0.0138115	0.141575	0.017204	0.0728983	0.00617664	0.13962	0.0322826	0.0730247	0.0052188	0.140831	0.0348237	0.0849378	0.0166856	0.15319	0.01479	0.0973577	0.0281615	0.166554	0.00588117	0.0944544	0.0256209	0.163288	0.00721837	0.090983	0.0223381	0.159628	0.00944893	0.0933613
XL-VLDL-CE-PC	0.0387036	-0.0309852	0.108392	0.27596	0.0304036	-0.0391389	0.099946	0.39104	0.0326959	-0.0382506	0.103642	0.365929	0.0140894	-0.0452208	0.0733995	0.641112	0.0236071	-0.0389471	0.0861612	0.459029	0.0402744	-0.0244784	0.105027	0.22248	0.0231166	-0.0442474	0.0904805	0.50075	0.0292572	-0.0391735	0.0976878	0.401573	0.0356182	-0.0335333	0.10477	0.312286	0.0427146	-0.0279716	0.113401	0.235899	0.0408771	-0.0298525	0.111607	0.256938	0.0354387	-0.0342042	0.105082	0.318154	0.0369134
XL-VLDL-FC-PC	0.0633765	-0.00717768	0.133931	0.0782408	0.0493125	-0.0215789	0.120204	0.172497	0.0568161	-0.0179233	0.131555	0.136037	0.0354405	-0.024899	0.0957801	0.249264	0.041006	-0.0225362	0.104548	0.205603	0.0511514	-0.0144501	0.116753	0.12627	0.0557605	-0.0124615	0.123983	0.109021	0.042978	-0.0265827	0.112539	0.225558	0.0569813	-0.0128857	0.126848	0.109789	0.0638505	-0.00672775	0.134429	0.0761413	0.0630478	-0.00796248	0.134058	0.0817465	0.0624097	-0.00801315	0.132833	0.0823161	0.0646075
XL-VLDL-TG-PC	-0.0755223	-0.144801	-0.00624331	0.0326711	-0.0625224	-0.132086	0.00704121	0.0780709	-0.0712299	-0.145836	0.0033764	0.0612806	-0.04605	-0.105309	0.0132093	0.12755	-0.0528122	-0.115196	0.0095715	0.0969488	-0.0660205	-0.130378	-0.00166264	0.0443815	-0.0637447	-0.130857	0.00336773	0.0626261	-0.0592632	-0.127441	0.00891437	0.0883428	-0.0712979	-0.139869	-0.00272677	0.0415799	-0.0773687	-0.146782	-0.0079552	0.0289667	-0.0752031	-0.144584	-0.00582248	0.0336708	-0.0750348	-0.144183	-0.00588642	0.0334742	-0.0762458
L-VLDL-PL-PC	-0.0316417	-0.102484	0.0392007	0.380881	-0.0318182	-0.102278	0.0386415	0.375649	-0.0440526	-0.117165	0.0290599	0.237261	-0.0129623	-0.0733555	0.0474309	0.673628	-0.0046068	-0.0687495	0.0595359	0.887916	-0.00788631	-0.0741265	0.0583539	0.815273	-0.0302897	-0.098709	0.0381296	0.385093	-0.0249915	-0.094428	0.044445	0.480075	-0.0195815	-0.0898525	0.0506894	0.584533	-0.0315516	-0.102572	0.0394684	0.383429	-0.0327505	-0.103979	0.0384776	0.367027	-0.0311519	-0.101891	0.0395869	0.387599	-0.0314176
L-VLDL-C-PC	-0.0203742	-0.0892851	0.0485368	0.561828	-0.0170826	-0.0856605	0.0514953	0.624995	-0.0273022	-0.0971364	0.0425319	0.443046	-0.0118668	-0.0702656	0.046532	0.690083	0.00287399	-0.0590328	0.0647807	0.927411	-0.012303	-0.076374	0.051768	0.706322	-0.0106952	-0.077289	0.0558986	0.752644	-0.011918	-0.0795631	0.055727	0.729547	-0.00958066	-0.0779574	0.0587961	0.783353	-0.0165712	-0.0857525	0.05261	0.638341	-0.0200765	-0.089135	0.048982	0.568383	-0.0203818	-0.0891509	0.0483874	0.560876	-0.0217468
L-VLDL-CE-PC	0.0142161	-0.055335	0.0837672	0.68836	0.00509783	-0.0643325	0.0745281	0.885435	0.00734605	-0.0634581	0.0781502	0.838669	0.00667593	-0.0523319	0.0656838	0.824303	0.015381	-0.0469167	0.0776786	0.628056	0.00759076	-0.0570116	0.0721931	0.817645	0.00986028	-0.0573754	0.077096	0.773515	0.00555172	-0.0627232	0.0738267	0.873222	0.016429	-0.0525196	0.0853775	0.640101	0.0190513	-0.0511395	0.0892421	0.594324	0.0154542	-0.0547882	0.0856966	0.665945	0.0116653	-0.0577952	0.0811259	0.741739	0.0124045
L-VLDL-FC-PC	-0.0624755	-0.131844	0.0068932	0.0774617	-0.0434297	-0.113805	0.0269459	0.226112	-0.0640834	-0.13349	0.00532333	0.0703011	-0.0340162	-0.0932275	0.025195	0.259775	-0.0180317	-0.0810386	0.0449752	0.574419	-0.036449	-0.101253	0.028355	0.269894	-0.0365655	-0.10385	0.0307188	0.286395	-0.0329143	-0.101939	0.0361108	0.349534	-0.0446693	-0.113868	0.0245289	0.205472	-0.0620484	-0.131753	0.00765637	0.080963	-0.0638009	-0.133528	0.00592602	0.0728538	-0.0587471	-0.128121	0.0106263	0.0968503	-0.0622903
L-VLDL-TG-PC	0.0259538	-0.0426465	0.0945541	0.457908	0.0230293	-0.0452361	0.0912948	0.508029	0.0354247	-0.0347163	0.105566	0.321793	0.0138127	-0.0443709	0.0719963	0.641333	-0.00151208	-0.0632799	0.0602558	0.961685	0.0130024	-0.0508356	0.0768405	0.689397	0.0169037	-0.049403	0.0832104	0.61691	0.0167398	-0.0505872	0.0840668	0.625637	0.0133479	-0.0547749	0.0814708	0.700618	0.022479	-0.0463332	0.0912911	0.521545	0.0258533	-0.0428089	0.0945154	0.460054	0.0258483	-0.042618	0.0943145	0.458859	0.0271446
M-VLDL-PL-PC	0.0365439	-0.033685	0.106773	0.307357	0.0124622	-0.0592971	0.0842215	0.733265	0.0317833	-0.0391657	0.102732	0.379472	0.0135593	-0.0461053	0.073224	0.655637	-0.00743915	-0.070751	0.0558727	0.817644	0.00944155	-0.0560065	0.0748896	0.777112	0.0235516	-0.0442573	0.0913605	0.495569	0.0132325	-0.0563262	0.0827913	0.708925	0.0333965	-0.036147	0.10294	0.346136	0.0361937	-0.0341253	0.106513	0.312631	0.0361216	-0.0344596	0.106703	0.315395	0.0344127	-0.0357205	0.104546	0.335747	0.0364705
M-VLDL-C-PC	0.079566	0.00864675	0.150485	0.0279322	0.0528463	-0.0207278	0.12642	0.158947	0.0769433	-0.00144448	0.155331	0.054363	0.0348014	-0.0259549	0.0955576	0.261174	0.0465093	-0.0175297	0.110548	0.154363	0.0618842	-0.00410291	0.127871	0.0660079	0.0533266	-0.0155759	0.122229	0.129103	0.0556082	-0.0145593	0.125776	0.120186	0.0756681	0.00542366	0.145912	0.0347825	0.0827361	0.011552	0.15392	0.0227828	0.0795163	0.00855683	0.150476	0.0281187	0.0772241	0.00639723	0.148051	0.0326387	0.0795977
M-VLDL-CE-PC	0.0931448	0.0224795	0.16381	0.00984762	0.0656835	-0.0082531	0.13962	0.0815727	0.0937252	0.0154945	0.171956	0.0189297	0.0445126	-0.0161269	0.105152	0.149995	0.0522784	-0.0116467	0.116203	0.108818	0.0699668	0.00410714	0.135826	0.037355	0.0644539	-0.0042874	0.133195	0.0660632	0.0626314	-0.00772071	0.132984	0.0809298	0.085533	0.0154484	0.155618	0.0168228	0.096763	0.025715	0.167811	0.00766312	0.0932687	0.0225483	0.163989	0.00980749	0.090434	0.019839	0.161029	0.0121142	0.0933008
M-VLDL-FC-PC	-0.0644362	-0.133464	0.00459205	0.06727	-0.0521586	-0.121386	0.017069	0.139545	-0.0638678	-0.132902	0.00516643	0.069739	-0.0451046	-0.103888	0.0136784	0.13241	-0.0272795	-0.089748	0.035189	0.39158	-0.0379802	-0.102381	0.0264204	0.247348	-0.0516353	-0.118307	0.0150362	0.128841	-0.0313043	-0.100159	0.0375508	0.372419	-0.0469409	-0.11575	0.0218685	0.180916	-0.0653266	-0.134711	0.00405733	0.064949	-0.065416	-0.134692	0.0038603	0.0641705	-0.062508	-0.131458	0.00644238	0.0755318	-0.065035
M-VLDL-TG-PC	-0.0775074	-0.148586	-0.0064287	0.0326191	-0.0497865	-0.123718	0.0241453	0.186587	-0.07382	-0.151549	0.00390951	0.0626584	-0.0334854	-0.0943247	0.0273539	0.280281	-0.0404335	-0.104655	0.0237881	0.216866	-0.0570593	-0.123236	0.00911727	0.0909384	-0.0517611	-0.120774	0.0172522	0.141345	-0.0521551	-0.122569	0.0182588	0.146351	-0.0734968	-0.143908	-0.00308524	0.0407938	-0.080136	-0.151395	-0.00887724	0.0275653	-0.0773512	-0.148474	-0.00622871	0.0330779	-0.0750538	-0.146044	-0.00406376	0.0382783	-0.077523
S-VLDL-PL-PC	-0.0195225	-0.0890182	0.0499733	0.581493	-0.0238009	-0.0929801	0.0453783	0.499646	-0.0119496	-0.0830595	0.0591604	0.741588	-0.0180674	-0.0771229	0.0409882	0.548302	-0.0349104	-0.0971661	0.0273452	0.271334	-0.0357034	-0.100269	0.0288621	0.278035	-0.0309879	-0.0981337	0.036158	0.365252	-0.0217313	-0.089936	0.0464735	0.531858	-0.0154465	-0.0842415	0.0533485	0.659516	-0.0218669	-0.0917768	0.048043	0.539395	-0.0199549	-0.0896584	0.0497486	0.574297	-0.0194492	-0.0888318	0.0499335	0.582297	-0.0199703
S-VLDL-C-PC	0.0800851	0.0087218	0.151448	0.0278914	0.0517559	-0.022659	0.126171	0.17256	0.0764662	-0.00109574	0.154028	0.0533174	0.0472257	-0.0138039	0.108255	0.129161	0.0339557	-0.0305673	0.0984787	0.3019	0.0506991	-0.0159603	0.117358	0.135841	0.0617068	-0.00748233	0.130896	0.0803865	0.041546	-0.0300806	0.113173	0.25521	0.0667293	-0.00424657	0.137705	0.065335	0.0815465	0.0100479	0.153045	0.0254449	0.0797664	0.00827759	0.151255	0.0287972	0.0778837	0.00660886	0.149158	0.0322586	0.0811185
S-VLDL-CE-PC	0.0807598	0.0100256	0.151494	0.0252907	0.0547081	-0.0185501	0.127966	0.143068	0.0777002	0.000441249	0.154959	0.048709	0.0493674	-0.0111264	0.109861	0.109566	0.0368568	-0.0270514	0.100765	0.25794	0.0523347	-0.0137171	0.118387	0.120269	0.0650372	-0.00349864	0.133573	0.0628659	0.0417115	-0.0293347	0.112758	0.24947	0.0668536	-0.00351751	0.137225	0.0625725	0.082807	0.0118565	0.153758	0.0222262	0.0804762	0.00966379	0.151289	0.0259708	0.0784098	0.00775451	0.149065	0.0296708	0.0817732
S-VLDL-FC-PC	0.0185755	-0.0536288	0.0907798	0.613698	-0.0106937	-0.0849621	0.0635746	0.777522	0.0161552	-0.0561861	0.0884966	0.661236	-0.00146184	-0.0627422	0.0598186	0.962663	-0.0107081	-0.0755656	0.0541494	0.745952	0.00301334	-0.0641126	0.0701393	0.929803	-0.00594232	-0.0758383	0.0639536	0.867501	0.0112061	-0.059742	0.0821543	0.756602	0.0186614	-0.0528881	0.0902109	0.608805	0.0161584	-0.0564285	0.0887453	0.662248	0.0178291	-0.0550382	0.0906964	0.631145	0.0190392	-0.0530327	0.091111	0.604213	0.0189867
S-VLDL-TG-PC	-0.0753965	-0.147102	-0.00369111	0.0393422	-0.0457114	-0.120681	0.029258	0.231706	-0.0701568	-0.146421	0.00610766	0.0713351	-0.0428277	-0.104076	0.0184208	0.170259	-0.0254191	-0.0902768	0.0394386	0.441921	-0.0420513	-0.109086	0.0249837	0.218544	-0.0541866	-0.123711	0.0153375	0.126433	-0.0361238	-0.108177	0.0359296	0.325342	-0.0629622	-0.134244	0.00831953	0.0833313	-0.0761692	-0.147929	-0.00440927	0.037519	-0.0750948	-0.146992	-0.00319788	0.0406666	-0.0732099	-0.144825	-0.00159484	0.0451235	-0.0762986
XS-VLDL-PL-PC	0.0631258	-0.00907194	0.135324	0.0864959	0.0346388	-0.040183	0.109461	0.363752	0.0564312	-0.0229497	0.135812	0.163268	0.0322625	-0.0293535	0.0938786	0.304336	0.0261274	-0.0389998	0.0912547	0.431221	0.046175	-0.0210604	0.11341	0.178009	0.0405494	-0.0295721	0.110671	0.256658	0.0581002	-0.0128596	0.12906	0.108401	0.0558608	-0.0156553	0.127377	0.12561	0.0611494	-0.0113649	0.133664	0.0982555	0.0630913	-0.00996193	0.136145	0.0904135	0.0640156	-0.00804322	0.136074	0.0815713	0.0648426
XS-VLDL-C-PC	0.0900173	0.020364	0.159671	0.0113765	0.0717419	0.00103277	0.142451	0.0467542	0.0858005	0.0139631	0.157638	0.0192989	0.0564027	-0.00308629	0.115892	0.0630959	0.0383228	-0.0247238	0.101369	0.233149	0.0491781	-0.0161456	0.114502	0.139858	0.078603	0.0112912	0.145915	0.0221541	0.0440065	-0.026766	0.114779	0.2226	0.0717065	0.00212968	0.141283	0.0434038	0.0939557	0.0237101	0.164201	0.00881925	0.0902305	0.0205074	0.159954	0.0112654	0.0873779	0.0177649	0.156991	0.0139554	0.0905476
XS-VLDL-CE-PC	0.0745773	0.00480161	0.144353	0.0362177	0.0632164	-0.00667901	0.133112	0.0762172	0.0696662	-0.00166335	0.140996	0.0555733	0.0477932	-0.0116494	0.107236	0.114899	0.0340231	-0.0288822	0.0969285	0.288693	0.0410506	-0.0241553	0.106256	0.216899	0.0688186	0.00146513	0.136172	0.045232	0.0310037	-0.0395225	0.10153	0.388425	0.058825	-0.010655	0.128305	0.0969202	0.0790586	0.00853101	0.149586	0.0280669	0.0752443	0.00528684	0.145202	0.0350588	0.0720773	0.00234887	0.141806	0.0427835	0.074698
XS-VLDL-FC-PC	0.0808099	0.0109084	0.150711	0.0235191	0.0502219	-0.0235973	0.124041	0.182102	0.0761656	0.00477693	0.147554	0.0365495	0.0468776	-0.0126639	0.106419	0.12263	0.0262763	-0.0369903	0.0895429	0.415156	0.0424608	-0.0231682	0.10809	0.204453	0.0581645	-0.00950333	0.125832	0.0919411	0.0547916	-0.0146125	0.124196	0.121615	0.0652652	-0.00455023	0.135081	0.0668761	0.0801833	0.0102559	0.150111	0.0246683	0.0807366	0.0103954	0.151078	0.0245286	0.0793629	0.00955967	0.149166	0.025908	0.0824588
XS-VLDL-TG-PC	-0.106248	-0.176116	-0.0363792	0.00292293	-0.0813528	-0.154162	-0.00854339	0.0285764	-0.107958	-0.184081	-0.0318353	0.00549952	-0.0636481	-0.123615	-0.00368109	0.0375305	-0.0452352	-0.108706	0.0182361	0.162207	-0.0634774	-0.129148	0.00219269	0.0581355	-0.0869632	-0.154788	-0.0191388	0.0120375	-0.0644132	-0.13517	0.00634349	0.0743214	-0.0874626	-0.157319	-0.0176061	0.0141971	-0.107966	-0.178037	-0.0378956	0.00257071	-0.106005	-0.17597	-0.0360389	0.00302829	-0.104277	-0.174071	-0.0344829	0.00345655	-0.107509
IDL-PL-PC	-0.0383422	-0.107596	0.0309118	0.277459	-0.0380002	-0.106887	0.0308869	0.27921	-0.0333872	-0.103437	0.0366625	0.349765	-0.0058071	-0.0647804	0.0531662	0.846774	-0.0325932	-0.0947318	0.0295453	0.303494	-0.0319588	-0.0962808	0.0323631	0.329697	-0.0194589	-0.0864795	0.0475618	0.56888	-0.0487003	-0.116829	0.0194282	0.160949	-0.0345306	-0.103072	0.0340106	0.322996	-0.0382391	-0.107566	0.0310874	0.279253	-0.0381939	-0.107491	0.0311033	0.279619	-0.039244	-0.108397	0.029909	0.265626	-0.0382527
IDL-C-PC	0.0825415	0.0136378	0.151445	0.0189433	0.0597028	-0.0111156	0.130521	0.0983485	0.0843404	0.00513197	0.163549	0.0369233	0.0516666	-0.00727973	0.110613	0.0857212	0.0366216	-0.02564	0.0988831	0.248599	0.054024	-0.0105123	0.11856	0.100733	0.0671088	8.05185e-05	0.134137	0.0497261	0.0538616	-0.0147068	0.12243	0.123484	0.0642123	-0.00457497	0.133	0.0672653	0.0829642	0.0139581	0.15197	0.0185163	0.0821905	0.0130566	0.151324	0.0198619	0.0835996	0.0148052	0.152394	0.0172948	0.0853007
IDL-CE-PC	0.0463847	-0.0227314	0.115501	0.188093	0.0363389	-0.0327586	0.105436	0.302226	0.0375676	-0.0366174	0.111753	0.320498	0.0326927	-0.0260961	0.0914816	0.275325	0.0213043	-0.0407803	0.0833888	0.500762	0.030103	-0.0343418	0.0945479	0.359455	0.0419147	-0.0250123	0.108842	0.219298	0.0259175	-0.0423358	0.0941708	0.456251	0.0319988	-0.0367458	0.100743	0.361143	0.046743	-0.0225003	0.115986	0.185514	0.045935	-0.0232878	0.115158	0.193092	0.0486921	-0.0203361	0.11772	0.166543	0.0488201
IDL-FC-PC	0.0957763	0.0256364	0.165916	0.00750589	0.0650356	-0.00979339	0.139865	0.0883888	0.0959562	0.0191681	0.172744	0.0143834	0.0531547	-0.0069213	0.113231	0.0828064	0.0409729	-0.0226464	0.104592	0.206521	0.0626175	-0.00301946	0.128254	0.0614828	0.069433	0.00122739	0.137639	0.046027	0.0696671	-0.00021314	0.139547	0.0507011	0.0815496	0.0115385	0.151561	0.02249	0.0959296	0.0257706	0.166089	0.00742741	0.0956779	0.0252554	0.1661	0.00781147	0.0939501	0.0238897	0.164011	0.00864638	0.0967752
IDL-TG-PC	-0.0767397	-0.145502	-0.0079772	0.0287654	-0.0522974	-0.123257	0.0186624	0.148373	-0.0762166	-0.154703	0.00226977	0.0569863	-0.0531824	-0.111989	0.00562401	0.0762407	-0.0295067	-0.0916035	0.0325902	0.351229	-0.0481289	-0.112515	0.0162572	0.142682	-0.0657963	-0.132714	0.00112158	0.0539556	-0.043352	-0.112137	0.0254332	0.216386	-0.0582174	-0.126863	0.0104278	0.0963525	-0.0771666	-0.146008	-0.00832548	0.0280699	-0.0763992	-0.145412	-0.00738609	0.0300728	-0.0775921	-0.146247	-0.00893732	0.0268042	-0.0796979
L-LDL-PL-PC	-0.0229446	-0.0923761	0.046487	0.516726	-0.00459953	-0.074711	0.065512	0.897566	-0.00564171	-0.0853905	0.0741071	0.88959	-0.0105872	-0.069599	0.0484245	0.724794	-0.0109219	-0.0735921	0.0517484	0.732364	-0.0275297	-0.0920047	0.0369454	0.402194	-0.0125223	-0.0796135	0.054569	0.714176	-0.026306	-0.0945048	0.0418927	0.449168	-0.0202636	-0.0891272	0.0486001	0.563684	-0.0225955	-0.0920801	0.0468891	0.523439	-0.0222398	-0.0921678	0.0476882	0.532608	-0.0252062	-0.0945581	0.0441458	0.475777	-0.0242348
L-LDL-C-PC	0.0496531	-0.0192809	0.118587	0.157776	0.0267742	-0.0436663	0.0972147	0.455816	0.0413341	-0.0408535	0.123522	0.323833	0.0362027	-0.0226006	0.0950059	0.227198	0.0216531	-0.0404549	0.0837612	0.49394	0.0381142	-0.0260393	0.102268	0.243874	0.040804	-0.0260452	0.107653	0.231203	0.0315792	-0.0364838	0.0996421	0.362693	0.0361511	-0.0324273	0.10473	0.301084	0.0496236	-0.0193497	0.118597	0.158259	0.0491632	-0.0201584	0.118485	0.164267	0.050722	-0.0181101	0.119554	0.148431	0.0521019
L-LDL-CE-PC	0.0235402	-0.045571	0.0926515	0.503935	0.00964923	-0.0597032	0.0790017	0.784835	0.005973	-0.0740639	0.0860099	0.883569	0.021026	-0.0377726	0.0798247	0.482907	0.0133321	-0.0489176	0.0755819	0.674293	0.0228665	-0.0413277	0.0870607	0.484612	0.0205115	-0.0463919	0.0874149	0.547464	0.0173731	-0.0505266	0.0852728	0.615623	0.014635	-0.0538739	0.083144	0.675083	0.0226331	-0.0465378	0.0918041	0.520864	0.0227208	-0.0469735	0.0924152	0.522392	0.02578	-0.0432563	0.0948163	0.463757	0.0260092
L-LDL-FC-PC	0.077008	0.00751843	0.146498	0.0298995	0.0512406	-0.0207375	0.123219	0.162677	0.0745748	0.00487607	0.144274	0.0360192	0.044199	-0.0150915	0.10349	0.14377	0.0242729	-0.0388085	0.0873544	0.450271	0.044236	-0.0206864	0.109158	0.18144	0.0590815	-0.00811737	0.12628	0.084764	0.0420746	-0.0278206	0.11197	0.23769	0.0635923	-0.0056065	0.132791	0.0716225	0.0804696	0.0106308	0.150308	0.0239828	0.0781927	0.00841665	0.147969	0.0281137	0.0735194	0.00401561	0.143023	0.0381815	0.0764219
L-LDL-TG-PC	-0.0572303	-0.126236	0.0117753	0.103922	-0.0368838	-0.10705	0.0332822	0.302449	-0.0501926	-0.126408	0.0260233	0.19648	-0.0467774	-0.105599	0.0120446	0.118913	-0.0240852	-0.0861518	0.0379814	0.446438	-0.035853	-0.100354	0.0286478	0.275546	-0.0522485	-0.119197	0.0146998	0.125929	-0.0268504	-0.095526	0.0418253	0.443024	-0.038783	-0.107625	0.030059	0.269119	-0.0575332	-0.126604	0.0115374	0.10243	-0.0567983	-0.125966	0.0123692	0.107375	-0.0569939	-0.125896	0.0119082	0.104834	-0.0598864
M-LDL-PL-PC	-0.0247872	-0.0939644	0.04439	0.482036	-0.00310839	-0.0733929	0.0671761	0.930841	-0.00868506	-0.0874462	0.0700761	0.828685	-0.0126418	-0.0715313	0.0462477	0.673575	-0.00678625	-0.0691825	0.05561	0.830994	-0.0224664	-0.0867132	0.0417804	0.492638	-0.0163093	-0.0831307	0.0505122	0.63199	-0.0211989	-0.0891849	0.0467871	0.540654	-0.0199385	-0.0886075	0.0487305	0.568863	-0.0239665	-0.0932306	0.0452976	0.497194	-0.0241102	-0.0937694	0.0455491	0.49707	-0.0257253	-0.0947978	0.0433471	0.464939	-0.0261701
M-LDL-C-PC	0.0417371	-0.0272135	0.110688	0.235101	0.0186607	-0.051749	0.0890704	0.603035	0.0304553	-0.0492348	0.110145	0.45336	0.0286613	-0.0301747	0.0874974	0.339228	0.0153764	-0.046751	0.0775037	0.627217	0.030024	-0.0341322	0.0941801	0.358561	0.0342583	-0.0324734	0.10099	0.313883	0.0262423	-0.0417477	0.0942322	0.448877	0.0298887	-0.0386982	0.0984755	0.392574	0.0412852	-0.0277078	0.110278	0.240491	0.0411992	-0.0281085	0.110507	0.243614	0.0419829	-0.026868	0.110834	0.231682	0.0437012
M-LDL-CE-PC	0.0251169	-0.0440196	0.0942535	0.47597	0.00672496	-0.0631116	0.0765615	0.85012	0.00826577	-0.0715535	0.088085	0.838969	0.017238	-0.0416738	0.0761498	0.565862	0.00970586	-0.0526197	0.0720314	0.759917	0.0214445	-0.042782	0.0856709	0.512387	0.0196532	-0.0472036	0.0865101	0.564075	0.0171545	-0.0508055	0.0851145	0.620383	0.0175357	-0.0510508	0.0861223	0.615889	0.024145	-0.0450695	0.0933596	0.493687	0.0243784	-0.0452512	0.0940079	0.492113	0.0255805	-0.0434528	0.0946138	0.467203	0.0268343
M-LDL-FC-PC	0.0182168	-0.051286	0.0877196	0.607046	0.0205545	-0.0485941	0.0897032	0.559724	0.0393919	-0.0362115	0.114995	0.306726	0.0125225	-0.0465322	0.0715771	0.677335	0.00533473	-0.0575232	0.0681927	0.867727	0.00247182	-0.0621007	0.0670443	0.94012	0.0177328	-0.049334	0.0847995	0.603887	0.00698248	-0.0613764	0.0753413	0.841133	0.0140379	-0.0547522	0.0828279	0.688835	0.0203733	-0.0494026	0.0901493	0.566701	0.0196489	-0.0505169	0.0898148	0.582676	0.0173482	-0.0520508	0.0867471	0.623773	0.0173103
M-LDL-TG-PC	-0.0538165	-0.123111	0.0154781	0.127781	-0.0370581	-0.106986	0.0328693	0.298527	-0.0463259	-0.119663	0.0270109	0.215348	-0.0445969	-0.103591	0.0143969	0.138221	-0.0238037	-0.0860708	0.0384635	0.453226	-0.0308175	-0.0956594	0.0340244	0.351129	-0.0510838	-0.118163	0.0159955	0.13534	-0.0242554	-0.0931148	0.0446039	0.48948	-0.0347957	-0.103951	0.0343594	0.32361	-0.054347	-0.123747	0.0150526	0.124641	-0.0534983	-0.122861	0.0158643	0.130422	-0.0527591	-0.121965	0.0164462	0.134926	-0.0558992
S-LDL-PL-PC	-0.00316849	-0.072287	0.06595	0.928321	0.013984	-0.0556132	0.0835812	0.693379	0.0180976	-0.0597631	0.0959584	0.648323	-0.00196121	-0.0608028	0.0568804	0.947849	0.00322921	-0.0590988	0.0655572	0.919018	-0.0131802	-0.077459	0.0510986	0.687419	-0.000779723	-0.0675011	0.0659416	0.981704	0.000457459	-0.0673986	0.0683135	0.989445	-0.00140661	-0.0699844	0.0671711	0.967893	-0.00268244	-0.0718395	0.0664747	0.939327	-0.00244575	-0.0718532	0.0669616	0.944871	-0.00346106	-0.0724677	0.0655456	0.921596	-0.00437308
S-LDL-C-PC	0.0361699	-0.0328364	0.105176	0.303841	0.012103	-0.0584621	0.0826681	0.736446	0.0230328	-0.0566893	0.102755	0.570785	0.0234407	-0.0354734	0.0823548	0.435004	0.0106153	-0.0515438	0.0727744	0.737538	0.0277375	-0.0364835	0.0919585	0.39679	0.0289739	-0.0377884	0.0957362	0.394521	0.0179795	-0.0501539	0.0861129	0.604595	0.0250753	-0.043612	0.0937627	0.473822	0.0360939	-0.0329535	0.105141	0.305143	0.0356431	-0.0336184	0.104905	0.312716	0.0355474	-0.03336	0.104455	0.311538	0.0378371
S-LDL-CE-PC	0.0241503	-0.0451405	0.0934411	0.494069	0.00424035	-0.065921	0.0744017	0.905593	0.00666232	-0.0736815	0.0870061	0.870737	0.0172666	-0.0418463	0.0763795	0.566538	0.00755971	-0.0548825	0.070002	0.81221	0.022819	-0.0415781	0.0872162	0.486894	0.018758	-0.048267	0.0857829	0.582903	0.0115848	-0.0566028	0.0797725	0.73884	0.0165219	-0.0522705	0.0853144	0.637448	0.0234858	-0.0458517	0.0928234	0.50631	0.0234768	-0.0461607	0.0931142	0.508306	0.0234274	-0.0457591	0.092614	0.506442	0.0256437
S-LDL-FC-PC	0.0238238	-0.0463136	0.0939612	0.505113	0.0216397	-0.0481443	0.0914237	0.54289	0.0428446	-0.0321194	0.117809	0.262241	0.00899238	-0.0506754	0.0686601	0.767428	0.00508306	-0.0583215	0.0684876	0.874992	0.000979608	-0.0642841	0.0662433	0.976502	0.021249	-0.0464539	0.088952	0.538005	0.0131835	-0.0557704	0.0821375	0.707528	0.0169404	-0.0525064	0.0863873	0.632186	0.0263782	-0.0440222	0.0967786	0.462248	0.0250881	-0.0455307	0.0957069	0.485775	0.0246353	-0.0453878	0.0946583	0.490014	0.0233021
S-LDL-TG-PC	-0.0855835	-0.154267	-0.0168998	0.0146639	-0.062245	-0.133031	0.00854076	0.0847153	-0.0823278	-0.1555	-0.00915598	0.0274893	-0.058947	-0.117716	-0.000177719	0.0493129	-0.0369051	-0.098957	0.0251468	0.243369	-0.0508694	-0.115426	0.0136868	0.122311	-0.0756726	-0.142238	-0.00910739	0.0259257	-0.048947	-0.117978	0.0200837	0.164348	-0.0639139	-0.132809	0.00498155	0.068979	-0.0866482	-0.155444	-0.0178522	0.0136328	-0.0853262	-0.154085	-0.0165675	0.0150731	-0.0834938	-0.152126	-0.0148619	0.0171728	-0.0875072
XL-HDL-PL-PC	0.0252218	-0.0484273	0.0988709	0.501627	0.00192999	-0.0729197	0.0767797	0.959645	0.023637	-0.0500659	0.0973398	0.529177	-0.00215681	-0.0648427	0.0605291	0.946168	-0.00435758	-0.070506	0.0617909	0.897142	0.0151745	-0.0534125	0.0837615	0.664188	0.00435099	-0.066816	0.075518	0.904503	5.78754e-05	-0.0730256	0.0731413	0.99876	0.0229118	-0.0499251	0.0957486	0.537094	0.0250908	-0.048585	0.0987665	0.504005	0.0254499	-0.0482615	0.0991613	0.49813	0.0195711	-0.0541778	0.09332	0.602564	0.0242008
XL-HDL-C-PC	-0.0186197	-0.0923682	0.0551287	0.62031	0.000372629	-0.0740176	0.0747629	0.992157	-0.0177569	-0.0915148	0.0560009	0.636643	0.00223133	-0.0605297	0.0649924	0.944378	0.00130417	-0.064869	0.0674774	0.969149	-0.0165413	-0.0852166	0.052134	0.636479	0.00484431	-0.0664634	0.076152	0.893945	-0.00022065	-0.0730148	0.0725735	0.995254	-0.0209895	-0.0939535	0.0519745	0.572444	-0.0189766	-0.0927449	0.0547917	0.613721	-0.0190872	-0.0929803	0.054806	0.612259	-0.0128861	-0.0867288	0.0609565	0.732023	-0.0171293
XL-HDL-CE-PC	-0.0513366	-0.127015	0.0243415	0.183378	-0.023309	-0.101121	0.0545034	0.556687	-0.0474701	-0.12358	0.0286403	0.2212	-0.0107014	-0.0752476	0.0538448	0.744919	-0.0101882	-0.0784256	0.0580491	0.769532	-0.0417409	-0.112403	0.028921	0.246578	-0.0214166	-0.0948176	0.0519844	0.566975	-0.0302076	-0.105033	0.0446175	0.428315	-0.0489801	-0.12388	0.0259193	0.19963	-0.0523529	-0.128064	0.0233584	0.175054	-0.0516923	-0.127466	0.0240815	0.180914	-0.0466598	-0.122363	0.0290438	0.226687	-0.0504363
XL-HDL-FC-PC	0.0708468	0.00230482	0.139389	0.0427954	0.054413	-0.0148237	0.12365	0.123304	0.0658258	-0.00437974	0.136031	0.0660677	0.0315721	-0.0269714	0.0901156	0.290087	0.0278637	-0.0340076	0.0897349	0.376947	0.0532151	-0.010638	0.117068	0.102249	0.0640272	-0.00236076	0.130415	0.0587005	0.070488	0.00331465	0.137661	0.0397418	0.0589838	-0.00909483	0.127062	0.0893861	0.0722719	0.00369757	0.140846	0.0388883	0.0705809	0.00188583	0.139276	0.0440481	0.0755277	0.00700705	0.144048	0.0307861	0.0731865
XL-HDL-TG-PC	-0.00619434	-0.0757582	0.0633695	0.861286	0.00746548	-0.0622815	0.0772125	0.833635	-0.00719578	-0.0767744	0.0623828	0.839179	-0.00142574	-0.0604565	0.057605	0.962197	0.0133256	-0.0491874	0.0758385	0.675737	0.00850197	-0.0562574	0.0732613	0.796695	-0.00781318	-0.0748652	0.0592389	0.819133	0.0171099	-0.0517139	0.0859337	0.625677	0.00295648	-0.0660981	0.0720111	0.933044	-0.0054962	-0.075085	0.0640926	0.87683	-0.00592214	-0.0756191	0.0637748	0.867574	-0.00298493	-0.0725218	0.0665519	0.932869	-0.00642476
L-HDL-PL-PC	-0.124152	-0.195552	-0.0527508	0.000674794	-0.0956028	-0.172537	-0.0186689	0.0149348	-0.122386	-0.193906	-0.0508663	0.000819648	-0.0493028	-0.110797	0.0121913	0.115929	-0.0571466	-0.122584	0.00829127	0.0868726	-0.0844546	-0.151291	-0.0176181	0.013331	-0.0894236	-0.159092	-0.0197548	0.0119467	-0.0986443	-0.169771	-0.0275175	0.00662521	-0.113283	-0.184165	-0.0424008	0.00176927	-0.125757	-0.19727	-0.0542436	0.000586361	-0.124238	-0.195682	-0.0527942	0.000674044	-0.125	-0.196273	-0.0537275	0.000606326	-0.124784
L-HDL-C-PC	0.119832	0.0494411	0.190224	0.00087187	0.0936932	0.0192977	0.168089	0.0136402	0.119055	0.0486465	0.189464	0.000944171	0.0489739	-0.0115622	0.10951	0.112672	0.0530726	-0.0112808	0.117426	0.105872	0.0792751	0.0133463	0.145204	0.0185006	0.0916543	0.0232287	0.16008	0.00872203	0.0941802	0.0239135	0.164447	0.00868083	0.108927	0.0390335	0.17882	0.00229428	0.11976	0.049342	0.190178	0.000882147	0.119789	0.0492981	0.190279	0.000890409	0.119505	0.0492331	0.189777	0.000882708	0.120304
L-HDL-CE-PC	0.113778	0.0441539	0.183403	0.00139142	0.0916123	0.0196933	0.163531	0.0126043	0.116104	0.0464122	0.185797	0.0011213	0.047964	-0.0118015	0.107729	0.115572	0.0548988	-0.00860514	0.118403	0.0900934	0.0746835	0.00950004	0.139867	0.0247839	0.0899659	0.0224336	0.157498	0.00909229	0.0907586	0.0213879	0.160129	0.0104081	0.105448	0.0364219	0.174473	0.00279631	0.11403	0.0443568	0.183703	0.00136856	0.113795	0.0441214	0.183468	0.00140001	0.113455	0.04395	0.18296	0.00140886	0.113923
L-HDL-FC-PC	0.116545	0.0445553	0.188535	0.00154147	0.083641	0.00411872	0.163163	0.039283	0.113119	0.040002	0.186236	0.00246903	0.0443204	-0.0176701	0.106311	0.160874	0.0417554	-0.0240922	0.107603	0.213583	0.078288	0.0109184	0.145658	0.0228082	0.0827671	0.0125407	0.152994	0.0209513	0.0883951	0.0165225	0.160268	0.0159966	0.101649	0.0299343	0.173364	0.00552621	0.115893	0.0438828	0.187904	0.00164253	0.116665	0.0443621	0.188968	0.00159759	0.116248	0.04438	0.188116	0.00155591	0.117719
L-HDL-TG-PC	-0.0394641	-0.108258	0.0293301	0.260478	-0.0364083	-0.104873	0.0320569	0.296865	-0.0437696	-0.112901	0.0253621	0.2143	-0.0265654	-0.0850082	0.0318773	0.372506	-0.0192279	-0.0810583	0.0426024	0.541737	-0.0167595	-0.0807813	0.0472624	0.607488	-0.04288	-0.109247	0.0234866	0.205063	-0.0311006	-0.0986979	0.0364967	0.366723	-0.0322623	-0.100423	0.0358983	0.353103	-0.0378466	-0.106863	0.0311693	0.282053	-0.0391859	-0.108176	0.0298036	0.265202	-0.0364068	-0.10517	0.0323562	0.298979	-0.0390832
M-HDL-PL-PC	-0.0606453	-0.132803	0.011512	0.0993812	-0.0538572	-0.125796	0.0180819	0.142073	-0.0602952	-0.132452	0.0118614	0.101343	-0.0265728	-0.0880767	0.0349311	0.396627	-0.0287331	-0.0936202	0.036154	0.384975	-0.0250617	-0.0930126	0.0428892	0.469284	-0.0477915	-0.117734	0.0221506	0.180204	-0.0341349	-0.105543	0.0372734	0.348347	-0.0496923	-0.121391	0.0220064	0.174065	-0.0566416	-0.129366	0.0160832	0.126699	-0.0604394	-0.133348	0.0124693	0.104081	-0.0583238	-0.130391	0.0137432	0.112543	-0.0618069
M-HDL-C-PC	0.0901861	0.0207669	0.159605	0.0109541	0.0712065	0.000599408	0.141814	0.0480912	0.0897532	0.0203349	0.159171	0.0113405	0.0517498	-0.00740738	0.110907	0.0863371	0.0364007	-0.0264753	0.0992767	0.256121	0.0435041	-0.0218948	0.108903	0.192	0.0722155	0.00484663	0.139584	0.0356777	0.0562647	-0.0132429	0.125772	0.112463	0.0748729	0.00576637	0.143979	0.0337492	0.0872496	0.0173687	0.15713	0.0144677	0.0907852	0.0204873	0.161083	0.0114356	0.0870447	0.0176653	0.156424	0.0139991	0.0913463
M-HDL-CE-PC	0.0810544	0.0118957	0.150213	0.0216733	0.066866	-0.00272517	0.136457	0.0596477	0.0828861	0.0136755	0.152097	0.0189763	0.0499909	-0.0088489	0.108831	0.0957575	0.0359788	-0.026512	0.0984695	0.258742	0.0372523	-0.0278113	0.102316	0.261391	0.0671809	0.000184136	0.134178	0.0493752	0.0501034	-0.0188326	0.119039	0.154055	0.0663967	-0.00242431	0.135218	0.0586134	0.0782459	0.00882967	0.147662	0.0272068	0.080952	0.011411	0.150493	0.0225731	0.077849	0.00872215	0.146976	0.0273461	0.0818491
M-HDL-FC-PC	0.0737429	-0.00040151	0.147887	0.0512505	0.0449251	-0.0319998	0.12185	0.251975	0.0685106	-0.0070012	0.144022	0.075301	0.0297339	-0.0335649	0.0930327	0.356756	0.0177851	-0.049281	0.0848512	0.602817	0.0412048	-0.0280806	0.11049	0.243397	0.0503355	-0.0217212	0.122392	0.170686	0.0460014	-0.0277866	0.119789	0.221396	0.0637558	-0.00975149	0.137263	0.0890425	0.0712405	-0.00383896	0.14632	0.0628892	0.0756376	-0.000977708	0.152253	0.0529887	0.0724218	-0.00159777	0.146441	0.0551419	0.0754605
M-HDL-TG-PC	-0.10592	-0.174871	-0.0369683	0.00264858	-0.0823514	-0.153909	-0.0107933	0.0241523	-0.105281	-0.174239	-0.0363224	0.0028128	-0.0675399	-0.126303	-0.00877735	0.024333	-0.0479293	-0.110701	0.014842	0.134313	-0.0588161	-0.123591	0.00595843	0.0750668	-0.0848731	-0.151774	-0.017972	0.0129691	-0.074788	-0.143702	-0.00587384	0.0334573	-0.0893502	-0.158086	-0.0206148	0.0109078	-0.104588	-0.17365	-0.0355255	0.00304176	-0.106233	-0.175659	-0.0368063	0.00275228	-0.103268	-0.172166	-0.0343707	0.00335419	-0.10714
S-HDL-PL-PC	0.0185913	-0.0502363	0.0874189	0.596103	0.0310133	-0.0378604	0.099887	0.377011	0.0344238	-0.0383062	0.107154	0.353122	-0.00907282	-0.0676948	0.0495492	0.761349	0.0142409	-0.0474551	0.0759369	0.650596	-0.0118465	-0.0761095	0.0524164	0.717548	0.00834284	-0.0581683	0.074854	0.805569	0.0231928	-0.0443726	0.0907582	0.500618	0.0223722	-0.0458033	0.0905477	0.519655	0.0180772	-0.0508205	0.0869749	0.606667	0.0187646	-0.0501144	0.0876435	0.592958	0.0165304	-0.0522304	0.0852911	0.637121	0.0164606
S-HDL-C-PC	0.00990424	-0.0592076	0.0790161	0.778546	-0.0111835	-0.0812292	0.0588623	0.754052	-0.003332	-0.0768185	0.0701545	0.929101	0.0251475	-0.0336982	0.0839932	0.401783	-0.0026953	-0.0646334	0.0592428	0.931948	0.0226362	-0.0416972	0.0869696	0.489961	0.0144113	-0.0523648	0.0811875	0.671939	-0.0075157	-0.0757169	0.0606855	0.828793	0.000271753	-0.0683146	0.0688581	0.993796	0.00997412	-0.0591653	0.0791135	0.777111	0.0094961	-0.0597545	0.0787467	0.787864	0.0103591	-0.0586535	0.0793716	0.768337	0.0123887
S-HDL-CE-PC	0.00424128	-0.0647565	0.0732391	0.903988	-0.013611	-0.083162	0.0559399	0.700968	-0.0102447	-0.0839089	0.0634196	0.784927	0.0219097	-0.0368889	0.0807082	0.464708	-0.00341564	-0.0652496	0.0584184	0.913679	0.0197088	-0.0445305	0.0839481	0.547179	0.0107408	-0.0559101	0.0773917	0.751829	-0.0108066	-0.0788059	0.0571927	0.755149	-0.00432774	-0.0727798	0.0641243	0.901263	0.00417754	-0.064852	0.0732071	0.905467	0.00389655	-0.0652033	0.0729964	0.911888	0.00439343	-0.064502	0.0732889	0.900414	0.00647212
S-HDL-FC-PC	0.0350809	-0.0336261	0.103788	0.316519	0.0238338	-0.0449317	0.0925993	0.496475	0.0477276	-0.0232779	0.118733	0.187401	0.00976608	-0.0488967	0.0684289	0.743902	0.00678428	-0.0551677	0.0687362	0.829849	0.00896406	-0.0550409	0.072969	0.783447	0.0184846	-0.047917	0.0848862	0.584908	0.0275024	-0.0399461	0.0949509	0.423709	0.0325845	-0.0354599	0.100629	0.347496	0.0360226	-0.0327312	0.104776	0.304039	0.0348234	-0.0340136	0.10366	0.320997	0.0369884	-0.03161	0.105587	0.290177	0.0352294
S-HDL-TG-PC	-0.0978142	-0.166867	-0.0287612	0.00555574	-0.0743559	-0.14576	-0.00295206	0.0412722	-0.0949849	-0.164388	-0.0255815	0.00737237	-0.063667	-0.122556	-0.00477784	0.0341296	-0.0460891	-0.108657	0.0164787	0.148578	-0.048254	-0.113259	0.0167512	0.145475	-0.0832011	-0.150107	-0.0162952	0.0148637	-0.0583848	-0.128091	0.0113215	0.10054	-0.080449	-0.149328	-0.0115701	0.0221273	-0.0965982	-0.165758	-0.0274383	0.00624981	-0.0980168	-0.167581	-0.0284526	0.00581041	-0.0934664	-0.162587	-0.0243455	0.00810615	-0.0989285
VLDL-D	-0.0775967	-0.148621	-0.00657226	0.0322882	-0.0484716	-0.12275	0.0258067	0.200578	-0.0732494	-0.145251	-0.0012483	0.0461674	-0.0411613	-0.10169	0.0193677	0.182297	-0.0250648	-0.0893564	0.0392267	0.444322	-0.0436899	-0.110073	0.0226928	0.196755	-0.0536374	-0.122433	0.0151581	0.126301	-0.0406304	-0.112031	0.0307703	0.264312	-0.0664198	-0.137144	0.00430469	0.065631	-0.0789139	-0.150009	-0.00781859	0.0296383	-0.0776298	-0.148696	-0.00656378	0.0323156	-0.0732827	-0.144349	-0.00221692	0.043285	-0.0772808
LDL-D	0.0246939	-0.0449707	0.0943585	0.48675	0.0232844	-0.0460165	0.0925853	0.50974	0.0273131	-0.0424894	0.0971156	0.442659	-3.17982e-05	-0.0591842	0.0591206	0.999158	0.00457364	-0.058199	0.0673462	0.886305	0.00820453	-0.0566188	0.0730278	0.80385	0.00794091	-0.0594028	0.0752846	0.81701	0.0110789	-0.0574419	0.0795998	0.75103	0.0270314	-0.0418865	0.0959493	0.441569	0.0281405	-0.0421734	0.0984544	0.43233	0.026816	-0.0441046	0.0977366	0.458166	0.0195398	-0.0501979	0.0892776	0.582469	0.0214256
HDL-D	0.156277	0.0819033	0.23065	4.1072e-05	0.13004	0.0476831	0.212397	0.00200743	0.156958	0.0795206	0.234395	7.56712e-05	0.0748457	0.0103086	0.139383	0.0230835	0.0823807	0.0142529	0.150509	0.017853	0.110012	0.0401928	0.179831	0.00205159	0.113606	0.0403957	0.186816	0.00239616	0.126519	0.0523572	0.200682	0.00085052	0.142756	0.0688026	0.21671	0.000162668	0.157773	0.0833715	0.232174	3.49398e-05	0.156385	0.0818005	0.230969	4.2645e-05	0.154845	0.0805801	0.229109	4.70041e-05	0.157371
Serum-C	0.054336	-0.0175979	0.12627	0.138538	0.0317798	-0.0415317	0.105091	0.395065	0.0459944	-0.0359347	0.127924	0.270796	0.0350615	-0.0261776	0.0963006	0.2614	0.0341888	-0.0306074	0.098985	0.300637	0.049455	-0.0173944	0.116304	0.146841	0.0461558	-0.0235935	0.115905	0.194328	0.0494813	-0.0211153	0.120078	0.169255	0.0498569	-0.0213437	0.121057	0.169664	0.0544109	-0.017715	0.126537	0.139046	0.0543078	-0.0189147	0.12753	0.145815	0.0577841	-0.0141008	0.129669	0.114984	0.0573021
VLDL-C	-0.0357014	-0.104525	0.0331217	0.308857	-0.0239488	-0.0928747	0.0449772	0.495407	-0.0455289	-0.115853	0.0247954	0.204153	-0.0206089	-0.0791342	0.0379164	0.48961	-0.00587869	-0.0680804	0.056323	0.852865	-0.0117967	-0.0758527	0.0522592	0.717814	-0.0255007	-0.0919845	0.0409832	0.451715	-0.0159706	-0.0839807	0.0520395	0.644949	-0.0292053	-0.0973424	0.0389319	0.400387	-0.03569	-0.104531	0.033151	0.309136	-0.0362616	-0.105197	0.032674	0.302121	-0.0335461	-0.1023	0.0352077	0.338471	-0.0351843
RemNAt-C	0.00395941	-0.0655584	0.0734772	0.911009	0.000693554	-0.068488	0.0698751	0.984304	-0.0126374	-0.0879878	0.0627131	0.742076	0.00204956	-0.0570121	0.0611112	0.945706	0.0107849	-0.0519351	0.073505	0.735795	0.0149206	-0.0496404	0.0794817	0.650195	0.0041597	-0.0629786	0.071298	0.903229	0.0129039	-0.0553613	0.0811692	0.710693	0.00509877	-0.0636574	0.0738549	0.884298	0.00394752	-0.065599	0.073494	0.911311	0.00312454	-0.0667236	0.0729727	0.930049	0.00646633	-0.0629879	0.0759206	0.855035	0.00518648
LDL-C	0.0274209	-0.042583	0.0974247	0.442177	0.0121808	-0.0581814	0.082543	0.73408	0.012394	-0.0664844	0.0912723	0.757829	0.025022	-0.0344583	0.0845023	0.409169	0.0192808	-0.0437766	0.0823383	0.548533	0.0341035	-0.0309496	0.0991566	0.303757	0.0281417	-0.0395958	0.0958792	0.415013	0.0269226	-0.0417396	0.0955847	0.441712	0.0247073	-0.0445709	0.0939856	0.484085	0.0272952	-0.0428107	0.097401	0.444933	0.0266584	-0.0440901	0.0974069	0.459724	0.0306941	-0.0392721	0.10066	0.389411	0.0298115
HDL-C	0.10903	0.0344386	0.183622	0.00422423	0.0754333	-0.00510584	0.155972	0.0663598	0.105393	0.0282842	0.182501	0.00744916	0.0544992	-0.00947764	0.118476	0.0948831	0.0454791	-0.0222814	0.11324	0.188051	0.0668595	-0.00297186	0.136691	0.0605532	0.0807556	0.00781927	0.153692	0.0300462	0.0806868	0.00642109	0.154953	0.0332585	0.0973622	0.0233331	0.171391	0.0100117	0.108647	0.0335836	0.183711	0.0046104	0.112267	0.0354985	0.189036	0.00420648	0.109759	0.0353133	0.184204	0.00390737	0.111813
HDL2-C	0.114093	0.0399381	0.188247	0.00260774	0.0824515	0.0028248	0.162078	0.0424261	0.11082	0.0342089	0.187432	0.00463494	0.0556409	-0.00804943	0.119331	0.0867562	0.0473801	-0.0200657	0.114826	0.16829	0.071613	0.00214299	0.141083	0.0433555	0.0840138	0.0114241	0.156604	0.0233613	0.083511	0.00947898	0.157543	0.0270935	0.10193	0.028306	0.175555	0.00671888	0.11345	0.0388328	0.188067	0.00292783	0.117384	0.0411608	0.193608	0.0025846	0.114088	0.0400767	0.188099	0.00255953	0.116683
HDL3-C	0.0344458	-0.0397357	0.108627	0.36231	-0.00164434	-0.0793183	0.0760296	0.966863	0.0258945	-0.0507475	0.102537	0.507383	0.0160608	-0.0470758	0.0791974	0.617666	-0.00342108	-0.070204	0.0633619	0.919926	0.0232827	-0.0456683	0.0922337	0.507624	0.0280183	-0.0437505	0.0997871	0.443697	0.0202662	-0.0528625	0.0933948	0.586588	0.028979	-0.0444689	0.102427	0.438867	0.0341376	-0.0403132	0.108588	0.368352	0.0339901	-0.0418189	0.109799	0.379052	0.0381383	-0.035999	0.112276	0.312894	0.0367738
EstC	0.0541896	-0.0174937	0.125873	0.138227	0.0320575	-0.0409434	0.105058	0.388938	0.0458094	-0.0351307	0.126749	0.266914	0.0367312	-0.0243051	0.0977676	0.237828	0.0336564	-0.0309249	0.0982378	0.306616	0.046331	-0.0203144	0.112976	0.172754	0.0466178	-0.022877	0.116113	0.18829	0.0468243	-0.0235607	0.117209	0.191968	0.0494239	-0.0215372	0.120385	0.171951	0.0541871	-0.0177272	0.126101	0.139513	0.0542419	-0.0188527	0.127336	0.1456	0.0568379	-0.0147688	0.128445	0.119607	0.0569914
FreeC	0.0524888	-0.0199146	0.124892	0.155114	0.0296492	-0.0441443	0.103443	0.430525	0.0435297	-0.0398713	0.126931	0.305892	0.029423	-0.0321808	0.0910268	0.348753	0.0340567	-0.0311127	0.0992261	0.305283	0.0552637	-0.0119649	0.122492	0.107009	0.0431069	-0.0271105	0.113324	0.228528	0.054149	-0.0168658	0.125164	0.13485	0.0488981	-0.0227454	0.120542	0.180704	0.052774	-0.0197311	0.125279	0.153461	0.052211	-0.0211192	0.125541	0.162614	0.0578376	-0.0146092	0.130284	0.117484	0.0557186
Serum-TG	-0.0763849	-0.145522	-0.00724753	0.0303999	-0.0522515	-0.123505	0.0190021	0.150409	-0.0751611	-0.144343	-0.00597901	0.0332639	-0.0454735	-0.104389	0.0134423	0.130143	-0.0248766	-0.0876269	0.0378736	0.436678	-0.0377239	-0.102452	0.0270039	0.252951	-0.0579462	-0.124822	0.00892936	0.0893593	-0.0355508	-0.105397	0.0342959	0.31803	-0.0617255	-0.130557	0.00710611	0.0787406	-0.07783	-0.147132	-0.00852815	0.027775	-0.0769216	-0.146166	-0.00767722	0.029507	-0.0724487	-0.141624	-0.00327362	0.0401236	-0.0762095
VLDL-TG	-0.0863762	-0.156136	-0.0166163	0.0152983	-0.0598545	-0.132512	0.0128027	0.106259	-0.0838046	-0.153822	-0.0137874	0.0190439	-0.0473118	-0.106861	0.0122376	0.119257	-0.0306499	-0.0940296	0.0327298	0.342763	-0.0475789	-0.112897	0.0177395	0.153151	-0.0625469	-0.130173	0.00507872	0.0698176	-0.0476578	-0.117963	0.0226477	0.183686	-0.07328	-0.14267	-0.00389036	0.0384937	-0.0875982	-0.157465	-0.0177315	0.0140624	-0.0866511	-0.156466	-0.016836	0.0150568	-0.0826581	-0.152435	-0.0128817	0.0203054	-0.0862283
LDL-TG	-0.0282816	-0.0990134	0.0424502	0.432758	-0.026073	-0.0964467	0.0443006	0.467274	-0.0375563	-0.109731	0.0346182	0.307357	-0.0238223	-0.0837603	0.0361157	0.43551	-0.00560303	-0.0695002	0.0582942	0.863377	-0.00258632	-0.0685577	0.063385	0.938678	-0.0272749	-0.0955052	0.0409553	0.432861	0.00407332	-0.0662152	0.0743618	0.909458	-0.0142452	-0.0845151	0.0560246	0.690782	-0.0297506	-0.100933	0.0414319	0.41222	-0.0297251	-0.101114	0.0416641	0.413975	-0.0244127	-0.0951548	0.0463294	0.498341	-0.0281732
HDL-TG	-0.0356855	-0.105904	0.0345331	0.31878	-0.0311296	-0.101048	0.0387886	0.382397	-0.0409501	-0.111665	0.0297647	0.255992	-0.0351859	-0.0949628	0.0245911	0.248247	-0.0174594	-0.0805993	0.0456804	0.587414	-0.00990769	-0.0753068	0.0554915	0.766251	-0.0400832	-0.107875	0.0277085	0.246131	-0.0127178	-0.0821612	0.0567256	0.719315	-0.0224796	-0.0922699	0.0473107	0.527385	-0.0352653	-0.105567	0.0350361	0.325077	-0.0361644	-0.106498	0.0341692	0.313124	-0.0308082	-0.101115	0.0394981	0.389951	-0.0353814
DAG	-0.0212792	-0.0902974	0.0477391	0.545213	-0.00626295	-0.0756238	0.0630979	0.859359	-0.0218809	-0.0908986	0.0471367	0.533903	-0.0266326	-0.0851464	0.0318812	0.371881	-0.00997155	-0.0719011	0.051958	0.752032	-0.0188855	-0.0832287	0.0454577	0.564669	-0.0157998	-0.0823635	0.0507638	0.641382	0.00585489	-0.0627862	0.074496	0.867066	-0.0132805	-0.0816385	0.0550775	0.703033	-0.0235055	-0.0927426	0.0457317	0.505339	-0.0224419	-0.0919595	0.0470757	0.526461	-0.0168827	-0.0859616	0.0521961	0.631538	-0.0203252
DAG-TG	-0.00685805	-0.0763759	0.0626598	0.846499	0.00266537	-0.0667537	0.0720844	0.93994	-0.00883705	-0.078437	0.0607629	0.803241	-0.0247661	-0.0837851	0.034253	0.410338	-0.0133504	-0.0757026	0.0490018	0.674379	-0.0222932	-0.0873005	0.0427141	0.501032	-0.00313986	-0.0702789	0.0639992	0.926878	0.00741863	-0.0610124	0.0758497	0.83153	-0.00348159	-0.072276	0.0653128	0.92089	-0.00979905	-0.0795254	0.0599273	0.78272	-0.00808245	-0.0783162	0.0621513	0.821338	-0.00397908	-0.0734519	0.0654938	0.91051	-0.0057444
TotPG	0.054701	-0.0185322	0.127934	0.142984	0.0320969	-0.0424781	0.106672	0.398443	0.0465092	-0.0311331	0.124152	0.240004	0.0264815	-0.0360013	0.0889644	0.405676	0.0399211	-0.0259193	0.105761	0.234317	0.0397465	-0.0283529	0.107846	0.252264	0.0426567	-0.0283511	0.113664	0.23866	0.0619069	-0.0100222	0.133836	0.091524	0.056973	-0.0154584	0.129404	0.12298	0.0550042	-0.0193992	0.129408	0.147128	0.0556194	-0.0201559	0.131395	0.150025	0.0577529	-0.0154162	0.130922	0.121688	0.0568257
TG-PG	-0.076709	-0.147204	-0.00621427	0.0329854	-0.0439345	-0.118819	0.0309499	0.249803	-0.0715426	-0.144488	0.00140286	0.0545605	-0.0373736	-0.0975695	0.0228224	0.223298	-0.0239737	-0.0877764	0.0398289	0.46098	-0.0455752	-0.111386	0.0202354	0.174406	-0.0566886	-0.125029	0.0116523	0.103863	-0.0394673	-0.110335	0.0314002	0.274623	-0.0648308	-0.134911	0.0052493	0.0697587	-0.0770274	-0.147537	-0.00651745	0.0323044	-0.0765306	-0.147244	-0.00581749	0.0339416	-0.0753392	-0.145721	-0.00495748	0.0359366	-0.0779158
PC	0.0552988	-0.0186787	0.129276	0.142681	0.0314091	-0.0440944	0.106913	0.414408	0.0469371	-0.0317528	0.125627	0.242	0.0277651	-0.0353732	0.0909034	0.388265	0.0403435	-0.026133	0.10682	0.233891	0.0395165	-0.0292728	0.108306	0.259809	0.0421022	-0.0296626	0.113867	0.249822	0.0608456	-0.0117989	0.13349	0.100542	0.0573024	-0.0158672	0.130472	0.124621	0.0557905	-0.0193175	0.130899	0.145207	0.0562679	-0.0203289	0.132865	0.149696	0.0580905	-0.0158111	0.131992	0.123231	0.0574263
SM	0.0599074	-0.016352	0.136167	0.123459	0.0365669	-0.0410846	0.114219	0.355566	0.0514274	-0.0314723	0.134327	0.223683	0.0128976	-0.0522192	0.0780143	0.697519	0.0238479	-0.0448015	0.0924973	0.495489	0.0328558	-0.0382864	0.103998	0.364909	0.0368435	-0.0371217	0.110809	0.328469	0.0557667	-0.0191051	0.130639	0.144115	0.05502	-0.0204541	0.130494	0.152827	0.0604484	-0.0158405	0.136737	0.120254	0.0599112	-0.0176167	0.137439	0.129684	0.071296	-0.00548873	0.148081	0.0687332	0.0650266
TotCho	0.0702417	-0.0040526	0.144536	0.0638406	0.0438499	-0.0326047	0.120304	0.260571	0.0640156	-0.0164078	0.144439	0.118572	0.0358324	-0.0276345	0.0992993	0.268074	0.045492	-0.0213475	0.112332	0.181921	0.0499076	-0.0192427	0.119058	0.156954	0.0536121	-0.0185043	0.125728	0.144878	0.0702387	-0.00270469	0.143182	0.0590986	0.0681812	-0.00531838	0.141681	0.068995	0.0708138	-0.00428456	0.145912	0.0645454	0.0717433	-0.0048877	0.148374	0.0664712	0.073828	-0.000407737	0.148064	0.0512686	0.0728547
ApoA1	0.106332	0.0312109	0.181452	0.00559016	0.0744004	-0.00552802	0.154329	0.0680454	0.103771	0.0243892	0.183153	0.0104694	0.0580621	-0.00633863	0.122463	0.0771496	0.0527047	-0.0152893	0.120699	0.128514	0.0700374	-0.000173062	0.140248	0.050566	0.0800731	0.00648672	0.153659	0.032986	0.0865024	0.0122659	0.160739	0.0224424	0.0967243	0.0222193	0.171229	0.0110111	0.106091	0.0302184	0.181963	0.00619313	0.111184	0.0329493	0.189418	0.00540399	0.108825	0.0338261	0.183824	0.00450961	0.110339
ApoB	-0.00225825	-0.0716874	0.0671709	0.949107	-0.00421681	-0.0732894	0.0648558	0.904642	-0.0190714	-0.0938586	0.0557157	0.616807	0.00156917	-0.0573544	0.0604927	0.958322	0.0112018	-0.0514426	0.0738461	0.72567	0.0149543	-0.049566	0.0794747	0.649251	0.00110426	-0.0659412	0.0681497	0.974216	0.013359	-0.0549696	0.0816876	0.701239	0.000209606	-0.068463	0.0688822	0.995221	-0.00272843	-0.0722243	0.0667674	0.938589	-0.00323073	-0.0730826	0.0666211	0.927682	0.00130421	-0.0681148	0.0707232	0.97059	-0.000658523
ApoB-ApoA1	-0.0582945	-0.127643	0.0110541	0.0993244	-0.0399233	-0.11015	0.0303035	0.264789	-0.0673033	-0.137752	0.00314513	0.0611151	-0.0289849	-0.0879594	0.0299896	0.33495	-0.0169199	-0.0797987	0.0459589	0.597495	-0.0222353	-0.0869911	0.0425206	0.500487	-0.0403168	-0.107502	0.0268683	0.239165	-0.0327604	-0.101546	0.0360251	0.350117	-0.0507536	-0.119449	0.017942	0.147376	-0.0577706	-0.127201	0.0116597	0.102799	-0.0581626	-0.127671	0.0113463	0.100874	-0.05614	-0.125418	0.0131379	0.112074	-0.05829
TotFA	0.00704183	-0.0641608	0.0782445	0.846119	0.00330255	-0.0675631	0.0741682	0.927134	-0.004113	-0.0782194	0.0699934	0.913271	0.00697732	-0.0534661	0.0674207	0.820792	0.0188126	-0.0452667	0.0828919	0.564573	0.0166502	-0.0494749	0.0827753	0.621247	0.00707522	-0.0617041	0.0758545	0.840023	0.0285126	-0.0417777	0.0988028	0.426112	0.0128429	-0.0576313	0.0833172	0.720643	0.00621977	-0.0655836	0.0780232	0.865023	0.00558891	-0.0670646	0.0782424	0.88001	0.0112157	-0.0600141	0.0824455	0.757336	0.00905079
FALen	-0.000794615	-0.0711022	0.069513	0.982306	0.0187768	-0.0522146	0.0897681	0.603769	0.0170068	-0.0594538	0.0934674	0.662508	-0.0192086	-0.0789158	0.0404987	0.527878	0.0182011	-0.0449515	0.0813537	0.571722	-0.00752022	-0.0728993	0.0578589	0.821421	0.00392961	-0.064124	0.0719832	0.909782	0.0207415	-0.0486828	0.0901659	0.557723	0.00362231	-0.0660406	0.0732852	0.918726	-0.00368638	-0.0742288	0.066856	0.918321	-0.000694665	-0.0710414	0.0696521	0.984539	-0.00330647	-0.0735274	0.0669145	0.92638	-0.0034064
UnsatDeg	0.0957745	0.0255781	0.165971	0.00755512	0.073801	0.00176416	0.145838	0.0446602	0.0993562	0.0289778	0.169735	0.00571641	0.052522	-0.0075043	0.112548	0.0862654	0.0529483	-0.0107326	0.116629	0.103046	0.0515008	-0.0144185	0.11742	0.125524	0.0738991	0.00585182	0.141946	0.0333335	0.0471849	-0.0241766	0.118546	0.194683	0.0714686	0.000425787	0.142511	0.0486459	0.0939134	0.0235512	0.164276	0.00896219	0.0958382	0.0255984	0.166078	0.00755237	0.0832233	0.0111013	0.155345	0.0237762	0.09419
DHA	0.162557	0.0909831	0.23413	9.46197e-06	0.147493	0.0750501	0.219937	7.03012e-05	0.16011	0.0880815	0.232138	1.45097e-05	0.0673671	0.00485518	0.129879	0.0347067	0.0811963	0.0153839	0.147009	0.0156679	0.106398	0.0387521	0.174045	0.00208953	0.128305	0.0584091	0.198202	0.000334001	0.135587	0.0645002	0.206673	0.000194302	0.141728	0.0698054	0.213651	0.000118752	0.16038	0.0884027	0.232357	1.38501e-05	0.164886	0.0923071	0.237465	9.41338e-06	0.154728	0.0824096	0.227046	2.97689e-05	0.161438
LA	0.0697617	-0.000751295	0.140275	0.0524854	0.0478128	-0.0241822	0.119808	0.192736	0.0667298	-0.0140362	0.147496	0.105238	0.04714	-0.0129167	0.107197	0.123765	0.0542936	-0.00906323	0.11765	0.0929304	0.0664338	0.000973262	0.131894	0.0466977	0.0506031	-0.0179272	0.119133	0.147601	0.0567022	-0.0126332	0.126038	0.108824	0.0637112	-0.0061576	0.13358	0.0738407	0.0696386	-0.000898	0.140175	0.0529815	0.0694394	-0.0014486	0.140327	0.054857	0.0714673	0.00106039	0.141874	0.0466561	0.0753536
CLA	0.0232809	-0.0463006	0.0928624	0.511511	0.023224	-0.0459872	0.0924352	0.51029	0.0183955	-0.0518555	0.0886465	0.607386	-0.018937	-0.0782078	0.0403338	0.530721	0.0178322	-0.0448156	0.08048	0.576489	-0.00192158	-0.0668444	0.0630013	0.953683	0.015293	-0.0519546	0.0825407	0.65542	0.0510768	-0.0180077	0.120161	0.147088	0.0299872	-0.0389679	0.0989424	0.39355	0.0202802	-0.0496559	0.0902163	0.569361	0.0224866	-0.0482955	0.0932686	0.533058	0.0432593	-0.0284784	0.114997	0.236878	0.0269536
FAw3	0.12453	0.0523555	0.196704	0.000741862	0.108951	0.0360583	0.181844	0.00344332	0.121267	0.0478619	0.194673	0.00123314	0.0390019	-0.0236728	0.101677	0.222234	0.0506504	-0.0153589	0.11666	0.132405	0.0789264	0.011166	0.146687	0.0224928	0.0952165	0.0248569	0.165576	0.00805678	0.10023	0.0287954	0.171665	0.00601862	0.102019	0.0295061	0.174533	0.00588382	0.122461	0.0497562	0.195166	0.000988112	0.126784	0.0532297	0.200338	0.000751072	0.117421	0.0448192	0.190024	0.00155802	0.123976
FAw6	0.0499585	-0.0217285	0.121645	0.171703	0.0297603	-0.0429225	0.102443	0.421782	0.0406676	-0.0379594	0.119295	0.310276	0.0406961	-0.020221	0.101613	0.190105	0.0475725	-0.0167564	0.111901	0.146992	0.0501879	-0.0163905	0.116766	0.139345	0.0402627	-0.0291554	0.109681	0.25524	0.0428402	-0.0274873	0.113168	0.232149	0.0464585	-0.0245004	0.117417	0.199095	0.050073	-0.0216662	0.121812	0.171034	0.0495446	-0.0228999	0.121989	0.179826	0.0511299	-0.0204414	0.122701	0.161208	0.0541306
PUFA	0.0684184	-0.00379398	0.140631	0.0632797	0.047702	-0.0256981	0.121102	0.202429	0.0625341	-0.0162231	0.141291	0.119485	0.0456536	-0.0158245	0.107132	0.145315	0.0528029	-0.0120691	0.117675	0.110492	0.0608551	-0.00625947	0.12797	0.075477	0.0546476	-0.0153347	0.12463	0.125713	0.057062	-0.0138614	0.127986	0.114661	0.0605452	-0.0110428	0.132133	0.0972753	0.0681882	-0.00411553	0.140492	0.0645079	0.0684504	-0.00470648	0.141607	0.0666315	0.0677263	-0.00436836	0.139821	0.0655527	0.0721098
MUFA	-0.0561078	-0.125988	0.0137727	0.115404	-0.0431087	-0.113221	0.0270034	0.227814	-0.0600338	-0.130173	0.0101054	0.0933224	-0.0348042	-0.094217	0.0246085	0.250519	-0.0223343	-0.0855205	0.040852	0.487974	-0.0317662	-0.0968668	0.0333344	0.338431	-0.0400058	-0.107627	0.0276154	0.245855	-0.0121098	-0.0827519	0.0585324	0.736574	-0.0408404	-0.110468	0.0287869	0.249915	-0.0598904	-0.131012	0.0112313	0.0987299	-0.0594588	-0.130704	0.0117862	0.10177	-0.0520205	-0.121959	0.0179175	0.144665	-0.0559576
SFA	0.0212432	-0.0497287	0.092215	0.556998	0.0188195	-0.0517952	0.0894342	0.601014	0.0107797	-0.0634387	0.084998	0.775636	0.0165919	-0.0437316	0.0769154	0.5894	0.0317994	-0.0321317	0.0957305	0.329166	0.0244833	-0.0414103	0.090377	0.465994	0.0184737	-0.0501019	0.0870494	0.597081	0.0400062	-0.0299483	0.109961	0.261942	0.0267221	-0.0435289	0.0969732	0.455478	0.0203759	-0.0510538	0.0918055	0.575666	0.0202527	-0.0522188	0.0927242	0.583453	0.0279355	-0.043231	0.0991019	0.441207	0.0237451
DHA-FA	0.171587	0.102087	0.241088	1.51521e-06	0.15741	0.0870667	0.227754	1.27327e-05	0.174516	0.104931	0.244102	1.03849e-06	0.068658	0.00770816	0.129608	0.0273073	0.0761168	0.0113606	0.140873	0.0212942	0.106071	0.0398792	0.172263	0.0017198	0.135158	0.0670351	0.203281	0.000106762	0.132533	0.0622549	0.202811	0.000229067	0.147524	0.0770796	0.217968	4.35733e-05	0.169082	0.0994095	0.238754	2.26315e-06	0.171564	0.1019	0.241228	1.60731e-06	0.163074	0.0921568	0.233992	7.34383e-06	0.170379
LA-FA	0.0965706	0.0280909	0.16505	0.00576896	0.0705222	-0.00115094	0.142195	0.0537848	0.0962389	0.0220987	0.170379	0.0110208	0.0643354	0.00575936	0.122911	0.0313882	0.0596989	-0.00205386	0.121452	0.0581018	0.0840798	0.0203946	0.147765	0.00973025	0.0694184	0.00269562	0.136141	0.041456	0.0539566	-0.015453	0.123366	0.127419	0.0824796	0.0141106	0.150849	0.0181197	0.101625	0.0319269	0.171324	0.00431962	0.0986007	0.0295997	0.167602	0.00515508	0.0945167	0.0260931	0.16294	0.00684292	0.102535
CLA-FA	0.0295227	-0.039735	0.0987804	0.402978	0.0322413	-0.0366629	0.101146	0.358633	0.0273273	-0.0420571	0.0967117	0.439678	-0.0283068	-0.0875577	0.030944	0.348622	0.01349	-0.0487867	0.0757667	0.670796	-0.00815214	-0.0729356	0.0566313	0.804959	0.0201603	-0.0468209	0.0871415	0.554801	0.0514336	-0.0169646	0.119832	0.140311	0.0373263	-0.0314082	0.106061	0.28675	0.0257758	-0.0437941	0.0953456	0.467263	0.0289004	-0.041307	0.0991077	0.419304	0.0505947	-0.0209124	0.122102	0.165251	0.0331931
FAw3-FA	0.135398	0.0653796	0.205417	0.000158408	0.120461	0.0496946	0.191227	0.000872723	0.135809	0.0657988	0.205819	0.000151073	0.0380211	-0.0231257	0.0991679	0.2226	0.0412492	-0.0235903	0.106089	0.212105	0.077267	0.0110749	0.143459	0.0222031	0.102349	0.0339029	0.170796	0.00342987	0.0942261	0.0235262	0.164926	0.00906288	0.107356	0.0361367	0.178575	0.00317921	0.132865	0.0626736	0.203056	0.000216993	0.135363	0.0651192	0.205607	0.000166881	0.126132	0.0549861	0.197279	0.000528945	0.133941
FAw6-FA	0.0775488	0.00864187	0.146456	0.0274503	0.0490537	-0.0231287	0.121236	0.182588	0.0726722	0.000787509	0.144557	0.0475484	0.0597314	0.000963937	0.118499	0.0463678	0.050611	-0.0114166	0.112639	0.109626	0.0617766	-0.00242944	0.125983	0.0592984	0.0565063	-0.0103776	0.12339	0.0976323	0.0304586	-0.0396552	0.100572	0.394045	0.0618875	-0.00702372	0.130799	0.0783038	0.0814511	0.011485	0.151417	0.0225663	0.0788329	0.00957545	0.14809	0.0257381	0.0729967	0.00399706	0.141996	0.0381537	0.0809854
PUFA-FA	0.113982	0.0447812	0.183183	0.00127483	0.0872698	0.0138931	0.160647	0.0198123	0.111555	0.0399063	0.183204	0.00231661	0.0689283	0.00952787	0.128329	0.0230048	0.0596861	-0.00318653	0.122559	0.0627646	0.0813898	0.0166083	0.146171	0.0138665	0.0840783	0.0166432	0.151513	0.0146052	0.0591988	-0.0123604	0.130758	0.104791	0.0910763	0.0210849	0.161068	0.0108267	0.117295	0.0472442	0.187345	0.00105813	0.114949	0.0455411	0.184357	0.00119912	0.106674	0.0369815	0.176367	0.00274375	0.116186
MUFA-FA	-0.128734	-0.197339	-0.0601293	0.000245829	-0.105688	-0.17758	-0.0337966	0.00401118	-0.127158	-0.198017	-0.056299	0.000451968	-0.0826565	-0.141586	-0.0237271	0.00603661	-0.0774922	-0.139807	-0.0151769	0.0148642	-0.0916106	-0.155951	-0.0272697	0.00531735	-0.0966375	-0.163625	-0.0296504	0.00474653	-0.0760199	-0.146992	-0.0050475	0.0358197	-0.107923	-0.177064	-0.0387815	0.0022585	-0.134339	-0.204107	-0.0645719	0.000168894	-0.129995	-0.198854	-0.0611358	0.000225511	-0.125906	-0.194499	-0.0573127	0.00033419	-0.13231
SFA-FA	0.0318195	-0.0380713	0.10171	0.371758	0.0406895	-0.0290258	0.110405	0.252267	0.0319017	-0.0379809	0.101784	0.370467	0.0275971	-0.0317952	0.0869894	0.361978	0.0336687	-0.0290084	0.0963458	0.291987	0.0174616	-0.047827	0.0827501	0.599725	0.0260164	-0.0415359	0.0935686	0.449869	0.0261317	-0.0425518	0.0948151	0.455374	0.0351912	-0.0339412	0.104324	0.317985	0.0338049	-0.0363001	0.10391	0.344153	0.0320083	-0.0379412	0.101958	0.369329	0.0448742	-0.0258684	0.115617	0.213435	0.0334372
Glc	0.0197192	-0.04975	0.0891883	0.577548	0.0486119	-0.0225276	0.119751	0.180187	0.0317962	-0.0401596	0.103752	0.385979	0.0323405	-0.0269069	0.0915878	0.284258	0.0254646	-0.0369355	0.0878647	0.423329	0.00067819	-0.0639791	0.0653355	0.983578	0.0351341	-0.0320656	0.102334	0.305055	0.0267763	-0.0414163	0.0949689	0.441065	0.0226038	-0.0461785	0.0913861	0.519054	0.0192502	-0.0504463	0.0889468	0.587848	0.0190162	-0.0509851	0.0890175	0.594006	0.0212624	-0.0481215	0.0906462	0.547647	0.0203638
Lac	-0.0357668	-0.1056	0.034066	0.315015	-0.014614	-0.0855405	0.0563126	0.685984	-0.0314201	-0.101821	0.0389809	0.381252	-0.0266243	-0.0860527	0.032804	0.379426	0.00118159	-0.0618008	0.064164	0.970632	-0.0140972	-0.0790732	0.0508788	0.670302	-0.0272508	-0.0948233	0.0403217	0.428806	-0.023422	-0.0922469	0.045403	0.504306	-0.0181168	-0.0877106	0.051477	0.609488	-0.0363957	-0.106344	0.0335525	0.307384	-0.0364881	-0.106558	0.0335817	0.306998	-0.0342245	-0.103957	0.0355078	0.335627	-0.0350959
Pyr	0.0981187	0.0280882	0.168149	0.00609065	0.127619	0.056495	0.198744	0.000452648	0.103211	0.0328306	0.173592	0.00410204	0.024114	-0.0365559	0.0847839	0.435483	0.067535	0.00437256	0.130698	0.0361464	0.0630988	-0.0025802	0.128778	0.0596807	0.0803978	0.0126454	0.14815	0.020093	0.0963686	0.0275501	0.165187	0.00611872	0.0927232	0.0233734	0.162073	0.00884403	0.0974781	0.0273436	0.167613	0.00650836	0.0979638	0.0276224	0.168305	0.00640105	0.0988466	0.0288993	0.168794	0.00566839	0.0986835
Cit	0.0658075	-0.00376556	0.135381	0.0637218	0.0611144	-0.00817717	0.130406	0.0837849	0.0672836	-0.00231831	0.136886	0.0581146	0.0459799	-0.0131645	0.105124	0.127394	0.0562171	-0.00617154	0.118606	0.0773135	0.0432203	-0.021808	0.108249	0.192384	0.050978	-0.0162415	0.118197	0.136968	0.0363594	-0.032811	0.10553	0.302459	0.0728448	0.00392731	0.141762	0.0383255	0.0685044	-0.00155311	0.138562	0.0552867	0.0682584	-0.00214562	0.138662	0.0573843	0.0629259	-0.00660397	0.132456	0.0760304	0.0655657
Glol	-0.100053	-0.171339	-0.0287666	0.0060027	-0.0696542	-0.145509	0.00620092	0.0718468	-0.096511	-0.168482	-0.0245395	0.00864756	-0.0561041	-0.117326	0.00511751	0.072416	-0.0580507	-0.122607	0.00650561	0.077923	-0.0707535	-0.137397	-0.00411031	0.0374776	-0.075892	-0.14525	-0.00653427	0.0320254	-0.0801031	-0.150451	-0.00975494	0.0256855	-0.0819821	-0.153105	-0.0108596	0.0239258	-0.10304	-0.174543	-0.031538	0.00479122	-0.100348	-0.171706	-0.0289905	0.00590597	-0.101732	-0.172901	-0.0305624	0.00514085	-0.102134
Ala	0.0193849	-0.0498022	0.088572	0.582483	0.0356381	-0.0338728	0.105149	0.314524	0.024551	-0.0451737	0.0942758	0.489647	0.0145051	-0.0445777	0.0735879	0.629982	0.0372223	-0.0248669	0.0993116	0.239627	0.0105474	-0.0536855	0.0747804	0.747284	0.0196785	-0.0472015	0.0865585	0.563709	0.0235067	-0.044404	0.0914173	0.497037	0.022244	-0.0462078	0.0906958	0.523731	0.0184613	-0.0508848	0.0878073	0.601409	0.0187694	-0.0508522	0.088391	0.596812	0.0220259	-0.0471147	0.0911665	0.531927	0.0205114
Gln	-0.0764165	-0.146038	-0.0067951	0.0314982	-0.101999	-0.172505	-0.0314929	0.00463081	-0.076596	-0.146208	-0.00698404	0.0310798	-0.0474321	-0.10688	0.0120161	0.117697	-0.0630367	-0.1258	-0.000273731	0.0490116	-0.0539913	-0.118784	0.010801	0.102291	-0.0766552	-0.143767	-0.00954314	0.0252324	-0.0741888	-0.142715	-0.00566221	0.0338831	-0.0760789	-0.14495	-0.00720748	0.0304265	-0.0746704	-0.144757	-0.00458366	0.0368159	-0.0768085	-0.147368	-0.00624925	0.032919	-0.0765966	-0.146087	-0.00710613	0.0307863	-0.0758645
Gly	-0.00132814	-0.0741788	0.0715225	0.971461	-0.0194712	-0.0928194	0.053877	0.602445	-0.00193845	-0.0747895	0.0709126	0.958357	-0.0215465	-0.0836012	0.0405082	0.495691	-0.00638504	-0.071751	0.0589809	0.847988	-0.000479582	-0.0682915	0.0673323	0.988927	-0.0168874	-0.0873832	0.0536084	0.638314	0.00269949	-0.0687747	0.0741737	0.940918	0.00143248	-0.0706528	0.0735178	0.968893	7.43654e-05	-0.0729836	0.0731324	0.998406	-0.000311733	-0.0737418	0.0731184	0.993353	-0.00171035	-0.0744505	0.0710298	0.963198	-0.000478061
His	-0.0402563	-0.113389	0.0328767	0.280237	-0.0470323	-0.119876	0.0258112	0.205378	-0.0445327	-0.117985	0.0289194	0.234357	-0.0317112	-0.093873	0.0304506	0.316935	-0.0320171	-0.0976744	0.0336402	0.338741	-0.0315062	-0.0994026	0.0363902	0.36263	-0.0415811	-0.112294	0.029132	0.24873	-0.0434592	-0.115223	0.0283049	0.234893	-0.0373598	-0.109698	0.0349784	0.310987	-0.0417169	-0.114909	0.0314751	0.263552	-0.0403653	-0.113539	0.0328086	0.279206	-0.0406111	-0.113627	0.032405	0.275255	-0.0393846
Ile	-0.083666	-0.158284	-0.00904814	0.0280247	-0.0531014	-0.131186	0.0249835	0.182288	-0.0790924	-0.154771	-0.00341328	0.0405471	-0.0458222	-0.109357	0.0177123	0.157245	-0.0189302	-0.0868127	0.0489522	0.584246	-0.0625011	-0.131946	0.00694415	0.0776664	-0.0623879	-0.13465	0.00987441	0.090518	-0.0452769	-0.120239	0.0296849	0.236113	-0.069114	-0.14329	0.00506191	0.067774	-0.0874687	-0.162303	-0.0126343	0.0220307	-0.0839263	-0.158597	-0.00925543	0.0276516	-0.0785133	-0.153228	-0.00379885	0.0394602	-0.0821556
Leu	-0.0911697	-0.167515	-0.0148244	0.0193185	-0.0624741	-0.141798	0.0168503	0.122506	-0.0866653	-0.164076	-0.0092545	0.0282642	-0.0271732	-0.0925367	0.0381903	0.414706	-0.00990822	-0.0798992	0.0600827	0.781167	-0.0570242	-0.128369	0.0143205	0.117056	-0.0658527	-0.139848	0.00814229	0.0810302	-0.054445	-0.13089	0.0220001	0.162485	-0.0750366	-0.151001	0.000927711	0.0528572	-0.0953794	-0.171955	-0.0188037	0.0147034	-0.0926704	-0.169396	-0.0159453	0.0179831	-0.0852795	-0.161804	-0.00875487	0.0289954	-0.0895817
Val	-0.0273079	-0.100298	0.0456822	0.462916	0.00442264	-0.0711464	0.0799917	0.908567	-0.0205328	-0.0948586	0.0537929	0.587777	-0.000216751	-0.0621604	0.0617269	0.994521	0.0231212	-0.0427929	0.0890354	0.491292	-0.0161308	-0.0841222	0.0518607	0.641548	-0.0169679	-0.0874235	0.0534876	0.63652	-0.01128	-0.0831275	0.0605674	0.758019	-0.0213289	-0.0935934	0.0509356	0.5625	-0.0304673	-0.103675	0.0427406	0.414205	-0.0275903	-0.100653	0.045472	0.458747	-0.0228592	-0.0958612	0.0501429	0.538949	-0.0253424
Phe	-0.0951389	-0.164813	-0.0254649	0.00750664	-0.0705733	-0.142799	0.00165207	0.0554622	-0.092367	-0.162361	-0.0223728	0.0097632	-0.042659	-0.102246	0.0169279	0.160316	-0.022874	-0.0867469	0.040999	0.482272	-0.066926	-0.132001	-0.00185062	0.0438461	-0.0665955	-0.134285	0.00109349	0.0538082	-0.0690421	-0.138409	0.000325264	0.0510813	-0.0754002	-0.145098	-0.00570241	0.0340163	-0.0962367	-0.165937	-0.0265365	0.00686806	-0.0954318	-0.165183	-0.0256806	0.00739033	-0.0945966	-0.164153	-0.0250405	0.00774938	-0.0948862
Tyr	0.0328768	-0.0383058	0.104059	0.364878	0.069634	-0.00404086	0.143309	0.0639244	0.0359829	-0.0353801	0.107346	0.322585	0.0217662	-0.0387807	0.0823132	0.480586	0.0455852	-0.0181813	0.109352	0.160922	0.0168223	-0.049341	0.0829856	0.617848	0.0325771	-0.0360633	0.101217	0.351803	0.0445724	-0.0253325	0.114477	0.211075	0.0361987	-0.0342658	0.106663	0.313563	0.0287603	-0.0427724	0.100293	0.430211	0.0324594	-0.03903	0.103949	0.373049	0.0300521	-0.0411041	0.101208	0.407328	0.0315558
Ace	0.0412718	-0.0275675	0.110111	0.239598	0.0311077	-0.0377191	0.0999345	0.375236	0.0363964	-0.0332571	0.10605	0.305335	0.0104027	-0.0482253	0.0690308	0.727699	0.0173306	-0.0444922	0.0791534	0.582282	0.0339986	-0.0299395	0.0979367	0.296895	0.0229992	-0.0437948	0.0897932	0.499288	0.0298354	-0.0378475	0.0975184	0.38713	0.0352164	-0.0329137	0.103346	0.310577	0.0453375	-0.023862	0.114537	0.198789	0.0418486	-0.0271616	0.110859	0.234257	0.0367252	-0.0321486	0.105599	0.295554	0.0414447
AcAce	-0.0194613	-0.0903438	0.0514211	0.590072	-0.0219903	-0.0925092	0.0485286	0.54063	-0.0177392	-0.0886899	0.0532114	0.623712	-0.0159097	-0.0762733	0.044454	0.605032	-0.0139805	-0.0775516	0.0495907	0.666077	-0.010776	-0.0766062	0.0550543	0.748046	-0.0174153	-0.0858962	0.0510655	0.617771	-0.0265471	-0.096073	0.0429788	0.453761	-0.0161272	-0.0862399	0.0539856	0.651738	-0.0193084	-0.0902147	0.0515979	0.593119	-0.0196331	-0.0905637	0.0512976	0.58705	-0.0250837	-0.0960395	0.0458721	0.487925	-0.0197511
bOHBut	-0.0135083	-0.083418	0.0564014	0.70457	-0.0152512	-0.0847949	0.0542925	0.666957	-0.0125054	-0.0824314	0.0574206	0.725641	0.0131891	-0.0464387	0.0728169	0.664258	-0.0126926	-0.075422	0.0500368	0.691332	0.00245713	-0.0625779	0.0674922	0.940898	6.33597e-05	-0.0675981	0.0677248	0.998534	-0.0208786	-0.0894527	0.0476955	0.550232	-0.00930987	-0.0784598	0.05984	0.791631	-0.0110926	-0.0811029	0.0589178	0.755868	-0.013645	-0.083604	0.056314	0.701923	-0.0144924	-0.0842731	0.0552882	0.683617	-0.0135071
Crea	-0.0772454	-0.159464	0.00497271	0.0655212	-0.0696909	-0.151655	0.0122731	0.0955052	-0.0754206	-0.157715	0.00687403	0.0723991	-0.0371834	-0.107897	0.0335297	0.302272	-0.0353842	-0.109546	0.0387777	0.349255	-0.0592321	-0.135826	0.0173622	0.12941	-0.0853701	-0.164641	-0.00609934	0.0348278	-0.0749916	-0.155873	0.00589003	0.069133	-0.0630228	-0.144666	0.01862	0.130099	-0.0765372	-0.159328	0.0062533	0.0699479	-0.0768966	-0.159544	0.0057507	0.0681692	-0.0747977	-0.156933	0.00733803	0.0742236	-0.0769341
Alb	-0.0261299	-0.103083	0.0508235	0.505261	-0.0383927	-0.115283	0.038498	0.327313	-0.0255829	-0.102541	0.0513754	0.51424	-0.021624	-0.0869199	0.0436719	0.515823	-0.0292465	-0.0981604	0.0396673	0.405051	-0.0233783	-0.0948418	0.0480852	0.520951	-0.0244399	-0.0988242	0.0499444	0.519135	-0.0428182	-0.118528	0.0328913	0.267255	-0.0183085	-0.0945303	0.0579132	0.637406	-0.0287742	-0.106037	0.0484882	0.464959	-0.0271587	-0.104416	0.0500984	0.490358	-0.0275724	-0.104425	0.04928	0.481478	-0.0251466
Gp	-0.12015	-0.189733	-0.0505679	0.000734943	-0.0984591	-0.170354	-0.0265639	0.00733431	-0.117895	-0.187726	-0.0480634	0.000961616	-0.0526307	-0.11257	0.00730855	0.0851654	-0.0499133	-0.113485	0.0136585	0.12366	-0.0741312	-0.139592	-0.0086708	0.0264997	-0.0853981	-0.15326	-0.0175364	0.0137137	-0.078943	-0.149677	-0.00820887	0.028761	-0.101219	-0.170847	-0.03159	0.00443673	-0.121947	-0.191574	-0.0523201	0.000616809	-0.120585	-0.190242	-0.0509284	0.000712469	-0.116377	-0.185995	-0.0467579	0.0010786	-0.119129
[truncated: 15 more columns]

## Sheet: Delayed verbal mem. (60-64 y)
	Model 1				BMI (64 y)				Lipid Medication (64 y)				Childhood cognition (15 y)				Education (26 y)				SEP (53 y)				SEP (childhood)				Smoking (20-64 y)				Exercise (60-64 y)				Alcohol consumption (36 -64 y)				Diet (60-64 y): Carbohydrates				Diet (60-64 y): Total saturated total fatty acids nutrient density				Diet (60-64 y): Total Fat nutrient density
Metabolite	beta	L95	U95	Pvalue	beta	L95	U95	Pvalue	beta	L95	U95	Pvalue	beta	L95	U95	Pvalue	beta	L95	U95	Pvalue	beta	L95	U95	Pvalue	beta	L95	U95	Pvalue	beta	L95	U95	Pvalue	beta	L95	U95	Pvalue	beta	L95	U95	Pvalue	beta	L95	U95	Pvalue	beta	L95	U95	Pvalue	beta
XXL-VLDL-P	-0.0420262	-0.111511	0.0274587	0.235483	-0.0324471	-0.104282	0.0393879	0.375533	-0.0447912	-0.114642	0.0250597	0.208496	-0.019498	-0.0808711	0.0418751	0.533044	-0.00652625	-0.0715115	0.058459	0.84377	-0.0173646	-0.0834363	0.0487072	0.606067	-0.0271138	-0.094942	0.0407143	0.432868	-0.0184575	-0.0885249	0.0516098	0.605226	-0.0312392	-0.101002	0.0385237	0.379665	-0.041678	-0.111279	0.0279225	0.240161	-0.0437041	-0.113392	0.0259838	0.218665	-0.038493	-0.108142	0.0311564	0.278307	-0.0412612
XXL-VLDL-L	-0.0413302	-0.110791	0.0281304	0.243158	-0.0318022	-0.103554	0.03995	0.384544	-0.0441907	-0.11404	0.0256584	0.214643	-0.0195804	-0.0809269	0.0417661	0.531137	-0.00633509	-0.0712893	0.0586191	0.848218	-0.0168974	-0.0829413	0.0491466	0.615643	-0.0266473	-0.0944491	0.0411545	0.440646	-0.0180095	-0.0880274	0.0520084	0.613762	-0.0306107	-0.100341	0.0391193	0.389098	-0.0409512	-0.110527	0.0286244	0.248282	-0.0430299	-0.112698	0.0266384	0.225716	-0.0378298	-0.107451	0.0317908	0.286466	-0.0405703
XXL-VLDL-PL	-0.0341456	-0.103627	0.0353358	0.335002	-0.0246899	-0.0961715	0.0467918	0.49796	-0.0360478	-0.10574	0.0336448	0.310259	-0.0153295	-0.0767076	0.0460486	0.624077	-0.00108318	-0.0660536	0.0638873	0.9739	-0.0154017	-0.0813497	0.0505462	0.646759	-0.02002	-0.087874	0.0478341	0.562638	-0.0114652	-0.0814145	0.0584841	0.747725	-0.0237664	-0.0934886	0.0459559	0.50361	-0.034312	-0.104104	0.0354804	0.334809	-0.0369494	-0.106924	0.033025	0.300268	-0.0307012	-0.100331	0.0389283	0.387015	-0.0330732
XXL-VLDL-C	-0.0296571	-0.0987958	0.0394815	0.40003	-0.0218347	-0.0922167	0.0485474	0.542714	-0.0350319	-0.105362	0.0352985	0.328487	-0.0202902	-0.0813166	0.0407361	0.51416	-0.00425355	-0.0687301	0.060223	0.896995	-0.00850836	-0.0741876	0.0571709	0.799334	-0.0198818	-0.0873251	0.0475616	0.562972	-0.0119973	-0.0811893	0.0571947	0.73367	-0.020877	-0.0900868	0.0483327	0.553932	-0.0285961	-0.0977815	0.0405893	0.417407	-0.0310068	-0.100296	0.0382824	0.379977	-0.026896	-0.0961138	0.0423218	0.445835	-0.0291868
XXL-VLDL-CE	-0.0272908	-0.0960414	0.0414597	0.436088	-0.0223242	-0.0915275	0.046879	0.526762	-0.0356811	-0.106885	0.035523	0.32558	-0.025381	-0.0860445	0.0352826	0.411722	-0.0104114	-0.0744147	0.0535919	0.749568	-0.00679205	-0.0720257	0.0584415	0.838105	-0.0216729	-0.0887203	0.0453744	0.525915	-0.0156907	-0.0841351	0.0527537	0.652825	-0.0210469	-0.0897031	0.0476092	0.547504	-0.0260223	-0.0948363	0.0427918	0.458121	-0.0276099	-0.0963978	0.0411779	0.430993	-0.0256138	-0.0943701	0.0431425	0.46483	-0.0269256
XXL-VLDL-FC	-0.0345363	-0.104122	0.0350493	0.330229	-0.0242773	-0.096286	0.0477314	0.508287	-0.0360811	-0.10582	0.0336578	0.310133	-0.0172179	-0.0787057	0.0442699	0.58269	-0.00194841	-0.0669632	0.0630664	0.953103	-0.0137344	-0.0798448	0.0523759	0.683522	-0.0187523	-0.0867363	0.0492317	0.588341	-0.0110321	-0.0811521	0.0590878	0.757521	-0.0235141	-0.0933817	0.0463535	0.509031	-0.0342116	-0.104023	0.0356001	0.336358	-0.0369821	-0.106962	0.0329977	0.299879	-0.0307482	-0.100518	0.0390215	0.387243	-0.0339462
XXL-VLDL-TG	-0.0440475	-0.113642	0.0255471	0.214458	-0.0342167	-0.106412	0.0379785	0.352474	-0.0463574	-0.116223	0.023508	0.19313	-0.0191555	-0.0806473	0.0423362	0.541041	-0.00700387	-0.0721158	0.0581081	0.832822	-0.0187579	-0.0849501	0.0474343	0.578175	-0.0282481	-0.096195	0.0396989	0.414695	-0.0195092	-0.089784	0.0507655	0.585935	-0.0329799	-0.102886	0.0369266	0.354687	-0.0438109	-0.113528	0.0259066	0.217738	-0.0456793	-0.115467	0.0241084	0.199217	-0.0403765	-0.110153	0.0294001	0.256348	-0.0432946
XL-VLDL-P	-0.0452748	-0.114873	0.0243238	0.201998	-0.0348874	-0.107585	0.0378101	0.346465	-0.0447957	-0.114443	0.0248519	0.207127	-0.0151193	-0.0766729	0.0464342	0.629817	-0.000462447	-0.0656685	0.0647437	0.988896	-0.0144737	-0.0807641	0.0518166	0.668333	-0.0214033	-0.0895705	0.0467639	0.537843	-0.0182458	-0.0887649	0.0522734	0.611665	-0.0336586	-0.103628	0.0363106	0.34531	-0.0448482	-0.114631	0.024935	0.207477	-0.0464266	-0.116141	0.0232882	0.191509	-0.0415105	-0.111301	0.0282796	0.243335	-0.0449585
XL-VLDL-L	-0.0449005	-0.114482	0.0246804	0.205633	-0.034621	-0.10719	0.0379483	0.349307	-0.0446786	-0.114294	0.0249368	0.208105	-0.015682	-0.0772108	0.0458467	0.61699	-0.000840866	-0.0660183	0.0643366	0.979802	-0.0144648	-0.080734	0.0518044	0.668426	-0.0214893	-0.0896269	0.0466483	0.536035	-0.0183239	-0.0887761	0.0521282	0.609801	-0.0334146	-0.103352	0.0365223	0.348593	-0.0444209	-0.114178	0.0253365	0.211666	-0.046092	-0.115795	0.0236109	0.19465	-0.0411614	-0.11093	0.0286077	0.247176	-0.0445618
XL-VLDL-PL	-0.0412048	-0.110787	0.0283777	0.245416	-0.031373	-0.103407	0.0406612	0.392846	-0.0427498	-0.112483	0.0269837	0.229183	-0.0182531	-0.0797614	0.0432552	0.560369	-0.00272524	-0.0678718	0.0624214	0.934574	-0.0139183	-0.0801184	0.0522818	0.67993	-0.0212177	-0.0893089	0.0468735	0.540922	-0.0175048	-0.0876418	0.0526323	0.624322	-0.0302274	-0.100151	0.0396958	0.396367	-0.0410073	-0.110799	0.0287848	0.249104	-0.0435471	-0.113487	0.0263926	0.221987	-0.0372102	-0.107012	0.0325919	0.295683	-0.0402113
XL-VLDL-C	-0.0402215	-0.109561	0.0291178	0.25519	-0.0315221	-0.102676	0.0396318	0.384769	-0.0429472	-0.112646	0.026752	0.226815	-0.0235317	-0.0847249	0.0376614	0.450551	-0.00755966	-0.0722669	0.0571476	0.818668	-0.0139787	-0.0799449	0.0519876	0.677544	-0.0241921	-0.0919122	0.043528	0.48335	-0.0189842	-0.0886772	0.0507087	0.592995	-0.0308871	-0.100345	0.0385707	0.382974	-0.0391394	-0.108533	0.0302541	0.26856	-0.041128	-0.110549	0.0282932	0.245201	-0.0371778	-0.106623	0.032267	0.293627	-0.0400826
XL-VLDL-CE	-0.0427144	-0.112206	0.0267772	0.227954	-0.0342853	-0.105532	0.0369613	0.345138	-0.0444002	-0.114049	0.0252486	0.211168	-0.0276522	-0.0889085	0.033604	0.375814	-0.0115479	-0.0763012	0.0532053	0.726375	-0.0155688	-0.0816834	0.0505458	0.644029	-0.0265266	-0.094366	0.0413127	0.44297	-0.0219203	-0.0917511	0.0479104	0.537939	-0.0341584	-0.103694	0.0353774	0.335198	-0.0415387	-0.111063	0.0279853	0.241218	-0.0424209	-0.111957	0.0271149	0.231459	-0.040441	-0.109972	0.0290897	0.253915	-0.0431707
XL-VLDL-FC	-0.0368946	-0.106408	0.0326192	0.297798	-0.027987	-0.0993056	0.0433316	0.441342	-0.0400836	-0.110081	0.0299136	0.261315	-0.0212147	-0.0826611	0.0402317	0.498134	-0.00501195	-0.069954	0.0599301	0.879623	-0.0141869	-0.0802551	0.0518814	0.673494	-0.020373	-0.0883294	0.0475835	0.556368	-0.016535	-0.0863027	0.0532326	0.641891	-0.0272829	-0.0969768	0.042411	0.442452	-0.0364344	-0.106087	0.0332184	0.304825	-0.0392683	-0.109152	0.0306157	0.270357	-0.0333766	-0.103046	0.0362923	0.347292	-0.0361244
XL-VLDL-TG	-0.0464659	-0.116107	0.0231756	0.190668	-0.0358354	-0.108875	0.037204	0.335793	-0.0453337	-0.115118	0.0244503	0.202611	-0.0139455	-0.0755674	0.0476764	0.656987	0.000124286	-0.0651506	0.0653992	0.997019	-0.0148225	-0.0811589	0.051514	0.661058	-0.0214444	-0.0896908	0.0468019	0.537535	-0.0183742	-0.089056	0.0523075	0.609984	-0.0346134	-0.104656	0.0354288	0.33231	-0.0462258	-0.116075	0.0236234	0.194292	-0.0475423	-0.11729	0.0222052	0.18127	-0.0426612	-0.1125	0.0271779	0.230853	-0.0462133
L-VLDL-P	-0.0539602	-0.123591	0.0156708	0.12861	-0.0441697	-0.117112	0.0287722	0.234925	-0.0528131	-0.122599	0.0169727	0.137795	-0.0163769	-0.0780159	0.045262	0.602127	-0.00536693	-0.0706734	0.0599395	0.871882	-0.0187418	-0.085108	0.0476245	0.579498	-0.0313821	-0.0995436	0.0367795	0.366389	-0.0266533	-0.0973012	0.0439946	0.459164	-0.0439677	-0.113801	0.0258659	0.216861	-0.0543387	-0.124108	0.0154306	0.126706	-0.0546157	-0.124305	0.0150734	0.124353	-0.0506004	-0.120387	0.019186	0.155042	-0.0535847
L-VLDL-L	-0.0546752	-0.124286	0.0149354	0.123521	-0.0450093	-0.117875	0.0278561	0.225667	-0.0536264	-0.12337	0.0161171	0.131609	-0.017261	-0.0788811	0.0443591	0.58256	-0.00609175	-0.0713875	0.059204	0.854737	-0.0195033	-0.0858536	0.0468469	0.564096	-0.0320704	-0.100215	0.0360738	0.355854	-0.0275017	-0.098118	0.0431147	0.444799	-0.0445903	-0.114408	0.0252278	0.210327	-0.0549524	-0.124698	0.0147936	0.122356	-0.0553289	-0.124997	0.0143393	0.119408	-0.0513443	-0.121108	0.018419	0.148936	-0.0543298
L-VLDL-PL	-0.0557126	-0.125174	0.0137483	0.115785	-0.0463443	-0.118856	0.0261678	0.209999	-0.0551354	-0.124655	0.0143847	0.119916	-0.0176365	-0.0791308	0.0438578	0.573603	-0.00642733	-0.0716457	0.058791	0.846652	-0.0192355	-0.0854768	0.0470058	0.568823	-0.0337509	-0.101733	0.0342316	0.330078	-0.0289226	-0.09934	0.0414948	0.42033	-0.0452321	-0.114934	0.0244694	0.203089	-0.0559491	-0.125569	0.0136711	0.115077	-0.0565628	-0.126101	0.0129753	0.110733	-0.0524742	-0.122081	0.0171329	0.139321	-0.0553604
L-VLDL-C	-0.0610805	-0.130538	0.00837674	0.0846964	-0.0527278	-0.124661	0.0192058	0.150582	-0.0610608	-0.130547	0.00842504	0.0849245	-0.0258145	-0.0872658	0.0356368	0.409837	-0.0154388	-0.080558	0.0496804	0.641775	-0.0295104	-0.0956889	0.036668	0.381654	-0.0403648	-0.108321	0.0275909	0.24397	-0.0375861	-0.107668	0.0324956	0.292757	-0.05148	-0.121068	0.0181086	0.146852	-0.0601011	-0.129657	0.00945486	0.0902524	-0.0612214	-0.130707	0.00826476	0.084111	-0.0582795	-0.127832	0.0112726	0.100403	-0.0616193
L-VLDL-CE	-0.0663391	-0.135857	0.00317889	0.0614084	-0.0587436	-0.130342	0.0128552	0.107681	-0.0667702	-0.13632	0.00277971	0.0598618	-0.0344922	-0.0959536	0.0269692	0.270956	-0.0230229	-0.0880927	0.042047	0.487546	-0.0350868	-0.101302	0.0311281	0.298577	-0.0472085	-0.115187	0.0207702	0.173203	-0.0464193	-0.116233	0.0233948	0.192208	-0.0581245	-0.127687	0.0114381	0.10136	-0.0649212	-0.13448	0.00463756	0.0673128	-0.0658169	-0.1354	0.00376631	0.0637226	-0.0642299	-0.133781	0.0053214	0.0702443	-0.0673916
L-VLDL-FC	-0.0552969	-0.124746	0.0141522	0.118462	-0.0461205	-0.118393	0.026152	0.210697	-0.054628	-0.124147	0.0148908	0.12335	-0.0194866	-0.0809911	0.042018	0.534159	-0.00767165	-0.072873	0.0575297	0.817399	-0.0214651	-0.0876937	0.0447636	0.524819	-0.0315293	-0.0995791	0.0365205	0.363359	-0.0288583	-0.099204	0.0414875	0.420892	-0.0444158	-0.114125	0.0252937	0.211405	-0.0550511	-0.124716	0.0146135	0.121253	-0.0564471	-0.126008	0.0131134	0.111578	-0.0519796	-0.121576	0.0176168	0.143021	-0.0551391
L-VLDL-TG	-0.0509089	-0.120595	0.0187774	0.151956	-0.0406359	-0.113809	0.0325367	0.27599	-0.0494015	-0.119345	0.0205425	0.166	-0.0129991	-0.0746885	0.0486902	0.679248	-0.00293012	-0.0682477	0.0623874	0.929852	-0.0158894	-0.0822897	0.0505109	0.638671	-0.0284078	-0.0966166	0.039801	0.413858	-0.0231858	-0.0939167	0.0475452	0.520099	-0.0412405	-0.111113	0.0286322	0.24697	-0.0516778	-0.121526	0.0181703	0.146807	-0.051645	-0.121398	0.0181078	0.146513	-0.0474405	-0.117292	0.0224106	0.182854	-0.0504231
M-VLDL-P	-0.0507526	-0.120469	0.0189639	0.153394	-0.0415101	-0.11378	0.03076	0.259879	-0.0500231	-0.119818	0.0197717	0.159851	-0.0183792	-0.080022	0.0432637	0.558526	-0.00663982	-0.0718581	0.0585785	0.841648	-0.0175497	-0.0839383	0.048839	0.603967	-0.0317184	-0.0999007	0.0364639	0.361424	-0.0256927	-0.0961889	0.0448036	0.474556	-0.0431294	-0.112852	0.0265934	0.225008	-0.0513308	-0.121098	0.0184364	0.149065	-0.0510203	-0.120771	0.0187307	0.151442	-0.0480556	-0.117857	0.0217454	0.17694	-0.0503665
M-VLDL-L	-0.0502634	-0.119899	0.0193727	0.156913	-0.0411688	-0.113227	0.0308893	0.262413	-0.0497747	-0.119463	0.0199137	0.161293	-0.0188194	-0.0803793	0.0427404	0.548605	-0.00670056	-0.0718394	0.0584383	0.840027	-0.017244	-0.0835497	0.0490617	0.609835	-0.0317243	-0.0998156	0.036367	0.360693	-0.0254608	-0.0958492	0.0449276	0.477878	-0.0426229	-0.112264	0.0270182	0.229949	-0.050774	-0.120458	0.0189097	0.153028	-0.050549	-0.12022	0.0191222	0.15478	-0.0475946	-0.117313	0.0221239	0.18061	-0.0498788
M-VLDL-PL	-0.051591	-0.121162	0.0179797	0.145882	-0.042719	-0.114621	0.0291826	0.243859	-0.0513299	-0.120938	0.0182781	0.148147	-0.0200665	-0.0815765	0.0414435	0.522102	-0.00879136	-0.0738824	0.0562996	0.79098	-0.0187225	-0.0849642	0.0475193	0.579176	-0.0330919	-0.101126	0.0349425	0.339971	-0.0268364	-0.0971568	0.043484	0.453993	-0.043782	-0.113366	0.0258017	0.217158	-0.0521546	-0.121786	0.0174771	0.141883	-0.0520575	-0.121671	0.0175564	0.142524	-0.0489007	-0.118558	0.0207563	0.168577	-0.0511922
M-VLDL-C	-0.0420058	-0.110979	0.0269674	0.232257	-0.0351296	-0.105176	0.0349171	0.325187	-0.0452976	-0.114753	0.0241574	0.200841	-0.0219139	-0.0827718	0.038944	0.479871	-0.00791446	-0.0723101	0.0564812	0.809416	-0.012704	-0.0782725	0.0528646	0.703801	-0.0305238	-0.0978407	0.0367931	0.373689	-0.0218761	-0.0911388	0.0473867	0.535437	-0.0355007	-0.104395	0.033394	0.312085	-0.0418166	-0.110804	0.0271711	0.234461	-0.0423031	-0.111312	0.0267061	0.229213	-0.0397928	-0.108813	0.029227	0.258087	-0.0416007
M-VLDL-CE	-0.0337948	-0.10251	0.0349206	0.334635	-0.0294167	-0.0984916	0.0396581	0.403425	-0.0412175	-0.11181	0.029375	0.252083	-0.0233254	-0.0838943	0.0372435	0.449897	-0.0107796	-0.0747981	0.053239	0.741084	-0.00865886	-0.0738896	0.0565719	0.794491	-0.0290552	-0.0960702	0.0379599	0.394982	-0.0195536	-0.0881161	0.0490088	0.575749	-0.0296013	-0.0981324	0.0389297	0.396755	-0.0331057	-0.101849	0.0356374	0.344771	-0.0339651	-0.102714	0.0347842	0.332444	-0.032077	-0.100805	0.0366512	0.359858	-0.0332856
M-VLDL-FC	-0.0484698	-0.117892	0.0209524	0.170912	-0.0395796	-0.111211	0.0320513	0.27841	-0.0479753	-0.11745	0.0214995	0.175639	-0.0176909	-0.0790608	0.043679	0.571643	-0.00512843	-0.0700923	0.0598354	0.876889	-0.0153254	-0.0814277	0.0507769	0.649157	-0.0301164	-0.0979809	0.0377481	0.383951	-0.0229081	-0.0931467	0.0473305	0.522209	-0.0400285	-0.109495	0.0294383	0.258348	-0.0489348	-0.118434	0.0205641	0.167316	-0.0489617	-0.118429	0.0205059	0.166892	-0.0459024	-0.115398	0.0235937	0.195163	-0.0482254
M-VLDL-TG	-0.0517715	-0.12182	0.0182774	0.147236	-0.0419292	-0.115076	0.0312174	0.260836	-0.0501114	-0.120486	0.0202636	0.162577	-0.0155817	-0.0775761	0.0464128	0.62188	-0.00599844	-0.0715343	0.0595375	0.857456	-0.0179741	-0.0847029	0.0487547	0.597125	-0.0308369	-0.0993939	0.03772	0.377529	-0.0255984	-0.0965392	0.0453424	0.478945	-0.0442576	-0.114314	0.0257985	0.215305	-0.0526621	-0.122784	0.0174601	0.140824	-0.0519843	-0.122066	0.0180975	0.145771	-0.048989	-0.119127	0.0211492	0.170743	-0.0514139
S-VLDL-P	-0.0621737	-0.130943	0.00659567	0.0763317	-0.0549397	-0.125364	0.0154847	0.12608	-0.0626234	-0.13143	0.00618304	0.0743891	-0.0276274	-0.0885545	0.0332997	0.37367	-0.0188754	-0.0833426	0.0455918	0.565625	-0.024886	-0.0904837	0.0407117	0.456671	-0.0458068	-0.113063	0.0214497	0.181625	-0.0402662	-0.109547	0.0290148	0.254258	-0.0548272	-0.123581	0.0139262	0.117897	-0.0627176	-0.131546	0.00611034	0.074045	-0.0628367	-0.131661	0.00598729	0.0734825	-0.0603986	-0.12919	0.00839233	0.0851901	-0.0619417
S-VLDL-L	-0.0620874	-0.130752	0.00657728	0.0762923	-0.0551918	-0.125295	0.0149118	0.122643	-0.063097	-0.131837	0.00564311	0.0719539	-0.028468	-0.0892958	0.0323598	0.35853	-0.0202759	-0.0846376	0.0440857	0.536486	-0.0255034	-0.0909832	0.0399764	0.444765	-0.0465593	-0.113699	0.02058	0.173813	-0.0411866	-0.110264	0.0278908	0.242187	-0.055045	-0.123679	0.0135888	0.115812	-0.0626172	-0.131339	0.00610488	0.0740632	-0.0628757	-0.131606	0.00585448	0.0729137	-0.0603522	-0.129036	0.00833206	0.0849462	-0.0617941
S-VLDL-PL	-0.0555428	-0.123966	0.0128799	0.111456	-0.0487444	-0.118423	0.0209336	0.170069	-0.0560442	-0.124506	0.0124173	0.108468	-0.0263545	-0.0869083	0.0341994	0.393172	-0.0166927	-0.0807226	0.0473371	0.608964	-0.020641	-0.0858293	0.0445473	0.534413	-0.0444956	-0.111276	0.0222847	0.191276	-0.0339389	-0.102847	0.0349696	0.33393	-0.0478989	-0.116321	0.0205235	0.169776	-0.0559381	-0.124479	0.0126027	0.109546	-0.0566863	-0.125216	0.0118437	0.104834	-0.0533563	-0.121831	0.0151179	0.126519	-0.0550194
S-VLDL-C	-0.0564259	-0.124988	0.012136	0.106599	-0.0530126	-0.121804	0.0157793	0.130752	-0.0644788	-0.134726	0.0057684	0.0719608	-0.0329363	-0.093618	0.0277454	0.286992	-0.0300917	-0.0942118	0.0340284	0.357206	-0.0283333	-0.0935282	0.0368616	0.39386	-0.0479786	-0.114953	0.0189953	0.160046	-0.0459251	-0.11413	0.02228	0.186633	-0.0529754	-0.121369	0.0154179	0.128795	-0.0564799	-0.125063	0.0121034	0.106373	-0.0578416	-0.12655	0.0108668	0.0988268	-0.0551564	-0.123713	0.0134	0.114669	-0.0556845
S-VLDL-CE	-0.0512284	-0.119953	0.0174963	0.143802	-0.0497531	-0.118498	0.0189919	0.155807	-0.0641171	-0.136238	0.00800358	0.0813505	-0.0341771	-0.0949886	0.0266344	0.270257	-0.0340895	-0.0982634	0.0300843	0.29738	-0.0289684	-0.0942225	0.0362857	0.383781	-0.0460442	-0.113183	0.0210943	0.178613	-0.0471886	-0.115327	0.02095	0.174395	-0.0501676	-0.118681	0.0183461	0.151015	-0.0508876	-0.119634	0.0178583	0.146607	-0.0526417	-0.121516	0.0162324	0.133926	-0.0503112	-0.119015	0.0183929	0.150982	-0.0503219
S-VLDL-FC	-0.0577134	-0.126187	0.0107599	0.0984207	-0.0517686	-0.121146	0.0176092	0.143389	-0.0589934	-0.127572	0.00958533	0.0916893	-0.026599	-0.0872318	0.0340337	0.389414	-0.0197564	-0.0838824	0.0443696	0.545502	-0.0228503	-0.0880999	0.0423993	0.492009	-0.0452194	-0.112095	0.0216567	0.18479	-0.037516	-0.106312	0.0312795	0.284733	-0.0507989	-0.119247	0.0176495	0.145563	-0.0586574	-0.12724	0.00992479	0.0935657	-0.0589997	-0.1276	0.00960076	0.0917573	-0.0558828	-0.124382	0.0126163	0.109681	-0.0573364
S-VLDL-TG	-0.0550189	-0.124431	0.0143928	0.120122	-0.0461842	-0.118104	0.0257353	0.207841	-0.0534937	-0.123187	0.016199	0.132284	-0.020659	-0.082134	0.040816	0.509651	-0.00860035	-0.0735882	0.0563875	0.795102	-0.016827	-0.0830526	0.0493985	0.618079	-0.0376056	-0.105494	0.0302827	0.277206	-0.0285514	-0.0989433	0.0418406	0.426149	-0.046669	-0.116108	0.0227701	0.187455	-0.0556955	-0.125175	0.0137838	0.115992	-0.0551432	-0.124585	0.0142984	0.119447	-0.0529492	-0.122397	0.0164988	0.134889	-0.0549519
XS-VLDL-P	-0.0081602	-0.0776273	0.0613069	0.817694	-0.00787754	-0.0773204	0.0615653	0.823843	-0.0156336	-0.0878468	0.0565796	0.670974	-0.00731612	-0.0685373	0.053905	0.814591	3.59183e-05	-0.064726	0.0647978	0.999132	0.00386603	-0.0618934	0.0696254	0.908153	-0.00918112	-0.0768647	0.0585024	0.790096	0.000644638	-0.0683122	0.0696015	0.985364	-0.00570034	-0.0750044	0.0636037	0.871774	-0.00784839	-0.0773518	0.061655	0.824634	-0.00982935	-0.0795299	0.0598712	0.781987	-0.00778352	-0.0772171	0.0616501	0.825888	-0.00801578
XS-VLDL-L	-0.00423949	-0.0738698	0.0653908	0.904896	-0.00506012	-0.0746748	0.0645545	0.886576	-0.0121835	-0.0850987	0.0607316	0.743	-0.0063761	-0.0677465	0.0549943	0.838447	-0.000365791	-0.0652564	0.0645248	0.991174	0.0045731	-0.0613289	0.0704751	0.891684	-0.00675065	-0.0745954	0.0610941	0.845192	0.00191547	-0.0671216	0.0709525	0.956579	-0.00291641	-0.0723714	0.0665386	0.934329	-0.00385402	-0.0735121	0.0658041	0.913541	-0.00594386	-0.0758209	0.0639332	0.867432	-0.0039995	-0.0735938	0.0655947	0.910209	-0.00399736
XS-VLDL-PL	0.00902022	-0.0614927	0.0795332	0.801794	0.00485511	-0.065922	0.0756323	0.892919	0.000202019	-0.0759484	0.0763524	0.995846	-0.000231286	-0.0623759	0.0619133	0.994173	0.00367342	-0.0620769	0.0694238	0.912698	0.0134856	-0.0532586	0.0802297	0.691755	0.000711317	-0.0680275	0.0694501	0.983799	0.0136501	-0.0562337	0.0835339	0.701509	0.00886375	-0.0614559	0.0791834	0.804637	0.00882816	-0.0617546	0.0794109	0.806116	0.00677567	-0.0641958	0.0777472	0.85139	0.0093926	-0.061084	0.0798692	0.793689	0.00967012
XS-VLDL-C	0.0111133	-0.0588779	0.0811045	0.755362	0.00782855	-0.0623174	0.0779745	0.826647	0.00375146	-0.0704983	0.0780012	0.921021	-0.00147612	-0.0632061	0.0602539	0.962573	0.00315225	-0.0619328	0.0682373	0.924281	0.0103989	-0.0558556	0.0766533	0.758088	0.00646983	-0.0617481	0.0746877	0.852357	0.00683	-0.0625101	0.0761701	0.846731	0.00897434	-0.0608603	0.078809	0.800905	0.0126969	-0.0573433	0.0827371	0.722047	0.00984635	-0.0602991	0.0799918	0.782969	0.0107125	-0.0592384	0.0806634	0.763785	0.011447
XS-VLDL-CE	0.0078124	-0.0621356	0.0777604	0.826518	0.00501128	-0.0650397	0.0750622	0.888358	-0.000320527	-0.0749147	0.0742737	0.993272	-0.00522795	-0.0669397	0.0564838	0.867965	0.000207634	-0.0648196	0.0652349	0.995001	0.005663	-0.0605471	0.0718731	0.866708	0.00443345	-0.0637583	0.0726252	0.898479	0.00105253	-0.0682906	0.0703956	0.976238	0.00523016	-0.0645503	0.0750106	0.883068	0.00967263	-0.0603684	0.0797137	0.786394	0.00685414	-0.0631892	0.0768974	0.847722	0.00727737	-0.0626311	0.0771858	0.838137	0.00806445
XS-VLDL-FC	0.00859425	-0.0613977	0.0785862	0.809592	0.00394646	-0.0663809	0.0742738	0.912315	0.00157894	-0.0719893	0.0751472	0.966406	-0.00114224	-0.0628324	0.0605479	0.971015	-0.000394932	-0.06553	0.0647402	0.990507	0.00812628	-0.0581616	0.0744141	0.809893	0.000891838	-0.0673047	0.0690884	0.979526	0.00871871	-0.0605997	0.0780371	0.80505	0.00671015	-0.0631395	0.0765598	0.850474	0.00875245	-0.0612639	0.0787688	0.806222	0.0066227	-0.0637236	0.076969	0.85343	0.00856925	-0.0613834	0.0785219	0.810031	0.00924904
XS-VLDL-TG	-0.0342397	-0.102683	0.0342041	0.326401	-0.0262273	-0.0960825	0.0436278	0.461337	-0.0333247	-0.101866	0.0352165	0.340173	-0.0116239	-0.0721195	0.0488718	0.70614	0.00281047	-0.0611419	0.0667628	0.931276	-0.000833717	-0.0659802	0.0643128	0.979964	-0.0249556	-0.0917645	0.0418532	0.463621	-0.00722795	-0.0765994	0.0621435	0.837991	-0.0240792	-0.0927056	0.0445473	0.491177	-0.0346082	-0.103244	0.0340279	0.322579	-0.035014	-0.103528	0.0334998	0.31608	-0.0327799	-0.101228	0.0356687	0.34747	-0.0349482
IDL-P	0.0122548	-0.0584141	0.0829237	0.733644	0.00544163	-0.0660013	0.0768846	0.881185	0.00130463	-0.0792341	0.0818434	0.974641	-0.00132484	-0.0636947	0.0610451	0.96675	-0.00186073	-0.067782	0.0640606	0.955827	0.0143136	-0.052584	0.0812113	0.674593	0.00178948	-0.0672747	0.0708537	0.959448	0.0125629	-0.0574592	0.082585	0.724792	0.0103924	-0.0600563	0.080841	0.772219	0.0125356	-0.0581973	0.0832685	0.728016	0.00973295	-0.0615375	0.0810034	0.788713	0.0139768	-0.0566915	0.0846451	0.697943	0.013795
IDL-L	0.0167074	-0.0540783	0.0874931	0.643264	0.0102135	-0.0612934	0.0817204	0.779261	0.00771775	-0.071483	0.0869185	0.848353	0.00442803	-0.0580253	0.0668813	0.889343	0.00376348	-0.0621709	0.0696978	0.910815	0.0204797	-0.046533	0.0874923	0.548739	0.00901811	-0.0601334	0.0781696	0.79802	0.0160685	-0.0540517	0.0861887	0.652955	0.0154843	-0.0550684	0.0860371	0.666717	0.0174742	-0.0533793	0.0883278	0.628434	0.014414	-0.0568891	0.0857171	0.691607	0.0185857	-0.0522053	0.0893766	0.60644	0.0183977
IDL-PL	0.0132855	-0.0575851	0.0841561	0.712984	0.006393	-0.0652732	0.0780592	0.861039	0.00319429	-0.0765032	0.0828918	0.93731	0.00363333	-0.0588897	0.0661564	0.909208	0.000313486	-0.0657156	0.0663425	0.992566	0.0174375	-0.0496635	0.0845384	0.610109	0.00675791	-0.0624972	0.076013	0.848144	0.0120605	-0.0581552	0.0822762	0.736078	0.012262	-0.0583723	0.0828962	0.733367	0.0140353	-0.0569208	0.0849915	0.69791	0.0108269	-0.0606199	0.0822737	0.766189	0.0152105	-0.0556673	0.0860883	0.67368	0.0150797
IDL-C	0.0180652	-0.0525684	0.0886987	0.615772	0.010754	-0.0608189	0.0823268	0.768116	0.00903247	-0.0710015	0.0890664	0.824731	0.00380809	-0.0585521	0.0661683	0.904614	0.0017728	-0.0639964	0.067542	0.957815	0.018738	-0.0481457	0.0856217	0.58251	0.00963221	-0.0594294	0.0786938	0.784321	0.0145036	-0.0554942	0.0845014	0.684314	0.0153782	-0.0550371	0.0857934	0.668257	0.0187764	-0.0518997	0.0894524	0.602163	0.0158249	-0.0553087	0.0869586	0.662447	0.0199408	-0.0506969	0.0905786	0.579636	0.0200226
IDL-CE	0.0139333	-0.0565157	0.0843823	0.697947	0.00720049	-0.0640158	0.0784168	0.842727	0.0037821	-0.0760164	0.0835806	0.925898	0.00133536	-0.0608533	0.063524	0.966389	-0.000477592	-0.0660611	0.0651059	0.988598	0.0156462	-0.05106	0.0823524	0.645336	0.00652437	-0.062362	0.0754108	0.852555	0.0108691	-0.0589347	0.0806729	0.759948	0.0113751	-0.0588466	0.0815969	0.750583	0.0146243	-0.0558622	0.0851108	0.683917	0.01169	-0.0592408	0.0826208	0.74639	0.0160116	-0.0544537	0.0864768	0.655689	0.0159449
IDL-FC	0.0277635	-0.0432817	0.0988088	0.443248	0.0193345	-0.0530958	0.0917647	0.600428	0.0214263	-0.0586989	0.101552	0.599784	0.00973987	-0.0530022	0.072482	0.760651	0.00721001	-0.0589713	0.0733913	0.830715	0.0259035	-0.0413803	0.0931873	0.450037	0.0169713	-0.0524771	0.0864198	0.631571	0.0230654	-0.0473749	0.0935058	0.520557	0.0248307	-0.0460232	0.0956845	0.491701	0.0285107	-0.0425906	0.099612	0.431441	0.0255779	-0.0459943	0.09715	0.483188	0.0291026	-0.0419213	0.100126	0.421438	0.0295378
IDL-TG	0.00868773	-0.0612807	0.0786562	0.807499	0.0120237	-0.0580909	0.0821383	0.736489	0.00674991	-0.063501	0.0770009	0.850448	0.00872385	-0.0529095	0.0703572	0.781199	0.0247641	-0.0403717	0.0898999	0.455699	0.0315922	-0.0347718	0.0979562	0.350347	0.00671151	-0.0615128	0.0749358	0.846924	0.0308243	-0.0393706	0.101019	0.388948	0.0178821	-0.0521789	0.0879431	0.616492	0.00954619	-0.0606989	0.0797913	0.789718	0.0073756	-0.0627708	0.077522	0.836532	0.00965127	-0.0602974	0.0795999	0.78658	0.00765399
L-LDL-P	0.00225314	-0.0678854	0.0723917	0.949736	-0.00448472	-0.0753351	0.0663657	0.901146	-0.0122009	-0.0928554	0.0684535	0.766583	-0.00530216	-0.0671971	0.0565928	0.866501	-0.00824949	-0.0736672	0.0571682	0.804552	0.00783219	-0.058572	0.0742364	0.816963	-0.00513237	-0.0737022	0.0634374	0.883226	0.00356048	-0.0659462	0.0730671	0.91993	0.000327536	-0.0695891	0.0702441	0.992665	0.00218821	-0.068077	0.0724534	0.95127	-0.000913108	-0.0719105	0.0700842	0.979865	0.00455111	-0.0656208	0.074723	0.898725	0.00436943
L-LDL-L	0.00269769	-0.0674175	0.0728129	0.939815	-0.00440674	-0.075317	0.0665035	0.902938	-0.0119177	-0.0929002	0.0690648	0.772749	-0.00547109	-0.0673551	0.0564129	0.862265	-0.00910158	-0.0744882	0.056285	0.784738	0.00731121	-0.0590727	0.0736951	0.828892	-0.00506592	-0.0736255	0.0634937	0.88471	0.00306435	-0.0664198	0.0725485	0.931035	0.000326367	-0.0695746	0.0702273	0.99269	0.00266961	-0.0675612	0.0729004	0.940538	-0.000426913	-0.0713841	0.0705303	0.99058	0.00492555	-0.0652184	0.0750695	0.8904	0.00484603
L-LDL-PL	0.00555211	-0.0648472	0.0759514	0.877009	-0.000554873	-0.0715466	0.0704369	0.987763	-0.00655495	-0.0858137	0.0727038	0.871076	0.0014026	-0.0606955	0.0635007	0.964646	-0.003252	-0.0688048	0.0623008	0.922448	0.0126498	-0.0540217	0.0793214	0.709661	0.00159096	-0.0672627	0.0704446	0.963833	0.00577838	-0.0639629	0.0755196	0.870841	0.004262	-0.0658894	0.0744134	0.9051	0.00592716	-0.064606	0.0764603	0.86902	0.00253969	-0.0686634	0.0737428	0.944198	0.00806866	-0.0623772	0.0785146	0.822166	0.00790876
L-LDL-C	0.00600864	-0.0640294	0.0760467	0.866307	-0.000697633	-0.0714596	0.0700644	0.984565	-0.00629984	-0.0856508	0.0730511	0.876195	0.00136309	-0.0604321	0.0631583	0.965473	-0.00459487	-0.0698132	0.0606234	0.890038	0.0134414	-0.0528905	0.0797734	0.690901	0.00130988	-0.0671728	0.0697925	0.970059	0.00515891	-0.0642275	0.0745454	0.883999	0.00403299	-0.0657767	0.0738427	0.909739	0.00638261	-0.0637425	0.0765078	0.858246	0.00323815	-0.0674898	0.0739661	0.928412	0.00841001	-0.0616666	0.0784867	0.813819	0.008389
L-LDL-CE	-0.00214433	-0.0719183	0.0676297	0.95191	-0.00930975	-0.0798689	0.0612494	0.795702	-0.0188744	-0.100018	0.0622688	0.648083	-0.00935191	-0.0709423	0.0522385	0.765731	-0.0141991	-0.079254	0.0508558	0.66844	0.00145902	-0.0645955	0.0675135	0.965426	-0.00994131	-0.078177	0.0582943	0.77496	-0.00268292	-0.0718334	0.0664676	0.93931	-0.00531722	-0.0748906	0.0642562	0.880784	-0.00231154	-0.0721878	0.0675647	0.948241	-0.0053083	-0.075902	0.0652854	0.88269	-1.70468e-06	-0.0698014	0.069798	0.999962	9.39307e-05
L-LDL-FC	0.0149897	-0.0555108	0.0854903	0.676524	0.00661997	-0.0650984	0.0783383	0.856262	0.00498845	-0.0751822	0.0851591	0.902817	0.00551278	-0.0567126	0.0677381	0.86198	-0.0014813	-0.0671071	0.0641445	0.96467	0.0183583	-0.0484157	0.0851323	0.589563	0.00802654	-0.0609218	0.0769749	0.819301	0.0110955	-0.0587959	0.0809868	0.755403	0.0122711	-0.0580241	0.0825662	0.731939	0.0157047	-0.0548633	0.0862727	0.662334	0.0124834	-0.0586392	0.0836059	0.73053	0.0170065	-0.053505	0.0875181	0.636024	0.0172327
L-LDL-TG	0.00672264	-0.0641858	0.0776311	0.85241	0.00693103	-0.0639493	0.0778113	0.84783	0.002099	-0.0703118	0.0745098	0.954638	0.00562004	-0.0567817	0.0680218	0.859717	0.0187289	-0.0473777	0.0848354	0.57827	0.0271699	-0.0401061	0.0944458	0.428151	0.00353644	-0.0655685	0.0726413	0.920007	0.0284945	-0.0425397	0.0995286	0.431265	0.0147549	-0.0561485	0.0856583	0.683021	0.0066214	-0.0646492	0.077892	0.855338	0.00436096	-0.0670651	0.075787	0.904631	0.00913565	-0.0618137	0.080085	0.80052	0.00648378
M-LDL-P	-0.00681097	-0.076544	0.0629221	0.848004	-0.0128958	-0.083179	0.0573874	0.718812	-0.022991	-0.102255	0.0562725	0.569261	-0.00926122	-0.0707831	0.0522607	0.767687	-0.0131245	-0.0781424	0.0518934	0.692026	0.00194773	-0.0640888	0.0679843	0.953845	-0.0115169	-0.0796703	0.0566364	0.740189	-0.00373175	-0.0728484	0.0653849	0.91562	-0.00875029	-0.0782634	0.0607628	0.804895	-0.00724738	-0.0771688	0.062674	0.838824	-0.0104322	-0.0811708	0.0603064	0.77228	-0.00420354	-0.0739941	0.065587	0.905914	-0.00437766
M-LDL-L	-0.00636736	-0.0760676	0.0633329	0.857728	-0.0127337	-0.0830381	0.0575708	0.722281	-0.0226278	-0.102037	0.0567819	0.576081	-0.00929286	-0.0707916	0.0522059	0.766831	-0.0137197	-0.0786945	0.0512551	0.678623	0.00154447	-0.0644602	0.0675491	0.963375	-0.011288	-0.0794189	0.0568428	0.74509	-0.00400886	-0.0730873	0.0650696	0.909331	-0.00870571	-0.0781921	0.0607807	0.805796	-0.00676305	-0.0766386	0.0631125	0.849364	-0.00994648	-0.0806366	0.0607436	0.782463	-0.00378473	-0.0735406	0.0659711	0.915208	-0.00389307
M-LDL-PL	-0.00877229	-0.0787314	0.0611868	0.805637	-0.0132259	-0.0834705	0.0570188	0.711782	-0.024205	-0.102646	0.0542363	0.54487	-0.00789277	-0.0696057	0.0538202	0.801833	-0.0104523	-0.0756466	0.054742	0.753058	0.00210333	-0.0641625	0.0683692	0.950334	-0.0110908	-0.0795176	0.0573361	0.750442	-0.00415248	-0.0735031	0.0651981	0.906464	-0.0101719	-0.0798765	0.0595326	0.774603	-0.00906269	-0.0792444	0.061119	0.79996	-0.0127712	-0.0838994	0.0583571	0.724588	-0.00546607	-0.0755411	0.064609	0.878343	-0.00602207
M-LDL-C	-0.000465844	-0.070086	0.0691544	0.989524	-0.0066279	-0.0768353	0.0635794	0.85303	-0.0135159	-0.0913923	0.0643605	0.73343	0.000125004	-0.061287	0.061537	0.996813	-0.00863885	-0.0734487	0.056171	0.793653	0.00983301	-0.0561261	0.0757921	0.769875	-0.00321092	-0.0712735	0.0648516	0.92624	4.31656e-05	-0.0689264	0.0690127	0.99902	-0.0026504	-0.07205	0.0667492	0.94026	-0.000472474	-0.0702111	0.0692662	0.989393	-0.0034784	-0.0738631	0.0669063	0.922742	0.00202403	-0.0676448	0.0716928	0.954537	0.00210479
M-LDL-CE	-0.00157299	-0.0711493	0.0680033	0.964613	-0.0073993	-0.077496	0.0626974	0.8359	-0.0147972	-0.0925307	0.0629362	0.708749	-0.000473814	-0.0618502	0.0609026	0.987913	-0.00893617	-0.0737179	0.0558456	0.78663	0.00926373	-0.0566545	0.075182	0.782722	-0.00399603	-0.0720025	0.0640105	0.908201	-0.000949184	-0.069874	0.0679756	0.97844	-0.00350546	-0.0728589	0.065848	0.92099	-0.00167782	-0.0713725	0.0680169	0.962321	-0.00453121	-0.0748372	0.0657748	0.899357	0.000736951	-0.0688767	0.0703506	0.983426	0.000895804
M-LDL-FC	0.000474573	-0.0692591	0.0702083	0.989345	-0.0075599	-0.0782997	0.0631799	0.833892	-0.0138243	-0.0933562	0.0657076	0.733038	-0.00528452	-0.0668249	0.0562559	0.866181	-0.012331	-0.0772482	0.0525863	0.709345	0.00508977	-0.060964	0.0711435	0.87981	-0.00544198	-0.073673	0.0627891	0.875627	0.000328472	-0.0687831	0.0694401	0.992558	-0.0036034	-0.0731587	0.0659519	0.919024	0.000562909	-0.0692982	0.070424	0.987384	-0.00296121	-0.073694	0.0677716	0.934524	0.00362097	-0.0662086	0.0734506	0.918949	0.00337654
M-LDL-TG	0.00246466	-0.0682151	0.0731444	0.945444	0.0029471	-0.0677074	0.0736016	0.934764	-0.00181962	-0.0737142	0.0700749	0.960388	0.00639591	-0.0558417	0.0686335	0.84018	0.0160547	-0.0498601	0.0819695	0.632695	0.028028	-0.0391641	0.0952201	0.413132	0.00124363	-0.0676698	0.0701571	0.97175	0.024714	-0.0461589	0.0955868	0.493851	0.0124292	-0.0583511	0.0832095	0.730408	0.00299163	-0.0683122	0.0742955	0.934382	-0.000410651	-0.0718246	0.0710033	0.990997	0.00532755	-0.0654334	0.0760885	0.882544	0.00285735
S-LDL-P	-0.00440236	-0.0741415	0.0653368	0.901414	-0.010676	-0.0810092	0.0596571	0.765807	-0.0195105	-0.0984559	0.0594349	0.627719	-0.00829064	-0.0698121	0.0532309	0.791436	-0.011331	-0.0763311	0.0536692	0.732295	0.0034431	-0.0625983	0.0694845	0.918512	-0.00929763	-0.07747	0.0588748	0.788983	-0.000745856	-0.06987	0.0683783	0.983107	-0.00658816	-0.0761068	0.0629305	0.85247	-0.00505215	-0.0750375	0.0649332	0.887349	-0.00839705	-0.0793769	0.0625828	0.816422	-0.00140931	-0.071234	0.0684154	0.968406	-0.00154748
S-LDL-L	-0.00382984	-0.0735298	0.0658701	0.914133	-0.0105027	-0.0808776	0.0598722	0.769634	-0.0190326	-0.0981728	0.0601077	0.636999	-0.00857005	-0.0700644	0.0529243	0.784485	-0.0121559	-0.0771077	0.0527959	0.713433	0.00291386	-0.0630908	0.0689185	0.930965	-0.00907622	-0.0772192	0.0590667	0.793806	-0.00108338	-0.0701603	0.0679935	0.975447	-0.00652007	-0.0760102	0.0629701	0.853918	-0.00441773	-0.0743458	0.0655103	0.901337	-0.00776955	-0.078689	0.0631499	0.829779	-0.000880771	-0.0706623	0.0689008	0.980239	-0.000938669
S-LDL-PL	0.007795	-0.0621969	0.0777869	0.827005	0.00233314	-0.0681403	0.0728066	0.9482	-0.00285077	-0.0806331	0.0749315	0.942664	0.00139093	-0.0603361	0.063118	0.964729	0.000351776	-0.0648022	0.0655057	0.991546	0.0120479	-0.0542155	0.0783113	0.721255	0.00303232	-0.0654751	0.0715398	0.930783	0.0132504	-0.0561484	0.0826492	0.707913	0.00524178	-0.0645125	0.074996	0.882766	0.0072109	-0.0631841	0.0776059	0.840689	0.00343589	-0.0683253	0.0751971	0.925143	0.0120255	-0.0581641	0.0822151	0.736721	0.0114112
S-LDL-C	-0.000748557	-0.0703826	0.0688855	0.98317	-0.00757936	-0.0779348	0.0627761	0.832574	-0.0139866	-0.0919953	0.0640221	0.724967	-0.000309318	-0.0617406	0.061122	0.992116	-0.00985867	-0.0746637	0.0549464	0.765303	0.00895438	-0.0570316	0.0749404	0.790015	-0.00375393	-0.0718287	0.0643208	0.913826	-0.000740576	-0.0697228	0.0682417	0.983192	-0.00352104	-0.0729495	0.0659074	0.920725	-0.000863313	-0.070625	0.0688983	0.980626	-0.00396779	-0.0744677	0.0665321	0.912058	0.0017787	-0.0679056	0.071463	0.960051	0.00206157
S-LDL-CE	-0.00252437	-0.0721773	0.0671286	0.943302	-0.00903781	-0.0793385	0.0612629	0.800829	-0.016215	-0.0942402	0.0618102	0.683427	-0.000817918	-0.0622753	0.0606394	0.979164	-0.0106638	-0.0754954	0.0541678	0.746868	0.00819185	-0.0578159	0.0741996	0.807591	-0.00510149	-0.0731852	0.0629823	0.883101	-0.0027829	-0.0717821	0.0662163	0.936916	-0.00495157	-0.0743935	0.0644904	0.888718	-0.00271333	-0.0724831	0.0670564	0.939168	-0.00562951	-0.0760751	0.0648161	0.875389	-0.000324987	-0.0700072	0.0693573	0.992698	0.000129152
S-LDL-FC	0.00237416	-0.0670738	0.0718221	0.946514	-0.00604867	-0.0766213	0.064524	0.866434	-0.0106298	-0.0890927	0.0678331	0.790358	-0.00768293	-0.068962	0.0535962	0.805657	-0.0119255	-0.0765595	0.0527085	0.717307	0.00415634	-0.0616384	0.0699511	0.901343	-0.00406664	-0.0719909	0.0638576	0.906474	0.00320899	-0.065619	0.072037	0.927102	-0.00238041	-0.0716761	0.0669153	0.946255	0.00229758	-0.0673346	0.0719297	0.948373	-0.00146139	-0.0721813	0.0692585	0.967653	0.00616608	-0.0634383	0.0757704	0.861991	0.00575288
S-LDL-TG	-0.0241673	-0.0936052	0.0452707	0.494683	-0.0200626	-0.089775	0.0496497	0.572281	-0.0284685	-0.0987999	0.0418629	0.427103	-0.00810553	-0.069323	0.0531119	0.794999	0.00461487	-0.0603701	0.0695999	0.889169	0.00819506	-0.0579566	0.0743467	0.807928	-0.0192862	-0.086952	0.0483795	0.57598	0.00326336	-0.0669741	0.0735008	0.927353	-0.0137525	-0.0833338	0.0558289	0.698138	-0.0258857	-0.0959582	0.0441869	0.468572	-0.0275782	-0.0977818	0.0426254	0.440863	-0.0203709	-0.0899929	0.049251	0.56589	-0.0234377
XL-HDL-P	0.0923155	0.0178349	0.166796	0.0151947	0.0867562	0.00489093	0.168621	0.0378249	0.0932322	0.0151657	0.171299	0.0193094	0.0351565	-0.0313208	0.101634	0.299522	0.0394526	-0.0304182	0.109323	0.268025	0.0626993	-0.00817625	0.133575	0.0828606	0.0593531	-0.0142822	0.132988	0.113993	0.0756697	0.00122712	0.150112	0.0463501	0.0836295	0.00909742	0.158162	0.0279133	0.0949019	0.0203218	0.169482	0.0126977	0.091441	0.0168219	0.16606	0.0163797	0.0925648	0.0181304	0.166999	0.0148614	0.094464
XL-HDL-L	0.0915155	0.0170899	0.165941	0.0160176	0.0858061	0.00400749	0.167605	0.0398081	0.0923833	0.0143566	0.17041	0.0203705	0.0348994	-0.0315125	0.101311	0.302592	0.0386878	-0.0311269	0.108502	0.277019	0.0618627	-0.00896366	0.132689	0.0868206	0.058926	-0.0146318	0.132484	0.116231	0.0749242	0.000540264	0.149308	0.0483631	0.0826702	0.00818146	0.157159	0.0296586	0.0941284	0.0196003	0.168657	0.0133752	0.090632	0.016066	0.165198	0.0172717	0.0918074	0.0174278	0.166187	0.0156209	0.0937122
XL-HDL-PL	0.088314	0.0131059	0.163522	0.0214228	0.0819635	-0.00124125	0.165168	0.0535084	0.089374	0.0100269	0.168721	0.0273198	0.0251017	-0.0420086	0.0922119	0.463021	0.0313943	-0.039299	0.102088	0.38361	0.0584154	-0.0131026	0.129933	0.109258	0.0549943	-0.0192375	0.129226	0.146268	0.0688443	-0.00656028	0.144249	0.0734841	0.0796246	0.00438221	0.154867	0.0380969	0.0896302	0.0143616	0.164899	0.0196617	0.0873688	0.0120077	0.16273	0.0231286	0.0883155	0.0131482	0.163483	0.0213504	0.0900142
XL-HDL-C	0.0793732	0.00527204	0.153474	0.0358141	0.0710596	-0.00946268	0.151582	0.0836118	0.0792096	0.00140415	0.157015	0.046016	0.0293634	-0.0365881	0.095315	0.38239	0.029723	-0.0396306	0.0990766	0.400444	0.0525791	-0.0179159	0.123074	0.143564	0.0506178	-0.0223965	0.123632	0.173945	0.0648384	-0.00907585	0.138753	0.0854707	0.0701022	-0.00409185	0.144296	0.0640095	0.0820539	0.00783416	0.156274	0.0302916	0.0783464	0.00407091	0.152622	0.0387246	0.0805941	0.00652481	0.154663	0.0329954	0.0820491
XL-HDL-CE	0.0735515	-0.00070637	0.147809	0.052214	0.0641601	-0.0159674	0.144288	0.116397	0.072681	-0.00515681	0.150519	0.06719	0.0257431	-0.0402913	0.0917775	0.444339	0.025941	-0.0434807	0.0953626	0.463461	0.0485276	-0.022102	0.119157	0.177816	0.0457703	-0.0273356	0.118876	0.219439	0.0595067	-0.0145266	0.13354	0.11501	0.0646452	-0.00968208	0.138972	0.0881643	0.0759842	0.00162488	0.150344	0.0452112	0.0724377	-0.00201901	0.146894	0.0565282	0.0749958	0.000762046	0.14923	0.0476997	0.0762522
XL-HDL-FC	0.0912238	0.0174334	0.165014	0.0154584	0.0857508	0.00450124	0.167	0.0386157	0.0924393	0.0148404	0.170038	0.0196165	0.0372522	-0.0285254	0.10303	0.266595	0.0379948	-0.0312378	0.107227	0.281681	0.0609474	-0.00930428	0.131199	0.088962	0.0608879	-0.0119328	0.133708	0.101129	0.0758909	0.00222134	0.14956	0.0434965	0.0813464	0.00740528	0.155288	0.0311069	0.0944413	0.0204921	0.16839	0.0123787	0.0904086	0.0164997	0.164317	0.0165722	0.0918888	0.0181441	0.165633	0.014665	0.0937493
XL-HDL-TG	0.0953512	0.0249207	0.165782	0.00803071	0.0895652	0.0175754	0.161555	0.0148164	0.0984455	0.0237283	0.173163	0.0098776	0.0481779	-0.0145291	0.110885	0.13191	0.0651302	-0.00046684	0.130727	0.0516488	0.0847087	0.017868	0.151549	0.0130624	0.0668076	-0.00261523	0.136231	0.0592543	0.0999558	0.0301569	0.169755	0.00506029	0.0953005	0.0250532	0.165548	0.00790161	0.0972197	0.0266882	0.167751	0.00696269	0.0951129	0.0246461	0.16558	0.00822181	0.100434	0.0298177	0.171049	0.00536786	0.0972968
L-HDL-P	0.103262	0.0282352	0.178289	0.00704668	0.0993095	0.0173335	0.181285	0.0176425	0.102453	0.025793	0.179113	0.0088731	0.0430695	-0.0239527	0.110092	0.207517	0.0484251	-0.0220686	0.118919	0.177897	0.0634119	-0.00820427	0.135028	0.0825828	0.0694426	-0.00487836	0.143764	0.0670109	0.0841596	0.00895274	0.159367	0.0283362	0.0969374	0.0220036	0.171871	0.011296	0.10415	0.0290027	0.179296	0.00666058	0.101911	0.0260816	0.17774	0.00850082	0.102895	0.027918	0.177872	0.00721249	0.104956
L-HDL-L	0.103451	0.0283065	0.178596	0.00703194	0.0993194	0.0173838	0.181255	0.0175756	0.102701	0.0258436	0.179558	0.00888352	0.03871	-0.0284093	0.105829	0.257923	0.0432596	-0.0274483	0.113967	0.230122	0.0653157	-0.00637555	0.137007	0.0740935	0.071201	-0.00308647	0.145489	0.0602827	0.0812741	0.00559685	0.156951	0.0353333	0.0968499	0.0217868	0.171913	0.0115112	0.103098	0.0278256	0.17837	0.00732653	0.102122	0.0259926	0.178252	0.0086249	0.103119	0.0280246	0.178214	0.00717736	0.104906
L-HDL-PL	0.0953243	0.0196052	0.171043	0.0136753	0.0891542	0.00720129	0.171107	0.0330306	0.0945243	0.0167097	0.172339	0.0173379	0.0357977	-0.0317367	0.103332	0.298414	0.0380748	-0.0329974	0.109147	0.293298	0.0576861	-0.0145182	0.12989	0.117216	0.0645101	-0.0103137	0.139334	0.0909632	0.073653	-0.00249658	0.149803	0.057979	0.0894091	0.0138118	0.165006	0.0205078	0.0949144	0.018921	0.170908	0.0144337	0.0939309	0.0168268	0.171035	0.0170199	0.094889	0.0192204	0.170558	0.0140456	0.0969117
L-HDL-C	0.103511	0.0293731	0.177649	0.00626967	0.10003	0.0188419	0.181218	0.0158088	0.102308	0.0270193	0.177596	0.00780001	0.0381094	-0.0281001	0.104319	0.25887	0.0437655	-0.0260952	0.113626	0.219157	0.0633709	-0.00742025	0.134162	0.0792677	0.0712898	-0.00195889	0.144538	0.0564335	0.0818944	0.00726561	0.156523	0.0315364	0.0962317	0.0221312	0.170332	0.0109842	0.103319	0.0291267	0.177511	0.00640508	0.102172	0.027365	0.176979	0.0074929	0.10306	0.0289673	0.177153	0.00646667	0.104754
L-HDL-CE	0.104933	0.0308361	0.17903	0.00556738	0.101465	0.0206034	0.182326	0.0139853	0.103695	0.0285529	0.178836	0.00689763	0.0397077	-0.026469	0.105884	0.239211	0.0458789	-0.0239424	0.1157	0.197477	0.0641576	-0.00661047	0.134926	0.0755236	0.0728212	-0.000393039	0.146035	0.0512396	0.0834466	0.00886999	0.158023	0.0283509	0.0979414	0.0238952	0.171988	0.00959514	0.104839	0.0306913	0.178987	0.00564262	0.103618	0.0288666	0.178368	0.00665189	0.104447	0.0303954	0.1785	0.00576038	0.106129
L-HDL-FC	0.098354	0.0241538	0.172554	0.00944308	0.095017	0.0124373	0.177597	0.0241797	0.097383	0.0215633	0.173203	0.0118901	0.0348963	-0.0313535	0.101146	0.301457	0.0395565	-0.0303194	0.109432	0.266802	0.0576696	-0.013194	0.128533	0.110555	0.0637263	-0.00970274	0.137155	0.0888497	0.0777698	0.00323833	0.152301	0.0408648	0.0900189	0.0157907	0.164247	0.0175231	0.0987345	0.024487	0.172982	0.00921636	0.0969636	0.0221714	0.171756	0.0111214	0.0978766	0.0237205	0.172033	0.00975026	0.0999
L-HDL-TG	0.0712997	-0.00346838	0.146068	0.0615879	0.062335	-0.0156248	0.140295	0.116919	0.0692998	-0.00756936	0.146169	0.0771665	0.0320465	-0.0345042	0.0985972	0.344811	0.0410118	-0.0286108	0.110634	0.2479	0.0657285	-0.00500837	0.136465	0.0685311	0.0421488	-0.0315579	0.115856	0.261977	0.0623348	-0.0119107	0.13658	0.0997356	0.0716055	-0.00288017	0.146091	0.0595174	0.0739681	-0.00086864	0.148805	0.0527125	0.0706203	-0.00423752	0.145478	0.0644197	0.0729115	-0.00183286	0.147656	0.0558742	0.0724617
M-HDL-P	0.020278	-0.0531123	0.0936684	0.587711	0.0161511	-0.0575045	0.0898066	0.666993	0.0186878	-0.0549189	0.0922944	0.618358	0.00568283	-0.0591411	0.0705067	0.863411	0.00876911	-0.0593048	0.0768431	0.800436	-0.00443617	-0.0742141	0.0653418	0.900715	0.015221	-0.0566548	0.0870967	0.677742	0.0164028	-0.0563697	0.0891752	0.658281	0.0234728	-0.0498007	0.0967464	0.52964	0.0181257	-0.0579272	0.0941785	0.640024	0.0145815	-0.0630494	0.0922123	0.712436	0.0214952	-0.0518687	0.094859	0.565358	0.0219282
M-HDL-L	0.0225918	-0.0507978	0.0959814	0.545837	0.0180258	-0.0556999	0.0917516	0.631399	0.0210142	-0.052592	0.0946204	0.575351	0.00693118	-0.0578947	0.071757	0.833811	0.00941336	-0.0586632	0.0774899	0.786127	-0.00353535	-0.07334	0.0662693	0.920831	0.0170094	-0.0548752	0.0888941	0.642426	0.0177751	-0.0550132	0.0905634	0.63181	0.025309	-0.0479519	0.0985699	0.497881	0.0205572	-0.0554814	0.0965958	0.595772	0.0171076	-0.0605475	0.0947627	0.665523	0.023682	-0.049676	0.0970399	0.526456	0.0242713
M-HDL-PL	0.0187908	-0.0548799	0.0924615	0.616731	0.0141347	-0.0598777	0.0881472	0.707846	0.0169472	-0.057003	0.0908974	0.652937	0.00600519	-0.0590538	0.0710642	0.856262	0.00725537	-0.0610936	0.0756043	0.834989	-0.0038037	-0.0737633	0.0661559	0.915032	0.0135862	-0.0585485	0.0857209	0.71169	0.0161744	-0.0568676	0.0892164	0.66391	0.0225098	-0.0510259	0.0960455	0.54809	0.0168652	-0.0595249	0.0932552	0.66485	0.0128526	-0.0652115	0.0909168	0.74663	0.0202827	-0.0533712	0.0939366	0.588961	0.020464
M-HDL-C	0.0329529	-0.039949	0.105855	0.375188	0.0272295	-0.0462685	0.100727	0.467291	0.0317458	-0.0413022	0.104794	0.393869	0.0124378	-0.0519727	0.0768483	0.704743	0.0131084	-0.054541	0.0807577	0.703774	-0.000204449	-0.0697277	0.0693188	0.995396	0.0256999	-0.0457443	0.0971441	0.480316	0.0235195	-0.0489127	0.0959517	0.524046	0.0332284	-0.0395314	0.105988	0.370276	0.0311956	-0.0441301	0.106521	0.416483	0.0285729	-0.0483655	0.105511	0.466206	0.033303	-0.0395488	0.106155	0.369808	0.0346889
M-HDL-CE	0.0332135	-0.0393835	0.10581	0.36942	0.0279007	-0.0452053	0.101007	0.45398	0.0322782	-0.0404182	0.104975	0.383696	0.0129735	-0.0511625	0.0771094	0.691416	0.0137014	-0.0536563	0.0810591	0.689781	-0.000765392	-0.0700248	0.068494	0.982698	0.0264573	-0.0446854	0.0976001	0.465594	0.0234844	-0.0486532	0.095622	0.522974	0.0333368	-0.0391361	0.10581	0.366826	0.0313422	-0.043612	0.106296	0.411989	0.0289222	-0.0475599	0.105404	0.458107	0.0334585	-0.0390875	0.106005	0.365564	0.0348997
M-HDL-FC	0.0307491	-0.043211	0.104709	0.414681	0.0236178	-0.0512758	0.0985114	0.536075	0.0285951	-0.0457823	0.102972	0.450662	0.00993661	-0.0554159	0.0752891	0.765423	0.0103741	-0.0582899	0.0790381	0.766865	0.00193895	-0.0684702	0.0723481	0.956903	0.0218147	-0.0506526	0.094282	0.554745	0.022805	-0.0506362	0.0962462	0.542335	0.0316041	-0.0421492	0.105357	0.400513	0.029361	-0.0471052	0.105827	0.451228	0.0259893	-0.0522914	0.10427	0.514764	0.0314857	-0.0424301	0.105402	0.403315	0.0326067
M-HDL-TG	-0.0460494	-0.1153	0.0232008	0.192163	-0.0384621	-0.109124	0.0321998	0.285633	-0.0473919	-0.116758	0.0219743	0.180263	-0.0304425	-0.0915765	0.0306915	0.328619	-0.0124646	-0.0771556	0.0522265	0.705363	-0.0204051	-0.0861783	0.0453682	0.542709	-0.0371399	-0.104714	0.0304342	0.280964	-0.0275607	-0.0969843	0.0418629	0.436038	-0.0354689	-0.104941	0.0340034	0.316556	-0.0468248	-0.116343	0.0226929	0.186485	-0.0476684	-0.117106	0.0217692	0.178183	-0.0432943	-0.112644	0.0260548	0.22076	-0.0460996
S-HDL-P	-0.0664348	-0.135953	0.00308305	0.0610353	-0.0610192	-0.131267	0.00922866	0.0885703	-0.064765	-0.13464	0.00510994	0.0692255	-0.0219079	-0.0836791	0.0398634	0.486505	-0.040842	-0.105653	0.0239686	0.216444	-0.053338	-0.119342	0.0126657	0.113072	-0.0470537	-0.115342	0.0212346	0.176574	-0.0573612	-0.126454	0.0117315	0.103568	-0.0591054	-0.128651	0.0104403	0.0956541	-0.0741365	-0.146358	-0.00191528	0.0442402	-0.0781011	-0.150868	-0.00533414	0.0354448	-0.0638245	-0.133426	0.00577653	0.072233	-0.0650424
S-HDL-L	-0.064995	-0.134571	0.00458071	0.0670694	-0.0601034	-0.130229	0.0100225	0.0928819	-0.0634543	-0.133309	0.00640043	0.0749512	-0.021315	-0.0831151	0.0404851	0.498574	-0.0414644	-0.106291	0.023362	0.209641	-0.0529941	-0.119049	0.0130612	0.115694	-0.0463117	-0.114658	0.0220342	0.183857	-0.0572944	-0.126395	0.0118064	0.104011	-0.0582897	-0.127852	0.0112725	0.100393	-0.0725513	-0.144816	-0.000286228	0.0491017	-0.0768329	-0.149769	-0.00389672	0.0389802	-0.0624403	-0.132093	0.00721199	0.0788418	-0.0634912
S-HDL-PL	-0.033207	-0.102417	0.036003	0.346564	-0.0260655	-0.0963155	0.0441846	0.46662	-0.0292666	-0.100753	0.0422197	0.421842	-0.00924469	-0.0704927	0.0520033	0.767082	-0.01376	-0.0780618	0.0505419	0.674553	-0.039306	-0.104874	0.0262619	0.239649	-0.0189118	-0.0865905	0.048767	0.583482	-0.0249825	-0.0937086	0.0437435	0.475707	-0.0253476	-0.0946692	0.043974	0.473111	-0.038248	-0.109848	0.0333521	0.294677	-0.0404283	-0.111953	0.0310964	0.267527	-0.0316316	-0.100843	0.0375802	0.369921	-0.033023
S-HDL-C	-0.0636071	-0.133178	0.00596328	0.0730813	-0.0649679	-0.134535	0.00459893	0.0671483	-0.0687547	-0.139175	0.00166535	0.0556556	-0.021706	-0.0834107	0.0399987	0.490062	-0.0533008	-0.117908	0.0113064	0.105748	-0.0450423	-0.111223	0.0211388	0.181937	-0.0499501	-0.118289	0.018389	0.151746	-0.0653277	-0.134313	0.00365795	0.0634147	-0.0630077	-0.132316	0.00630008	0.0747197	-0.0676783	-0.138488	0.00313089	0.0609991	-0.0725904	-0.144532	-0.00064857	0.0479751	-0.0615859	-0.131192	0.00802067	0.0828152	-0.0612379
S-HDL-CE	-0.0618823	-0.131263	0.00749877	0.0803662	-0.0641932	-0.133617	0.00523098	0.0698927	-0.0701381	-0.141208	0.000931416	0.0530715	-0.0215724	-0.0830985	0.0399537	0.491482	-0.0532386	-0.117636	0.0111591	0.105025	-0.0409651	-0.106987	0.0250563	0.223588	-0.0489521	-0.117053	0.0191491	0.158631	-0.0649445	-0.133751	0.00386148	0.0642824	-0.0625823	-0.131703	0.00653877	0.0759069	-0.0649452	-0.135118	0.00522804	0.0696373	-0.0689068	-0.139998	0.00218428	0.0574481	-0.0602868	-0.129679	0.00910572	0.0885144	-0.0595183
S-HDL-FC	-0.0366541	-0.105872	0.0325638	0.298896	-0.0338877	-0.10322	0.035445	0.337628	-0.0335006	-0.103957	0.0369556	0.350919	-0.0105987	-0.0719159	0.0507185	0.734466	-0.0250366	-0.0893162	0.0392431	0.444751	-0.0375541	-0.103138	0.0280297	0.261341	-0.0268943	-0.0945776	0.040789	0.43562	-0.0320631	-0.100709	0.0365829	0.359491	-0.0312752	-0.100441	0.0378906	0.375017	-0.0406406	-0.111955	0.030674	0.263622	-0.0449858	-0.116979	0.0270072	0.220335	-0.0338893	-0.103189	0.0354104	0.337375	-0.0352898
S-HDL-TG	-0.0715275	-0.140123	-0.00293173	0.0410016	-0.0636242	-0.135483	0.00823479	0.0825962	-0.0698019	-0.138928	-0.000676211	0.0478059	-0.0280055	-0.0889629	0.032952	0.367406	-0.0239385	-0.0882731	0.0403961	0.465352	-0.0248866	-0.0906474	0.0408743	0.457778	-0.0538834	-0.121007	0.0132406	0.115479	-0.0425077	-0.112484	0.0274689	0.233447	-0.0587852	-0.127852	0.0102816	0.0951656	-0.071487	-0.140185	-0.00278908	0.0414171	-0.0714471	-0.140076	-0.00281824	0.0413263	-0.0676079	-0.13646	0.00124392	0.0542746	-0.0718982
XXL-VLDL-PL-PC	0.00889818	-0.0611639	0.0789603	0.803188	0.0124708	-0.0577611	0.0827027	0.727514	0.0106859	-0.0595947	0.0809665	0.765428	0.0110394	-0.051006	0.0730848	0.726977	0.0226494	-0.0424965	0.0877952	0.495134	-0.000194178	-0.0665541	0.0661658	0.995418	0.014084	-0.0543991	0.0825671	0.68654	0.0193051	-0.05031	0.0889201	0.586347	0.0144597	-0.0554827	0.0844022	0.684982	0.00798784	-0.0636953	0.079671	0.826907	0.00411846	-0.0681092	0.0763461	0.910906	0.0108814	-0.0591982	0.0809609	0.760602	0.0107882
XXL-VLDL-C-PC	-0.0017849	-0.0708808	0.0673109	0.959571	-0.00264333	-0.0717257	0.0664391	0.940146	-0.00988445	-0.0825771	0.0628082	0.789602	-0.0226044	-0.0837105	0.0385016	0.467954	-0.00490225	-0.0690712	0.0592666	0.88083	0.0090253	-0.056452	0.0745026	0.786787	-0.00562201	-0.0730867	0.0618427	0.870102	-0.00286986	-0.071313	0.0655732	0.934422	-0.000449586	-0.0692922	0.068393	0.989775	0.000399596	-0.0689469	0.0697461	0.990978	-0.00170778	-0.0708369	0.0674214	0.961335	-0.00200789	-0.0710575	0.0670417	0.954495	-0.00188509
XXL-VLDL-CE-PC	-5.11418e-05	-0.0689983	0.068896	0.998839	-0.00469562	-0.0739626	0.0645714	0.894171	-0.0104853	-0.0852138	0.0642433	0.783059	-0.0236339	-0.0845999	0.0373321	0.446898	-0.00971645	-0.0737312	0.0542983	0.765817	0.0100178	-0.055261	0.0752965	0.763307	-0.00882724	-0.0762208	0.0585663	0.797157	-0.00825129	-0.0766353	0.0601327	0.81283	-0.00204223	-0.0707541	0.0666696	0.95349	0.00246735	-0.0671851	0.0721198	0.94458	0.0013293	-0.0678304	0.070489	0.969913	-0.00147309	-0.0703961	0.0674499	0.966545	-0.000190471
XXL-VLDL-FC-PC	-0.0052462	-0.0749111	0.0644187	0.882519	0.00433177	-0.0667919	0.0754554	0.904866	-0.00367449	-0.0735287	0.0661798	0.917785	-0.00655686	-0.0682519	0.0551382	0.834791	0.0105977	-0.0541563	0.0753518	0.748093	0.00105741	-0.0649693	0.0670842	0.974929	0.00603875	-0.0620439	0.0741214	0.861821	0.0129899	-0.056669	0.0826488	0.714419	0.00399868	-0.0657461	0.0737435	0.910421	-0.00519721	-0.0754635	0.065069	0.884596	-0.00879593	-0.0794534	0.0618615	0.80701	-0.00221962	-0.0719698	0.0675305	0.950207	-0.00518384
XXL-VLDL-TG-PC	-0.00159341	-0.071433	0.0682462	0.964289	-0.00208857	-0.0719082	0.067731	0.95319	0.00423312	-0.0677267	0.076193	0.908098	0.0156609	-0.046204	0.0775259	0.619371	-0.0037563	-0.0687027	0.0611901	0.909636	-0.00773994	-0.0739255	0.0584456	0.818494	-9.25264e-05	-0.0682837	0.0680987	0.997875	-0.00431068	-0.0735288	0.0649074	0.902733	-0.00470013	-0.0743166	0.0649164	0.894598	-0.00305564	-0.0729453	0.066834	0.931628	0.000100181	-0.0699921	0.0701925	0.997762	-0.00209683	-0.0718999	0.0677062	0.952994	-0.00216252
XL-VLDL-PL-PC	-0.0197752	-0.090756	0.0512057	0.584613	-0.0190466	-0.0899998	0.0519067	0.598384	-0.0289503	-0.103124	0.0452235	0.443811	-0.020607	-0.0834158	0.0422017	0.519727	-0.0137383	-0.0797347	0.0522581	0.682919	-0.0120859	-0.0793801	0.0552084	0.724521	-0.0161216	-0.0854995	0.0532564	0.648409	-0.0198897	-0.0901914	0.050412	0.578801	-0.014256	-0.0851959	0.056684	0.693334	-0.0195093	-0.090728	0.0517093	0.590913	-0.0243688	-0.0966738	0.0479362	0.50843	-0.0167794	-0.0878357	0.054277	0.643103	-0.0171869
XL-VLDL-C-PC	0.0237089	-0.0450743	0.0924921	0.498845	0.016006	-0.0538926	0.0859047	0.653193	0.0183053	-0.0540888	0.0906994	0.619784	-0.0104001	-0.0713057	0.0505054	0.737562	-0.00621918	-0.0702026	0.0577643	0.848729	0.00854851	-0.0566018	0.0736989	0.796807	0.00392471	-0.0634991	0.0713485	0.909056	0.00833076	-0.0601926	0.0768541	0.811438	0.0165335	-0.0522741	0.0853411	0.637286	0.0257564	-0.0435818	0.0950946	0.466111	0.0248206	-0.0441009	0.0937421	0.47982	0.0214795	-0.0473291	0.0902882	0.540204	0.0231044
XL-VLDL-CE-PC	0.00118118	-0.068368	0.0707304	0.973413	-0.00255407	-0.0722798	0.0671717	0.942696	-0.00341055	-0.0742343	0.0674132	0.924713	-0.0209455	-0.0823102	0.0404193	0.503035	-0.0116234	-0.0760872	0.0528403	0.723473	0.00152633	-0.0643429	0.0673955	0.963731	-0.0116515	-0.0795528	0.0562498	0.736327	-0.00570109	-0.0746415	0.0632393	0.871087	-0.00254342	-0.0720551	0.0669683	0.942759	0.00339751	-0.0672091	0.0740041	0.92477	0.00457664	-0.0660137	0.075167	0.89876	-0.00138451	-0.0709607	0.0681917	0.968851	-0.00110595
XL-VLDL-FC-PC	0.00487743	-0.0656141	0.075369	0.891997	-0.00144712	-0.072571	0.0696768	0.968151	-0.00313632	-0.0778065	0.0715338	0.93431	-0.0201147	-0.0825609	0.0423315	0.527362	-0.0150548	-0.080529	0.0504194	0.651853	-0.00655083	-0.0733139	0.0602123	0.847314	-0.00594546	-0.0747817	0.0628908	0.86541	-0.0100384	-0.0802354	0.0601587	0.779004	0.000685368	-0.0696026	0.0709733	0.984734	0.00541037	-0.0651047	0.0759254	0.880319	0.00259308	-0.0683583	0.0735445	0.942825	0.00420862	-0.0662348	0.074652	0.90667	0.00618364
XL-VLDL-TG-PC	-0.00918092	-0.0784593	0.0600975	0.794825	-0.0032897	-0.0731352	0.0665558	0.926359	-0.000758287	-0.0753555	0.073839	0.984085	0.0172664	-0.0441004	0.0786332	0.580881	0.0109371	-0.0534003	0.0752744	0.738693	-0.00109286	-0.066661	0.0644753	0.973907	0.00430138	-0.0634624	0.0720651	0.900869	0.00270668	-0.0661366	0.0715499	0.938502	-0.0061451	-0.0751991	0.0629089	0.861371	-0.0106818	-0.0801084	0.0587447	0.762715	-0.00823639	-0.0776099	0.0611371	0.815778	-0.00882661	-0.0780558	0.0604026	0.802438	-0.0099434
L-VLDL-PL-PC	-0.0299203	-0.10057	0.040729	0.406038	-0.0298762	-0.100492	0.0407396	0.406508	-0.0380548	-0.111017	0.0349075	0.30623	-0.0131371	-0.0756247	0.0493506	0.679942	-0.00927493	-0.0752821	0.0567323	0.78275	-0.00494072	-0.0722616	0.0623802	0.885486	-0.0306756	-0.0996173	0.038266	0.38269	-0.0250684	-0.0950379	0.044901	0.482081	-0.0219791	-0.092578	0.0486199	0.541294	-0.0292744	-0.100105	0.0415562	0.417435	-0.0321867	-0.103215	0.0388412	0.373985	-0.0294563	-0.100074	0.0411614	0.413144	-0.0295706
L-VLDL-C-PC	-0.0505445	-0.119186	0.0180971	0.148729	-0.0492711	-0.117918	0.0193763	0.159255	-0.0558991	-0.12549	0.0136913	0.115247	-0.0430382	-0.103454	0.0173781	0.1624	-0.0319494	-0.0956875	0.0317887	0.325432	-0.0407787	-0.105832	0.0242748	0.218878	-0.0409154	-0.107951	0.0261198	0.231228	-0.0446128	-0.112688	0.0234619	0.198666	-0.0446952	-0.113309	0.0239186	0.201381	-0.0470012	-0.115911	0.0219082	0.18099	-0.0496416	-0.118423	0.0191398	0.156953	-0.050608	-0.119189	0.0179733	0.147864	-0.0521993
L-VLDL-CE-PC	-0.0334122	-0.102738	0.0359135	0.344399	-0.0376791	-0.10721	0.0318516	0.287766	-0.0392532	-0.109845	0.031339	0.275374	-0.0402586	-0.101287	0.0207701	0.195726	-0.0323493	-0.096526	0.0318274	0.322733	-0.037724	-0.103325	0.027877	0.259317	-0.0345174	-0.102228	0.0331933	0.317283	-0.0397595	-0.10845	0.0289313	0.256213	-0.0335665	-0.102787	0.0356537	0.34144	-0.0298399	-0.0998318	0.040152	0.402909	-0.0312466	-0.101263	0.0387699	0.381279	-0.0354322	-0.104738	0.0338737	0.315897	-0.0357633
L-VLDL-FC-PC	-0.0500802	-0.119297	0.0191369	0.155927	-0.0428892	-0.113412	0.0276333	0.23291	-0.0510608	-0.120356	0.0182343	0.14845	-0.0246505	-0.0859169	0.0366159	0.429871	-0.0144594	-0.0793208	0.050402	0.661789	-0.0239809	-0.089865	0.0419032	0.475129	-0.0292825	-0.0970778	0.0385128	0.396769	-0.0290476	-0.0985697	0.0404744	0.412362	-0.0383821	-0.107904	0.0311393	0.278809	-0.0489597	-0.118522	0.0206023	0.167485	-0.0524686	-0.12203	0.0170933	0.139107	-0.047322	-0.116626	0.0219821	0.180516	-0.0498277
L-VLDL-TG-PC	0.0528154	-0.0155145	0.121145	0.129597	0.0516566	-0.0166754	0.119989	0.138223	0.0603426	-0.00955205	0.130237	0.090525	0.0420411	-0.018148	0.10223	0.170728	0.0311623	-0.0324207	0.0947452	0.336308	0.0380875	-0.026737	0.102912	0.249116	0.0443165	-0.022422	0.111055	0.192788	0.0463223	-0.0214455	0.11409	0.180052	0.0457082	-0.0226515	0.114068	0.189722	0.0493986	-0.0191404	0.117938	0.157524	0.0523914	-0.0159911	0.120774	0.132997	0.0527685	-0.0155096	0.121046	0.129646	0.0542178
M-VLDL-PL-PC	0.0176702	-0.0523939	0.0877343	0.620692	0.00760278	-0.0643095	0.079515	0.835647	0.0147049	-0.0561053	0.0855152	0.683644	-0.00284031	-0.0646268	0.0589462	0.92812	-0.0203646	-0.0855688	0.0448397	0.539998	-0.00655274	-0.0730646	0.0599591	0.8467	0.00498278	-0.0633393	0.0733049	0.886198	0.000932485	-0.0690805	0.0709455	0.979148	0.0148712	-0.0550135	0.0847558	0.676269	0.0175434	-0.0526051	0.0876919	0.623618	0.0158651	-0.0545459	0.086276	0.658391	0.0161127	-0.0539368	0.0861621	0.651737	0.0175788
M-VLDL-C-PC	0.0289167	-0.0419882	0.0998216	0.423633	0.0171898	-0.0566207	0.0910002	0.647682	0.0230415	-0.0553301	0.101413	0.564021	-0.0112739	-0.0741674	0.0516196	0.725023	-0.000276342	-0.0662808	0.0657281	0.993445	0.0141074	-0.0530868	0.0813016	0.680357	0.00632464	-0.0631789	0.0758282	0.858275	0.0114554	-0.0593455	0.0822564	0.750866	0.0257057	-0.0450172	0.0964287	0.475754	0.0314967	-0.0396923	0.102686	0.385385	0.028951	-0.0419839	0.0998859	0.423279	0.0271838	-0.0437093	0.0980769	0.451854	0.0289479
M-VLDL-CE-PC	0.0341559	-0.0365656	0.104877	0.343395	0.0219724	-0.052245	0.0961898	0.561306	0.0294706	-0.0488232	0.107764	0.460195	-0.00960325	-0.0724014	0.0531949	0.76411	-0.00132667	-0.0672339	0.0645806	0.968491	0.0138587	-0.0532472	0.0809646	0.685295	0.0092222	-0.060164	0.0786084	0.794234	0.0116391	-0.0593898	0.0826681	0.74779	0.0285501	-0.0420605	0.0991607	0.427611	0.0368195	-0.0343156	0.107955	0.309921	0.0345419	-0.0362238	0.105308	0.338274	0.0321264	-0.038602	0.102855	0.372863	0.0343161
M-VLDL-FC-PC	-0.0249272	-0.0938813	0.044027	0.478147	-0.0196622	-0.0891157	0.0497912	0.57856	-0.0245501	-0.0935444	0.0444442	0.485081	-0.00760221	-0.0685093	0.0533049	0.806507	0.00485204	-0.0595347	0.0692388	0.882438	0.00103354	-0.0644667	0.0665338	0.975298	-0.0134754	-0.0807325	0.0537817	0.694204	-0.000627698	-0.0700771	0.0688217	0.985849	-0.0136596	-0.0828467	0.0555275	0.698451	-0.0248834	-0.0942148	0.044448	0.481312	-0.0266412	-0.0958328	0.0425505	0.449985	-0.0234564	-0.0924079	0.045495	0.504467	-0.0255336
M-VLDL-TG-PC	-0.0289033	-0.0999558	0.0421493	0.424812	-0.0168052	-0.0909639	0.0573535	0.656561	-0.0231262	-0.100828	0.0545753	0.559225	0.0106014	-0.0523841	0.0735868	0.741182	0.00374467	-0.0624321	0.0699215	0.911582	-0.0114939	-0.0788614	0.0558736	0.737778	-0.00648639	-0.076095	0.0631222	0.854908	-0.0104247	-0.0814544	0.060605	0.773345	-0.0255548	-0.0964357	0.0453261	0.479329	-0.0311383	-0.102384	0.0401072	0.391188	-0.0286074	-0.0996948	0.04248	0.429791	-0.0270882	-0.098133	0.0439566	0.45441	-0.0289161
S-VLDL-PL-PC	0.0121318	-0.0571707	0.0814343	0.731214	0.0103252	-0.0590124	0.0796629	0.770124	0.0178276	-0.0531074	0.0887626	0.621907	0.0133705	-0.0477629	0.0745039	0.6678	-0.000611432	-0.0648043	0.0635814	0.985087	-0.00236627	-0.0680269	0.0632944	0.943621	0.00519583	-0.0624763	0.072868	0.880236	0.0105274	-0.0581498	0.0792045	0.763568	0.0142088	-0.0548843	0.0833019	0.686556	0.0104515	-0.0592846	0.0801875	0.768685	0.0108474	-0.0586516	0.0803464	0.759394	0.01215	-0.0571136	0.0814136	0.730682	0.01157
S-VLDL-C-PC	0.0218871	-0.0494753	0.0932496	0.547311	0.00877686	-0.0658793	0.0834331	0.817549	0.0149163	-0.0626412	0.0924739	0.705879	-0.00753816	-0.0707682	0.0556918	0.815023	-0.0184016	-0.084901	0.0480978	0.587147	-0.00330751	-0.0711443	0.0645293	0.923776	0.00330642	-0.0665255	0.0731384	0.925971	-0.00684233	-0.0791018	0.0654172	0.852587	0.0125027	-0.0589302	0.0839356	0.731256	0.0230192	-0.0484851	0.0945235	0.527609	0.0208502	-0.050633	0.0923334	0.567103	0.0202955	-0.0510552	0.0916463	0.576753	0.0230085
S-VLDL-CE-PC	0.0182737	-0.0524718	0.0890191	0.612267	0.00598657	-0.0675236	0.0794967	0.87303	0.0105514	-0.0667138	0.0878166	0.788718	-0.00985087	-0.0725304	0.0528287	0.757772	-0.0200372	-0.0859135	0.0458392	0.55063	-0.00620317	-0.0734286	0.0610223	0.856309	0.00184703	-0.0673437	0.0710378	0.958222	-0.0110449	-0.0827392	0.0606494	0.762416	0.00861114	-0.0622158	0.0794381	0.811431	0.0197785	-0.0511971	0.0907541	0.58452	0.0175486	-0.0532683	0.0883654	0.626797	0.0165534	-0.0541879	0.0872947	0.646119	0.0193646
S-VLDL-FC-PC	0.0320965	-0.0398799	0.104073	0.381647	0.021414	-0.052999	0.0958269	0.572308	0.0307666	-0.0413835	0.102917	0.40281	0.0143023	-0.0491477	0.0777524	0.658261	0.00654279	-0.0602918	0.0733774	0.84766	0.0195944	-0.0486079	0.0877966	0.572939	0.0114304	-0.0589737	0.0818344	0.750037	0.0269454	-0.0444418	0.0983326	0.45895	0.0311895	-0.0406453	0.103024	0.394307	0.0302441	-0.0421278	0.102616	0.412275	0.029808	-0.0428243	0.10244	0.420714	0.0325234	-0.0394029	0.10445	0.375019	0.0325993
S-VLDL-TG-PC	-0.0248655	-0.0965389	0.0468078	0.496062	-0.0116015	-0.0867916	0.0635887	0.762062	-0.0189919	-0.0952242	0.0572404	0.624947	0.00428617	-0.0591633	0.0677357	0.894538	0.0186035	-0.0482229	0.08543	0.584897	0.00389411	-0.0642937	0.072082	0.910769	-0.00458417	-0.074719	0.0655507	0.897939	0.00419434	-0.0684441	0.0768328	0.909782	-0.0159971	-0.0877194	0.0557252	0.66163	-0.0255164	-0.0972437	0.0462109	0.485185	-0.0235436	-0.0954048	0.0483176	0.52033	-0.0232805	-0.0949416	0.0483805	0.523845	-0.025846
XS-VLDL-PL-PC	0.050718	-0.0213229	0.122759	0.167372	0.0406975	-0.0342679	0.115663	0.286898	0.0492969	-0.0299228	0.128517	0.222252	0.0232656	-0.0405096	0.0870408	0.474128	0.0179429	-0.0491751	0.0850608	0.599887	0.0371638	-0.0311918	0.105519	0.286188	0.0289176	-0.0417501	0.0995852	0.422061	0.0472199	-0.024235	0.118675	0.194938	0.0460146	-0.0258528	0.117882	0.209183	0.0490208	-0.0233422	0.121384	0.183974	0.0484928	-0.0244053	0.121391	0.191999	0.0514734	-0.0205136	0.12346	0.16083	0.0526291
XS-VLDL-C-PC	0.029292	-0.0404149	0.098999	0.409691	0.0211921	-0.0498267	0.092211	0.558206	0.025123	-0.0467744	0.0970203	0.492963	-0.000894562	-0.0625858	0.0607967	0.977298	-0.0149839	-0.0800017	0.0500339	0.651112	-0.00680178	-0.0732762	0.0596726	0.840862	0.0183763	-0.0496467	0.0863994	0.596051	-0.00552356	-0.0769481	0.065901	0.879376	0.0165719	-0.053481	0.0866249	0.642511	0.0317949	-0.0385448	0.102135	0.375182	0.0298423	-0.0399235	0.0996081	0.401351	0.0272883	-0.0424467	0.0970234	0.442631	0.0298541
XS-VLDL-CE-PC	0.0162728	-0.0534881	0.0860337	0.647153	0.0112465	-0.0589298	0.0814229	0.753156	0.011979	-0.0593445	0.0833026	0.741722	-0.00775622	-0.0693736	0.0538612	0.804896	-0.0181639	-0.083022	0.0466943	0.582648	-0.0139895	-0.0803109	0.0523319	0.67894	0.0104474	-0.0575714	0.0784663	0.763105	-0.016645	-0.0877843	0.0544943	0.646143	0.00565175	-0.0642494	0.0755529	0.873935	0.019046	-0.0515211	0.0896131	0.596392	0.0175651	-0.0523674	0.0874976	0.622116	0.0143592	-0.0554224	0.0841408	0.686373	0.0163934
XS-VLDL-FC-PC	0.0527163	-0.0171155	0.122548	0.138777	0.0420222	-0.0319763	0.116021	0.265303	0.0500709	-0.0212626	0.121404	0.168634	0.0224121	-0.0393139	0.0841381	0.476213	0.00579687	-0.0594424	0.0710361	0.861578	0.0217917	-0.0449522	0.0885357	0.521766	0.0322822	-0.035984	0.100548	0.353549	0.0341109	-0.0358085	0.10403	0.338524	0.0414792	-0.0287356	0.111694	0.246551	0.0521193	-0.0177299	0.121968	0.143397	0.0510161	-0.0192519	0.121284	0.154504	0.0517	-0.0181091	0.121509	0.146409	0.0544771
XS-VLDL-TG-PC	-0.0474732	-0.117456	0.0225097	0.183378	-0.0371649	-0.110302	0.0359725	0.318831	-0.0453611	-0.121612	0.0308902	0.243257	-0.00921404	-0.0713979	0.0529698	0.771226	0.00549735	-0.0599948	0.0709895	0.869165	-0.010128	-0.0770121	0.0567561	0.766355	-0.0286175	-0.0971862	0.0399512	0.412881	-0.0162963	-0.0877257	0.0551332	0.654381	-0.0345835	-0.104974	0.0358074	0.335127	-0.0486142	-0.118807	0.0215791	0.174371	-0.0466662	-0.116741	0.0234088	0.191512	-0.0460336	-0.116015	0.0239475	0.196995	-0.0487898
IDL-PL-PC	-0.0270769	-0.0961581	0.0420044	0.441884	-0.0269507	-0.0960063	0.0421049	0.443843	-0.0241715	-0.0940751	0.045732	0.497483	0.00192994	-0.059106	0.0629659	0.950523	-0.0212588	-0.0852946	0.0427769	0.514795	-0.0218953	-0.0872819	0.0434913	0.511162	-0.00971669	-0.0772464	0.057813	0.777671	-0.0345331	-0.103122	0.0340558	0.323296	-0.0242158	-0.0930834	0.0446518	0.490245	-0.0267268	-0.0958757	0.0424221	0.448249	-0.0269525	-0.0960693	0.0421644	0.444217	-0.0277502	-0.0968048	0.0413043	0.43044	-0.0269871
IDL-C-PC	0.0199127	-0.0490203	0.0888458	0.570843	0.00932509	-0.0617614	0.0804115	0.796857	0.0114029	-0.0678341	0.09064	0.777641	-0.00772178	-0.068815	0.0533714	0.80411	-0.0205425	-0.0847527	0.0436677	0.530177	-0.00458294	-0.0702769	0.061111	0.891111	0.0022001	-0.0655042	0.0699044	0.949154	-0.00131406	-0.0705196	0.0678914	0.970277	0.00759173	-0.0616401	0.0768235	0.829624	0.0200532	-0.0489751	0.0890816	0.568662	0.0184294	-0.0507374	0.0875963	0.601096	0.0207557	-0.0481516	0.089663	0.554506	0.0225743
IDL-CE-PC	-0.00565661	-0.0746487	0.0633355	0.872179	-0.0101005	-0.0793845	0.0591836	0.774822	-0.0160753	-0.0901231	0.0579726	0.670115	-0.0178214	-0.078711	0.0430683	0.565765	-0.0276459	-0.0916127	0.0363209	0.396479	-0.0198138	-0.0853231	0.0456955	0.552867	-0.0131583	-0.0806464	0.0543297	0.702021	-0.0206091	-0.089388	0.0481698	0.556567	-0.0146041	-0.0836632	0.0544551	0.678169	-0.00566609	-0.0747829	0.0634507	0.872195	-0.00661567	-0.07571	0.0624787	0.850962	-0.00394889	-0.072942	0.0650443	0.910572	-0.00324239
IDL-FC-PC	0.0540998	-0.0160563	0.124256	0.130497	0.0430457	-0.0320185	0.11811	0.260646	0.0534323	-0.0233774	0.130242	0.172474	0.015933	-0.0463272	0.0781931	0.615557	0.00622238	-0.0594078	0.0718526	0.852405	0.0265706	-0.0402538	0.093395	0.435318	0.0291194	-0.0397434	0.0979822	0.406748	0.0352654	-0.0351284	0.105659	0.325706	0.0436225	-0.026854	0.114099	0.224722	0.0543147	-0.0158531	0.124482	0.129042	0.0527039	-0.0177328	0.123141	0.142288	0.0528135	-0.0173355	0.122962	0.139839	0.0551827
IDL-TG-PC	-0.0133886	-0.0821566	0.0553795	0.702434	-0.00169223	-0.0728947	0.0695102	0.962801	-0.00312466	-0.081607	0.0753576	0.937726	0.00765041	-0.0532907	0.0685915	0.805409	0.0279883	-0.0360305	0.0920072	0.391044	0.0112424	-0.054272	0.0767568	0.736317	0.000485476	-0.0670979	0.0680688	0.988753	0.0115783	-0.0578098	0.0809664	0.743335	-0.00101753	-0.0700826	0.0680475	0.976935	-0.0136307	-0.0824706	0.0552092	0.697615	-0.0118202	-0.0808416	0.0572012	0.736833	-0.0140846	-0.0828255	0.0546563	0.687643	-0.016204
L-LDL-PL-PC	0.00334289	-0.0659096	0.0725953	0.924533	0.0114563	-0.0587967	0.0817094	0.748971	0.0193146	-0.0602378	0.0988669	0.633783	0.0143041	-0.0467821	0.0753902	0.645885	0.0167101	-0.0478919	0.081312	0.611768	-0.00136234	-0.0669132	0.0641886	0.967468	0.0155053	-0.052093	0.0831036	0.652645	0.000865152	-0.0678017	0.069532	0.980275	0.00638679	-0.0627926	0.0755662	0.856236	0.00348928	-0.0658079	0.0727864	0.921289	0.00574157	-0.0640058	0.0754889	0.871668	0.00161854	-0.067635	0.0708721	0.96342	0.00193687
L-LDL-C-PC	-0.00577177	-0.0745948	0.0630512	0.869283	-0.0168432	-0.0874457	0.0537593	0.639701	-0.0258494	-0.107875	0.0561761	0.53635	-0.017713	-0.0785906	0.0431646	0.568051	-0.031862	-0.0958754	0.0321514	0.328839	-0.0151856	-0.0804271	0.050056	0.647865	-0.0176267	-0.085042	0.0497886	0.607916	-0.018926	-0.0874797	0.0496276	0.588015	-0.0155594	-0.0844804	0.0533616	0.657773	-0.0057696	-0.07462	0.0630808	0.869382	-0.00790546	-0.0771221	0.0613112	0.82266	-0.00491084	-0.0737121	0.0638904	0.888607	-0.00336049
L-LDL-CE-PC	-0.0212851	-0.0902019	0.0476316	0.544508	-0.0276524	-0.0971247	0.0418198	0.434839	-0.0440162	-0.123806	0.0357739	0.279193	-0.0234392	-0.0842932	0.0374147	0.449816	-0.032685	-0.0968141	0.0314441	0.31738	-0.0211905	-0.0864287	0.0440477	0.523909	-0.0277956	-0.0952	0.0396089	0.418482	-0.0256426	-0.0939851	0.0426999	0.461628	-0.0275764	-0.0963697	0.0412169	0.431588	-0.0220615	-0.0910264	0.0469034	0.530219	-0.0241773	-0.0936854	0.0453307	0.494935	-0.0195947	-0.0885206	0.0493312	0.576968	-0.0188178
L-LDL-FC-PC	0.0487373	-0.0206774	0.118152	0.168519	0.039097	-0.033068	0.111262	0.287886	0.047262	-0.0223892	0.116913	0.183249	0.0193837	-0.0420382	0.0808056	0.53577	0.00536578	-0.0596223	0.0703539	0.871287	0.020303	-0.0457307	0.0863367	0.546316	0.0331818	-0.0345939	0.100957	0.336823	0.0235712	-0.0467222	0.0938646	0.510568	0.0392161	-0.0303661	0.108798	0.268923	0.0515613	-0.0182188	0.121341	0.147325	0.0507796	-0.0189091	0.120468	0.153012	0.0461567	-0.0233422	0.115656	0.192721	0.0480543
L-LDL-TG-PC	0.00597726	-0.0629445	0.074899	0.864865	0.0158547	-0.0544958	0.0862051	0.658327	0.0191109	-0.0569941	0.0952159	0.6222	0.0152499	-0.045691	0.0761907	0.623401	0.0349287	-0.0290217	0.098879	0.283979	0.0245844	-0.0409884	0.0901572	0.461973	0.0139849	-0.0535655	0.0815352	0.68456	0.0286817	-0.0405368	0.0979002	0.416235	0.0185622	-0.0506234	0.0877478	0.598576	0.00585713	-0.0631223	0.0748365	0.867665	0.00723325	-0.0618487	0.0763152	0.837207	0.00608897	-0.0628048	0.0749827	0.862309	0.0034358
M-LDL-PL-PC	0.00463764	-0.0643637	0.0736389	0.89507	0.0144154	-0.0560076	0.0848385	0.687927	0.0201888	-0.058378	0.0987556	0.614111	0.0154053	-0.0455371	0.0763478	0.619876	0.0227835	-0.0415266	0.0870936	0.486982	0.00561421	-0.0596939	0.0709224	0.866037	0.0150451	-0.0522896	0.0823798	0.661065	0.00712029	-0.0613104	0.0755509	0.838209	0.00915062	-0.0598262	0.0781274	0.794612	0.00524082	-0.0638389	0.0743206	0.881651	0.00699718	-0.0624854	0.0764797	0.843345	0.00386773	-0.0651058	0.0728412	0.912377	0.00312902
M-LDL-C-PC	-0.00651006	-0.0753237	0.0623036	0.852723	-0.0175014	-0.0880588	0.0530559	0.626458	-0.0239616	-0.103475	0.0555521	0.554322	-0.0181133	-0.0790001	0.0427734	0.559397	-0.0313165	-0.0953438	0.0327109	0.337288	-0.0159626	-0.0811844	0.0492593	0.631056	-0.0166948	-0.0839756	0.050586	0.626329	-0.0176994	-0.0861536	0.0507548	0.611911	-0.015479	-0.0843912	0.0534331	0.659387	-0.00686802	-0.0757112	0.0619751	0.84479	-0.00853207	-0.0777061	0.060642	0.808751	-0.00624732	-0.0750352	0.0625406	0.85855	-0.00448967
M-LDL-CE-PC	-0.0133264	-0.0822811	0.0556284	0.704515	-0.0217953	-0.0917612	0.0481705	0.541047	-0.032998	-0.112598	0.0466022	0.416035	-0.0202726	-0.0812249	0.0406797	0.514013	-0.029282	-0.0935044	0.0349404	0.371048	-0.0156678	-0.0809445	0.0496089	0.637656	-0.0215507	-0.0889189	0.0458175	0.530217	-0.0189673	-0.0873753	0.0494408	0.586408	-0.0192551	-0.0881417	0.0496315	0.583371	-0.0141269	-0.0831491	0.0548954	0.687964	-0.0158362	-0.0852881	0.0536158	0.654569	-0.0129041	-0.0818315	0.0560233	0.713348	-0.0115035
M-LDL-FC-PC	0.0261998	-0.0430915	0.0954911	0.458173	0.0271435	-0.0421364	0.0964233	0.442072	0.0418069	-0.0336123	0.117226	0.276868	0.0210438	-0.0400805	0.0821682	0.499351	0.0185402	-0.0462104	0.0832908	0.574227	0.0118107	-0.0538039	0.0774254	0.723926	0.0281636	-0.0393883	0.0957156	0.413371	0.0181206	-0.0506925	0.0869336	0.60536	0.0239768	-0.045105	0.0930586	0.495875	0.0279831	-0.0415862	0.0975525	0.43001	0.0293683	-0.040582	0.0993187	0.410102	0.0254978	-0.0437665	0.0947622	0.470127	0.0251555
M-LDL-TG-PC	0.00705938	-0.0621359	0.0762546	0.841324	0.0149547	-0.0551578	0.0850672	0.675552	0.0163082	-0.056918	0.0895344	0.662104	0.0152371	-0.0458895	0.0763637	0.624747	0.0329897	-0.0311699	0.0971494	0.313124	0.0275849	-0.0383155	0.0934853	0.411508	0.0125024	-0.0551767	0.0801814	0.716981	0.029085	-0.0403142	0.0984842	0.410934	0.0200921	-0.049396	0.0895802	0.570476	0.00686511	-0.0624321	0.0761623	0.845859	0.00762279	-0.0616341	0.0768797	0.828999	0.00779746	-0.061381	0.0769759	0.824949	0.00498563
S-LDL-PL-PC	0.0236586	-0.0452436	0.0925609	0.500497	0.0314972	-0.038217	0.101211	0.375411	0.0434197	-0.0342099	0.121049	0.272569	0.024656	-0.0362066	0.0855186	0.426715	0.0321675	-0.032042	0.096377	0.325704	0.0137535	-0.0515683	0.0790753	0.679493	0.0287479	-0.0384487	0.0959444	0.401272	0.0261703	-0.0421231	0.0944636	0.452139	0.026251	-0.0425979	0.0950999	0.454408	0.0239914	-0.0449383	0.092921	0.494662	0.0255391	-0.043648	0.0947262	0.468913	0.0233675	-0.0454985	0.0922336	0.505556	0.0223259
S-LDL-C-PC	-0.0135181	-0.0823675	0.0553313	0.700032	-0.0252644	-0.0959598	0.045431	0.483191	-0.033279	-0.112797	0.0462387	0.411593	-0.0248127	-0.0857457	0.0361202	0.424315	-0.037719	-0.101757	0.0263193	0.247943	-0.0199687	-0.0852465	0.0453091	0.548355	-0.0233489	-0.090635	0.0439371	0.495957	-0.0267331	-0.0953057	0.0418396	0.444336	-0.0223437	-0.0913337	0.0466463	0.525123	-0.0135532	-0.0824309	0.0553244	0.699407	-0.0152059	-0.0843107	0.053899	0.665906	-0.0138959	-0.0827188	0.0549271	0.69196	-0.0117744
S-LDL-CE-PC	-0.0175432	-0.0866462	0.0515598	0.618381	-0.0269059	-0.0971889	0.043377	0.452591	-0.0391754	-0.119286	0.0409347	0.337381	-0.0235951	-0.0847302	0.03754	0.448898	-0.0345085	-0.09884	0.0298229	0.292671	-0.0178464	-0.0832966	0.0476038	0.592626	-0.0258716	-0.0933965	0.0416532	0.452211	-0.0265482	-0.0951796	0.0420833	0.447883	-0.0237596	-0.0928419	0.0453227	0.499788	-0.0180795	-0.0872158	0.0510568	0.607863	-0.0196127	-0.0890637	0.0498383	0.579502	-0.0179927	-0.0870658	0.0510805	0.609261	-0.0159365
S-LDL-FC-PC	0.0248575	-0.0450775	0.0947926	0.48556	0.0238678	-0.0460578	0.0937934	0.503036	0.0378387	-0.0369623	0.11264	0.321019	0.0115377	-0.0502183	0.0732936	0.713908	0.0119955	-0.0533248	0.0773157	0.718579	0.00486696	-0.0614534	0.0711873	0.885493	0.0253005	-0.0428942	0.0934951	0.466658	0.017173	-0.0522511	0.0865971	0.627405	0.0205622	-0.0491867	0.0903111	0.56296	0.0270257	-0.0431742	0.0972255	0.450046	0.0274628	-0.0429484	0.0978739	0.444124	0.0253937	-0.0445057	0.095293	0.475976	0.0242134
S-LDL-TG-PC	-0.0179439	-0.0866791	0.0507913	0.608478	-0.00681277	-0.0778785	0.0642529	0.850782	-0.0114554	-0.0846768	0.061766	0.758844	0.00590653	-0.0550248	0.0668378	0.849129	0.023945	-0.040047	0.0879371	0.462846	0.0124215	-0.0532744	0.0781174	0.710622	-0.00640703	-0.0736871	0.0608731	0.851759	0.00969853	-0.0599415	0.0793386	0.78463	-0.00255237	-0.0718976	0.0667928	0.94242	-0.0186551	-0.0875016	0.0501914	0.594941	-0.0173248	-0.0861299	0.0514803	0.621253	-0.0164227	-0.0851729	0.0523274	0.639264	-0.0198686
XL-HDL-PL-PC	0.0464044	-0.0269837	0.119792	0.214893	0.0380713	-0.0368865	0.113029	0.319068	0.045496	-0.0279839	0.118976	0.224576	0.0220459	-0.0428082	0.0869001	0.504784	0.0222849	-0.0458678	0.0904377	0.521144	0.0372123	-0.0324465	0.106871	0.294662	0.0303966	-0.0412648	0.102058	0.405298	0.0288336	-0.0445695	0.102237	0.440885	0.0449748	-0.0281399	0.11809	0.227608	0.0461277	-0.0272821	0.119538	0.217772	0.046963	-0.0264754	0.120402	0.20974	0.0424051	-0.0311788	0.115989	0.258301	0.0453135
XL-HDL-C-PC	-0.0538142	-0.127267	0.0196387	0.150789	-0.0470518	-0.121524	0.0274201	0.215261	-0.0533212	-0.126822	0.0201797	0.15483	-0.0352829	-0.100177	0.029611	0.286168	-0.0372917	-0.105419	0.0308361	0.282928	-0.0500884	-0.119799	0.0196224	0.158805	-0.0349105	-0.106706	0.0368853	0.340123	-0.0409971	-0.114144	0.0321499	0.271577	-0.0559122	-0.129111	0.0172866	0.134169	-0.0540906	-0.127556	0.0193751	0.148775	-0.0550941	-0.128676	0.0184883	0.142025	-0.0498241	-0.123473	0.0238251	0.184573	-0.0522735
XL-HDL-CE-PC	-0.0699763	-0.145364	0.00541176	0.0688239	-0.0613048	-0.139178	0.0165687	0.122668	-0.068078	-0.143933	0.00777699	0.0785032	-0.0338688	-0.100629	0.0328913	0.319617	-0.0359455	-0.106182	0.0342906	0.315386	-0.0598557	-0.131603	0.0118917	0.101898	-0.0446552	-0.118554	0.0292439	0.235908	-0.0552259	-0.130407	0.0199547	0.149709	-0.0693471	-0.144508	0.00581364	0.0704991	-0.0709135	-0.146327	0.00450042	0.0652908	-0.0708842	-0.146354	0.00458517	0.0655995	-0.0666634	-0.142172	0.00884493	0.0834797	-0.0690106
XL-HDL-FC-PC	0.0186078	-0.0499041	0.0871197	0.594084	0.0113059	-0.0581749	0.0807868	0.749495	0.0143674	-0.0558169	0.0845518	0.687909	-0.0166728	-0.077298	0.0439524	0.589447	-0.0175375	-0.0813116	0.0462366	0.589479	0.00409319	-0.0609031	0.0690895	0.901647	0.00981409	-0.0572389	0.076867	0.773949	0.0183409	-0.049497	0.0861788	0.595762	0.0112962	-0.0571991	0.0797916	0.746224	0.0200308	-0.0485132	0.0885748	0.566369	0.0174531	-0.0512043	0.0861106	0.617916	0.0219317	-0.0466659	0.0905293	0.53045	0.0208787
XL-HDL-TG-PC	0.0274108	-0.0419284	0.0967499	0.437984	0.0337428	-0.0361112	0.103597	0.343311	0.0268829	-0.0425085	0.0962743	0.447195	0.0317441	-0.0293339	0.0928222	0.307932	0.0427399	-0.0216044	0.107084	0.192651	0.038063	-0.0276945	0.10382	0.256195	0.0237709	-0.0437628	0.0913046	0.489801	0.0445265	-0.0246856	0.113739	0.207013	0.0346932	-0.0346279	0.104014	0.326195	0.0282003	-0.0411559	0.0975566	0.425022	0.0285059	-0.0409522	0.097964	0.420706	0.0298937	-0.0394852	0.0992727	0.397919	0.0272411
L-HDL-PL-PC	-0.109876	-0.181184	-0.0385686	0.00256963	-0.107204	-0.184223	-0.030184	0.00643094	-0.108907	-0.180364	-0.0374509	0.00286005	-0.043083	-0.106786	0.0206202	0.184698	-0.0556422	-0.123035	0.0117509	0.105479	-0.0756508	-0.14363	-0.00767199	0.0292185	-0.0799299	-0.150173	-0.00968653	0.0257851	-0.0919754	-0.163537	-0.020414	0.0118341	-0.102855	-0.174132	-0.0315766	0.0047353	-0.111152	-0.182578	-0.039727	0.00232822	-0.10983	-0.181172	-0.0384877	0.00259274	-0.110523	-0.181788	-0.0392581	0.00240967	-0.110564
L-HDL-C-PC	0.106098	0.0358037	0.176393	0.00314037	0.101728	0.0272288	0.176227	0.00750648	0.105631	0.0352856	0.175977	0.00329705	0.0428534	-0.0198743	0.105581	0.180291	0.0516185	-0.0146872	0.117924	0.126871	0.0710693	0.00402052	0.138118	0.0377853	0.082771	0.0137827	0.151759	0.0187601	0.0880768	0.0174416	0.158712	0.0145959	0.0989439	0.0286638	0.169224	0.00585071	0.105836	0.0355177	0.176154	0.00322549	0.105457	0.0350711	0.175844	0.00336678	0.105858	0.0356036	0.176113	0.00319148	0.106605
L-HDL-CE-PC	0.105745	0.0362605	0.175229	0.0029013	0.100517	0.0285071	0.172528	0.00628167	0.107242	0.0376458	0.176838	0.00256894	0.047071	-0.0148497	0.108992	0.136039	0.0583198	-0.00709954	0.123739	0.0805156	0.0711023	0.00483855	0.137366	0.035493	0.0867677	0.0187129	0.154823	0.0125259	0.0895822	0.0198905	0.159274	0.011825	0.100369	0.0309996	0.169738	0.00462505	0.105742	0.036209	0.175275	0.00292186	0.105508	0.0359836	0.175033	0.00298126	0.105494	0.0360502	0.174938	0.00295198	0.105891
L-HDL-FC-PC	0.0924961	0.0205439	0.164448	0.0118166	0.0881908	0.00852544	0.167856	0.030074	0.0910733	0.017979	0.164168	0.0146705	0.0278669	-0.0363483	0.0920822	0.394546	0.0300505	-0.0378085	0.0979094	0.384954	0.0613199	-0.00723457	0.129874	0.0795061	0.0628533	-0.00799039	0.133697	0.081972	0.072556	0.000210375	0.144902	0.0493391	0.0824568	0.010297	0.154617	0.0251685	0.091814	0.0198475	0.163781	0.0124692	0.0912674	0.0190084	0.163526	0.0133703	0.0923069	0.0203958	0.164218	0.0119414	0.0937505
L-HDL-TG-PC	-0.0253178	-0.0939477	0.0433121	0.469188	-0.023979	-0.0926137	0.0446558	0.493035	-0.0278961	-0.0969059	0.0411137	0.427722	-0.0137388	-0.0742613	0.0467836	0.656001	-0.00847571	-0.0721662	0.0552148	0.793984	-0.00538835	-0.0704607	0.059684	0.870917	-0.0307513	-0.0976542	0.0361517	0.367188	-0.019262	-0.0873428	0.0488187	0.578787	-0.0200629	-0.0885539	0.0484281	0.565447	-0.0237934	-0.0926472	0.0450603	0.497755	-0.0240688	-0.0928831	0.0447455	0.492548	-0.0230097	-0.0916814	0.045662	0.510901	-0.0248299
M-HDL-PL-PC	-0.0473549	-0.119352	0.0246422	0.197041	-0.0445838	-0.116702	0.0275349	0.225296	-0.0471826	-0.119216	0.0248508	0.1989	-0.0169898	-0.0806786	0.046699	0.600664	-0.0207854	-0.0876768	0.046106	0.542058	-0.0146728	-0.0837395	0.0543939	0.676772	-0.0365291	-0.107009	0.0339506	0.309272	-0.028525	-0.100515	0.0434646	0.436913	-0.0416684	-0.113713	0.0303757	0.256578	-0.0434546	-0.116029	0.0291199	0.240207	-0.0451251	-0.117876	0.0276262	0.22375	-0.0456937	-0.117682	0.0262952	0.213146	-0.0486973
M-HDL-C-PC	0.0663955	-0.00295494	0.135746	0.060567	0.0595703	-0.0112365	0.130377	0.0990408	0.0661815	-0.00320249	0.135565	0.0615247	0.0320897	-0.029256	0.0934354	0.304812	0.0216602	-0.0431795	0.0864999	0.512175	0.0245282	-0.0419789	0.0910353	0.469302	0.0512333	-0.0167081	0.119175	0.139206	0.042255	-0.0278119	0.112322	0.236841	0.0572816	-0.0122268	0.12679	0.106131	0.0634611	-0.0063558	0.133278	0.0747627	0.0645545	-0.00567858	0.134788	0.071571	0.0641454	-0.00524166	0.133532	0.0699513	0.0677218
M-HDL-CE-PC	0.0565311	-0.0125477	0.12561	0.108582	0.0510083	-0.0187931	0.12081	0.151833	0.0576977	-0.0114748	0.12687	0.101957	0.0288101	-0.0322043	0.0898245	0.354262	0.019515	-0.0449322	0.0839622	0.552411	0.0162294	-0.0499303	0.0823891	0.63027	0.0453075	-0.0222504	0.112865	0.188397	0.0344006	-0.0351259	0.103927	0.331716	0.0479075	-0.0213034	0.117118	0.174608	0.0536869	-0.0156479	0.123022	0.128921	0.0550005	-0.0144575	0.124458	0.120492	0.05421	-0.0149118	0.123332	0.124083	0.057469
M-HDL-FC-PC	0.0654965	-0.00847372	0.139467	0.0825822	0.0562218	-0.0208283	0.133272	0.152441	0.0631306	-0.0122273	0.138488	0.100477	0.0263027	-0.0392395	0.0918449	0.431065	0.0173956	-0.0517271	0.0865183	0.621434	0.0399644	-0.0304501	0.110379	0.26557	0.0442134	-0.0284	0.116827	0.232352	0.0459815	-0.0281974	0.12016	0.224041	0.0590375	-0.0148237	0.132899	0.117045	0.0635029	-0.011433	0.138439	0.0966115	0.0633667	-0.0130835	0.139817	0.104126	0.0646187	-0.00931255	0.13855	0.0866065	0.0674205
M-HDL-TG-PC	-0.0747003	-0.143653	-0.00574765	0.033763	-0.0672094	-0.138995	0.0045758	0.0664603	-0.0743477	-0.143341	-0.00535471	0.0347151	-0.0403885	-0.101379	0.0206016	0.194008	-0.0268809	-0.0915991	0.0378374	0.415127	-0.0327083	-0.0986249	0.0332084	0.330331	-0.0563868	-0.123916	0.0111424	0.101593	-0.0524455	-0.121967	0.017076	0.139049	-0.0642621	-0.133452	0.00492771	0.0686554	-0.0734129	-0.142473	-0.00435265	0.0372364	-0.0732571	-0.14268	-0.00383461	0.0386459	-0.0727905	-0.141764	-0.00381662	0.0386278	-0.0760392
S-HDL-PL-PC	0.0403395	-0.028247	0.108926	0.24863	0.0459695	-0.0230078	0.114947	0.191181	0.0533339	-0.0191705	0.125838	0.149148	0.0156655	-0.0450025	0.0763334	0.612378	0.0374265	-0.0261067	0.10096	0.247881	0.0105905	-0.0547158	0.0758968	0.750317	0.0355887	-0.0313879	0.102565	0.297241	0.0435766	-0.0244025	0.111556	0.208644	0.0436581	-0.0247667	0.112083	0.210769	0.0399832	-0.028666	0.108632	0.253263	0.0407257	-0.0279043	0.109356	0.244431	0.0387786	-0.029813	0.10737	0.267432	0.0380688
S-HDL-C-PC	-0.0249184	-0.0938159	0.0439791	0.47794	-0.034913	-0.105068	0.035242	0.328924	-0.0369471	-0.110218	0.0363233	0.322552	-0.0112723	-0.0721815	0.049637	0.716485	-0.0359867	-0.0997667	0.0277934	0.268381	-0.0108011	-0.0761927	0.0545905	0.745842	-0.0250063	-0.0922823	0.0422698	0.465827	-0.037513	-0.106103	0.0310765	0.283329	-0.0320704	-0.100924	0.0367834	0.360834	-0.0249195	-0.0938355	0.0439964	0.478036	-0.0260414	-0.0950718	0.0429889	0.4592	-0.0245018	-0.0933713	0.0443676	0.485149	-0.022368
S-HDL-CE-PC	-0.0285142	-0.0972881	0.0402597	0.415967	-0.0368516	-0.106507	0.0328043	0.299347	-0.041622	-0.11506	0.0318166	0.266246	-0.0127186	-0.0735607	0.0481235	0.681656	-0.0356237	-0.0992963	0.028049	0.272428	-0.0120169	-0.0773075	0.0532738	0.717977	-0.0265229	-0.0936631	0.0406172	0.438301	-0.0393624	-0.107748	0.0290235	0.258869	-0.0350362	-0.103747	0.033675	0.317165	-0.028677	-0.0974733	0.0401192	0.413461	-0.0293995	-0.098269	0.0394701	0.402301	-0.0283297	-0.0970723	0.0404128	0.418775	-0.0261947
S-HDL-FC-PC	0.0390341	-0.0294658	0.107534	0.263657	0.0345464	-0.0343395	0.103432	0.325201	0.047962	-0.0228762	0.1188	0.184211	0.0164687	-0.0441985	0.077136	0.594264	0.0170152	-0.0467946	0.0808249	0.600813	0.0145956	-0.0504444	0.0796355	0.659685	0.0244272	-0.0424499	0.0913043	0.473589	0.033649	-0.0342665	0.101564	0.331066	0.0383759	-0.0299523	0.106704	0.270584	0.0401828	-0.028356	0.108722	0.25014	0.0381345	-0.0304881	0.106757	0.275669	0.0404755	-0.0280006	0.108952	0.246278	0.0392341
S-HDL-TG-PC	-0.0511374	-0.120238	0.0179628	0.146706	-0.0419568	-0.113639	0.0297248	0.250914	-0.0493784	-0.11885	0.0200933	0.16334	-0.0205757	-0.0817048	0.0405535	0.508975	-0.00792125	-0.0724754	0.0566329	0.809716	-0.00724705	-0.0733925	0.0588984	0.829768	-0.0380809	-0.105663	0.0295009	0.269018	-0.0222246	-0.0925548	0.0481055	0.535224	-0.0398457	-0.109212	0.0295205	0.259836	-0.0499701	-0.119174	0.0192334	0.156755	-0.0493555	-0.118968	0.0202571	0.164387	-0.0479133	-0.117149	0.0213227	0.174713	-0.0523683
VLDL-D	-0.0466059	-0.117559	0.024347	0.197638	-0.0356515	-0.11012	0.0388169	0.347623	-0.0439537	-0.115902	0.0279945	0.23081	-0.0140099	-0.0767304	0.0487106	0.661161	-0.002195	-0.0684376	0.0640475	0.948154	-0.0169361	-0.0844564	0.0505841	0.622588	-0.0256598	-0.0950287	0.043709	0.467979	-0.0199219	-0.0917813	0.0519375	0.586446	-0.0380226	-0.109157	0.0331117	0.294384	-0.0477309	-0.118756	0.0232944	0.187493	-0.0465627	-0.117548	0.024423	0.19826	-0.0434098	-0.114482	0.0276622	0.230903	-0.0462319
LDL-D	0.0406562	-0.0287747	0.110087	0.250719	0.0399981	-0.029411	0.109407	0.258315	0.0423011	-0.0273029	0.111905	0.233235	0.0185863	-0.0426551	0.0798277	0.551509	0.0240306	-0.0405435	0.0886048	0.465292	0.0246634	-0.0411929	0.0905197	0.462468	0.0282763	-0.0395495	0.0961021	0.413396	0.0309871	-0.037978	0.0999521	0.378044	0.0420666	-0.0271092	0.111242	0.232949	0.0438003	-0.026303	0.113903	0.220388	0.0456384	-0.0250324	0.116309	0.205287	0.0368944	-0.0327073	0.106496	0.29841	0.0371928
HDL-D	0.112126	0.0375792	0.186672	0.00324558	0.11148	0.0288168	0.194143	0.00827636	0.113985	0.0363644	0.191605	0.00405128	0.038947	-0.0279571	0.105851	0.253496	0.0499648	-0.0203351	0.120265	0.163357	0.0725932	0.00139167	0.143795	0.0456976	0.0747753	0.000785245	0.148765	0.0476235	0.0909037	0.0159486	0.165859	0.0175195	0.103532	0.0289267	0.178137	0.00659098	0.113503	0.0389293	0.188077	0.00289828	0.111118	0.0363651	0.18587	0.00362419	0.111124	0.0366044	0.185644	0.00351887	0.113301
Serum-C	0.0232706	-0.0485396	0.0950809	0.524884	0.013788	-0.0597045	0.0872804	0.712766	0.0153969	-0.0663962	0.0971901	0.711842	0.00614529	-0.0572924	0.0695829	0.849232	0.0038259	-0.0630122	0.070664	0.910563	0.022206	-0.0458008	0.0902127	0.52173	0.0115985	-0.0587443	0.0819412	0.746273	0.0198985	-0.0512684	0.0910654	0.583258	0.0201772	-0.0514092	0.0917636	0.580226	0.0236834	-0.0483269	0.0956937	0.518723	0.0199078	-0.0532073	0.093023	0.593155	0.0258818	-0.0459711	0.0977347	0.479727	0.0263363
VLDL-C	-0.0369126	-0.105535	0.0317094	0.291332	-0.0322142	-0.101266	0.0368376	0.360065	-0.0435774	-0.113742	0.0265871	0.223149	-0.0234351	-0.0840065	0.0371363	0.447787	-0.0139063	-0.0779418	0.0501293	0.670009	-0.014608	-0.0796983	0.0504823	0.65966	-0.0297801	-0.096731	0.0371709	0.382847	-0.022892	-0.0913437	0.0455596	0.511708	-0.0327988	-0.101232	0.0356348	0.347087	-0.0367998	-0.105437	0.031837	0.292911	-0.0379912	-0.106716	0.0307339	0.278193	-0.0353317	-0.103962	0.0332984	0.312532	-0.0363369
RemNAt-C	-0.0120959	-0.0814089	0.0572172	0.73202	-0.0134655	-0.0827834	0.0558523	0.703065	-0.0246979	-0.0998558	0.05046	0.519074	-0.0137439	-0.0748759	0.0473881	0.659094	-0.00907057	-0.0736743	0.0555331	0.782918	-0.000642309	-0.0662571	0.0649725	0.984674	-0.014907	-0.08253	0.0527159	0.665328	-0.00566904	-0.0744214	0.0630833	0.871457	-0.0115718	-0.0806301	0.0574865	0.742296	-0.0119509	-0.0812898	0.057388	0.735203	-0.0141267	-0.0837662	0.0555129	0.69059	-0.0102245	-0.0795548	0.0591058	0.772281	-0.0107451
LDL-C	0.00270965	-0.0671201	0.0725394	0.939302	-0.00387491	-0.0743886	0.0666387	0.914125	-0.0101118	-0.0888065	0.068583	0.800928	0.000656395	-0.0609483	0.0622611	0.983318	-0.00687508	-0.0718876	0.0581375	0.835605	0.0114908	-0.0546573	0.077639	0.733195	-0.00106207	-0.0693357	0.0672116	0.975647	0.00244228	-0.0667355	0.07162	0.944766	0.000513511	-0.0690944	0.0701215	0.98845	0.00287444	-0.0670589	0.0728078	0.935714	-0.000225941	-0.0708051	0.0703532	0.994988	0.0051704	-0.0647037	0.0750445	0.884548	0.00524038
HDL-C	0.0750261	0.000441889	0.14961	0.0486613	0.0657876	-0.0149636	0.146539	0.11017	0.0734849	-0.0036246	0.150594	0.061756	0.0262642	-0.0400351	0.0925635	0.437013	0.0214876	-0.048381	0.0913562	0.546213	0.0400469	-0.0310222	0.111116	0.269008	0.0481417	-0.025466	0.121749	0.199568	0.0548086	-0.0200534	0.129671	0.151069	0.0678704	-0.00665531	0.142396	0.0742115	0.0748656	-0.000205144	0.149936	0.0506278	0.0732899	-0.00347398	0.150054	0.06128	0.0756788	0.00114706	0.150211	0.0465851	0.0779544
HDL2-C	0.0810399	0.00688485	0.155195	0.0322396	0.0728559	-0.00698496	0.152697	0.0736374	0.0798944	0.00327414	0.156515	0.041003	0.0287531	-0.0372506	0.0947567	0.392731	0.0246769	-0.0448725	0.0942264	0.486325	0.0456046	-0.0251045	0.116314	0.205869	0.0532124	-0.0200491	0.126474	0.154325	0.0592523	-0.0153658	0.13387	0.119454	0.073638	-0.000485211	0.147761	0.0515149	0.0806008	0.00597058	0.155231	0.0343164	0.0795633	0.00333286	0.155794	0.0408125	0.0811392	0.00703792	0.155241	0.0319053	0.0837772
HDL3-C	0.0143437	-0.059661	0.0883485	0.7037	-0.000904369	-0.0787431	0.0769344	0.98181	0.00878707	-0.0676967	0.0852708	0.82163	-0.00197859	-0.0673205	0.0633633	0.952616	-0.0178855	-0.086684	0.0509131	0.609971	0.00711105	-0.0629776	0.0771997	0.842188	0.00417222	-0.06816	0.0765045	0.909878	0.00426687	-0.0693203	0.0778541	0.909408	0.0104371	-0.0633624	0.0842366	0.78138	0.014437	-0.0598438	0.0887178	0.702919	0.0103298	-0.0653011	0.0859608	0.788684	0.0171656	-0.0568905	0.0912218	0.649231	0.0168846
EstC	0.0206174	-0.0509463	0.0921812	0.571872	0.0111935	-0.0619904	0.0843773	0.764075	0.0122352	-0.0685736	0.093044	0.766382	0.00511619	-0.0581126	0.0683449	0.873836	0.000786121	-0.0658305	0.0674027	0.981525	0.0169856	-0.0508103	0.0847815	0.622991	0.0096378	-0.0604543	0.0797299	0.787295	0.0154417	-0.0555088	0.0863922	0.669332	0.0173099	-0.0540379	0.0886576	0.634031	0.0209455	-0.0508587	0.0927497	0.567072	0.0170443	-0.0559494	0.090038	0.646814	0.0226513	-0.0489245	0.094227	0.534636	0.0235112
FreeC	0.0289292	-0.043333	0.101191	0.432189	0.0196349	-0.0543301	0.0936	0.602445	0.0225935	-0.0606534	0.10584	0.594349	0.00841411	-0.0553956	0.0722238	0.79582	0.0111836	-0.0560309	0.078398	0.744045	0.0343197	-0.0340696	0.102709	0.324884	0.0159854	-0.0548051	0.0867759	0.657691	0.0302059	-0.0413827	0.101795	0.407774	0.0264847	-0.0455339	0.0985034	0.470579	0.0295297	-0.0428374	0.101897	0.42337	0.0261268	-0.0470711	0.0993246	0.483723	0.0329196	-0.0394847	0.105324	0.372398	0.032302
Serum-TG	-0.0388421	-0.107933	0.0302489	0.270119	-0.0290474	-0.100513	0.0424186	0.425195	-0.0380776	-0.107245	0.0310896	0.280182	-0.0111499	-0.0722124	0.0499126	0.720108	0.00356343	-0.0610881	0.068215	0.913868	-0.00365258	-0.0694837	0.0621785	0.913298	-0.0237182	-0.091174	0.0437376	0.490264	-0.00896656	-0.0793402	0.0614071	0.802562	-0.0287547	-0.0979973	0.0404879	0.415216	-0.039801	-0.109068	0.029466	0.259689	-0.0398254	-0.109013	0.0293623	0.258854	-0.0358775	-0.105077	0.0333219	0.309114	-0.0386266
VLDL-TG	-0.0503178	-0.120049	0.0194137	0.157032	-0.040338	-0.113212	0.0325359	0.277558	-0.0487468	-0.118761	0.0212674	0.172106	-0.0153291	-0.0770478	0.0463896	0.626002	-0.00402902	-0.069325	0.0612669	0.903623	-0.0151106	-0.081566	0.0513449	0.655471	-0.0301221	-0.0983374	0.0380931	0.38631	-0.0222133	-0.0930642	0.0486375	0.538434	-0.0412539	-0.111079	0.0285717	0.246498	-0.0512009	-0.121047	0.0186449	0.150554	-0.0508082	-0.120585	0.0189684	0.153298	-0.0475511	-0.117372	0.0222702	0.181651	-0.0501436
LDL-TG	-0.00207643	-0.0726344	0.0684815	0.953948	-0.00109187	-0.0716357	0.069452	0.975769	-0.00704305	-0.079095	0.0650089	0.847885	0.00194668	-0.0601564	0.0640497	0.950951	0.0146669	-0.0511746	0.0805085	0.662028	0.0221429	-0.0448814	0.0891672	0.516839	-0.00322036	-0.0719703	0.0655296	0.926761	0.0215315	-0.049326	0.092389	0.551013	0.00665507	-0.0639284	0.0772385	0.853211	-0.00262975	-0.0736668	0.0684073	0.942088	-0.00484737	-0.0760533	0.0663585	0.893728	0.000877838	-0.0697645	0.0715202	0.980545	-0.00195053
HDL-TG	-0.00419384	-0.0742558	0.0658681	0.906492	-0.00218328	-0.0722813	0.0679147	0.951264	-0.00707595	-0.0776816	0.0635297	0.844092	-0.00367767	-0.0655644	0.0582091	0.907164	0.010082	-0.0549712	0.0751351	0.761035	0.01944	-0.0470073	0.0858872	0.565929	-0.00951201	-0.0778598	0.0588357	0.784776	0.01256	-0.0573772	0.0824973	0.724531	0.00524333	-0.0648759	0.0753625	0.883337	-0.00337258	-0.0735159	0.0667707	0.924829	-0.0051322	-0.0753015	0.0650371	0.885874	-0.000436264	-0.0706612	0.0697887	0.990273	-0.00378985
DAG	-0.00955089	-0.0783846	0.0592828	0.785409	-0.00319845	-0.0727039	0.066307	0.928047	-0.00992273	-0.0787922	0.0589467	0.777383	-0.014329	-0.0749464	0.0462884	0.642758	-0.00160346	-0.0654459	0.0622389	0.960691	-0.00810414	-0.0734996	0.0572913	0.807864	-0.00718561	-0.0742445	0.0598732	0.833454	0.00994537	-0.0590893	0.07898	0.777405	-0.00443794	-0.0731042	0.0642283	0.899076	-0.0113958	-0.0804576	0.057666	0.746091	-0.0120339	-0.0813558	0.0572881	0.733373	-0.00631102	-0.0752778	0.0626558	0.85749	-0.00850655
DAG-TG	-0.00351946	-0.0728398	0.0658009	0.920638	0.000532389	-0.0690309	0.0700957	0.988017	-0.00470567	-0.0741446	0.0647332	0.894207	-0.0194748	-0.0805943	0.0416447	0.531835	-0.0104923	-0.0747567	0.0537721	0.748679	-0.0186199	-0.084685	0.0474452	0.580247	-0.00465945	-0.072295	0.0629761	0.892463	0.00671858	-0.0621707	0.0756078	0.848226	-0.0019489	-0.0710516	0.0671538	0.955864	-0.00622249	-0.0757556	0.0633106	0.8606	-0.00645246	-0.0764783	0.0635734	0.85651	-0.00140018	-0.0707514	0.067951	0.968396	-0.00229458
TotPG	0.0465909	-0.0264611	0.119643	0.210961	0.0381506	-0.036567	0.112868	0.31651	0.043323	-0.0341469	0.120793	0.272651	0.0214932	-0.0431689	0.0861553	0.514273	0.0322271	-0.0356634	0.100118	0.351716	0.0363645	-0.0328495	0.105579	0.302697	0.033764	-0.0377996	0.105328	0.354651	0.0518384	-0.0205957	0.124273	0.160463	0.048041	-0.0247402	0.120822	0.195453	0.0476735	-0.0266079	0.121955	0.208099	0.0434613	-0.0321489	0.119072	0.259515	0.0489506	-0.0241252	0.122026	0.188917	0.0489392
TG-PG	-0.0417484	-0.112186	0.0286895	0.244997	-0.0291579	-0.104235	0.0459192	0.446067	-0.0383164	-0.111214	0.0345814	0.302492	-0.00656939	-0.0689308	0.055792	0.836226	0.00312827	-0.0626107	0.0688672	0.9256	-0.0149499	-0.0818992	0.0519994	0.661259	-0.0239019	-0.0928265	0.0450227	0.496239	-0.0147504	-0.0861275	0.0566266	0.685096	-0.0332658	-0.103769	0.0372369	0.35462	-0.0421409	-0.112589	0.0283073	0.24066	-0.0405032	-0.111153	0.030147	0.260777	-0.0408049	-0.11121	0.0295997	0.255591	-0.043066
PC	0.0466805	-0.0271153	0.120476	0.214713	0.0378032	-0.0378446	0.113451	0.326916	0.0433808	-0.0351353	0.121897	0.278446	0.0222032	-0.04313	0.0875363	0.504888	0.0323418	-0.0362069	0.10089	0.354648	0.0360343	-0.0338811	0.10595	0.311981	0.0330693	-0.0392569	0.105396	0.36971	0.0507424	-0.0224128	0.123898	0.173719	0.0479866	-0.0255358	0.121509	0.2005	0.047951	-0.0270325	0.122935	0.209738	0.0434914	-0.0329411	0.119924	0.264342	0.0488543	-0.0249539	0.122662	0.194216	0.0490384
SM	0.0506865	-0.0253868	0.12676	0.191287	0.0419817	-0.0358183	0.119782	0.289812	0.0481421	-0.0345723	0.130857	0.253589	0.00878881	-0.0586192	0.0761968	0.798062	0.018743	-0.0520368	0.0895227	0.603339	0.0317582	-0.0405411	0.104057	0.388804	0.0278115	-0.0467181	0.102341	0.464073	0.0477836	-0.0276262	0.123193	0.213924	0.0476725	-0.0281579	0.123503	0.217543	0.0513716	-0.0247287	0.127472	0.185517	0.0479172	-0.0294345	0.125269	0.224342	0.059255	-0.0174887	0.135999	0.130008	0.0561222
TotCho	0.0542665	-0.0198809	0.128414	0.151213	0.0447881	-0.0318244	0.121401	0.251494	0.0525233	-0.0277525	0.132799	0.199396	0.0236246	-0.0420722	0.0893214	0.480457	0.0317462	-0.0371931	0.100686	0.366298	0.0395615	-0.0307444	0.109867	0.269676	0.037236	-0.0354689	0.109941	0.315035	0.054352	-0.0191364	0.12784	0.146949	0.0529144	-0.0209682	0.126797	0.160154	0.0553912	-0.0196019	0.130384	0.147485	0.0514784	-0.0250266	0.127984	0.186933	0.0570175	-0.0171679	0.131203	0.131774	0.0570869
ApoA1	0.0733099	-0.0017902	0.14841	0.0557028	0.0637729	-0.0163706	0.143916	0.118687	0.0728695	-0.00649597	0.152235	0.0718783	0.0302249	-0.0365085	0.0969583	0.374225	0.0274509	-0.042691	0.0975928	0.442572	0.0434399	-0.0280193	0.114899	0.233112	0.0466616	-0.0276179	0.120941	0.217893	0.0592439	-0.0156306	0.134119	0.120777	0.0679042	-0.0070883	0.142897	0.0758815	0.0732752	-0.00260834	0.149159	0.0583909	0.0718348	-0.00640221	0.150072	0.0718718	0.0752909	0.000209973	0.150372	0.0493643	0.07744
ApoB	-0.0127004	-0.0819243	0.0565236	0.718836	-0.0134945	-0.082704	0.0557149	0.702012	-0.0247008	-0.0993032	0.0499016	0.515919	-0.0092185	-0.0702284	0.0517914	0.766844	-0.00404556	-0.0685861	0.0604949	0.902102	0.0043761	-0.0611972	0.0699494	0.895807	-0.013173	-0.0807042	0.0543581	0.701886	-0.00153132	-0.0703548	0.0672921	0.965173	-0.0112066	-0.08018	0.0577669	0.749857	-0.0129261	-0.0822168	0.0563645	0.714318	-0.0150176	-0.0846602	0.0546251	0.672196	-0.0100462	-0.0793402	0.0592478	0.776031	-0.010924
ApoB-ApoA1	-0.0510948	-0.120272	0.0180826	0.147493	-0.0442271	-0.114587	0.0261326	0.217607	-0.0571108	-0.127438	0.0132161	0.111317	-0.0249438	-0.0860277	0.03614	0.423026	-0.0185437	-0.0832947	0.0462074	0.574158	-0.0186221	-0.0844338	0.0471897	0.578745	-0.0370621	-0.104733	0.0306092	0.282663	-0.0329925	-0.102268	0.0362832	0.350138	-0.0467675	-0.11579	0.0222552	0.183885	-0.050712	-0.119968	0.0185437	0.151007	-0.0501514	-0.11948	0.0191775	0.156006	-0.049538	-0.118719	0.019643	0.160231	-0.0511112
TotFA	0.00853388	-0.0624643	0.079532	0.813534	0.00701438	-0.0639973	0.0780261	0.846305	0.00217131	-0.0717615	0.0761042	0.954042	0.00855858	-0.0540186	0.0711357	0.788402	0.0162897	-0.049751	0.0823304	0.62838	0.019197	-0.0479961	0.0863902	0.575075	0.0055773	-0.0637151	0.0748697	0.874497	0.0239989	-0.0467735	0.0947712	0.505829	0.0125334	-0.0582487	0.0833155	0.728244	0.00846591	-0.0631676	0.0800994	0.816603	0.00456783	-0.067883	0.0770186	0.901535	0.0117075	-0.0593985	0.0828134	0.746627	0.0108197
FALen	0.0294981	-0.0405827	0.0995789	0.408913	0.0385925	-0.0325118	0.109697	0.287009	0.0456682	-0.0305594	0.121896	0.239938	0.0129451	-0.0489119	0.0748021	0.681324	0.0465236	-0.0184633	0.11151	0.160329	0.023796	-0.0426261	0.0902182	0.482107	0.0365429	-0.0319965	0.105082	0.295603	0.0450511	-0.0248123	0.114915	0.205949	0.0332771	-0.0366596	0.103214	0.350578	0.0268552	-0.0434672	0.0971777	0.453695	0.0294817	-0.0406301	0.0995935	0.409379	0.0275338	-0.0425501	0.0976178	0.440821	0.0267173
UnsatDeg	0.0604606	-0.00972564	0.130647	0.0912377	0.0523357	-0.0199435	0.124615	0.15561	0.062663	-0.00775568	0.133082	0.0810644	0.0217254	-0.0405012	0.0839519	0.493322	0.0255507	-0.0400947	0.0911961	0.445068	0.0228816	-0.0441863	0.0899496	0.503235	0.0432183	-0.0254477	0.111884	0.21701	0.0252965	-0.0467358	0.0973287	0.49079	0.0429552	-0.0285265	0.114437	0.238511	0.058168	-0.012179	0.128515	0.10496	0.0606622	-0.00955748	0.130882	0.0903183	0.0507113	-0.0215573	0.12298	0.168765	0.058479
DHA	0.102176	0.0302678	0.174084	0.00541073	0.0968168	0.0238045	0.169829	0.00941574	0.100755	0.0283745	0.173135	0.00642634	0.0159605	-0.0489273	0.0808483	0.629338	0.0317066	-0.0363542	0.0997674	0.360747	0.0531558	-0.0159035	0.122215	0.131206	0.0711288	0.000293109	0.141965	0.0490618	0.0827171	0.0106625	0.154772	0.0245048	0.0879539	0.0152916	0.160616	0.017736	0.0997233	0.0274082	0.172038	0.00693737	0.10087	0.0279131	0.173828	0.00679326	0.0960937	0.0233554	0.168832	0.00968373	0.100783
LA	0.0333927	-0.0370488	0.103834	0.352372	0.0243618	-0.047842	0.0965657	0.507961	0.0288525	-0.0518337	0.109539	0.482923	0.0132803	-0.0489629	0.0755235	0.675453	0.0183842	-0.0470392	0.0838076	0.581373	0.0320519	-0.0346	0.0987038	0.345472	0.0135757	-0.0555726	0.0827239	0.700052	0.0241144	-0.0458308	0.0940595	0.498755	0.0288986	-0.0413922	0.0991893	0.419886	0.0333127	-0.0371445	0.10377	0.353632	0.0316199	-0.0391997	0.102439	0.381055	0.0347521	-0.0356696	0.105174	0.332989	0.0387495
CLA	0.0339037	-0.0354576	0.103265	0.3376	0.0338679	-0.0354657	0.103202	0.337917	0.0312981	-0.0387661	0.101362	0.380821	-0.00369022	-0.0650717	0.0576913	0.906086	0.0268366	-0.0377119	0.0913851	0.414671	0.0158868	-0.0500787	0.0818523	0.636517	0.0241434	-0.0435893	0.0918762	0.484312	0.0540521	-0.0154332	0.123537	0.127163	0.039203	-0.0300381	0.108444	0.266732	0.0312875	-0.0384286	0.101003	0.378608	0.0310226	-0.0395383	0.101584	0.388375	0.0496344	-0.0221396	0.121409	0.175014	0.0380713
FAw3	0.0625523	-0.00980435	0.134909	0.0900924	0.0562416	-0.017095	0.129578	0.132621	0.0601677	-0.0134321	0.133768	0.108953	-0.0148737	-0.0797948	0.0500474	0.653021	-0.00268525	-0.0708371	0.0654666	0.938369	0.0242304	-0.0448366	0.0932973	0.491236	0.0336663	-0.0375051	0.104838	0.353401	0.0448982	-0.0273688	0.117165	0.222993	0.0470226	-0.0260858	0.120131	0.207116	0.0601781	-0.0127196	0.133076	0.105531	0.0602245	-0.0135578	0.134007	0.109495	0.057002	-0.0158546	0.129859	0.124986	0.0619526
FAw6	0.0275388	-0.0440033	0.0990808	0.450107	0.0193057	-0.0535474	0.0921589	0.603083	0.02143	-0.0570504	0.0999105	0.592098	0.019399	-0.0437211	0.0825192	0.546481	0.0237102	-0.0426733	0.0900937	0.483433	0.0302477	-0.037471	0.0979664	0.38086	0.0168052	-0.0531906	0.0868011	0.63756	0.0225759	-0.048322	0.0934738	0.532106	0.0248681	-0.0464572	0.0961934	0.493918	0.0279167	-0.0436759	0.0995092	0.444236	0.0249816	-0.0473269	0.0972901	0.497852	0.0285263	-0.0429843	0.100037	0.433831	0.0318568
PUFA	0.0372999	-0.0348172	0.109417	0.310284	0.0289513	-0.0446509	0.102554	0.440265	0.0330205	-0.0456395	0.111681	0.410168	0.0170762	-0.0466409	0.0807933	0.598975	0.0221849	-0.0447851	0.0891548	0.515705	0.0333827	-0.0349175	0.101683	0.337631	0.0226324	-0.0479681	0.0932329	0.529349	0.0292864	-0.0422521	0.100825	0.421867	0.0317136	-0.040281	0.103708	0.387469	0.0373503	-0.034858	0.109559	0.310241	0.0346537	-0.0384245	0.107732	0.352215	0.0369072	-0.0351724	0.108987	0.31515	0.0410725
MUFA	-0.031596	-0.101351	0.0381593	0.374198	-0.0261853	-0.0964838	0.0441132	0.464882	-0.0339426	-0.104002	0.0361171	0.341881	-0.0125386	-0.0740839	0.0490068	0.689322	-0.00472661	-0.0698158	0.0603626	0.886683	-0.00896545	-0.075156	0.0572251	0.790396	-0.020491	-0.0886463	0.0476643	0.55524	0.000268459	-0.0708694	0.0714063	0.994091	-0.0208176	-0.0907934	0.0491581	0.559397	-0.0336489	-0.104733	0.0374347	0.353056	-0.0366743	-0.107781	0.0344326	0.311638	-0.0285128	-0.0983972	0.0413716	0.423432	-0.0314127
SFA	0.0250664	-0.0456967	0.0958294	0.487043	0.0241206	-0.0466336	0.0948749	0.503567	0.0199209	-0.0541143	0.0939561	0.597518	0.0210147	-0.0414173	0.0834467	0.508964	0.0315781	-0.0343098	0.0974661	0.347093	0.0297543	-0.0371978	0.0967063	0.383269	0.0199927	-0.0490951	0.0890804	0.57016	0.0386433	-0.0317763	0.109063	0.281717	0.0289998	-0.0415485	0.0995481	0.419961	0.0248835	-0.0463589	0.0961258	0.493146	0.0216127	-0.050655	0.0938804	0.557329	0.0301638	-0.0408846	0.101212	0.404876	0.0279212
DHA-FA	0.105267	0.0353267	0.175207	0.00322534	0.100207	0.0292039	0.171209	0.0057313	0.107038	0.036955	0.177121	0.00280256	0.0115613	-0.0517496	0.0748723	0.720087	0.0234137	-0.0435199	0.0903472	0.492493	0.0463438	-0.0212651	0.113953	0.178829	0.0738033	0.00470243	0.142904	0.0363509	0.0765724	0.00527781	0.147867	0.0353211	0.0885269	0.0172708	0.159783	0.014958	0.102403	0.0323017	0.172504	0.00424809	0.104247	0.0341423	0.174351	0.00361188	0.0981925	0.0267155	0.16967	0.00715393	0.103073
LA-FA	0.0401492	-0.0284087	0.108707	0.25067	0.0290534	-0.0429104	0.101017	0.428308	0.0368127	-0.0374135	0.111039	0.33058	0.0112803	-0.0494675	0.072028	0.715572	0.00886175	-0.0548938	0.0726173	0.785041	0.029122	-0.0358406	0.0940847	0.379134	0.0155212	-0.0518663	0.0829088	0.651297	0.00832221	-0.0617252	0.0783696	0.815648	0.0295442	-0.0393295	0.0984178	0.400017	0.0425528	-0.0272965	0.112402	0.232105	0.0430689	-0.0259993	0.112137	0.221295	0.0386523	-0.029915	0.107219	0.268822	0.0454378
CLA-FA	0.0408969	-0.0281344	0.109928	0.245203	0.0420465	-0.0269753	0.111068	0.232132	0.0396211	-0.0295716	0.108814	0.261337	-0.0105516	-0.0719095	0.0508063	0.735771	0.0254468	-0.0387162	0.0896097	0.436498	0.0114808	-0.0543504	0.0773119	0.732186	0.0303557	-0.0371041	0.0978154	0.377335	0.0567418	-0.0120911	0.125575	0.106026	0.0472796	-0.0217275	0.116287	0.179038	0.0373168	-0.0320173	0.106651	0.291058	0.0384056	-0.0315752	0.108386	0.281679	0.0576167	-0.0139218	0.129155	0.114283	0.0450422
FAw3-FA	0.063473	-0.00684052	0.133786	0.0767794	0.0572908	-0.0140105	0.128592	0.115137	0.0637126	-0.00663241	0.134058	0.0758054	-0.0253444	-0.0886774	0.0379886	0.432363	-0.0184731	-0.0853439	0.0483977	0.587777	0.0124351	-0.0550472	0.0799175	0.717654	0.0328436	-0.0364542	0.102141	0.352469	0.0324888	-0.0391162	0.104094	0.373385	0.0433265	-0.028558	0.115211	0.23711	0.060675	-0.00979589	0.131146	0.0914014	0.0621522	-0.00838584	0.13269	0.0840908	0.0555546	-0.0159896	0.127099	0.127841	0.0613508
FAw6-FA	0.0341005	-0.0347818	0.102983	0.331456	0.0221999	-0.0501987	0.0945986	0.547402	0.030056	-0.0418095	0.101922	0.411912	0.0182446	-0.0426822	0.0791714	0.556815	0.0117961	-0.0521847	0.0757769	0.717511	0.0203272	-0.0450532	0.0857076	0.541833	0.0167168	-0.0507583	0.084192	0.626869	-0.000696404	-0.0713784	0.0699856	0.984574	0.022369	-0.0469536	0.0916916	0.526645	0.0360193	-0.033985	0.106024	0.312795	0.0363262	-0.0328932	0.105546	0.303245	0.0307141	-0.0383282	0.0997564	0.382791	0.0374842
PUFA-FA	0.053311	-0.0160483	0.12267	0.131754	0.0426722	-0.031051	0.116395	0.256215	0.0507546	-0.0210617	0.122571	0.165744	0.0128399	-0.0487888	0.0744685	0.682663	0.00736446	-0.0575218	0.0722507	0.823751	0.024651	-0.041413	0.0907149	0.464101	0.0276444	-0.0405098	0.0957987	0.426142	0.0117997	-0.0605208	0.0841201	0.748836	0.0361482	-0.0344029	0.106699	0.314833	0.0545606	-0.0156998	0.124821	0.127821	0.0549753	-0.0145796	0.12453	0.12118	0.0475506	-0.0223787	0.11748	0.182329	0.0555172
MUFA-FA	-0.0795756	-0.148346	-0.0108049	0.0233922	-0.0724213	-0.144665	-0.000177412	0.0494414	-0.0787632	-0.149798	-0.00772819	0.0298113	-0.03828	-0.0994602	0.0229002	0.219723	-0.0361806	-0.100544	0.0281825	0.270162	-0.0469016	-0.112528	0.0187252	0.161043	-0.052748	-0.12047	0.0149743	0.126679	-0.0409244	-0.11268	0.0308311	0.263237	-0.0647337	-0.134449	0.00498196	0.068727	-0.0828492	-0.152865	-0.0128333	0.0204457	-0.0816547	-0.150666	-0.0126438	0.0204533	-0.0775202	-0.146343	-0.00869732	0.0273193	-0.0830825
SFA-FA	0.0526514	-0.016978	0.122281	0.138119	0.0566893	-0.0131168	0.126495	0.111308	0.0527295	-0.0169277	0.122387	0.137693	0.0489157	-0.0124932	0.110325	0.118305	0.0535672	-0.0109427	0.118077	0.103499	0.0402337	-0.0260671	0.106534	0.233929	0.0488174	-0.0191565	0.116791	0.159	0.048623	-0.0204437	0.11769	0.16738	0.0552533	-0.0141286	0.124635	0.118396	0.0544774	-0.0153748	0.12433	0.12619	0.0531607	-0.0165186	0.12284	0.134631	0.0630457	-0.00755936	0.133651	0.0800226	0.0545223
Glc	0.0253443	-0.0439167	0.0946052	0.472784	0.0386893	-0.0326281	0.110007	0.287244	0.0337223	-0.0380601	0.105505	0.356717	0.036655	-0.0245987	0.0979087	0.240472	0.029215	-0.0350397	0.0934697	0.372383	0.00780443	-0.0578987	0.0735075	0.815689	0.0401544	-0.0275335	0.107842	0.24457	0.0304385	-0.0382091	0.099086	0.384351	0.0279309	-0.041132	0.0969938	0.427501	0.0254715	-0.0440126	0.0949556	0.471988	0.0232531	-0.0465305	0.0930366	0.513237	0.0265101	-0.0427368	0.095757	0.452577	0.0261192
Lac	0.00241879	-0.0672586	0.0720961	0.945689	0.0121168	-0.0589595	0.0831931	0.737984	0.00544488	-0.0648242	0.075714	0.879144	0.0105654	-0.0509524	0.0720832	0.736101	0.0329463	-0.0318787	0.0977714	0.318749	0.0197346	-0.0462872	0.0857564	0.557533	0.00931486	-0.0587744	0.0774041	0.788349	0.0113399	-0.0579263	0.0806062	0.748013	0.0132343	-0.0566816	0.0831503	0.710311	0.00218141	-0.067606	0.0719688	0.951089	0.000893183	-0.0690095	0.0707958	0.979996	0.0035297	-0.066122	0.0731814	0.920785	0.00315896
Pyr	0.11691	0.0472242	0.186595	0.0010346	0.133128	0.061903	0.204352	0.000259864	0.120679	0.0506027	0.190756	0.000759339	0.0515071	-0.0111454	0.114159	0.106971	0.0898387	0.0248965	0.154781	0.00676277	0.0914163	0.0248228	0.15801	0.00719614	0.10214	0.0340494	0.170231	0.00332954	0.115705	0.0466054	0.184804	0.00105783	0.113938	0.0444423	0.183435	0.00134246	0.116636	0.046855	0.186418	0.0010799	0.115835	0.0458383	0.185832	0.00120958	0.117458	0.0477915	0.187125	0.000976876	0.117582
Cit	0.0724534	0.00311183	0.141795	0.0405902	0.0704848	0.00109118	0.139878	0.0465132	0.0733197	0.00391084	0.142728	0.0384425	0.0547022	-0.00650402	0.115908	0.0797523	0.0634037	-0.000853208	0.127661	0.0531129	0.0501567	-0.0159096	0.116223	0.136552	0.0593371	-0.00834052	0.127015	0.0856309	0.0518869	-0.017726	0.1215	0.143828	0.0760065	0.00679429	0.145219	0.0314112	0.0746201	0.0047886	0.144452	0.0362598	0.0768902	0.00673984	0.147041	0.0317343	0.0702746	0.000888934	0.13966	0.0471432	0.0720835
Glol	-0.0557352	-0.127054	0.0155833	0.125415	-0.0446208	-0.120727	0.0314857	0.250128	-0.053442	-0.125464	0.01858	0.145631	-0.0162829	-0.0796893	0.0471235	0.614324	-0.0215217	-0.0881517	0.0451084	0.526229	-0.0295388	-0.0974177	0.0383402	0.393235	-0.0386092	-0.108657	0.0314387	0.279597	-0.0413147	-0.112354	0.0297247	0.253957	-0.0440517	-0.115657	0.027554	0.227553	-0.0581646	-0.129705	0.0133754	0.110895	-0.0563825	-0.127761	0.0149961	0.121405	-0.0569244	-0.128212	0.0143633	0.117405	-0.0578167
Ala	0.0415959	-0.0273452	0.110537	0.236622	0.0492046	-0.0204103	0.11882	0.165695	0.0452207	-0.0242899	0.114731	0.201966	0.0372428	-0.0237864	0.0982721	0.231307	0.0553847	-0.00853894	0.119308	0.0893812	0.0336205	-0.0316156	0.0988566	0.312011	0.0400879	-0.0272329	0.107409	0.242792	0.0445669	-0.0237536	0.112887	0.200747	0.0428706	-0.0258433	0.111584	0.221052	0.0410674	-0.0280327	0.110168	0.24371	0.0398166	-0.0295525	0.109186	0.260205	0.0435813	-0.0253854	0.112548	0.21518	0.0428518
Gln	-0.0783398	-0.147753	-0.00892707	0.0270154	-0.0910219	-0.161751	-0.0202932	0.0117257	-0.0783971	-0.147837	-0.00895748	0.0269631	-0.0524568	-0.113969	0.00905562	0.0945258	-0.065549	-0.130147	-0.000950811	0.04673	-0.0595607	-0.125388	0.00626684	0.0761014	-0.0791337	-0.146732	-0.0115349	0.0218271	-0.0766944	-0.14559	-0.00779839	0.0291707	-0.0782275	-0.147385	-0.00907006	0.0266738	-0.0770532	-0.14694	-0.00716651	0.0307434	-0.076651	-0.147	-0.00630189	0.0327571	-0.078423	-0.147785	-0.00906115	0.0267427	-0.0776857
Gly	0.010353	-0.0622862	0.0829922	0.779723	0.00294849	-0.0705647	0.0764616	0.937266	0.0100044	-0.062673	0.0826818	0.787066	-0.00764941	-0.0718582	0.0565593	0.815153	0.00524295	-0.0620943	0.0725802	0.878562	0.0105932	-0.0583149	0.0795012	0.762907	-0.00557669	-0.0765956	0.0654422	0.877537	0.0132514	-0.0587176	0.0852205	0.717868	0.011979	-0.060407	0.084365	0.74538	0.0115552	-0.0613023	0.0844127	0.755631	0.0131434	-0.0600717	0.0863584	0.724639	0.0100938	-0.0625132	0.0827007	0.785007	0.0113259
His	-0.0625831	-0.135434	0.0102675	0.09213	-0.0655164	-0.138445	0.00741245	0.0782098	-0.0654462	-0.138652	0.00775979	0.0796641	-0.0548654	-0.11913	0.00939944	0.0941583	-0.0565542	-0.124125	0.0110162	0.100791	-0.0539361	-0.122867	0.0149953	0.12495	-0.0619089	-0.133081	0.00926338	0.0881242	-0.0647667	-0.13694	0.00740612	0.0785335	-0.060904	-0.133495	0.011687	0.0999679	-0.0639301	-0.136838	0.00897772	0.0855954	-0.0627876	-0.135669	0.0100941	0.0912116	-0.0627568	-0.135568	0.010054	0.0910558	-0.0615566
Ile	-0.0223286	-0.0969453	0.0522881	0.557096	-0.00803106	-0.0863642	0.0703021	0.840552	-0.0187605	-0.0944525	0.0569314	0.626725	0.011644	-0.0542306	0.0775186	0.728699	0.0317931	-0.0381102	0.101696	0.372236	-0.00445212	-0.075162	0.0662577	0.901666	-0.0059395	-0.078862	0.066983	0.873012	0.00627207	-0.0692322	0.0817763	0.870508	-0.0125316	-0.087193	0.0621298	0.741881	-0.0261084	-0.100942	0.048725	0.493632	-0.0228005	-0.0974603	0.0518594	0.549026	-0.0183628	-0.093155	0.0564294	0.629976	-0.0203771
Leu	-0.03648	-0.112829	0.0398692	0.348572	-0.0241212	-0.103713	0.0554707	0.552078	-0.0332215	-0.110652	0.0442094	0.399925	0.0211446	-0.0465545	0.0888437	0.53998	0.0315267	-0.0405248	0.103578	0.390642	-0.00649373	-0.0791034	0.0661159	0.860687	-0.0154095	-0.0900946	0.0592757	0.685574	-0.00945448	-0.086491	0.067582	0.809683	-0.0256329	-0.102101	0.0508353	0.510722	-0.0402681	-0.116851	0.0363146	0.302313	-0.038891	-0.115607	0.0378247	0.319976	-0.0319403	-0.108552	0.044671	0.413379	-0.0344297
Val	0.0352163	-0.0375493	0.107982	0.342392	0.0525111	-0.0231271	0.128149	0.173341	0.0412152	-0.0328948	0.115325	0.275305	0.0594911	-0.00453778	0.12352	0.0685512	0.0771759	0.00947266	0.144879	0.0255245	0.043097	-0.0259397	0.112134	0.220783	0.0416748	-0.0292496	0.112599	0.249078	0.0469098	-0.0253782	0.119198	0.203095	0.0386923	-0.033854	0.111239	0.295443	0.0320408	-0.0409396	0.105021	0.389051	0.0345533	-0.0382753	0.107382	0.351967	0.0386498	-0.0342059	0.111506	0.298027	0.0377367
Phe	-0.0629097	-0.132562	0.00674227	0.0766209	-0.0543034	-0.126748	0.0181416	0.141579	-0.0612546	-0.131251	0.00874164	0.0862206	-0.015876	-0.0776389	0.045887	0.613992	-0.00320933	-0.0689864	0.0625677	0.923722	-0.0376423	-0.103892	0.0286075	0.265042	-0.0374678	-0.105784	0.0308482	0.281987	-0.0441539	-0.114057	0.025749	0.215374	-0.0509239	-0.12104	0.0191917	0.154355	-0.0639513	-0.133625	0.00572242	0.0719656	-0.0636201	-0.133338	0.00609811	0.0736317	-0.0625215	-0.132133	0.00709057	0.0782822	-0.0626389
Tyr	0.0371706	-0.0337973	0.108139	0.304197	0.0547506	-0.0191334	0.128634	0.146168	0.0391312	-0.0320558	0.110318	0.280898	0.0272262	-0.0354166	0.089869	0.393821	0.0474862	-0.0182193	0.113192	0.156389	0.0250305	-0.0421939	0.0922549	0.465053	0.0368182	-0.0323205	0.105957	0.296183	0.0455485	-0.0248584	0.115955	0.204488	0.0399681	-0.0307951	0.110731	0.267888	0.033036	-0.0382825	0.104355	0.363474	0.0355765	-0.0356924	0.106845	0.327438	0.0350261	-0.0359919	0.106044	0.333269	0.0356148
Ace	0.0321371	-0.0365293	0.100803	0.358528	0.0279867	-0.04099	0.0969635	0.426003	0.0293569	-0.0401497	0.0988634	0.407306	0.00461121	-0.056072	0.0652944	0.881461	0.0122249	-0.0514906	0.0759405	0.706546	0.0263883	-0.0386057	0.0913824	0.425692	0.0226147	-0.0446672	0.0898966	0.509574	0.0239981	-0.0441676	0.0921637	0.489718	0.0283023	-0.0401566	0.0967612	0.417301	0.0359033	-0.033138	0.104945	0.30766	0.0335274	-0.035296	0.102351	0.339229	0.0288515	-0.0399278	0.0976307	0.410512	0.0323553
AcAce	-0.00210546	-0.0727989	0.068588	0.953394	-0.00312884	-0.0738115	0.0675538	0.930778	-0.000986548	-0.0717825	0.0698094	0.978184	0.00111289	-0.061335	0.0635608	0.972102	0.00227367	-0.063226	0.0677733	0.945691	0.0062279	-0.0606744	0.0731302	0.855053	-0.000757818	-0.0697658	0.0682501	0.982807	-0.00709183	-0.0771439	0.0629602	0.842528	0.000448391	-0.0699964	0.0708931	0.990034	-0.0017777	-0.072496	0.0689406	0.960657	-0.00241679	-0.0731487	0.0683152	0.946542	-0.00610641	-0.0769659	0.064753	0.865712	-0.00236061
bOHBut	-0.0219547	-0.0916553	0.0477459	0.536548	-0.0226485	-0.0923278	0.0470309	0.523629	-0.0213036	-0.0910565	0.0484492	0.548994	0.0018829	-0.059794	0.0635598	0.952228	-0.0216897	-0.0862948	0.0429154	0.510067	-0.00665926	-0.0727486	0.05943	0.843257	-0.0135865	-0.0817619	0.0545888	0.695754	-0.0272081	-0.0962816	0.0418654	0.439621	-0.0194182	-0.088875	0.0500387	0.583301	-0.0194344	-0.0892324	0.0503636	0.584829	-0.0222756	-0.0920151	0.0474638	0.53084	-0.0226068	-0.0922619	0.0470482	0.524248	-0.021883
Crea	-0.0526605	-0.134738	0.0294167	0.208243	-0.049543	-0.131749	0.0326634	0.237157	-0.0515772	-0.133768	0.030614	0.218382	-0.0168808	-0.0899522	0.0561907	0.650313	-0.0169451	-0.0933477	0.0594576	0.663415	-0.0401735	-0.118057	0.0377099	0.311588	-0.0608	-0.140769	0.0191691	0.135982	-0.0510528	-0.132488	0.0303828	0.218832	-0.0437396	-0.125789	0.0383094	0.295674	-0.0523508	-0.135012	0.0303101	0.214164	-0.0507212	-0.133227	0.0317842	0.227883	-0.0508573	-0.132934	0.0312199	0.224228	-0.0523586
Alb	-0.016362	-0.0931105	0.0603865	0.675705	-0.0214211	-0.0985088	0.0556666	0.585582	-0.015809	-0.0926023	0.0609844	0.686243	-0.012089	-0.0797145	0.0555364	0.725745	-0.0194554	-0.0905342	0.0516233	0.591209	-0.0129742	-0.0856098	0.0596613	0.725957	-0.0187297	-0.0936815	0.0562222	0.623893	-0.0280304	-0.104291	0.0482303	0.470804	-0.0105513	-0.0871286	0.0660261	0.786868	-0.0182825	-0.0953534	0.0587883	0.641591	-0.0182369	-0.0952895	0.0588157	0.642345	-0.0171788	-0.0939	0.0595424	0.660394	-0.0149718
Gp	-0.091172	-0.160765	-0.0215788	0.0103041	-0.0848679	-0.156997	-0.012739	0.0211643	-0.0898677	-0.159735	-0.02	0.0117687	-0.030608	-0.0927211	0.031505	0.333676	-0.0320246	-0.0975812	0.033532	0.337889	-0.0488491	-0.115491	0.0177929	0.15058	-0.0636783	-0.132161	0.00480427	0.0683383	-0.0619327	-0.13311	0.00924417	0.0880215	-0.0786872	-0.148772	-0.00860206	0.0278194	-0.0928425	-0.162483	-0.0232017	0.00904176	-0.0918646	-0.161521	-0.0222079	0.00980849	-0.088352	-0.158052	-0.0186523	0.0130416	-0.0898453
[truncated: 15 more columns]

## Sheet: Search speed (60-64 y) 
	Model 1				BMI (64 y)				Lipid Medication (64 y)				Childhood cognition (15 y)				Education (26 y)				SEP (53 y)				SEP (childhood)				Smoking (20-64 y)				Exercise (60-64 y)				Alcohol consumption (36 -64 y)				Diet (60-64 y): Carbohydrates				Diet (60-64 y): Total saturated total fatty acids nutrient density				Diet (60-64 y): Total Fat nutrient density
Metabolite	beta	L95	U95	Pvalue	beta	L95	U95	Pvalue	beta	L95	U95	Pvalue	beta	L95	U95	Pvalue	beta	L95	U95	Pvalue	beta	L95	U95	Pvalue	beta	L95	U95	Pvalue	beta	L95	U95	Pvalue	beta	L95	U95	Pvalue	beta	L95	U95	Pvalue	beta	L95	U95	Pvalue	beta	L95	U95	Pvalue	beta
XXL-VLDL-P	-0.0338717	-0.104236	0.036493	0.344986	-0.0233608	-0.0960929	0.0493714	0.528558	-0.0349834	-0.105738	0.0357715	0.332065	-0.0247666	-0.0939935	0.0444604	0.482714	-0.0138244	-0.0834457	0.0557968	0.696802	-0.0209974	-0.0909526	0.0489578	0.555894	-0.0270496	-0.0970448	0.0429456	0.448319	-0.00945165	-0.0802803	0.061377	0.793427	-0.0206867	-0.0911496	0.0497761	0.564576	-0.0318758	-0.102379	0.0386276	0.37508	-0.0323243	-0.102879	0.0382309	0.368754	-0.0320569	-0.102632	0.0385178	0.372858	-0.0336062
XXL-VLDL-L	-0.0331068	-0.103446	0.0372329	0.355812	-0.0226628	-0.0953108	0.0499853	0.540477	-0.0342589	-0.105012	0.036494	0.342157	-0.0243158	-0.0935121	0.0448805	0.490523	-0.0133213	-0.0829084	0.0562659	0.70718	-0.020397	-0.0903228	0.0495289	0.567083	-0.0264754	-0.0964432	0.0434925	0.457834	-0.00894774	-0.0797267	0.0618312	0.804075	-0.0200071	-0.0904366	0.0504225	0.577255	-0.031103	-0.101581	0.0393747	0.386589	-0.0315377	-0.102072	0.0389971	0.380376	-0.0313075	-0.101853	0.0392383	0.383936	-0.0328442
XXL-VLDL-PL	-0.0268203	-0.097175	0.0435345	0.454492	-0.0166157	-0.0889843	0.0557528	0.65233	-0.0275482	-0.0981341	0.0430377	0.443839	-0.0192212	-0.0884154	0.0499729	0.585707	-0.00805922	-0.0776203	0.0615018	0.820149	-0.0175954	-0.0874186	0.0522278	0.620967	-0.0210948	-0.0911092	0.0489196	0.554398	-0.00339094	-0.0740875	0.0673056	0.92501	-0.0142329	-0.0846524	0.0561866	0.691658	-0.0239932	-0.094683	0.0466965	0.505433	-0.0243005	-0.0951253	0.0465244	0.500818	-0.0250554	-0.0956052	0.0454945	0.485919	-0.0264778
XXL-VLDL-C	-0.0155457	-0.08556	0.0544687	0.663064	-0.00695511	-0.0782141	0.0643039	0.84811	-0.0175301	-0.0887744	0.0537142	0.629227	-0.0117673	-0.0805768	0.0570423	0.73719	-0.00080468	-0.0698771	0.0682678	0.981761	-0.00512385	-0.0746682	0.0644205	0.885041	-0.0124711	-0.0820664	0.0571241	0.725112	0.00275826	-0.0672041	0.0727207	0.938332	-0.00479417	-0.0746959	0.0651076	0.892938	-0.0140882	-0.0841702	0.0559938	0.693238	-0.0142374	-0.0843883	0.0559136	0.690447	-0.0140942	-0.0842406	0.0560522	0.693381	-0.0153857
XXL-VLDL-CE	0.00661503	-0.0630082	0.0762382	0.852096	0.0122173	-0.0578459	0.0822805	0.732219	0.00497629	-0.0671629	0.0771155	0.892322	0.00737663	-0.0610323	0.0757855	0.832418	0.0168497	-0.051701	0.0854004	0.629583	0.0157069	-0.0533535	0.0847673	0.655389	0.00710772	-0.0620711	0.0762865	0.840214	0.0187183	-0.0505021	0.0879387	0.595689	0.0143585	-0.0549759	0.0836929	0.684474	0.00653529	-0.0631743	0.0762449	0.854037	0.0067822	-0.0628698	0.0764342	0.848464	0.00753136	-0.0621551	0.0772178	0.832045	0.00675173
XXL-VLDL-FC	-0.0343444	-0.10479	0.036101	0.338852	-0.0237296	-0.0966212	0.049162	0.522981	-0.0349639	-0.105581	0.035653	0.331392	-0.0273676	-0.096649	0.0419138	0.438324	-0.0159654	-0.0855971	0.0536663	0.652776	-0.0239464	-0.093935	0.0460423	0.502015	-0.0273032	-0.0974479	0.0428415	0.445049	-0.0102369	-0.0811172	0.0606434	0.776862	-0.0210414	-0.0915978	0.0495151	0.558444	-0.0317009	-0.102398	0.0389963	0.379013	-0.0321526	-0.102976	0.0386703	0.373111	-0.0324459	-0.103123	0.0382314	0.367784	-0.0341571
XXL-VLDL-TG	-0.0366812	-0.107156	0.0337937	0.307234	-0.0258953	-0.0989918	0.0472013	0.487004	-0.0375992	-0.108367	0.0331687	0.297296	-0.0266258	-0.0959821	0.0427305	0.451322	-0.0158481	-0.0856066	0.0539104	0.655747	-0.023306	-0.0933878	0.0467759	0.514075	-0.0291193	-0.0992365	0.0409979	0.415191	-0.0112591	-0.0822969	0.0597787	0.755787	-0.0231555	-0.0937628	0.0474518	0.519919	-0.034683	-0.105304	0.0359383	0.335317	-0.0351807	-0.105837	0.0354756	0.328673	-0.0348044	-0.105506	0.035897	0.334178	-0.0364162
XL-VLDL-P	-0.0535162	-0.123947	0.0169145	0.136216	-0.0434713	-0.117038	0.0300949	0.246419	-0.0534078	-0.123901	0.0170854	0.137358	-0.041437	-0.110819	0.0279445	0.241406	-0.0290615	-0.0989068	0.0407838	0.414308	-0.0396784	-0.109826	0.0304697	0.26719	-0.0412442	-0.111547	0.0290585	0.249826	-0.0260435	-0.0972991	0.0452121	0.473298	-0.0395819	-0.110218	0.0310543	0.271674	-0.0511015	-0.121738	0.0195353	0.155973	-0.0524395	-0.122982	0.0181034	0.144903	-0.0517177	-0.122384	0.0189485	0.151221	-0.0534109
XL-VLDL-L	-0.0514949	-0.121914	0.0189241	0.151554	-0.0413962	-0.114838	0.0320454	0.268866	-0.0514561	-0.121923	0.0190112	0.152142	-0.0397817	-0.10914	0.0295769	0.260551	-0.0273891	-0.0972055	0.0424274	0.441481	-0.0377406	-0.107872	0.0323903	0.291121	-0.0395838	-0.109861	0.0306936	0.269212	-0.0244255	-0.0956178	0.0467669	0.500833	-0.0376919	-0.108301	0.0329167	0.295019	-0.0490972	-0.119714	0.0215199	0.17271	-0.0503845	-0.120921	0.0201519	0.161259	-0.0496975	-0.120349	0.0209539	0.167732	-0.0513832
XL-VLDL-PL	-0.0373381	-0.107792	0.0331156	0.298513	-0.0269157	-0.0998418	0.0460104	0.468972	-0.037983	-0.108606	0.0326401	0.291409	-0.0281177	-0.0974477	0.0412123	0.426205	-0.0159014	-0.0856479	0.0538451	0.654609	-0.0244169	-0.0945032	0.0456694	0.494255	-0.0282539	-0.0985028	0.041995	0.430051	-0.0129501	-0.0838592	0.057959	0.720063	-0.0241342	-0.09476	0.0464916	0.50255	-0.0349374	-0.105621	0.0357457	0.33221	-0.0352999	-0.106097	0.0354974	0.328001	-0.035374	-0.106087	0.0353392	0.326413	-0.0370499
XL-VLDL-C	-0.0291589	-0.0993811	0.0410633	0.415259	-0.01955	-0.0915965	0.0524966	0.594419	-0.0302252	-0.100831	0.040381	0.400986	-0.0224131	-0.0914577	0.0466316	0.524167	-0.0107576	-0.0801032	0.058588	0.760813	-0.0167045	-0.0865529	0.0531439	0.638872	-0.0219437	-0.0918313	0.0479439	0.53784	-0.00711943	-0.0775812	0.0633423	0.842829	-0.0176794	-0.0878363	0.0524776	0.620973	-0.0275747	-0.0978718	0.0427224	0.44153	-0.0283172	-0.0986131	0.0419787	0.42933	-0.0275819	-0.0979623	0.0427985	0.441953	-0.029099
XL-VLDL-CE	-0.0258661	-0.0962539	0.0445217	0.470904	-0.0161945	-0.0883437	0.0559547	0.659617	-0.0264477	-0.0970131	0.0441177	0.462119	-0.0197403	-0.0889258	0.0494452	0.575578	-0.00832392	-0.0777487	0.0611009	0.813991	-0.012869	-0.0828794	0.0571414	0.718323	-0.0174161	-0.087429	0.0525968	0.625469	-0.00411258	-0.0747163	0.0664912	0.908995	-0.0151658	-0.0854053	0.0550737	0.671799	-0.0255065	-0.0959517	0.0449388	0.47745	-0.0264411	-0.0968646	0.0439823	0.461329	-0.0246324	-0.0951185	0.0458537	0.492918	-0.0259773
XL-VLDL-FC	-0.0242263	-0.0946262	0.0461735	0.49955	-0.0143837	-0.0865962	0.0578287	0.695903	-0.0254815	-0.096391	0.045428	0.480768	-0.0179169	-0.0871455	0.0513116	0.611569	-0.00612688	-0.0756759	0.0634221	0.862752	-0.0130224	-0.0829838	0.0569389	0.71492	-0.017325	-0.0874529	0.0528028	0.627841	-0.00314085	-0.0736827	0.067401	0.930374	-0.0125565	-0.0829595	0.0578465	0.726355	-0.0221125	-0.0926706	0.0484456	0.538607	-0.022056	-0.0928067	0.0486948	0.540751	-0.0224343	-0.0930358	0.0481671	0.532966	-0.0239929
XL-VLDL-TG	-0.0589144	-0.129371	0.0115426	0.101114	-0.0490946	-0.122992	0.0248027	0.19257	-0.0587071	-0.12932	0.0119054	0.103075	-0.0459181	-0.115357	0.023521	0.194645	-0.0336548	-0.103568	0.0362586	0.344978	-0.0448779	-0.11506	0.0253041	0.209765	-0.0456781	-0.116047	0.0246905	0.202958	-0.0305235	-0.101933	0.0408856	0.40168	-0.0447689	-0.115465	0.0259268	0.214206	-0.0564828	-0.127169	0.0142036	0.117155	-0.0579001	-0.12846	0.0126597	0.107627	-0.0571263	-0.127824	0.0135714	0.113104	-0.058828
L-VLDL-P	-0.0474499	-0.117965	0.0230649	0.186917	-0.0365839	-0.11044	0.0372725	0.331179	-0.0471931	-0.117875	0.023489	0.190359	-0.0323637	-0.101901	0.037174	0.361208	-0.0208944	-0.0908704	0.0490816	0.557951	-0.0323168	-0.10257	0.0379361	0.366807	-0.0354708	-0.105784	0.0348423	0.322346	-0.0191529	-0.0905345	0.0522286	0.598544	-0.035189	-0.105726	0.0353475	0.327738	-0.0457686	-0.116436	0.0248992	0.203981	-0.0468212	-0.11739	0.0237477	0.193159	-0.0457848	-0.116495	0.0249254	0.204093	-0.0473163
L-VLDL-L	-0.0472573	-0.117755	0.0232402	0.188602	-0.0364428	-0.110225	0.037339	0.332558	-0.0470126	-0.117655	0.0236303	0.191812	-0.0322346	-0.101753	0.0372836	0.362991	-0.0206838	-0.090647	0.0492794	0.561855	-0.0321793	-0.102417	0.038058	0.368743	-0.0353378	-0.105635	0.0349591	0.324051	-0.0190646	-0.0904165	0.0522873	0.600078	-0.0348517	-0.105375	0.0356716	0.332302	-0.0455244	-0.116172	0.0251235	0.206275	-0.0466341	-0.117185	0.023917	0.19483	-0.0456023	-0.116293	0.0250881	0.205773	-0.0471321
L-VLDL-PL	-0.0482326	-0.11858	0.0221147	0.178725	-0.0377882	-0.111214	0.0356373	0.312689	-0.0480926	-0.118512	0.0223268	0.180434	-0.0329622	-0.102342	0.0364181	0.35131	-0.0212318	-0.091103	0.0486394	0.551016	-0.0327097	-0.10283	0.0374107	0.360107	-0.0370257	-0.107158	0.0331068	0.30036	-0.0204536	-0.0916129	0.0507057	0.572755	-0.0353278	-0.105735	0.0350793	0.324947	-0.0463279	-0.11685	0.0241939	0.197587	-0.0474279	-0.117849	0.0229934	0.186537	-0.0466365	-0.117168	0.0238952	0.194684	-0.0481143
L-VLDL-C	-0.0383162	-0.10871	0.0320779	0.285636	-0.027903	-0.100786	0.0449796	0.45256	-0.0383051	-0.108742	0.0321322	0.28607	-0.0240648	-0.0934424	0.0453129	0.496139	-0.0129427	-0.0827463	0.056861	0.715979	-0.0261104	-0.0961962	0.0439753	0.464805	-0.0283574	-0.0985017	0.0417868	0.427675	-0.0135275	-0.084381	0.057326	0.707924	-0.0260279	-0.0963548	0.0442991	0.467749	-0.0361381	-0.106647	0.0343705	0.314676	-0.0382701	-0.108686	0.032146	0.286365	-0.0368472	-0.107383	0.0336886	0.305468	-0.0384667
L-VLDL-CE	-0.025921	-0.0964268	0.0445848	0.470707	-0.0154604	-0.0880451	0.0571244	0.67598	-0.0260324	-0.0965868	0.044522	0.469109	-0.0129555	-0.0823871	0.0564761	0.714254	-0.0016026	-0.0713952	0.06819	0.964059	-0.0135764	-0.0837317	0.0565789	0.704139	-0.0163619	-0.0865627	0.0538388	0.647422	-0.00460951	-0.0752413	0.0660223	0.898097	-0.0150798	-0.0854196	0.05526	0.67399	-0.0244208	-0.0949842	0.0461426	0.497111	-0.0267925	-0.0973523	0.0437674	0.45627	-0.0247458	-0.0953388	0.0458473	0.491588	-0.0262193
L-VLDL-FC	-0.050146	-0.120473	0.0201813	0.162003	-0.0401565	-0.113333	0.0330198	0.281714	-0.0499902	-0.1204	0.0204196	0.163802	-0.0357885	-0.105133	0.0335556	0.311325	-0.0240593	-0.0938805	0.045762	0.498975	-0.0362884	-0.10639	0.0338129	0.309867	-0.0387496	-0.108945	0.0314454	0.278861	-0.0228157	-0.0939062	0.0482748	0.528875	-0.0367116	-0.107119	0.0336963	0.306373	-0.0476221	-0.118181	0.0229366	0.185596	-0.049086	-0.119522	0.0213498	0.171707	-0.0485154	-0.119033	0.0220026	0.177241	-0.0500926
L-VLDL-TG	-0.0478736	-0.118432	0.0226845	0.183285	-0.0368406	-0.11092	0.0372386	0.329256	-0.0475982	-0.118427	0.0232306	0.187499	-0.0326713	-0.102257	0.0369144	0.356996	-0.0217146	-0.091705	0.0482757	0.542686	-0.0326888	-0.102973	0.0375956	0.361534	-0.0357415	-0.106098	0.0346148	0.318966	-0.0192807	-0.0907401	0.0521787	0.596506	-0.0361222	-0.106689	0.0344448	0.31529	-0.046325	-0.117059	0.0244088	0.198961	-0.0471527	-0.117774	0.0234683	0.190355	-0.0461715	-0.116935	0.0245916	0.200638	-0.0477108
M-VLDL-P	-0.0261698	-0.096813	0.0444733	0.467326	-0.0147026	-0.0879088	0.0585035	0.693508	-0.0259576	-0.0966921	0.0447769	0.471516	-0.0130678	-0.082647	0.0565115	0.712472	-0.00173759	-0.0716505	0.0681753	0.961101	-0.0117395	-0.0820462	0.0585672	0.743171	-0.016012	-0.0863654	0.0543414	0.655167	0.000304728	-0.0709227	0.0715322	0.993301	-0.0167204	-0.0871765	0.0537357	0.641451	-0.0254586	-0.0961681	0.0452509	0.479922	-0.025993	-0.0966646	0.0446786	0.470517	-0.0247645	-0.0955387	0.0460098	0.49237	-0.0260308
M-VLDL-L	-0.0253393	-0.0959009	0.0452223	0.481065	-0.0141015	-0.087093	0.0588899	0.704614	-0.0251999	-0.0958271	0.0454274	0.483887	-0.0126117	-0.0821003	0.056877	0.721735	-0.00116796	-0.0709948	0.0686589	0.973815	-0.0110356	-0.0812546	0.0591834	0.75778	-0.0155465	-0.0858071	0.0547141	0.664153	0.000863523	-0.0702554	0.0719825	0.98099	-0.0158592	-0.0862323	0.0545138	0.658337	-0.0246219	-0.0952471	0.0460033	0.493954	-0.0251477	-0.0957384	0.0454431	0.484567	-0.0239482	-0.0946387	0.0467424	0.506239	-0.0252018
M-VLDL-PL	-0.0242361	-0.0947384	0.0462662	0.5	-0.013132	-0.0859706	0.0597065	0.723504	-0.0241688	-0.0947221	0.0463846	0.501501	-0.0114703	-0.0809014	0.0579608	0.745802	-0.000374716	-0.0701474	0.069398	0.991591	-0.0101231	-0.0802771	0.0600309	0.777054	-0.0145896	-0.0847951	0.0556158	0.68343	0.00198907	-0.0690657	0.0730438	0.956191	-0.0145058	-0.0848258	0.0558142	0.685639	-0.0233787	-0.0939582	0.0472008	0.51574	-0.0238474	-0.0943872	0.0466925	0.507124	-0.0228296	-0.0934633	0.0478042	0.525967	-0.0240957
M-VLDL-C	-0.00935448	-0.0792381	0.0605291	0.792804	-0.00120182	-0.0721497	0.069746	0.973482	-0.0103978	-0.0807921	0.0599966	0.771933	-0.0012091	-0.0699253	0.0675071	0.972455	0.0100489	-0.0589615	0.0790594	0.775076	0.00285001	-0.0665861	0.0722861	0.935803	-0.00444113	-0.073906	0.0650237	0.900159	0.0119134	-0.0580809	0.0819077	0.738383	-0.00124968	-0.0708582	0.0683589	0.971896	-0.00890983	-0.0788286	0.0610089	0.802539	-0.00920384	-0.079117	0.0607093	0.79615	-0.00818651	-0.0781652	0.0617922	0.81843	-0.00921405
M-VLDL-CE	0.0101177	-0.0594823	0.0797177	0.775445	0.0151232	-0.0548205	0.085067	0.671363	0.00882572	-0.0627077	0.0803592	0.808695	0.0143539	-0.054031	0.0827387	0.680431	0.0236689	-0.0448979	0.0922356	0.498216	0.0198778	-0.0491821	0.0889377	0.572223	0.0105022	-0.0586388	0.0796433	0.765651	0.0251105	-0.0441874	0.0944084	0.477107	0.0153131	-0.0539064	0.0845325	0.664217	0.0100711	-0.0595818	0.079724	0.776616	0.0100817	-0.0595455	0.0797089	0.776308	0.0110351	-0.0586301	0.0807002	0.755929	0.0103001
M-VLDL-FC	-0.030656	-0.100985	0.0396731	0.392451	-0.0202608	-0.0928088	0.0522873	0.583703	-0.0305241	-0.100919	0.0398708	0.394931	-0.0182287	-0.0874886	0.0510311	0.605549	-0.00662265	-0.076255	0.0630097	0.851946	-0.0164491	-0.0864452	0.053547	0.644707	-0.0210866	-0.0911089	0.0489356	0.554595	-0.00385535	-0.074816	0.0671053	0.915092	-0.0201617	-0.0903447	0.0500214	0.572973	-0.0295683	-0.0999891	0.0408526	0.410065	-0.03023	-0.100599	0.0401391	0.399327	-0.0293404	-0.0997903	0.0411095	0.413874	-0.0305716
M-VLDL-TG	-0.0305293	-0.101504	0.0404452	0.398721	-0.0183301	-0.0924199	0.0557597	0.627351	-0.0301073	-0.101421	0.0412064	0.407505	-0.0159018	-0.0858546	0.0540509	0.655552	-0.00537822	-0.0756319	0.0648754	0.880586	-0.0156727	-0.0863365	0.0549911	0.663408	-0.0189094	-0.0896416	0.0518227	0.59988	-0.00294675	-0.0746202	0.0687267	0.935696	-0.0212655	-0.0920558	0.0495249	0.555572	-0.0297846	-0.100846	0.0412766	0.410889	-0.0303855	-0.101387	0.0406155	0.40112	-0.0290874	-0.100199	0.0420239	0.422251	-0.0303963
S-VLDL-P	-0.0225698	-0.0923079	0.0471682	0.525421	-0.0131088	-0.0844955	0.0582778	0.718596	-0.0227331	-0.0925244	0.0470582	0.522746	-0.00854995	-0.0772714	0.0601715	0.807121	0.00188732	-0.0672146	0.0709893	0.957257	-0.00635123	-0.075836	0.0631336	0.857648	-0.0139453	-0.083388	0.0554973	0.693536	0.000849416	-0.0691813	0.0708801	0.98101	-0.0129833	-0.0825036	0.056537	0.714016	-0.0217484	-0.0915594	0.0480625	0.541021	-0.0219867	-0.0917741	0.0478008	0.536462	-0.0216476	-0.0914553	0.0481602	0.542881	-0.0224889
S-VLDL-L	-0.0195127	-0.0891492	0.0501238	0.582446	-0.0105409	-0.0816064	0.0605246	0.771003	-0.0198612	-0.0895919	0.0498695	0.576245	-0.00585791	-0.0744675	0.0627517	0.866941	0.00424424	-0.0647404	0.0732289	0.903903	-0.00370908	-0.0730712	0.065653	0.916427	-0.0115686	-0.0808952	0.0577579	0.743325	0.00284002	-0.0669922	0.0726722	0.93639	-0.0102891	-0.0796921	0.059114	0.771117	-0.0187006	-0.0884089	0.0510077	0.598613	-0.0188093	-0.0885055	0.0508869	0.596427	-0.0186135	-0.0883175	0.0510906	0.600295	-0.0194149
S-VLDL-PL	-0.0197733	-0.0891368	0.0495902	0.575923	-0.0113705	-0.0819813	0.0592403	0.752009	-0.0199394	-0.0893578	0.049479	0.573025	-0.00791706	-0.0762135	0.0603794	0.820052	0.00230721	-0.0663356	0.07095	0.947411	-0.00512813	-0.0741711	0.0639149	0.884116	-0.01357	-0.0825235	0.0553835	0.699366	0.00323017	-0.0664236	0.0728839	0.927489	-0.00979124	-0.0789537	0.0593713	0.781164	-0.0182209	-0.0877147	0.0512728	0.606916	-0.018676	-0.0881408	0.0507889	0.597816	-0.0186211	-0.0880786	0.0508363	0.598852	-0.0195931
S-VLDL-C	0.00873225	-0.060788	0.0782525	0.805309	0.0126846	-0.0570459	0.0824151	0.721124	0.00739746	-0.0638751	0.07867	0.838609	0.0182973	-0.0500942	0.0866889	0.59961	0.0246837	-0.0439903	0.0933577	0.480668	0.0200318	-0.0490203	0.0890839	0.569207	0.0110031	-0.0581534	0.0801595	0.754879	0.0197341	-0.04928	0.0887482	0.57475	0.0134512	-0.0557009	0.0826033	0.702688	0.00911756	-0.0604393	0.0786745	0.797007	0.0100494	-0.0596009	0.0796997	0.777078	0.00935541	-0.0602098	0.0789206	0.791857	0.00897231
S-VLDL-CE	0.0236022	-0.046046	0.0932503	0.506111	0.0251648	-0.0444898	0.0948195	0.478418	0.023419	-0.0497289	0.0965669	0.529879	0.0305233	-0.037954	0.0990007	0.381847	0.034665	-0.0340376	0.103368	0.322254	0.0320728	-0.0370208	0.101166	0.362464	0.0233129	-0.0459877	0.0926134	0.509218	0.02766	-0.0413183	0.0966383	0.43143	0.0253192	-0.0439277	0.0945662	0.47313	0.0235637	-0.0461227	0.0932501	0.507036	0.0249432	-0.0448326	0.094719	0.483061	0.0240193	-0.0456623	0.0937009	0.498832	0.0239132
S-VLDL-FC	-0.0197524	-0.0891766	0.0496719	0.576661	-0.0125896	-0.0829073	0.057728	0.725343	-0.0202011	-0.0897505	0.0493484	0.568731	-0.00713575	-0.0755133	0.0612418	0.837739	0.00192831	-0.0667964	0.070653	0.95609	-0.00514733	-0.0742603	0.0639656	0.883802	-0.013729	-0.0827799	0.055322	0.696427	0.0016937	-0.0678465	0.0712339	0.96188	-0.0106483	-0.0798481	0.0585515	0.762686	-0.0187566	-0.0883006	0.0507874	0.596654	-0.0185615	-0.0881059	0.0509829	0.60048	-0.0188188	-0.088315	0.0506774	0.595185	-0.0196407
S-VLDL-TG	-0.0313112	-0.101652	0.0390293	0.382495	-0.0203342	-0.0931931	0.0525247	0.583951	-0.0309038	-0.101538	0.0397303	0.390687	-0.0174115	-0.0867274	0.0519045	0.622092	-0.00569828	-0.0753696	0.063973	0.87249	-0.014127	-0.0842577	0.0560038	0.692639	-0.0209427	-0.0910041	0.0491186	0.55752	-0.00330113	-0.0744084	0.0678061	0.927411	-0.020683	-0.0908553	0.0494893	0.563036	-0.0304914	-0.100912	0.0399292	0.395609	-0.0312647	-0.101629	0.0391001	0.383366	-0.0302286	-0.100654	0.0401972	0.399727	-0.0312699
XS-VLDL-P	0.0102009	-0.060122	0.0805238	0.775912	0.0104754	-0.0598167	0.0807675	0.769954	0.00874348	-0.0643805	0.0818675	0.814491	0.010509	-0.0585771	0.079595	0.765325	0.0162612	-0.0531169	0.0856393	0.645574	0.0137536	-0.0558728	0.08338	0.698299	0.00834805	-0.0614667	0.0781628	0.814484	0.0192314	-0.0505008	0.0889636	0.588404	0.0137269	-0.056242	0.0836957	0.70026	0.0111671	-0.0592025	0.0815367	0.755495	0.0120303	-0.0585004	0.082561	0.737847	0.0103414	-0.0600068	0.0806896	0.77299	0.0102224
XS-VLDL-L	0.0162391	-0.0542418	0.0867199	0.651192	0.0153806	-0.0550798	0.085841	0.668409	0.0152842	-0.0585422	0.0891105	0.684563	0.0153354	-0.0539086	0.0845793	0.66387	0.020005	-0.0495062	0.0895162	0.572276	0.0180376	-0.0517352	0.0878104	0.611965	0.0133072	-0.0566679	0.0832824	0.709022	0.0225153	-0.0473051	0.0923357	0.526908	0.0183665	-0.0517491	0.0884821	0.607258	0.0170532	-0.0534662	0.0875725	0.635136	0.0181592	-0.0525397	0.088858	0.614264	0.0163034	-0.0542015	0.0868083	0.650014	0.0162907
XS-VLDL-PL	0.0219301	-0.0494397	0.0932999	0.546566	0.0176929	-0.0539419	0.0893277	0.62793	0.0221085	-0.0549814	0.0991983	0.573621	0.0181226	-0.0520081	0.0882534	0.612115	0.0208046	-0.0496154	0.0912247	0.562122	0.0207133	-0.0499538	0.0913803	0.565202	0.0149403	-0.0559544	0.0858351	0.67922	0.0265901	-0.0440944	0.0972746	0.460469	0.0221225	-0.0488643	0.0931093	0.54088	0.022987	-0.0484559	0.0944299	0.527832	0.0248078	-0.046977	0.0965926	0.49773	0.0220365	-0.049358	0.0934309	0.544761	0.0220986
XS-VLDL-C	0.0265712	-0.0442634	0.0974059	0.461739	0.0232516	-0.0477374	0.0942407	0.520442	0.0269701	-0.048187	0.102127	0.481382	0.0214464	-0.0481781	0.0910709	0.54558	0.0237484	-0.0460078	0.0935046	0.50414	0.0240097	-0.0461305	0.0941499	0.50181	0.0219115	-0.0484262	0.0922493	0.541038	0.0221179	-0.0480438	0.0922796	0.536216	0.0244331	-0.0460604	0.0949267	0.496468	0.0272134	-0.0436851	0.0981119	0.451395	0.0280012	-0.042962	0.0989644	0.438826	0.0262967	-0.0445622	0.0971557	0.466529	0.0266561
XS-VLDL-CE	0.026166	-0.0446233	0.0969553	0.468311	0.0233385	-0.0475528	0.0942299	0.518309	0.0266812	-0.0488246	0.102187	0.488104	0.0208649	-0.0487199	0.0904497	0.556299	0.023488	-0.0462037	0.0931797	0.508434	0.0232542	-0.0468371	0.0933455	0.515066	0.0219699	-0.048331	0.0922708	0.539749	0.0192022	-0.0509689	0.0893733	0.591302	0.0234439	-0.0469952	0.093883	0.513733	0.0263877	-0.0445127	0.097288	0.46525	0.02714	-0.0437243	0.0980042	0.452399	0.0258322	-0.0449828	0.0966471	0.474163	0.0262325
XS-VLDL-FC	0.0313483	-0.0394761	0.102173	0.385192	0.0267662	-0.044399	0.0979313	0.460549	0.0319639	-0.0424931	0.106421	0.399655	0.0273644	-0.0422356	0.0969643	0.440476	0.0280839	-0.0416957	0.0978635	0.429745	0.0274376	-0.0427309	0.0976061	0.442967	0.0254283	-0.0449042	0.0957608	0.478095	0.0313832	-0.0387309	0.101497	0.379866	0.029586	-0.0409106	0.100083	0.410288	0.0319401	-0.0389165	0.102797	0.376503	0.0338788	-0.0372596	0.105017	0.350153	0.0312583	-0.0395891	0.102106	0.38671	0.031534
XS-VLDL-TG	-0.0355125	-0.104798	0.0337726	0.314658	-0.027252	-0.0979609	0.0434569	0.449542	-0.0352556	-0.104652	0.0341405	0.318943	-0.0263802	-0.0945535	0.041793	0.447724	-0.0148133	-0.0833728	0.0537463	0.671585	-0.0199983	-0.0889682	0.0489716	0.569393	-0.0287112	-0.0976262	0.0402039	0.413709	-0.0078063	-0.0778733	0.0622607	0.826938	-0.0225476	-0.091834	0.0467389	0.523135	-0.0335439	-0.103029	0.0359414	0.343609	-0.0347167	-0.104068	0.034635	0.326082	-0.0347674	-0.104106	0.0345713	0.325286	-0.0357485
IDL-P	0.0323359	-0.0391753	0.103847	0.375016	0.0256667	-0.0466307	0.0979641	0.486077	0.0370607	-0.0444475	0.118569	0.372374	0.026758	-0.04354	0.0970559	0.455175	0.0266548	-0.0439528	0.0972624	0.458889	0.0306834	-0.0401297	0.101496	0.395267	0.0223374	-0.04887	0.0935448	0.538216	0.03251	-0.0383113	0.103331	0.367812	0.0302253	-0.0408782	0.101329	0.404284	0.033498	-0.0380796	0.105076	0.358549	0.0358396	-0.0362156	0.107895	0.329179	0.0331349	-0.0384302	0.1047	0.363697	0.0328277
IDL-L	0.0221839	-0.0494691	0.0938369	0.543533	0.0155071	-0.056872	0.0878862	0.674187	0.0233179	-0.0568621	0.103498	0.568248	0.0171281	-0.053297	0.0875533	0.633197	0.0168092	-0.0538547	0.0874731	0.640667	0.0212071	-0.0497528	0.092167	0.557599	0.0137252	-0.0575792	0.0850296	0.705642	0.021398	-0.0495479	0.0923439	0.553982	0.020816	-0.050414	0.092046	0.566364	0.0236949	-0.0480287	0.0954185	0.51685	0.0252632	-0.0468589	0.0973853	0.491905	0.0230584	-0.0486551	0.0947719	0.528114	0.0227058
IDL-PL	0.0199	-0.0518385	0.0916385	0.586235	0.0128491	-0.0596916	0.0853897	0.728157	0.0205776	-0.0601075	0.101263	0.61677	0.0159054	-0.0545933	0.0864041	0.657979	0.0145414	-0.0562214	0.0853042	0.686775	0.0191752	-0.0518767	0.0902271	0.596424	0.0116757	-0.0597374	0.0830887	0.74834	0.018512	-0.0525308	0.0895548	0.609139	0.0187685	-0.0525435	0.0900805	0.605554	0.0215948	-0.0502305	0.0934201	0.555235	0.0231656	-0.0490993	0.0954304	0.529358	0.0207959	-0.0510048	0.0925966	0.569825	0.020457
IDL-C	0.0288364	-0.0426527	0.100326	0.428714	0.0214853	-0.0509536	0.0939243	0.560585	0.0322325	-0.0487772	0.113242	0.435013	0.0229811	-0.0472984	0.0932607	0.521132	0.0216239	-0.048863	0.0921107	0.547212	0.025957	-0.0448558	0.0967698	0.472015	0.0194875	-0.0517118	0.0906867	0.591226	0.0250437	-0.0457742	0.0958616	0.487773	0.0256176	-0.0454656	0.0967007	0.479503	0.029929	-0.041607	0.101465	0.411742	0.0319063	-0.0400317	0.103844	0.384219	0.029711	-0.0418381	0.10126	0.415241	0.029479
IDL-CE	0.0281467	-0.0431525	0.0994458	0.438617	0.0214218	-0.0506541	0.0934977	0.559776	0.0313445	-0.0494265	0.112116	0.446426	0.0229608	-0.0471243	0.0930458	0.520346	0.0219485	-0.0483385	0.0922355	0.540065	0.0256461	-0.0449749	0.0962672	0.476141	0.0192533	-0.0517625	0.090269	0.594742	0.0248619	-0.0457571	0.0954809	0.489716	0.0250486	-0.0458371	0.0959343	0.488104	0.0291187	-0.0422236	0.100461	0.423256	0.0311272	-0.0406033	0.102858	0.394567	0.0291355	-0.0422338	0.100505	0.423165	0.0288179
IDL-FC	0.0298987	-0.0420203	0.101818	0.414709	0.0211722	-0.0521438	0.0944882	0.570963	0.0333364	-0.0477748	0.114448	0.420037	0.0225251	-0.0481969	0.0932471	0.532011	0.0203512	-0.0505824	0.0912848	0.573464	0.0261669	-0.0450819	0.0974157	0.471166	0.0196092	-0.052001	0.0912194	0.591051	0.0249441	-0.0463316	0.0962199	0.492296	0.0264587	-0.0450781	0.0979955	0.468033	0.0312623	-0.0407141	0.103239	0.394136	0.0331137	-0.0392809	0.105508	0.369523	0.0304797	-0.041478	0.102437	0.405956	0.0304552
IDL-TG	-0.0276297	-0.0984372	0.0431779	0.443923	-0.0243754	-0.0953333	0.0465825	0.500304	-0.0284858	-0.0995908	0.0426191	0.431867	-0.0276168	-0.097173	0.0419394	0.435984	-0.0179672	-0.0878136	0.0518792	0.61373	-0.015606	-0.0859102	0.0546982	0.663143	-0.0264905	-0.0968511	0.0438702	0.460091	-0.00564171	-0.0766627	0.0653793	0.876124	-0.0162102	-0.0869441	0.0545237	0.652934	-0.024544	-0.0956355	0.0465474	0.498151	-0.0260996	-0.0970769	0.0448776	0.470616	-0.027161	-0.0980033	0.0436812	0.451909	-0.0280174
L-LDL-P	0.031315	-0.039656	0.102286	0.386677	0.0248727	-0.0468253	0.0965708	0.496085	0.0362774	-0.0453542	0.117909	0.38328	0.028159	-0.0415841	0.0979021	0.428272	0.0276347	-0.0424361	0.0977054	0.439063	0.0318989	-0.0383835	0.102181	0.373234	0.0225625	-0.0481406	0.0932656	0.531218	0.0324956	-0.0377964	0.102787	0.364431	0.0291007	-0.0414642	0.0996655	0.418455	0.0328861	-0.0382096	0.103982	0.364155	0.0356628	-0.0360955	0.107421	0.329573	0.0324281	-0.0386235	0.10348	0.370574	0.0320573
L-LDL-L	0.0336403	-0.0373019	0.104583	0.352225	0.0269332	-0.0448217	0.0986882	0.46146	0.0396296	-0.0423266	0.121586	0.342814	0.0302363	-0.039482	0.0999546	0.394843	0.0292609	-0.0407761	0.0992979	0.412395	0.0336722	-0.0365844	0.103929	0.347089	0.024601	-0.0460883	0.0952902	0.494711	0.0338517	-0.0364156	0.104119	0.3446	0.0308856	-0.0396594	0.101431	0.390368	0.0351336	-0.0359224	0.10619	0.332047	0.037976	-0.0337361	0.109688	0.29888	0.0347151	-0.0363036	0.105734	0.337582	0.0344056
L-LDL-PL	0.0218039	-0.0494499	0.0930577	0.548227	0.0156849	-0.0561689	0.0875387	0.668405	0.023038	-0.0572009	0.103277	0.573182	0.0200277	-0.0499804	0.0900359	0.574571	0.018656	-0.0515909	0.0889028	0.602286	0.0221248	-0.0484629	0.0927125	0.538551	0.0144858	-0.0565097	0.0854814	0.688876	0.0218805	-0.0486729	0.0924338	0.542849	0.0202392	-0.0505795	0.0910578	0.574957	0.0237323	-0.0476541	0.0951187	0.514209	0.0258055	-0.0461888	0.0977999	0.481883	0.0230194	-0.0483284	0.0943673	0.526701	0.0225984
L-LDL-C	0.0275853	-0.0432928	0.0984634	0.445108	0.0210287	-0.0505856	0.0926431	0.564504	0.0306685	-0.0496509	0.110988	0.453761	0.0256113	-0.0440311	0.0952536	0.470572	0.0235286	-0.0463557	0.0934129	0.508871	0.0284486	-0.0417689	0.098666	0.426675	0.0200972	-0.0505083	0.0907026	0.576492	0.0265606	-0.0436267	0.0967479	0.457798	0.0252594	-0.0452047	0.0957236	0.481842	0.0290868	-0.0418782	0.100052	0.421304	0.0313164	-0.0401913	0.102824	0.390227	0.0287506	-0.0422141	0.0997154	0.426689	0.028422
L-LDL-CE	0.0396993	-0.0308821	0.110281	0.269886	0.033183	-0.038206	0.104572	0.36182	0.0482894	-0.0338136	0.130392	0.248629	0.036682	-0.0326809	0.106045	0.299538	0.0352476	-0.0344254	0.104921	0.320978	0.0392877	-0.0306037	0.109179	0.27017	0.0305743	-0.0397749	0.100923	0.393845	0.0389717	-0.0309463	0.10889	0.274222	0.0359796	-0.0342233	0.106183	0.314701	0.0409539	-0.0297288	0.111637	0.255732	0.0440511	-0.0272733	0.115376	0.225733	0.0407374	-0.0299165	0.111391	0.258059	0.0405485
L-LDL-FC	0.0288611	-0.0424892	0.100211	0.427422	0.0206045	-0.0519799	0.0931889	0.577528	0.0324516	-0.0486939	0.113597	0.43267	0.0249335	-0.0451876	0.0950546	0.485387	0.0215032	-0.0488285	0.0918348	0.54857	0.0278922	-0.0428007	0.0985851	0.438863	0.0201187	-0.0509653	0.0912027	0.578654	0.0247262	-0.0459783	0.0954307	0.492612	0.0256593	-0.045298	0.0966165	0.478008	0.0303224	-0.0410956	0.10174	0.40485	0.0324007	-0.039516	0.104317	0.376758	0.0298058	-0.0416087	0.10122	0.412876	0.0296204
L-LDL-TG	-0.0359366	-0.107677	0.0358033	0.325754	-0.0357816	-0.107488	0.0359243	0.327614	-0.0390903	-0.112357	0.0341767	0.295275	-0.0364217	-0.106883	0.0340396	0.310573	-0.0284276	-0.0992574	0.0424022	0.431023	-0.024887	-0.0961328	0.0463587	0.493105	-0.0376681	-0.108888	0.0335515	0.299482	-0.0144575	-0.0863398	0.0574249	0.693089	-0.0260445	-0.0976133	0.0455243	0.475223	-0.0332092	-0.105317	0.038899	0.366246	-0.0333594	-0.1056	0.0388816	0.364966	-0.0347982	-0.106631	0.037035	0.341931	-0.0360564
M-LDL-P	0.0304866	-0.0400767	0.10105	0.39664	0.0247204	-0.0464083	0.0958492	0.495297	0.0345898	-0.0456482	0.114828	0.397685	0.0293914	-0.0399368	0.0987196	0.405548	0.0290444	-0.0405995	0.0986883	0.413235	0.0328261	-0.0370626	0.102715	0.356811	0.0233337	-0.046948	0.0936154	0.514772	0.0334854	-0.0364051	0.103376	0.347253	0.0282638	-0.0418979	0.0984255	0.429318	0.032296	-0.0384513	0.103043	0.370472	0.0352579	-0.0362324	0.106748	0.333283	0.0317795	-0.0388829	0.102442	0.377599	0.031392
M-LDL-L	0.0326973	-0.0378277	0.103222	0.363052	0.0267319	-0.0444147	0.0978785	0.461006	0.0375825	-0.0427964	0.117961	0.358991	0.0314092	-0.0378829	0.100701	0.373847	0.0306878	-0.0389094	0.100285	0.387	0.0345282	-0.0353227	0.104379	0.332179	0.025376	-0.0448786	0.0956306	0.478512	0.0349495	-0.0349005	0.104799	0.326311	0.0299906	-0.0401402	0.100121	0.401472	0.0344425	-0.0362536	0.105139	0.339189	0.0374686	-0.0339669	0.108904	0.30351	0.0339786	-0.0366437	0.104601	0.345228	0.0336347
M-LDL-PL	0.0229707	-0.0478368	0.0937781	0.524433	0.0185434	-0.052556	0.0896429	0.608818	0.0244164	-0.0550093	0.103842	0.546387	0.0232266	-0.0463373	0.0927905	0.51239	0.0238154	-0.0460221	0.0936529	0.503435	0.0255513	-0.0445956	0.0956982	0.474802	0.0167569	-0.0538142	0.0873281	0.641266	0.0275648	-0.0425729	0.0977025	0.440657	0.0211983	-0.0491725	0.0915691	0.554471	0.0251444	-0.0458848	0.0961736	0.487323	0.0280126	-0.0438811	0.0999063	0.444585	0.0246533	-0.0463055	0.0956121	0.495438	0.0239917
M-LDL-C	0.0307639	-0.0396833	0.101211	0.391582	0.0248574	-0.0461907	0.0959055	0.492422	0.0341091	-0.0447142	0.112933	0.395895	0.0309108	-0.0382982	0.10012	0.380901	0.0280179	-0.0414208	0.0974566	0.42857	0.0330404	-0.0367689	0.10285	0.353134	0.0245303	-0.0456388	0.0946995	0.492763	0.0311235	-0.0386304	0.100877	0.38137	0.0282169	-0.0418265	0.0982603	0.429306	0.0323289	-0.0382337	0.102892	0.368735	0.0347858	-0.0363605	0.105932	0.337465	0.0319865	-0.0385531	0.102526	0.373671	0.0317227
M-LDL-CE	0.030402	-0.0400017	0.100806	0.396884	0.0247955	-0.0461412	0.0957321	0.492821	0.0335989	-0.045082	0.11228	0.402146	0.0307551	-0.0384115	0.0999217	0.383012	0.0281348	-0.0412729	0.0975424	0.426441	0.0329979	-0.0367678	0.102764	0.353453	0.0244064	-0.0457061	0.094519	0.494602	0.0308775	-0.0388316	0.100587	0.384837	0.028173	-0.0418243	0.0981702	0.429721	0.0318952	-0.038624	0.102414	0.374897	0.0342981	-0.0367716	0.105368	0.343759	0.0315231	-0.0389633	0.10201	0.380271	0.0313129
M-LDL-FC	0.038991	-0.0315506	0.109533	0.278247	0.0317379	-0.0398356	0.103311	0.384321	0.0458209	-0.0346506	0.126292	0.264022	0.0365612	-0.0327543	0.105877	0.300801	0.033812	-0.0357316	0.103355	0.340173	0.0386899	-0.0312032	0.108583	0.277533	0.0309527	-0.0393843	0.10129	0.387938	0.0386762	-0.0312008	0.108553	0.277593	0.0341476	-0.0360393	0.104334	0.339851	0.0407031	-0.0299624	0.111369	0.258536	0.0439499	-0.02751	0.11541	0.227681	0.0406089	-0.0300656	0.111283	0.2597	0.0401722
M-LDL-TG	-0.035548	-0.107056	0.0359597	0.329443	-0.0351034	-0.106581	0.0363739	0.335319	-0.0382069	-0.110953	0.0345392	0.302868	-0.033977	-0.104223	0.0362687	0.342672	-0.0271952	-0.0977887	0.0433983	0.449746	-0.0216708	-0.0928345	0.0494929	0.550163	-0.035604	-0.10663	0.0354222	0.325413	-0.0135072	-0.085236	0.0582217	0.711742	-0.0233799	-0.0948248	0.048065	0.520816	-0.0315636	-0.103706	0.0405787	0.390686	-0.032509	-0.104735	0.0397165	0.377209	-0.0341902	-0.105822	0.0374416	0.349075	-0.0354602
S-LDL-P	0.0296069	-0.0409632	0.100177	0.410446	0.0236329	-0.0475461	0.094812	0.514751	0.0332473	-0.0466663	0.113161	0.414358	0.027932	-0.0414043	0.0972683	0.429307	0.0277385	-0.0418891	0.0973662	0.434435	0.0313281	-0.038569	0.101225	0.379225	0.0223058	-0.0479957	0.0926072	0.533574	0.0332029	-0.0366945	0.1031	0.351381	0.0270458	-0.0431235	0.0972152	0.449511	0.0316448	-0.0391652	0.102455	0.380616	0.0350348	-0.036687	0.106756	0.33791	0.0311234	-0.039571	0.101818	0.387735	0.0307116
S-LDL-L	0.032412	-0.0381122	0.102936	0.367247	0.0261523	-0.0450646	0.0973692	0.471217	0.0370166	-0.0430857	0.117119	0.364616	0.0303926	-0.0389015	0.0996867	0.389516	0.0297904	-0.0397848	0.0993655	0.400881	0.0334809	-0.0363723	0.103334	0.34706	0.0248764	-0.0453901	0.095143	0.487286	0.0350662	-0.0347811	0.104913	0.32468	0.0292509	-0.0408848	0.0993867	0.413212	0.0343856	-0.0363602	0.105131	0.340325	0.0378579	-0.0337955	0.109511	0.299988	0.0339084	-0.0367364	0.104553	0.346378	0.033556
S-LDL-PL	0.0290488	-0.0417799	0.0998774	0.42102	0.0236022	-0.0477153	0.0949197	0.516114	0.0316368	-0.0470901	0.110364	0.430446	0.0263602	-0.0432325	0.0959528	0.457378	0.0265609	-0.0432319	0.0963537	0.455255	0.027736	-0.0424091	0.0978811	0.437872	0.0213854	-0.0492611	0.0920319	0.552537	0.0345115	-0.0356699	0.104693	0.334694	0.0257643	-0.0446468	0.0961755	0.472796	0.0320166	-0.0392098	0.103243	0.377844	0.035833	-0.0366552	0.108321	0.332163	0.0312694	-0.0397869	0.102326	0.387938	0.030477
S-LDL-C	0.0306536	-0.0398073	0.101115	0.393373	0.0241837	-0.0470156	0.0953831	0.505125	0.0340518	-0.0449057	0.113009	0.397491	0.0307413	-0.0384821	0.0999647	0.383616	0.0273446	-0.0420913	0.0967806	0.439727	0.0325749	-0.037263	0.102413	0.360151	0.0242911	-0.0458917	0.0944738	0.497074	0.0304975	-0.0392709	0.100266	0.391113	0.0274173	-0.0426565	0.0974911	0.44269	0.0322263	-0.0383584	0.102811	0.370406	0.0350079	-0.0362485	0.106264	0.335138	0.0318982	-0.0386564	0.102453	0.375092	0.031732
S-LDL-CE	0.0288106	-0.0416737	0.0992949	0.422579	0.0225992	-0.0485482	0.0937465	0.533123	0.0317352	-0.047246	0.110716	0.4305	0.0294105	-0.0398365	0.0986575	0.404693	0.0260504	-0.0434171	0.095518	0.461875	0.0313646	-0.0384986	0.101228	0.378439	0.022715	-0.047479	0.0929089	0.525462	0.0283751	-0.0414158	0.098166	0.425053	0.0260002	-0.0440905	0.0960909	0.466725	0.0302253	-0.0403729	0.100823	0.40093	0.0328927	-0.0383181	0.104103	0.364834	0.0298647	-0.0406951	0.100425	0.406316	0.029802
S-LDL-FC	0.0448254	-0.0254095	0.11506	0.210645	0.0374541	-0.0339358	0.108844	0.303391	0.0525873	-0.0267776	0.131952	0.19375	0.0406779	-0.02835	0.109706	0.247713	0.0387998	-0.030425	0.108025	0.271566	0.0426934	-0.0269129	0.1123	0.228947	0.0367295	-0.0332846	0.106744	0.303425	0.0455372	-0.0240333	0.115108	0.199215	0.0392072	-0.030704	0.109118	0.271289	0.0469236	-0.0234878	0.117335	0.191196	0.050806	-0.0206043	0.122216	0.162927	0.0468751	-0.0235461	0.117296	0.191716	0.0463465
S-LDL-TG	-0.050189	-0.120416	0.020038	0.161047	-0.0462564	-0.116762	0.0242491	0.198176	-0.0527177	-0.123863	0.0184279	0.146196	-0.0437648	-0.112809	0.0252792	0.213769	-0.033879	-0.103461	0.0357035	0.339487	-0.0335728	-0.103584	0.0364385	0.346828	-0.0480916	-0.117825	0.0216418	0.176196	-0.0229784	-0.09396	0.0480032	0.525306	-0.0375034	-0.107711	0.0327047	0.294694	-0.0478506	-0.118712	0.0230112	0.185376	-0.0474311	-0.118411	0.0235491	0.189994	-0.0484434	-0.118889	0.0220026	0.177442	-0.0500176
XL-HDL-P	0.0208536	-0.0548112	0.0965184	0.588655	-0.000275292	-0.0833661	0.0828155	0.994813	0.0202093	-0.0590963	0.0995149	0.617058	-0.00258248	-0.0774368	0.0722718	0.946023	-0.00870197	-0.0836668	0.0662629	0.81981	0.00613588	-0.0690565	0.0813283	0.872776	-0.0003034	-0.0762435	0.0756367	0.993744	0.00284879	-0.0725983	0.0782959	0.940933	0.0093803	-0.0661056	0.0848662	0.807347	0.0209857	-0.0548126	0.096784	0.586954	0.0223957	-0.0533944	0.0981857	0.562044	0.0209537	-0.0547336	0.096641	0.586978	0.0215036
XL-HDL-L	0.0215586	-0.0540449	0.0971622	0.575808	0.000605988	-0.0824127	0.0836247	0.988571	0.0209896	-0.0582699	0.100249	0.603321	-0.00163847	-0.0764233	0.0731463	0.965707	-0.00795243	-0.0828563	0.0669515	0.834964	0.0068283	-0.0683081	0.0819647	0.858459	0.000664704	-0.0751956	0.076525	0.986281	0.0036362	-0.0717473	0.0790197	0.924587	0.00987852	-0.0655579	0.0853149	0.797202	0.0216926	-0.0540477	0.0974329	0.574129	0.0231154	-0.0526153	0.0988461	0.549235	0.0216823	-0.0539441	0.0973086	0.573736	0.0222277
XL-HDL-PL	0.0177857	-0.0585941	0.0941656	0.647727	-0.00506942	-0.0894884	0.0793495	0.906194	0.0168658	-0.0637149	0.0974466	0.681287	-0.00816864	-0.0838162	0.0674789	0.832186	-0.0142191	-0.0900166	0.0615785	0.712791	0.00207057	-0.0737836	0.0779247	0.957281	-0.00367355	-0.0802902	0.0729431	0.925038	-0.00340268	-0.0797966	0.0729913	0.930348	0.00631737	-0.0698621	0.0824968	0.870729	0.0171805	-0.0592855	0.0936465	0.6593	0.0194319	-0.0570875	0.0959513	0.618275	0.0177741	-0.0586312	0.0941794	0.648049	0.0183028
XL-HDL-C	0.028133	-0.0470639	0.10333	0.462923	0.00989431	-0.0717628	0.0915514	0.812057	0.0282774	-0.0506763	0.107231	0.482235	0.00778864	-0.0664922	0.0820695	0.836979	0.000773105	-0.0736288	0.075175	0.983732	0.0155494	-0.0591914	0.0902902	0.683098	0.00989277	-0.0653813	0.0851669	0.796486	0.0127252	-0.0621357	0.0875862	0.73871	0.0161277	-0.0589406	0.0911959	0.673338	0.0282542	-0.0470949	0.103603	0.461904	0.0299321	-0.0454253	0.105289	0.435801	0.0287532	-0.0464822	0.103989	0.453355	0.0290089
XL-HDL-CE	0.028927	-0.0463972	0.104251	0.451164	0.0115628	-0.0696658	0.0927915	0.779989	0.0290982	-0.0498553	0.108052	0.469615	0.00951101	-0.0648614	0.0838834	0.801853	0.00280705	-0.0716612	0.0772753	0.941034	0.0176848	-0.0571808	0.0925504	0.64299	0.0114078	-0.0639447	0.0867604	0.766404	0.0141176	-0.0608419	0.0890771	0.711702	0.0175446	-0.0576321	0.0927212	0.646994	0.0289806	-0.0464772	0.104438	0.451127	0.0308865	-0.0446222	0.106395	0.422245	0.0296689	-0.0457011	0.105039	0.439922	0.0298272
XL-HDL-FC	0.0256074	-0.049348	0.100563	0.502657	0.00550847	-0.076955	0.0879719	0.89571	0.0255336	-0.0532884	0.104356	0.525033	0.00355589	-0.0705496	0.0776613	0.92498	-0.00403858	-0.0783218	0.0702447	0.915036	0.0101676	-0.064356	0.0846911	0.788908	0.00609482	-0.0690257	0.0812154	0.8735	0.00915662	-0.0655118	0.083825	0.809832	0.0124207	-0.0624526	0.087294	0.744783	0.0258794	-0.0492713	0.10103	0.499246	0.0269892	-0.0480718	0.10205	0.48051	0.025928	-0.0490524	0.100908	0.497468	0.0263998
XL-HDL-TG	0.0283598	-0.04323	0.0999496	0.437026	0.0191847	-0.0539494	0.0923189	0.606743	0.0289107	-0.0470361	0.104858	0.455135	0.00900801	-0.0617256	0.0797416	0.802661	0.0122284	-0.0582489	0.0827057	0.733499	0.0280036	-0.0430214	0.0990287	0.439183	0.00874578	-0.062977	0.0804686	0.810884	0.0329252	-0.0380307	0.103881	0.36264	0.0274173	-0.0438089	0.0986435	0.450104	0.0277381	-0.043988	0.0994641	0.448001	0.0286193	-0.042997	0.100236	0.433013	0.0308025	-0.0410456	0.102651	0.400287	0.0289137
L-HDL-P	0.00494892	-0.0713508	0.0812486	0.898718	-0.0187427	-0.102006	0.0645203	0.658703	0.00337944	-0.0745772	0.0813361	0.932207	-0.0200676	-0.0955723	0.055437	0.602009	-0.0262906	-0.101923	0.0493422	0.495216	-0.016289	-0.09226	0.0596821	0.673952	-0.0183993	-0.0951331	0.0583345	0.637993	-0.0163818	-0.0926526	0.0598889	0.673415	-0.00370273	-0.079674	0.0722685	0.923804	0.00723648	-0.0692071	0.0836801	0.85263	0.00899485	-0.0680774	0.0860671	0.818855	0.00467799	-0.0716411	0.0809971	0.904259	0.00538141
L-HDL-L	-0.00531847	-0.0817391	0.0711021	0.891371	-0.030611	-0.113816	0.0525944	0.470401	-0.00736907	-0.0855257	0.0707876	0.853213	-0.0324078	-0.108083	0.0432677	0.400802	-0.0396416	-0.115464	0.0361804	0.305066	-0.0261273	-0.102173	0.0499189	0.500236	-0.0274282	-0.104172	0.0493154	0.48315	-0.0306184	-0.107345	0.0461082	0.433655	-0.0143485	-0.0904408	0.0617438	0.711366	-0.00393311	-0.0805005	0.0726343	0.919707	-0.00100284	-0.0783745	0.0763689	0.979708	-0.00554985	-0.0819902	0.0708905	0.886706	-0.00494508
L-HDL-PL	-0.00734801	-0.0842937	0.0695977	0.85135	-0.0317494	-0.114913	0.051414	0.453833	-0.00978845	-0.0888578	0.0692809	0.808062	-0.0321872	-0.108283	0.0439086	0.406615	-0.0396099	-0.115813	0.0365931	0.307875	-0.0280616	-0.104612	0.0484889	0.471992	-0.0293012	-0.106564	0.0479613	0.456826	-0.0318392	-0.109015	0.0453366	0.418273	-0.0154474	-0.0920307	0.0611358	0.692249	-0.00532384	-0.0825661	0.0719185	0.892412	-0.00226742	-0.0805557	0.0760209	0.954677	-0.0076562	-0.0846219	0.0693096	0.845233	-0.0069549
L-HDL-C	-0.000138636	-0.0755459	0.0752686	0.997121	-0.0248821	-0.107347	0.0575833	0.553829	-0.00158978	-0.0781639	0.0749843	0.967502	-0.0274338	-0.102136	0.0472683	0.471189	-0.0345178	-0.109438	0.0404018	0.366054	-0.0214016	-0.0964951	0.0536918	0.576011	-0.0212333	-0.0969155	0.054449	0.581971	-0.0246602	-0.100318	0.0509972	0.522467	-0.0100497	-0.0851741	0.0650746	0.792929	0.000854464	-0.0746262	0.0763352	0.982277	0.00346321	-0.0725866	0.079513	0.928793	-0.000411225	-0.0758406	0.0750182	0.991464	0.00019458
L-HDL-CE	-0.00101856	-0.076394	0.0743569	0.978845	-0.0253108	-0.107455	0.056833	0.545453	-0.00242182	-0.0788574	0.0740138	0.950423	-0.0282651	-0.102932	0.0464013	0.457647	-0.0351034	-0.109986	0.0397795	0.357747	-0.0223815	-0.0974528	0.0526899	0.558554	-0.0220664	-0.0977167	0.0535838	0.567087	-0.025436	-0.101045	0.0501727	0.509199	-0.0105835	-0.0856641	0.0644971	0.782078	3.1496e-05	-0.0754153	0.0754783	0.999346	0.00252991	-0.073474	0.0785338	0.947919	-0.00131079	-0.0767087	0.0740871	0.972785	-0.000698855
L-HDL-FC	0.0131545	-0.0622749	0.0885839	0.732191	-0.0112449	-0.095098	0.0726083	0.792434	0.0119755	-0.0650976	0.0890486	0.760442	-0.0130721	-0.0877874	0.0616432	0.731357	-0.0202355	-0.0951738	0.0547028	0.596217	-0.00855034	-0.083707	0.0666063	0.823341	-0.00925983	-0.0850835	0.0665639	0.810604	-0.00971839	-0.0852704	0.0658337	0.800717	0.00191745	-0.0732995	0.0771344	0.960102	0.0145137	-0.0609819	0.0900092	0.705996	0.01669	-0.0593063	0.0926863	0.666511	0.0128582	-0.0625944	0.0883108	0.738076	0.0135785
L-HDL-TG	-0.00611033	-0.0819662	0.0697455	0.874401	-0.0223976	-0.101419	0.0566234	0.578106	-0.0085209	-0.0865049	0.0694631	0.830224	-0.0223679	-0.0971607	0.0524248	0.55733	-0.0230229	-0.0976665	0.0516207	0.545047	-0.0111044	-0.0861582	0.0639493	0.771563	-0.0270997	-0.103072	0.0488726	0.484001	-0.0157363	-0.0909818	0.0595092	0.681531	-0.00606302	-0.0814446	0.0693185	0.874588	-0.00485249	-0.080796	0.071091	0.900217	-0.00513435	-0.0810687	0.0708	0.894442	-0.00541052	-0.0813094	0.0704883	0.888749	-0.00585004
M-HDL-P	-0.0362844	-0.110551	0.0379828	0.33783	-0.0411048	-0.115617	0.0334068	0.279188	-0.0371129	-0.111609	0.0373836	0.328412	-0.0423355	-0.115324	0.0306529	0.255219	-0.0421836	-0.115079	0.0307118	0.256321	-0.0525084	-0.126304	0.0212867	0.162882	-0.044499	-0.118606	0.0296077	0.238865	-0.0404472	-0.114062	0.0331679	0.281119	-0.0333214	-0.107296	0.0406536	0.376852	-0.0318686	-0.108872	0.0451345	0.416799	-0.0303758	-0.108764	0.0480128	0.447078	-0.0357778	-0.110083	0.0385275	0.344861	-0.0359276
M-HDL-L	-0.034247	-0.108521	0.0400274	0.365686	-0.0396337	-0.114223	0.0349551	0.297242	-0.0350658	-0.10957	0.0394381	0.355825	-0.0407359	-0.113735	0.0322633	0.273672	-0.0410868	-0.113992	0.0318179	0.268944	-0.0511857	-0.125014	0.0226423	0.173915	-0.0427648	-0.116888	0.0313578	0.257751	-0.0393972	-0.113033	0.0342382	0.29392	-0.031854	-0.105822	0.0421141	0.398172	-0.0297404	-0.106737	0.0472565	0.448544	-0.0281294	-0.106548	0.0502892	0.481545	-0.033804	-0.108112	0.0405044	0.372135	-0.0338817
M-HDL-PL	-0.0405506	-0.115088	0.0339869	0.285884	-0.0460633	-0.12092	0.0287931	0.227436	-0.0415573	-0.116388	0.0332731	0.275981	-0.0458544	-0.1191	0.0273909	0.219474	-0.0463893	-0.119561	0.0267822	0.213688	-0.055322	-0.129299	0.0186547	0.142509	-0.0486812	-0.123035	0.0256723	0.199092	-0.043397	-0.117274	0.0304796	0.249215	-0.0368682	-0.111096	0.0373601	0.329865	-0.0360793	-0.113407	0.0412486	0.360003	-0.0349646	-0.113774	0.0438448	0.384065	-0.0399094	-0.114493	0.0346747	0.293866	-0.0401954
M-HDL-C	-0.0224187	-0.0962412	0.0514038	0.551262	-0.0293876	-0.103783	0.045008	0.438327	-0.023013	-0.0969941	0.0509681	0.541629	-0.0308999	-0.103479	0.0416795	0.403566	-0.0331223	-0.10561	0.0393656	0.370015	-0.0428323	-0.116389	0.0307247	0.253364	-0.0317674	-0.105476	0.0419416	0.397798	-0.0324651	-0.105762	0.040832	0.384861	-0.023029	-0.0965219	0.050464	0.538665	-0.0177241	-0.0940421	0.0585938	0.648593	-0.0153614	-0.0930988	0.062376	0.69819	-0.0223521	-0.0961938	0.0514897	0.552549	-0.0220229
M-HDL-CE	-0.0211036	-0.0946201	0.0524128	0.573259	-0.027501	-0.101505	0.0465027	0.465926	-0.0215639	-0.0951926	0.0520647	0.565518	-0.0294696	-0.101748	0.0428083	0.423743	-0.0316853	-0.103869	0.0404986	0.389137	-0.0417422	-0.115023	0.0315387	0.263841	-0.0300612	-0.103464	0.0433417	0.421686	-0.0314612	-0.104461	0.0415386	0.397808	-0.0219573	-0.0951629	0.0512483	0.556178	-0.0165255	-0.0924717	0.0594208	0.669394	-0.0140665	-0.0913506	0.0632176	0.72097	-0.0210884	-0.0946234	0.0524466	0.573631	-0.0207156
M-HDL-FC	-0.0265963	-0.101478	0.0482852	0.485878	-0.035572	-0.111361	0.0402169	0.357155	-0.0277784	-0.103091	0.0475339	0.469261	-0.0352017	-0.10882	0.0384171	0.348211	-0.0373716	-0.110917	0.036174	0.318839	-0.0453756	-0.119863	0.0291116	0.232134	-0.0370982	-0.111841	0.0376446	0.330195	-0.0350605	-0.109375	0.0392541	0.354671	-0.0262463	-0.100731	0.0482384	0.489329	-0.0215695	-0.0990202	0.0558812	0.584749	-0.01965	-0.0987239	0.0594239	0.625816	-0.0263387	-0.101244	0.0485672	0.490252	-0.0261825
M-HDL-TG	-0.048369	-0.118467	0.0217291	0.175967	-0.0405927	-0.112115	0.0309298	0.265579	-0.0489083	-0.11914	0.0213238	0.17202	-0.0420805	-0.111004	0.026843	0.231091	-0.0296211	-0.0989155	0.0396734	0.401661	-0.0384715	-0.108076	0.0311332	0.278265	-0.0451955	-0.114875	0.0244837	0.203308	-0.0294348	-0.0996175	0.0407479	0.410594	-0.0354349	-0.105577	0.0347076	0.321663	-0.046198	-0.116588	0.0241921	0.198008	-0.0469213	-0.117203	0.0233607	0.190403	-0.0469992	-0.117239	0.0232402	0.189401	-0.0483762
S-HDL-P	-0.04626	-0.116719	0.0241994	0.197848	-0.0403479	-0.111532	0.0308361	0.266202	-0.0460301	-0.116857	0.0247971	0.202427	-0.0284414	-0.0980401	0.0411574	0.422696	-0.0321729	-0.10157	0.0372242	0.363072	-0.0433022	-0.113241	0.0266365	0.224587	-0.0391645	-0.109578	0.0312491	0.275241	-0.0370296	-0.107014	0.0329551	0.299291	-0.0374347	-0.107736	0.0328662	0.296216	-0.0425834	-0.115859	0.0306926	0.25431	-0.0419544	-0.115618	0.0317092	0.263902	-0.045056	-0.115635	0.0255232	0.210534	-0.0459584
S-HDL-L	-0.0431256	-0.113647	0.0273953	0.230337	-0.0378454	-0.108909	0.0332181	0.296158	-0.0428688	-0.113679	0.0279416	0.235036	-0.0256265	-0.095268	0.0440151	0.470303	-0.0301617	-0.0995824	0.039259	0.393988	-0.0408514	-0.11085	0.0291475	0.252307	-0.0366164	-0.107092	0.0338594	0.308092	-0.0353321	-0.105333	0.0346686	0.322088	-0.0351008	-0.105421	0.0352191	0.327465	-0.0392408	-0.112562	0.0340804	0.293772	-0.0385417	-0.112372	0.0352882	0.305792	-0.0419502	-0.112585	0.0286845	0.244039	-0.0427949
S-HDL-PL	-0.0596067	-0.129587	0.0103733	0.0949206	-0.0531032	-0.124141	0.0179347	0.142668	-0.0615675	-0.133852	0.0107171	0.0949322	-0.050043	-0.118941	0.0188552	0.154328	-0.0491472	-0.117944	0.0196494	0.161212	-0.0639867	-0.133334	0.00536056	0.0704839	-0.0535782	-0.123267	0.0161108	0.131653	-0.0513221	-0.1208	0.018156	0.147451	-0.050691	-0.120623	0.0192413	0.155165	-0.0568065	-0.129276	0.0156626	0.12427	-0.0562997	-0.128558	0.0159582	0.126551	-0.0588864	-0.128924	0.0111513	0.0992519	-0.0596005
S-HDL-C	0.00100925	-0.0695632	0.0715817	0.977612	-0.000498435	-0.0710669	0.07007	0.988941	-0.000264762	-0.0717337	0.0712042	0.9942	0.0181099	-0.0514882	0.0877079	0.609647	0.0069498	-0.0623613	0.0762609	0.844012	0.00545191	-0.064703	0.0756068	0.878793	0.00391976	-0.0666143	0.0744538	0.91316	-0.000972878	-0.0709461	0.0690004	0.978233	0.00156634	-0.0685521	0.0716848	0.965035	0.00533657	-0.0664956	0.0771687	0.884088	0.00765654	-0.0652065	0.0805195	0.836629	0.00193375	-0.0687115	0.072579	0.957162	0.00184029
S-HDL-CE	0.0117438	-0.0586247	0.0821122	0.7433	0.00938435	-0.0610332	0.0798019	0.793697	0.0105025	-0.0616253	0.0826303	0.775084	0.0282595	-0.0411049	0.097624	0.424106	0.0168804	-0.052223	0.0859837	0.631707	0.0175091	-0.0524525	0.0874707	0.62337	0.0144758	-0.0558093	0.084761	0.686104	0.00841438	-0.0613721	0.0782008	0.812963	0.0108318	-0.0590908	0.0807545	0.761139	0.0151608	-0.0560044	0.0863259	0.675922	0.0177126	-0.0542935	0.0897186	0.62932	0.012443	-0.057978	0.0828639	0.728798	0.0126577
S-HDL-FC	-0.0433654	-0.11342	0.0266896	0.224683	-0.0406515	-0.110817	0.0295145	0.255768	-0.0435092	-0.114824	0.0278054	0.231425	-0.0329443	-0.101934	0.0360454	0.348852	-0.0372744	-0.106067	0.0315182	0.287826	-0.0464367	-0.115864	0.0229908	0.189582	-0.0410126	-0.110756	0.0287311	0.248713	-0.0387946	-0.108257	0.0306673	0.273267	-0.0373048	-0.107133	0.032523	0.294635	-0.0391372	-0.111384	0.0331091	0.287928	-0.0389771	-0.111753	0.0337984	0.293421	-0.0420966	-0.112276	0.0280831	0.239361	-0.0430658
S-HDL-TG	-0.0515489	-0.121081	0.0179835	0.145988	-0.0412592	-0.11408	0.0315613	0.26639	-0.05137	-0.121444	0.0187041	0.150541	-0.0340593	-0.102735	0.0346164	0.330588	-0.0254701	-0.0944398	0.0434996	0.468716	-0.0289102	-0.0985392	0.0407188	0.415295	-0.0402004	-0.109503	0.0291019	0.255183	-0.0207451	-0.0915582	0.050068	0.565403	-0.0351249	-0.104932	0.0346822	0.323594	-0.0498471	-0.1195	0.0198058	0.160472	-0.0516845	-0.121243	0.0178743	0.145085	-0.0495622	-0.119378	0.0202538	0.163856	-0.0516504
XXL-VLDL-PL-PC	0.00535505	-0.0655739	0.076284	0.882221	0.00893982	-0.0621558	0.0800355	0.805102	0.00589613	-0.065269	0.0770612	0.870847	0.00616391	-0.063562	0.0758898	0.862278	0.0133359	-0.056389	0.0830608	0.707426	-0.00146151	-0.071716	0.0687929	0.967437	0.00502771	-0.0656307	0.0756861	0.88895	0.0158921	-0.0545186	0.0863027	0.657845	0.0118297	-0.0588043	0.0824636	0.742426	0.011605	-0.0609643	0.0841742	0.753668	0.011943	-0.061058	0.084944	0.748183	0.00634309	-0.0646616	0.0773478	0.860842	0.00593859
XXL-VLDL-C-PC	0.0170974	-0.0528411	0.0870358	0.631448	0.0161989	-0.0537213	0.0861191	0.649394	0.0162693	-0.0573291	0.0898677	0.66446	0.00863357	-0.0601796	0.0774468	0.805526	0.0161725	-0.0525428	0.0848878	0.644208	0.0209354	-0.0483808	0.0902516	0.553432	0.0115227	-0.0580506	0.081096	0.745183	0.0159212	-0.0533311	0.0851734	0.651902	0.0187994	-0.0507008	0.0882996	0.595585	0.0163446	-0.0538711	0.0865604	0.64784	0.0167885	-0.0531765	0.0867534	0.637751	0.0169615	-0.0529971	0.0869202	0.634258	0.0170338
XXL-VLDL-CE-PC	0.0281702	-0.0415991	0.0979396	0.428263	0.023685	-0.0464115	0.0937816	0.507348	0.0296249	-0.0460145	0.105264	0.442229	0.01864	-0.050032	0.0873119	0.594306	0.0235596	-0.0449773	0.0920965	0.500014	0.0315024	-0.0375843	0.100589	0.371011	0.0199021	-0.0495747	0.0893789	0.574062	0.019803	-0.049397	0.089003	0.574446	0.0259518	-0.043402	0.0953057	0.462839	0.0260472	-0.0444636	0.0965579	0.468579	0.0263704	-0.0436074	0.0963482	0.459683	0.0274336	-0.0423803	0.0972475	0.440724	0.02811
XXL-VLDL-FC-PC	-0.0219455	-0.0924554	0.0485644	0.541403	-0.0128972	-0.0848874	0.0590931	0.725178	-0.0215958	-0.092311	0.0491195	0.549027	-0.0225515	-0.0918657	0.0467628	0.523229	-0.0127941	-0.0821533	0.056565	0.717376	-0.0192082	-0.0891111	0.0506946	0.589762	-0.0171629	-0.0874052	0.0530794	0.631619	-0.00357323	-0.0740388	0.0668923	0.920734	-0.0111031	-0.0815305	0.0593242	0.757044	-0.0180791	-0.0892176	0.0530594	0.618006	-0.0183015	-0.089771	0.0531679	0.615334	-0.0204569	-0.0911116	0.0501979	0.56996	-0.021984
XXL-VLDL-TG-PC	-0.0166983	-0.0873908	0.0539943	0.643009	-0.0171667	-0.0878325	0.053499	0.63359	-0.0157103	-0.0885652	0.0571446	0.672196	-0.00965379	-0.0792005	0.0598929	0.785322	-0.0187377	-0.0882378	0.0507623	0.59679	-0.0176069	-0.0876714	0.0524575	0.621942	-0.0117457	-0.0820718	0.0585804	0.743107	-0.0193926	-0.0894145	0.0506293	0.586834	-0.0204622	-0.0907474	0.0498231	0.567834	-0.0180347	-0.0887928	0.0527233	0.616986	-0.0186548	-0.0895752	0.0522656	0.605761	-0.0169296	-0.0876485	0.0537893	0.638539	-0.0168498
XL-VLDL-PL-PC	0.00500977	-0.066855	0.0768745	0.891191	0.0055653	-0.0662645	0.0773951	0.879155	0.00292482	-0.0722028	0.0780524	0.939103	0.00454756	-0.0660775	0.0751726	0.89945	0.00903317	-0.0616064	0.0796728	0.801863	0.00929867	-0.0619591	0.0805565	0.797895	0.00204276	-0.0695382	0.0736237	0.95534	0.00470021	-0.0664419	0.0758423	0.896844	0.0112602	-0.0603797	0.0829001	0.757754	0.00768619	-0.0644297	0.0798021	0.834332	0.00996632	-0.0631387	0.0830713	0.789067	0.00652048	-0.06547	0.078511	0.858929	0.00586867
XL-VLDL-C-PC	0.0714992	0.00202794	0.14097	0.0436922	0.0652139	-0.00540177	0.13583	0.0702398	0.0765594	0.00344356	0.149675	0.0401666	0.0580021	-0.0105119	0.126516	0.0969489	0.0558187	-0.0126279	0.124265	0.109816	0.0659385	-0.00288693	0.134764	0.0603892	0.058504	-0.0108924	0.1279	0.0983479	0.0562404	-0.0130265	0.125507	0.111377	0.0635475	-0.00579416	0.132889	0.0724084	0.0697492	-0.000304246	0.139803	0.0510009	0.0702203	0.000608075	0.139833	0.0480369	0.0704982	0.000943889	0.140052	0.0469783	0.071342
XL-VLDL-CE-PC	0.0349858	-0.0353718	0.105344	0.329311	0.0315319	-0.0390078	0.102072	0.380497	0.0348316	-0.0368324	0.106496	0.340331	0.026161	-0.0430593	0.0953814	0.458376	0.0281766	-0.040888	0.0972412	0.423459	0.0358194	-0.0338767	0.105516	0.313354	0.0272544	-0.0427662	0.097275	0.445057	0.0281283	-0.0416273	0.0978839	0.428857	0.0315072	-0.0386435	0.101658	0.378236	0.0319491	-0.0395235	0.103422	0.380491	0.0314699	-0.0399062	0.102846	0.387034	0.0338403	-0.0366053	0.104286	0.345986	0.034467
XL-VLDL-FC-PC	0.0539047	-0.0173568	0.125166	0.137979	0.0482214	-0.0236942	0.120137	0.188478	0.0575459	-0.0179527	0.133044	0.135	0.0438285	-0.0263384	0.113995	0.220511	0.0437619	-0.0263126	0.113837	0.220604	0.0511386	-0.0194614	0.121739	0.155458	0.044329	-0.0266004	0.115258	0.220258	0.0389424	-0.0320247	0.109909	0.281735	0.0487274	-0.0221567	0.119612	0.177596	0.0536347	-0.0176593	0.124929	0.14014	0.0571472	-0.0145191	0.128813	0.117915	0.0535089	-0.0177732	0.124791	0.141005	0.0543706
XL-VLDL-TG-PC	-0.0568765	-0.126899	0.0131464	0.111238	-0.0515984	-0.122208	0.0190108	0.151835	-0.0626199	-0.138025	0.0127851	0.103469	-0.046272	-0.115242	0.0226977	0.18823	-0.0465889	-0.115443	0.0222654	0.184491	-0.0545003	-0.123818	0.014818	0.123144	-0.0454539	-0.115262	0.0243538	0.201568	-0.0449001	-0.114506	0.0247057	0.205798	-0.0532762	-0.122901	0.0163485	0.133483	-0.0562003	-0.126385	0.0139844	0.116385	-0.0579503	-0.128046	0.012146	0.105023	-0.056702	-0.126743	0.0133388	0.112429	-0.0571474
L-VLDL-PL-PC	-0.0258573	-0.0973827	0.0456681	0.478136	-0.0260036	-0.0974888	0.0454816	0.475402	-0.0297139	-0.103607	0.0441797	0.430145	-0.019185	-0.0895189	0.0511489	0.592493	-0.0137135	-0.0843163	0.0568893	0.703097	-0.0159943	-0.0872689	0.0552803	0.659693	-0.0307155	-0.10181	0.0403791	0.396647	-0.0210562	-0.0918689	0.0497566	0.559593	-0.0161871	-0.0874723	0.0550981	0.655904	-0.0233059	-0.0950265	0.0484147	0.523736	-0.0236349	-0.0955191	0.0482492	0.518847	-0.025749	-0.0972975	0.0457994	0.480121	-0.0258333
L-VLDL-C-PC	-0.00158774	-0.071164	0.0679885	0.964282	-0.000103032	-0.0696759	0.0694698	0.997681	-0.00286876	-0.0734387	0.0677012	0.936418	0.00152826	-0.0668173	0.0698738	0.965	0.00907148	-0.0592991	0.0774421	0.794584	0.000956488	-0.0679898	0.0699028	0.978281	0.0018257	-0.0673969	0.0710483	0.958723	0.00467403	-0.06427	0.0736181	0.894164	0.00658868	-0.0627541	0.0759315	0.852088	-0.000193434	-0.0700603	0.0696734	0.995665	-0.003048	-0.0727521	0.0666561	0.931618	-0.00152878	-0.0711161	0.0680586	0.965612	-0.0020353
L-VLDL-CE-PC	0.0267485	-0.0434433	0.0969402	0.454654	0.0229807	-0.0474304	0.0933918	0.521918	0.0263188	-0.0451848	0.0978224	0.470184	0.0240791	-0.0448821	0.0930402	0.493285	0.0273232	-0.0415109	0.0961573	0.436099	0.022677	-0.0468201	0.0921742	0.522015	0.0256147	-0.0442546	0.095484	0.471952	0.02048	-0.049099	0.0900591	0.56357	0.0276898	-0.042218	0.0975976	0.437085	0.0264661	-0.0444246	0.0973567	0.463864	0.0237117	-0.047146	0.0945694	0.511442	0.0258771	-0.0443703	0.0961245	0.469829	0.0262347
L-VLDL-FC-PC	-0.0441519	-0.114245	0.0259414	0.216647	-0.036502	-0.107908	0.0349038	0.315947	-0.0445602	-0.114748	0.025628	0.213049	-0.0339339	-0.102947	0.0350792	0.334738	-0.024165	-0.0935731	0.045243	0.494534	-0.033131	-0.102879	0.0366175	0.351398	-0.0356976	-0.105634	0.0342387	0.316665	-0.0224517	-0.0927614	0.0478581	0.530949	-0.0295386	-0.0997551	0.0406779	0.409174	-0.0405813	-0.111039	0.0298766	0.258562	-0.042184	-0.112615	0.0282466	0.240062	-0.042787	-0.113015	0.0274411	0.232071	-0.0440862
L-VLDL-TG-PC	0.00761076	-0.0616589	0.0768804	0.829296	0.00631076	-0.0629521	0.0755736	0.858098	0.00960261	-0.0612918	0.080497	0.790397	0.00320045	-0.0648608	0.0712617	0.926479	-0.0049546	-0.0731287	0.0632195	0.886594	0.0029274	-0.0657695	0.0716243	0.933356	0.00570036	-0.0632294	0.0746301	0.871083	0.000813289	-0.0678248	0.0694514	0.981449	-0.00208356	-0.0711747	0.0670075	0.95281	0.00574608	-0.0637475	0.0752397	0.871103	0.00835196	-0.0609615	0.0776654	0.813082	0.0075326	-0.061752	0.0768172	0.831058	0.00801909
M-VLDL-PL-PC	0.0309493	-0.0399557	0.101854	0.391805	0.0212362	-0.0515427	0.0940151	0.566957	0.0304837	-0.0411891	0.102157	0.404031	0.0226557	-0.0470768	0.0923883	0.523812	0.0110748	-0.0588529	0.0810025	0.755967	0.0188487	-0.0515701	0.0892675	0.599434	0.0226321	-0.0478312	0.0930955	0.528553	0.0139196	-0.0568467	0.0846858	0.699514	0.0278154	-0.0427274	0.0983581	0.439153	0.0323027	-0.0387033	0.103309	0.372119	0.0335689	-0.0376523	0.10479	0.355135	0.0301444	-0.0408122	0.101101	0.404572	0.0308826
M-VLDL-C-PC	0.0448923	-0.0268475	0.116632	0.219676	0.0340619	-0.0406242	0.108748	0.370925	0.0507309	-0.0285603	0.130022	0.209515	0.0287712	-0.0420196	0.0995619	0.425222	0.0298952	-0.0407668	0.100557	0.406514	0.0369245	-0.0341838	0.108033	0.308361	0.0296466	-0.04199	0.101283	0.416819	0.0271196	-0.0444924	0.0987317	0.457467	0.0412107	-0.0301656	0.112587	0.257402	0.044257	-0.0277794	0.116293	0.228179	0.0446731	-0.0270891	0.116435	0.222077	0.0439905	-0.0278061	0.115787	0.229438	0.0448705
M-VLDL-CE-PC	0.0561463	-0.0153804	0.127673	0.123747	0.045715	-0.0293589	0.120789	0.23232	0.0646593	-0.0145141	0.143833	0.109307	0.0387038	-0.0319416	0.109349	0.282506	0.0376496	-0.0328967	0.108196	0.295135	0.046027	-0.0249616	0.117016	0.203484	0.0399456	-0.031551	0.111442	0.273091	0.0334714	-0.0383398	0.105283	0.360494	0.0495056	-0.0217363	0.120747	0.172936	0.0550363	-0.0169172	0.12699	0.133637	0.0555487	-0.0160188	0.127116	0.128007	0.0551216	-0.0164784	0.126722	0.131135	0.0561742
M-VLDL-FC-PC	-0.0530074	-0.122737	0.016722	0.136038	-0.0480464	-0.118285	0.0221918	0.179731	-0.0529434	-0.122727	0.0168399	0.136813	-0.0460787	-0.114663	0.0225052	0.187603	-0.0364067	-0.105345	0.0325318	0.300212	-0.0425681	-0.111863	0.0267269	0.228229	-0.0475936	-0.116896	0.0217092	0.17802	-0.0288704	-0.0990472	0.0413065	0.419584	-0.0392281	-0.109029	0.0305725	0.270276	-0.0500964	-0.120216	0.0200232	0.161178	-0.0514088	-0.121371	0.0185531	0.149581	-0.0523141	-0.122095	0.0174671	0.141522	-0.0532583
M-VLDL-TG-PC	-0.0454898	-0.117377	0.0263975	0.214547	-0.0344142	-0.109452	0.0406231	0.368246	-0.0505687	-0.129181	0.028044	0.207065	-0.0296439	-0.100566	0.0412778	0.412184	-0.0286892	-0.0995463	0.0421679	0.426975	-0.0362929	-0.107584	0.0349987	0.317949	-0.0304113	-0.102165	0.0413423	0.405674	-0.0267098	-0.0985409	0.0451213	0.465654	-0.0416666	-0.1132	0.029867	0.253223	-0.045079	-0.117166	0.0270084	0.21999	-0.0457034	-0.117614	0.0262067	0.212548	-0.0445495	-0.116497	0.0273985	0.224555	-0.0454584
S-VLDL-PL-PC	-0.0417456	-0.11185	0.0283583	0.242789	-0.0436308	-0.113757	0.0264952	0.222329	-0.041944	-0.113721	0.0298328	0.251688	-0.0411679	-0.110049	0.0277127	0.241063	-0.048752	-0.11753	0.020026	0.164489	-0.0504498	-0.119889	0.0189889	0.154212	-0.0436655	-0.1134	0.0260692	0.219379	-0.0432755	-0.112699	0.0261476	0.221452	-0.0389326	-0.108653	0.0307882	0.273349	-0.040098	-0.110665	0.0304686	0.265007	-0.0400427	-0.11034	0.0302545	0.263842	-0.0416484	-0.11178	0.028483	0.244072	-0.0419178
S-VLDL-C-PC	0.0713301	-0.000756386	0.143417	0.0524468	0.0623704	-0.0130765	0.137817	0.105042	0.0805101	0.00217581	0.158844	0.0439817	0.0595443	-0.0114756	0.130564	0.100204	0.0506818	-0.0205076	0.121871	0.162655	0.0590009	-0.0127116	0.130713	0.106704	0.0574288	-0.0144787	0.129336	0.117344	0.0434324	-0.0295737	0.116439	0.243233	0.0602418	-0.0117566	0.13224	0.100896	0.07037	-0.0018629	0.142603	0.0561931	0.072647	0.000465655	0.144828	0.0485438	0.0704522	-0.00168996	0.142594	0.0555998	0.0717014
S-VLDL-CE-PC	0.0740052	0.00256287	0.145448	0.042347	0.0657022	-0.0085674	0.139972	0.0828592	0.0844332	0.00641934	0.162447	0.033939	0.0627506	-0.00762772	0.133129	0.0804678	0.0543614	-0.0161569	0.12488	0.130622	0.0622837	-0.00876746	0.133335	0.0856872	0.0612932	-0.00993824	0.132525	0.0915944	0.0458364	-0.026591	0.118264	0.214494	0.0626016	-0.00877135	0.133974	0.0855088	0.0729388	0.00126371	0.144614	0.0461047	0.0748165	0.00332201	0.146311	0.0402868	0.0730822	0.00157786	0.144587	0.0451661	0.0743793
S-VLDL-FC-PC	0.00185019	-0.0710476	0.074748	0.960277	-0.0113988	-0.0867327	0.0639351	0.766529	0.0013264	-0.0717591	0.0744119	0.97159	-0.00544014	-0.0770924	0.0662122	0.881562	-0.0115275	-0.0831965	0.0601415	0.752288	-0.00623538	-0.0784681	0.0659973	0.865484	-0.0109451	-0.0835476	0.0616575	0.767362	-0.00358942	-0.0758455	0.0686667	0.922343	0.00101438	-0.0715504	0.0735791	0.978115	0.00341067	-0.0698887	0.07671	0.927246	0.00530688	-0.0682127	0.0788265	0.887357	0.00198468	-0.0709332	0.0749026	0.957404	0.00192689
S-VLDL-TG-PC	-0.0611975	-0.133649	0.0112539	0.0977014	-0.0510596	-0.12709	0.0249711	0.187796	-0.0661192	-0.143179	0.0109409	0.0925237	-0.0494968	-0.120859	0.021865	0.173734	-0.0387621	-0.110353	0.0328285	0.288179	-0.0467266	-0.118855	0.0254019	0.203865	-0.046777	-0.119044	0.0254897	0.204242	-0.0325557	-0.105945	0.0408334	0.38413	-0.0506897	-0.123022	0.0216426	0.169324	-0.0605859	-0.133096	0.011924	0.101367	-0.0630466	-0.135657	0.00956358	0.0886942	-0.0603366	-0.132842	0.0121691	0.102759	-0.0615049
XS-VLDL-PL-PC	0.025348	-0.047647	0.098343	0.495655	0.0126687	-0.0632628	0.0886003	0.743367	0.0265814	-0.0536847	0.106847	0.515835	0.0141202	-0.0577366	0.0859771	0.699795	0.00850171	-0.0634542	0.0804576	0.816652	0.0146252	-0.0577967	0.0870471	0.691905	0.00948888	-0.0634445	0.0824223	0.798486	0.0216065	-0.0507581	0.0939712	0.55797	0.0193208	-0.0533025	0.0919442	0.601652	0.0267431	-0.0465814	0.100068	0.474236	0.0297312	-0.0440715	0.103534	0.429308	0.0256146	-0.0473987	0.0986279	0.491242	0.025895
XS-VLDL-C-PC	0.0699403	-0.000487216	0.140368	0.0516022	0.0631349	-0.00863357	0.134903	0.0845885	0.0723513	-0.00029272	0.144995	0.0509281	0.0579172	-0.0114732	0.127308	0.101734	0.0467838	-0.0228629	0.116431	0.187687	0.0525716	-0.0177236	0.122867	0.142488	0.0612349	-0.00881588	0.131286	0.0865656	0.0363871	-0.0357442	0.108518	0.322354	0.0549173	-0.0157105	0.125545	0.127327	0.0683294	-0.00273976	0.139399	0.0594864	0.0691925	-0.00129403	0.139679	0.0543461	0.0689519	-0.00155477	0.139458	0.0552575	0.0701483
XS-VLDL-CE-PC	0.0566169	-0.0139027	0.127136	0.11543	0.0519659	-0.0189813	0.122913	0.150887	0.0574904	-0.0146198	0.129601	0.117984	0.0470014	-0.0224032	0.116406	0.184117	0.0383284	-0.0311944	0.107851	0.279491	0.0432857	-0.026884	0.113455	0.226292	0.0507797	-0.019303	0.120862	0.155329	0.0247347	-0.0471341	0.0966035	0.499492	0.0439019	-0.0266057	0.114409	0.221974	0.0548349	-0.016493	0.126163	0.131677	0.0551397	-0.0155544	0.125834	0.126151	0.0556853	-0.0149062	0.126277	0.12191	0.0566808
XS-VLDL-FC-PC	0.0672175	-0.00341794	0.137853	0.0621339	0.0577428	-0.017112	0.132598	0.130366	0.068415	-0.00374112	0.140571	0.0630876	0.0550544	-0.0145259	0.124635	0.120781	0.0428497	-0.0270398	0.112739	0.229137	0.0474344	-0.0231819	0.118051	0.187693	0.0548062	-0.0155688	0.125181	0.126735	0.048228	-0.0225014	0.118957	0.18112	0.0538491	-0.0169987	0.124697	0.1361	0.0670111	-0.0036496	0.137672	0.0630326	0.0705015	-0.000524717	0.141528	0.0517125	0.0666098	-0.00406651	0.137286	0.0646826	0.0678628
XS-VLDL-TG-PC	-0.0724171	-0.143162	-0.00167264	0.0448363	-0.0639145	-0.137859	0.0100301	0.0901456	-0.0822254	-0.159285	-0.005166	0.0365276	-0.0571828	-0.127003	0.0126373	0.108304	-0.0450993	-0.11526	0.0250617	0.207393	-0.0527784	-0.123509	0.0179524	0.143386	-0.0583227	-0.128954	0.0123084	0.105437	-0.0414379	-0.113579	0.0307032	0.259852	-0.0567969	-0.12779	0.0141959	0.11671	-0.0709602	-0.141928	7.43834e-06	0.050024	-0.0734521	-0.144269	-0.00263533	0.0420816	-0.0716316	-0.14243	-0.000832993	0.0473711	-0.0728925
IDL-PL-PC	-0.0457415	-0.115628	0.0241454	0.199245	-0.0455705	-0.115426	0.0242848	0.200724	-0.0455906	-0.116319	0.0251382	0.206136	-0.0340469	-0.102875	0.0347813	0.331836	-0.0431725	-0.11178	0.0254351	0.217108	-0.0412829	-0.110472	0.0279066	0.241854	-0.0382104	-0.107799	0.0313778	0.281423	-0.0533451	-0.122674	0.0159838	0.131337	-0.0423827	-0.111877	0.0271113	0.231597	-0.0441198	-0.114103	0.0258632	0.216257	-0.0456894	-0.115603	0.024224	0.199926	-0.0460756	-0.115993	0.0238423	0.196184	-0.0456704
IDL-C-PC	0.0859625	0.0164227	0.155502	0.0154661	0.0791235	0.00737484	0.150872	0.0307067	0.108445	0.0285688	0.188322	0.00785508	0.0749125	0.00639536	0.14343	0.0321618	0.0656334	-0.0030939	0.134361	0.0612158	0.0704118	0.00102403	0.1398	0.0467214	0.071401	0.00176141	0.141041	0.0444935	0.0653429	-0.00453508	0.135221	0.0667957	0.071509	0.00179453	0.141224	0.0444008	0.0845625	0.0149099	0.154215	0.0174003	0.088035	0.0183067	0.157763	0.0134079	0.0862977	0.0167295	0.155866	0.0151116	0.0872769
IDL-CE-PC	0.0661312	-0.00356169	0.135824	0.062882	0.062122	-0.00788101	0.132125	0.0819011	0.0728891	-0.0019236	0.147702	0.0561735	0.061151	-0.00736427	0.129666	0.080164	0.0548553	-0.0136729	0.123384	0.116509	0.0557931	-0.0134759	0.125062	0.114257	0.0574003	-0.0120972	0.126898	0.105355	0.05132	-0.0182186	0.120859	0.147819	0.0553058	-0.0143217	0.124933	0.119347	0.0644132	-0.00542248	0.134249	0.0705893	0.0670964	-0.00267358	0.136866	0.0594256	0.0670031	-0.00274629	0.136752	0.0597044	0.0672914
IDL-FC-PC	0.0670636	-0.00390571	0.138033	0.0639768	0.0572495	-0.018689	0.133188	0.139305	0.0765059	-0.00117407	0.154186	0.0535559	0.0518009	-0.0182264	0.121828	0.146881	0.0425142	-0.0277597	0.112788	0.235363	0.0511248	-0.0195712	0.121821	0.156131	0.0503063	-0.0206818	0.121294	0.164591	0.0478383	-0.0233235	0.119	0.187346	0.0545595	-0.0165628	0.125682	0.132506	0.0671156	-0.0038721	0.138103	0.0638399	0.0695319	-0.00168437	0.140748	0.0556563	0.0663162	-0.00470596	0.137338	0.0671928	0.0674008
IDL-TG-PC	-0.0782028	-0.147612	-0.00879391	0.0272749	-0.0707234	-0.142629	0.00118256	0.0538791	-0.0969469	-0.176125	-0.0177693	0.0164685	-0.0697161	-0.138042	-0.0013899	0.0455291	-0.0572139	-0.125802	0.0113747	0.101937	-0.0627757	-0.132015	0.00646309	0.0755025	-0.0648864	-0.134442	0.00466969	0.0674488	-0.0542264	-0.124309	0.0158565	0.129199	-0.0636385	-0.133219	0.00594167	0.0729801	-0.077127	-0.146617	-0.00763668	0.0296497	-0.0804002	-0.150021	-0.0107793	0.0236665	-0.0784537	-0.147889	-0.00901831	0.0268441	-0.0796074
L-LDL-PL-PC	-0.0441742	-0.114213	0.0258642	0.216056	-0.0371478	-0.108217	0.0339217	0.305185	-0.0532767	-0.133751	0.0271978	0.194133	-0.0396672	-0.108507	0.0291729	0.258351	-0.03919	-0.108363	0.0299826	0.266418	-0.04721	-0.116543	0.0221231	0.18173	-0.0344198	-0.104116	0.0352768	0.332629	-0.0465938	-0.115994	0.0228062	0.187916	-0.041164	-0.110953	0.0286254	0.247284	-0.0446696	-0.114756	0.0254164	0.211263	-0.0474241	-0.117907	0.0230587	0.186956	-0.0450063	-0.115096	0.0250839	0.207873	-0.0446495
L-LDL-C-PC	0.0752242	0.00574871	0.1447	0.0338634	0.0680396	-0.00327952	0.139359	0.0614779	0.100888	0.0181126	0.183663	0.0169668	0.0703263	0.00200633	0.138646	0.0436564	0.0629923	-0.00553442	0.131519	0.0715433	0.0684397	-0.000488193	0.137368	0.0516408	0.0637635	-0.00564352	0.133171	0.0717118	0.0621643	-0.00708637	0.131415	0.0784379	0.0641665	-0.00527816	0.133611	0.0700913	0.0747393	0.00522358	0.144255	0.0351316	0.0781872	0.00837822	0.147996	0.0281988	0.0755537	0.00604893	0.145059	0.0331662	0.0763967
L-LDL-CE-PC	0.061015	-0.00863927	0.130669	0.0859143	0.0557701	-0.0144725	0.126013	0.119508	0.0765935	-0.00408092	0.157268	0.0627381	0.0600386	-0.00840341	0.128481	0.0854685	0.0568517	-0.0118067	0.12551	0.104473	0.0590004	-0.00997553	0.127976	0.0935308	0.0526124	-0.0168463	0.122071	0.137444	0.0564147	-0.01266	0.125489	0.109289	0.05368	-0.0157035	0.123063	0.129238	0.0610005	-0.00871262	0.130714	0.086253	0.0647527	-0.00541548	0.134921	0.0704471	0.061837	-0.00787258	0.131547	0.0820224	0.0622216
L-LDL-FC-PC	0.0381471	-0.0321576	0.108452	0.287154	0.0272694	-0.0458065	0.100345	0.46407	0.0378103	-0.0327436	0.108364	0.293133	0.0263234	-0.0429118	0.0955587	0.455689	0.014161	-0.0554753	0.0837973	0.689863	0.0234468	-0.0464726	0.0933662	0.510556	0.0288915	-0.0410391	0.098822	0.417609	0.0120153	-0.0589969	0.0830274	0.73987	0.0264799	-0.0438124	0.0967721	0.459836	0.037159	-0.0335375	0.107855	0.302495	0.0363467	-0.0342213	0.106915	0.312301	0.0368203	-0.0336136	0.107254	0.305123	0.0379417
L-LDL-TG-PC	-0.0788234	-0.14838	-0.00926651	0.026398	-0.0721988	-0.143242	-0.00115558	0.0463969	-0.0920706	-0.168873	-0.0152677	0.0188575	-0.0750055	-0.14339	-0.0066211	0.0316187	-0.0640304	-0.132529	0.00446816	0.0668921	-0.066238	-0.135543	0.00306741	0.0610109	-0.069166	-0.138676	0.000343923	0.0511416	-0.057248	-0.127219	0.012723	0.108663	-0.0644441	-0.134155	0.00526693	0.0699547	-0.0777462	-0.147378	-0.00811384	0.0286924	-0.0803334	-0.150018	-0.0106487	0.0239105	-0.0786461	-0.14823	-0.00906196	0.0267971	-0.0801411
M-LDL-PL-PC	-0.051181	-0.120943	0.0185805	0.150221	-0.0433877	-0.114615	0.0278398	0.232159	-0.0615651	-0.141013	0.017883	0.128628	-0.046746	-0.115325	0.0218334	0.181271	-0.0434926	-0.112355	0.0253698	0.21542	-0.0503867	-0.119452	0.0186783	0.15251	-0.0419593	-0.111373	0.0274546	0.235748	-0.0484924	-0.117655	0.0206706	0.169115	-0.0464694	-0.116039	0.0231002	0.190176	-0.0517089	-0.121546	0.0181282	0.146501	-0.0544271	-0.124618	0.0157635	0.128377	-0.0514626	-0.12125	0.0183252	0.148146	-0.0517001
M-LDL-C-PC	0.0732452	0.00376842	0.142722	0.0388292	0.0659961	-0.00528723	0.13728	0.0695384	0.0926175	0.0123489	0.172886	0.0237852	0.0684808	0.000158909	0.136803	0.0494708	0.0618021	-0.0067363	0.130341	0.0771055	0.0667516	-0.00216401	0.135667	0.0576219	0.063254	-0.00601845	0.132526	0.0734465	0.0620253	-0.00712938	0.13118	0.0786918	0.0633294	-0.00611063	0.132769	0.073799	0.0729282	0.00341217	0.142444	0.0397907	0.0760139	0.00623247	0.145795	0.0327994	0.0732426	0.0037398	0.142745	0.0389091	0.074128
M-LDL-CE-PC	0.0578019	-0.0118941	0.127498	0.103928	0.0511493	-0.0195999	0.121899	0.156245	0.071885	-0.00859145	0.152361	0.0799191	0.05489	-0.0136175	0.123398	0.116168	0.0513177	-0.0174487	0.120084	0.143347	0.0551062	-0.0139178	0.12413	0.117475	0.0488632	-0.0205639	0.11829	0.167498	0.051919	-0.0172318	0.12107	0.140927	0.0511877	-0.0182841	0.12066	0.148476	0.0580076	-0.0117599	0.127775	0.103057	0.0611084	-0.0090207	0.131238	0.0875701	0.0578826	-0.0118392	0.127604	0.103574	0.0585204
M-LDL-FC-PC	-0.010521	-0.0806887	0.0596468	0.768583	-0.00946254	-0.0796142	0.0606891	0.791247	-0.00883189	-0.0852523	0.0675885	0.82059	-0.0125181	-0.0814561	0.0564198	0.721599	-0.0167188	-0.0860883	0.0526507	0.636271	-0.0175	-0.0869744	0.0519743	0.621117	-0.00600865	-0.0757208	0.0637035	0.865686	-0.0187389	-0.0883291	0.0508513	0.597242	-0.0134877	-0.0832539	0.0562786	0.70442	-0.0118037	-0.0822522	0.0586448	0.742318	-0.0138777	-0.0846545	0.0568991	0.700418	-0.0107764	-0.0809731	0.0594204	0.763226	-0.0108074
M-LDL-TG-PC	-0.0807706	-0.150595	-0.0109464	0.0234333	-0.0749928	-0.145779	-0.00420624	0.0378831	-0.0875516	-0.161453	-0.0136506	0.0202947	-0.0774017	-0.146036	-0.008767	0.027134	-0.0673411	-0.136049	0.0013665	0.0547222	-0.067462	-0.137116	0.00219153	0.057638	-0.0733484	-0.142963	-0.00373338	0.0389424	-0.059843	-0.130002	0.0103159	0.0944575	-0.0660084	-0.136019	0.00400244	0.0645783	-0.0793584	-0.149306	-0.00941121	0.0262231	-0.0812501	-0.151118	-0.0113818	0.0227105	-0.0802922	-0.150155	-0.0104296	0.0243424	-0.081766
S-LDL-PL-PC	-0.032761	-0.102496	0.0369738	0.356708	-0.0260078	-0.0965871	0.0445716	0.469686	-0.0371003	-0.115721	0.0415199	0.354564	-0.0322662	-0.100791	0.0362582	0.355606	-0.0302569	-0.0990778	0.0385639	0.388386	-0.0378853	-0.107011	0.0312405	0.282327	-0.0266943	-0.0960159	0.0426273	0.44993	-0.0300319	-0.0991324	0.0390686	0.393841	-0.030458	-0.0999644	0.0390485	0.389947	-0.032713	-0.102482	0.0370558	0.357645	-0.0349259	-0.10491	0.0350582	0.327566	-0.0327793	-0.102535	0.0369769	0.356587	-0.0331865
S-LDL-C-PC	0.0600483	-0.00953092	0.129628	0.0906429	0.0519473	-0.0195438	0.123438	0.154162	0.0749658	-0.00541301	0.155345	0.0675101	0.0554031	-0.0130192	0.123825	0.112355	0.0488695	-0.0197597	0.117499	0.162566	0.0554608	-0.0135688	0.12449	0.115167	0.0504045	-0.0189317	0.119741	0.153973	0.046876	-0.0224659	0.116218	0.184891	0.0504856	-0.0190945	0.120066	0.154758	0.0594658	-0.0101537	0.129085	0.094	0.0621553	-0.00763795	0.131949	0.080826	0.0597096	-0.00989843	0.129318	0.0926086	0.0607281
S-LDL-CE-PC	0.0454228	-0.0244723	0.115318	0.202443	0.0379146	-0.0332049	0.109034	0.295657	0.0557985	-0.0252704	0.136867	0.177054	0.0428644	-0.0258423	0.111571	0.22107	0.0382664	-0.030688	0.107221	0.276327	0.0442503	-0.0249987	0.113499	0.210085	0.0364015	-0.033222	0.106025	0.305056	0.036203	-0.0332397	0.105646	0.306443	0.0385879	-0.0311284	0.108304	0.277586	0.0451335	-0.0248038	0.115071	0.205602	0.0479249	-0.0222709	0.118121	0.18057	0.045036	-0.0248877	0.11496	0.206495	0.045983
S-LDL-FC-PC	0.0183502	-0.052459	0.0891594	0.6111	0.017455	-0.053337	0.0882469	0.628515	0.0241861	-0.0515822	0.0999544	0.531098	0.0130658	-0.0565331	0.0826646	0.712591	0.0098945	-0.0601016	0.0798906	0.781481	0.00740207	-0.0628238	0.0776279	0.836136	0.0220424	-0.0482981	0.092383	0.53864	0.0106601	-0.0595525	0.0808727	0.765756	0.0130214	-0.0574155	0.0834583	0.716783	0.0176986	-0.0533875	0.0887847	0.625165	0.0158838	-0.0553692	0.0871369	0.661802	0.0187643	-0.0520736	0.0896022	0.603226	0.0182412
S-LDL-TG-PC	-0.083982	-0.153329	-0.0146349	0.0176805	-0.0769898	-0.148727	-0.00525297	0.0354576	-0.0922135	-0.166077	-0.0183504	0.0144761	-0.0744302	-0.142725	-0.00613547	0.0327158	-0.0623476	-0.130883	0.00618737	0.0745222	-0.0658857	-0.135305	0.00353302	0.0628234	-0.0734123	-0.142619	-0.00420599	0.0376394	-0.0577749	-0.128076	0.0125263	0.107096	-0.0665533	-0.136399	0.00329224	0.0617914	-0.0828748	-0.152349	-0.0134005	0.0194494	-0.0846725	-0.154071	-0.015274	0.0168525	-0.083145	-0.152557	-0.0137329	0.0189512	-0.0848198
XL-HDL-PL-PC	-0.0311461	-0.10548	0.0431875	0.411042	-0.0431488	-0.119012	0.0327146	0.264555	-0.0315281	-0.105966	0.0429097	0.405988	-0.0411714	-0.114276	0.0319335	0.269272	-0.0448336	-0.117876	0.0282093	0.228612	-0.0395101	-0.113272	0.0342518	0.293368	-0.0410081	-0.114935	0.0329187	0.276533	-0.0502689	-0.124561	0.024023	0.184482	-0.0329979	-0.106855	0.0408588	0.380738	-0.0319676	-0.106335	0.0423994	0.399029	-0.0317571	-0.106131	0.0426165	0.402182	-0.0335494	-0.108119	0.0410202	0.377418	-0.0315796
XL-HDL-C-PC	0.035277	-0.0391383	0.109692	0.352365	0.0448	-0.0305925	0.120193	0.243785	0.0354829	-0.0389935	0.109959	0.349958	0.0429123	-0.0302433	0.116068	0.24989	0.0444393	-0.0285959	0.117475	0.232678	0.0395338	-0.0343238	0.113391	0.293704	0.0469621	-0.0270871	0.121011	0.213527	0.0491249	-0.0249213	0.123171	0.193187	0.0330722	-0.0409055	0.10705	0.380447	0.0356092	-0.0388301	0.110049	0.348005	0.0367554	-0.0377774	0.111288	0.333325	0.037739	-0.0369146	0.112393	0.321341	0.0359582
XL-HDL-CE-PC	0.0262525	-0.0502037	0.102709	0.500494	0.0417474	-0.0371448	0.12064	0.299239	0.0274589	-0.0494738	0.104392	0.48374	0.0412172	-0.0340732	0.116508	0.282872	0.0453759	-0.0298756	0.120627	0.236904	0.0354376	-0.0406252	0.1115	0.360704	0.0431933	-0.0330731	0.11946	0.26659	0.04233	-0.0338372	0.118497	0.275634	0.0276755	-0.0483476	0.103698	0.475064	0.0262396	-0.0502571	0.102736	0.50093	0.0272989	-0.0492291	0.103827	0.483989	0.0282459	-0.0483789	0.104871	0.469521	0.0266532
XL-HDL-FC-PC	0.0343761	-0.0349515	0.103704	0.330681	0.0272979	-0.0430127	0.0976084	0.446215	0.0343481	-0.0366825	0.105379	0.342792	0.0202067	-0.0481275	0.0885409	0.561768	0.014836	-0.0535404	0.0832125	0.670282	0.0246168	-0.0441849	0.0934184	0.482671	0.0267637	-0.0423516	0.0958791	0.4474	0.0341202	-0.0345062	0.102747	0.329377	0.0251258	-0.044007	0.0942587	0.475789	0.0353465	-0.0340226	0.104716	0.317508	0.0358888	-0.0335664	0.105344	0.310746	0.0362054	-0.0332722	0.105683	0.306655	0.0352699
XL-HDL-TG-PC	0.00338682	-0.0668354	0.0736091	0.924597	0.00940312	-0.0613446	0.0801509	0.794237	0.00313051	-0.0671572	0.0734182	0.930353	0.00505468	-0.0639316	0.0740409	0.885672	0.0122878	-0.0567492	0.0813247	0.72689	0.013096	-0.0565814	0.0827733	0.712265	0.000330743	-0.0693658	0.0700273	0.99257	0.0205449	-0.0495205	0.0906104	0.56505	0.0115636	-0.0584721	0.0815994	0.745941	0.00341627	-0.0668468	0.0736794	0.923987	0.00198512	-0.0683546	0.0723248	0.955835	0.00457784	-0.0657434	0.074899	0.898349	0.00326469
L-HDL-PL-PC	-0.00221227	-0.0748165	0.0703919	0.95232	0.0188257	-0.0594931	0.0971444	0.637167	-0.00180585	-0.0745674	0.0709557	0.961156	0.0256955	-0.0462988	0.0976899	0.483753	0.0300183	-0.0422906	0.102327	0.415367	0.0154741	-0.0567193	0.0876675	0.67405	0.0144852	-0.0581687	0.087139	0.695631	0.0178269	-0.0547826	0.0904364	0.629975	0.00716262	-0.0651772	0.0795024	0.845942	-0.000987464	-0.0737344	0.0717595	0.978749	-0.00248269	-0.0751128	0.0701474	0.946519	-0.00258968	-0.0752223	0.0700429	0.94422	-0.00243191
L-HDL-C-PC	-0.00151372	-0.0730702	0.0700427	0.966888	-0.0194699	-0.0952114	0.0562715	0.61398	-0.00165971	-0.0732788	0.0699593	0.963728	-0.0279421	-0.0988331	0.0429488	0.439326	-0.0335425	-0.104697	0.037612	0.355062	-0.0196944	-0.0908739	0.0514851	0.587191	-0.0141375	-0.0855483	0.0572733	0.697659	-0.0217269	-0.0933891	0.0499353	0.551911	-0.0110279	-0.0823366	0.0602807	0.76153	-0.00243757	-0.0740354	0.0691602	0.946734	-0.000366769	-0.0720038	0.0712703	0.991984	-0.00159041	-0.0731704	0.0699895	0.965222	-0.00133366
L-HDL-CE-PC	-0.00907791	-0.0798133	0.0616574	0.801167	-0.0230251	-0.0962463	0.050196	0.537228	-0.00867106	-0.0795447	0.0622026	0.810267	-0.0336627	-0.103651	0.0363259	0.345385	-0.0374869	-0.107717	0.0327435	0.295059	-0.0260266	-0.0963655	0.0443124	0.467846	-0.0183419	-0.0888173	0.0521334	0.609571	-0.0271095	-0.0978197	0.0436006	0.451918	-0.0161472	-0.0865472	0.0542527	0.652661	-0.0102132	-0.0810118	0.0605855	0.777118	-0.00856432	-0.0793308	0.0622022	0.81228	-0.00914498	-0.0799028	0.0616128	0.799791	-0.00899668
L-HDL-FC-PC	0.014751	-0.0583745	0.0878764	0.69223	-0.00771458	-0.0885915	0.0731623	0.851519	0.013815	-0.0604695	0.0880994	0.715162	-0.0118748	-0.0843618	0.0606122	0.747859	-0.0204221	-0.0931827	0.0523385	0.581815	-0.00354403	-0.0762778	0.0691897	0.923823	-0.00321372	-0.0764278	0.0700004	0.931357	-0.00720431	-0.0805407	0.0661321	0.847135	0.00142076	-0.0716746	0.0745161	0.969574	0.0143834	-0.058774	0.0875408	0.699644	0.0171902	-0.0562234	0.0906038	0.645899	0.0146628	-0.0584872	0.0878128	0.694073	0.0151331
L-HDL-TG-PC	0.0166778	-0.0528125	0.0861681	0.637686	0.0180021	-0.051483	0.0874873	0.611198	0.0160237	-0.0538705	0.0859178	0.652815	0.0213136	-0.0469673	0.0895944	0.540227	0.0259171	-0.0423125	0.0941467	0.456104	0.0264674	-0.042405	0.0953398	0.450851	0.0111429	-0.0578972	0.0801829	0.751462	0.0228105	-0.0460567	0.0916777	0.515758	0.0229946	-0.0461588	0.0921479	0.514124	0.0155983	-0.0541296	0.0853262	0.66069	0.0149659	-0.0547021	0.0846338	0.673371	0.0178755	-0.0517069	0.087458	0.614201	0.0167973
M-HDL-PL-PC	-0.0225475	-0.0954944	0.0503994	0.544193	-0.0195293	-0.0925884	0.0535298	0.599924	-0.0224225	-0.0954198	0.0505749	0.546704	-0.0101536	-0.081988	0.0616807	0.781497	-0.00795309	-0.0797065	0.0638003	0.827815	-0.00162382	-0.074769	0.0715214	0.965252	-0.0128835	-0.0856037	0.0598367	0.728101	-0.00269612	-0.0755964	0.0702041	0.942144	-0.0144994	-0.0872918	0.0582931	0.6959	-0.0227884	-0.0963435	0.0507667	0.543254	-0.0265386	-0.100197	0.0471195	0.479617	-0.0215976	-0.0946038	0.0514085	0.561598	-0.0229553
M-HDL-C-PC	0.0241767	-0.0461662	0.0945196	0.500082	0.0152111	-0.0565795	0.0870017	0.677582	0.0240477	-0.0463422	0.0944377	0.502656	0.0101749	-0.0591261	0.0794759	0.773263	-0.000626529	-0.0701979	0.0689449	0.9859	0.000669459	-0.0697792	0.0711182	0.985122	0.0134314	-0.0567508	0.0836135	0.707259	-0.00197674	-0.0729016	0.0689481	0.956383	0.0118253	-0.0584601	0.0821107	0.741286	0.0246692	-0.0461634	0.0955018	0.49439	0.0285966	-0.0425839	0.0997772	0.430567	0.0228973	-0.0475404	0.093335	0.523587	0.0245564
M-HDL-CE-PC	0.0288301	-0.0411863	0.0988466	0.419172	0.0224672	-0.0482644	0.0931988	0.533122	0.0291862	-0.040943	0.0993153	0.414204	0.0175466	-0.0513715	0.0864647	0.617371	0.00815703	-0.0609869	0.077301	0.816926	0.00738821	-0.0626765	0.0774529	0.836067	0.0212864	-0.0484518	0.0910246	0.54923	0.00535526	-0.0649923	0.0757028	0.881249	0.0172562	-0.0526888	0.0872012	0.628314	0.0285345	-0.0417561	0.0988251	0.425763	0.0315531	-0.038817	0.101923	0.37903	0.0275561	-0.0425594	0.0976717	0.440658	0.0291013
M-HDL-FC-PC	-0.00492218	-0.0799469	0.0701025	0.89756	-0.0206873	-0.0987684	0.0573937	0.603149	-0.00673664	-0.0831681	0.0696949	0.862683	-0.0210865	-0.0950066	0.0528336	0.575663	-0.0309647	-0.10506	0.0431306	0.41227	-0.0228121	-0.0974153	0.0517912	0.548517	-0.0215343	-0.096491	0.0534225	0.57295	-0.0262821	-0.101419	0.0488553	0.492514	-0.0133261	-0.0880131	0.0613609	0.726246	-0.00246879	-0.0784876	0.07355	0.949185	0.00186341	-0.075559	0.0792858	0.962329	-0.00551572	-0.0805706	0.0695392	0.885333	-0.00443789
M-HDL-TG-PC	-0.0353587	-0.105317	0.0345995	0.321433	-0.0241453	-0.0969447	0.048654	0.515196	-0.035224	-0.105236	0.0347876	0.323647	-0.0214407	-0.0903648	0.0474833	0.541613	-0.00863735	-0.0780421	0.0607674	0.807068	-0.0152116	-0.0850426	0.0546194	0.669054	-0.0247006	-0.0944596	0.0450584	0.487217	-0.0114312	-0.081801	0.0589386	0.749901	-0.0215251	-0.0915074	0.0484572	0.546167	-0.0357214	-0.1058	0.0343575	0.317329	-0.0385804	-0.108981	0.0318202	0.282372	-0.0343063	-0.104342	0.0357289	0.336568	-0.0357713
S-HDL-PL-PC	-0.0362959	-0.10574	0.0331479	0.305214	-0.0314037	-0.101266	0.038459	0.377844	-0.0377992	-0.111261	0.0356628	0.312788	-0.0463948	-0.114692	0.0219021	0.182761	-0.0383152	-0.106458	0.0298276	0.270041	-0.0480713	-0.117143	0.021	0.172274	-0.0359988	-0.10508	0.0330825	0.306654	-0.0328822	-0.101703	0.0359381	0.348576	-0.0327415	-0.101858	0.0363746	0.352707	-0.0351409	-0.104673	0.0343914	0.321466	-0.0367012	-0.106177	0.0327745	0.30007	-0.0370647	-0.106559	0.0324298	0.295443	-0.0372992
S-HDL-C-PC	0.0445218	-0.0251775	0.114221	0.210253	0.0368079	-0.0342019	0.107818	0.309222	0.047385	-0.0267752	0.121545	0.210121	0.0500294	-0.0184684	0.118527	0.152048	0.0388036	-0.0296051	0.107212	0.265847	0.0479749	-0.0211858	0.117136	0.17369	0.0409356	-0.0284125	0.110284	0.246914	0.0319249	-0.0374961	0.101346	0.366944	0.0363823	-0.0331204	0.105885	0.304474	0.0435817	-0.026159	0.113322	0.220305	0.0458824	-0.0239298	0.115695	0.197386	0.0446257	-0.0250988	0.11435	0.209356	0.0456653
S-HDL-CE-PC	0.0440125	-0.0255701	0.113595	0.214743	0.0373232	-0.033185	0.107832	0.299078	0.0471178	-0.027226	0.121462	0.213832	0.0504137	-0.0179809	0.118808	0.148318	0.0405524	-0.0277341	0.108839	0.244075	0.0488519	-0.0202002	0.117904	0.165303	0.0418259	-0.0273816	0.111033	0.235844	0.0331107	-0.0361113	0.102333	0.348043	0.0366837	-0.032683	0.10605	0.299542	0.0429148	-0.0267151	0.112545	0.226703	0.0450491	-0.0246119	0.11471	0.204658	0.0440017	-0.0256049	0.113608	0.215013	0.0450271
S-HDL-FC-PC	-0.0200054	-0.0893908	0.0493801	0.571574	-0.0253325	-0.0950823	0.0444174	0.476096	-0.0193485	-0.0911419	0.0524449	0.596934	-0.0292348	-0.0974849	0.0390153	0.400691	-0.0332933	-0.101676	0.0350891	0.339507	-0.0315621	-0.100404	0.0372797	0.368406	-0.0281337	-0.0970841	0.0408166	0.423396	-0.0255948	-0.0943308	0.0431413	0.46503	-0.0214468	-0.0904751	0.0475815	0.54211	-0.0183647	-0.0878158	0.0510863	0.60386	-0.0187217	-0.0882222	0.0507789	0.597108	-0.0192737	-0.0887043	0.050157	0.585965	-0.0199408
S-HDL-TG-PC	-0.0338679	-0.103874	0.036138	0.342574	-0.0229212	-0.0955237	0.0496812	0.535614	-0.0334065	-0.103797	0.036984	0.351824	-0.0214665	-0.0904108	0.0474779	0.541247	-0.010109	-0.0793438	0.0591259	0.774482	-0.0108467	-0.0808852	0.0591918	0.761204	-0.0239249	-0.0936733	0.0458234	0.500927	-0.00332617	-0.0744663	0.0678139	0.926895	-0.0193357	-0.089408	0.0507366	0.588202	-0.0343631	-0.104482	0.0357558	0.336345	-0.0371696	-0.107653	0.0333135	0.300898	-0.0321253	-0.102315	0.0380642	0.369222	-0.034229
VLDL-D	-0.0383312	-0.110184	0.0335219	0.295336	-0.0260649	-0.101465	0.0493348	0.497601	-0.0380908	-0.110958	0.0347766	0.305144	-0.025189	-0.0959668	0.0455887	0.485004	-0.0144466	-0.0854528	0.0565596	0.68972	-0.0238561	-0.0953453	0.0476331	0.512622	-0.026549	-0.0981136	0.0450156	0.466688	-0.0106313	-0.0832569	0.0619943	0.773916	-0.0280682	-0.0999188	0.0437823	0.443408	-0.0377665	-0.109709	0.0341756	0.3031	-0.0384421	-0.110319	0.033435	0.294103	-0.0366875	-0.108713	0.0353378	0.317673	-0.0381891
LDL-D	-0.000422128	-0.070766	0.0699217	0.990604	-0.00100801	-0.0713222	0.0693062	0.977557	0.000106971	-0.0704313	0.0706452	0.997626	-0.00936679	-0.0785366	0.059803	0.790445	-0.0095968	-0.0787208	0.0595272	0.785285	-0.00880897	-0.0785593	0.0609414	0.804267	-0.00540568	-0.0753899	0.0645786	0.879522	-0.0104009	-0.0801995	0.0593977	0.769973	0.00143965	-0.0684743	0.0713536	0.967767	-0.00272875	-0.0737616	0.0683041	0.939908	-0.0052046	-0.0767644	0.0663552	0.886508	-0.00243123	-0.0729819	0.0681194	0.946085	-0.00173829
HDL-D	0.0158611	-0.060011	0.0917332	0.681651	-0.00754818	-0.0915892	0.0764928	0.860098	0.0147158	-0.0642828	0.0937144	0.714715	-0.0144906	-0.0898596	0.0608783	0.705971	-0.019279	-0.094707	0.056149	0.615997	-0.00424254	-0.0798287	0.0713436	0.912294	-0.00791837	-0.0843362	0.0684995	0.838871	-0.00800765	-0.0840568	0.0680415	0.836301	0.00416787	-0.0715162	0.0798519	0.913944	0.0158137	-0.0601085	0.0917359	0.682748	0.0178137	-0.0582474	0.0938748	0.645832	0.0153004	-0.0606078	0.0912086	0.692457	0.0162002
Serum-C	0.0268389	-0.0458526	0.0995303	0.468811	0.0170774	-0.0573126	0.0914674	0.652377	0.0298044	-0.0529961	0.112605	0.480034	0.0198059	-0.0516695	0.0912814	0.586632	0.0177023	-0.0539255	0.08933	0.627713	0.0227041	-0.0493089	0.0947171	0.536168	0.0147848	-0.0577501	0.0873197	0.689179	0.0232008	-0.0488119	0.0952134	0.52729	0.0229847	-0.0492924	0.0952618	0.532646	0.0292865	-0.0435999	0.102173	0.430496	0.0324104	-0.041499	0.10632	0.389609	0.0280845	-0.0446998	0.100869	0.449016	0.027899
VLDL-C	0.009119	-0.0603955	0.0786335	0.796855	0.0145582	-0.0553693	0.0844857	0.68289	0.00785763	-0.063251	0.0789662	0.828332	0.014577	-0.0537451	0.0828991	0.675464	0.0230372	-0.0455519	0.0916262	0.509886	0.0180594	-0.0508595	0.0869784	0.60713	0.0112258	-0.0578538	0.0803053	0.749814	0.0238687	-0.0453227	0.0930602	0.498499	0.0143714	-0.054759	0.0835018	0.683324	0.00945201	-0.060096	0.079	0.789706	0.0101221	-0.0594811	0.0797253	0.77536	0.0099403	-0.0596337	0.0795143	0.779199	0.00931183
RemNAt-C	0.0282592	-0.0418875	0.0984058	0.429297	0.0268239	-0.0433253	0.0969731	0.45311	0.0296955	-0.0463971	0.105788	0.443868	0.0275236	-0.0413966	0.0964438	0.433319	0.0316824	-0.0374893	0.100854	0.368874	0.0311959	-0.0382479	0.10064	0.37814	0.0232184	-0.0465116	0.0929484	0.513541	0.0348021	-0.0347016	0.104306	0.325952	0.0289894	-0.0407158	0.0986946	0.41453	0.0287454	-0.0414397	0.0989306	0.421655	0.0305718	-0.0398627	0.101006	0.394459	0.0291943	-0.0410197	0.0994084	0.414638	0.0287248
LDL-C	0.0292506	-0.0414121	0.0999133	0.41671	0.0228977	-0.0484627	0.0942582	0.528962	0.03256	-0.0470929	0.112213	0.422554	0.0283261	-0.041099	0.0977512	0.423421	0.0257407	-0.0439196	0.095401	0.468447	0.0307579	-0.0392582	0.100774	0.388763	0.0223512	-0.0480372	0.0927397	0.533246	0.0288174	-0.0411531	0.0987879	0.41907	0.0266773	-0.0435795	0.0969341	0.456271	0.0307897	-0.0399749	0.101554	0.393311	0.0332026	-0.0381454	0.104551	0.36126	0.0304527	-0.0403002	0.101206	0.39843	0.0301725
HDL-C	0.00321889	-0.0724691	0.0789068	0.933489	-0.019103	-0.100961	0.0627552	0.64701	0.00118565	-0.0770618	0.0794331	0.976279	-0.0168993	-0.0916052	0.0578065	0.657127	-0.0266185	-0.101524	0.0482873	0.485653	-0.0169448	-0.0922487	0.058359	0.658819	-0.0169208	-0.092882	0.0590404	0.662036	-0.0189581	-0.0947574	0.0568413	0.623588	-0.00642527	-0.081824	0.0689734	0.867192	0.0062682	-0.0699266	0.082463	0.871752	0.010031	-0.0677727	0.0878347	0.800269	0.00345697	-0.0722501	0.0791641	0.9286	0.00398282
HDL2-C	-0.00198386	-0.0772703	0.0733026	0.95876	-0.0240384	-0.105001	0.0569241	0.560178	-0.00432631	-0.0821109	0.0734583	0.913088	-0.0236491	-0.0980103	0.0507121	0.532618	-0.0334922	-0.108057	0.0410721	0.378197	-0.0229143	-0.097847	0.0520184	0.548492	-0.0228523	-0.0984797	0.0527751	0.553245	-0.0262515	-0.10181	0.0493071	0.495432	-0.0120749	-0.0870922	0.0629424	0.752112	0.000703476	-0.0750815	0.0764884	0.985467	0.00440326	-0.0728991	0.0817056	0.910998	-0.00202529	-0.0773281	0.0732775	0.957909	-0.00129187
HDL3-C	0.0169338	-0.0579791	0.0918468	0.657362	0.00131982	-0.07747	0.0801096	0.973777	0.0158405	-0.0615948	0.0932757	0.68812	0.0102406	-0.0634047	0.0838858	0.784956	-0.00035075	-0.0740746	0.0733732	0.992551	0.0129106	-0.0612998	0.0871211	0.732812	0.00794703	-0.0666174	0.0825114	0.834334	0.00645899	-0.0679814	0.0808994	0.864799	0.0121344	-0.0623741	0.0866428	0.749288	0.0196835	-0.0555095	0.0948766	0.607495	0.0231451	-0.0533318	0.099622	0.552626	0.0183118	-0.0567042	0.0933278	0.631947	0.0177425
EstC	0.0280022	-0.0444338	0.100438	0.448171	0.0184764	-0.0555977	0.0925504	0.624533	0.0309292	-0.05087	0.112728	0.458171	0.0216238	-0.0495956	0.0928431	0.551342	0.0187001	-0.0526892	0.0900893	0.607259	0.0224654	-0.0493174	0.0942482	0.539164	0.0163907	-0.0558897	0.088671	0.656341	0.0225114	-0.0492841	0.094307	0.538406	0.0239019	-0.0481292	0.095933	0.514995	0.0306455	-0.0420245	0.103316	0.40803	0.0339263	-0.0398473	0.1077	0.366948	0.0289317	-0.0435689	0.101432	0.433664	0.0290047
FreeC	0.0229019	-0.0502625	0.0960663	0.539094	0.0128735	-0.0620046	0.0877516	0.735838	0.0250678	-0.0592195	0.109355	0.559515	0.0145041	-0.0574468	0.0864551	0.692429	0.0145241	-0.0575154	0.0865635	0.692387	0.0224462	-0.0499964	0.0948889	0.54321	0.0102183	-0.0627697	0.0832064	0.783526	0.0240606	-0.0483835	0.0965046	0.514617	0.0198124	-0.0529157	0.0925404	0.592972	0.024787	-0.0484828	0.0980569	0.506836	0.027387	-0.0466446	0.101418	0.467943	0.0248969	-0.0484563	0.0982501	0.505441	0.024045
Serum-TG	-0.0422006	-0.112136	0.0277346	0.236568	-0.0322957	-0.104631	0.0400393	0.381068	-0.0420151	-0.11204	0.0280094	0.239232	-0.0310784	-0.0999329	0.0377761	0.375878	-0.018853	-0.0881382	0.0504322	0.593393	-0.0258952	-0.0955813	0.0437909	0.465946	-0.0337459	-0.103323	0.0358314	0.34135	-0.0116875	-0.0827487	0.0593737	0.746888	-0.0298585	-0.0997701	0.040053	0.402076	-0.0408014	-0.110926	0.0293229	0.253738	-0.0412449	-0.111272	0.0287822	0.247963	-0.0407432	-0.11083	0.0293439	0.254164	-0.0421404
VLDL-TG	-0.0389973	-0.109625	0.0316307	0.278758	-0.0275377	-0.101333	0.0462579	0.464075	-0.0386529	-0.109577	0.0322709	0.285033	-0.0249041	-0.0945136	0.0447054	0.482702	-0.0135853	-0.08357	0.0563994	0.703267	-0.0231557	-0.0935162	0.0472048	0.518452	-0.0276503	-0.0980242	0.0427235	0.440776	-0.00969345	-0.0812572	0.0618703	0.790391	-0.0277717	-0.0983074	0.042764	0.439827	-0.037882	-0.108638	0.0328743	0.2936	-0.038542	-0.10921	0.0321262	0.284677	-0.037589	-0.108354	0.0331759	0.297407	-0.0389278
LDL-TG	-0.0403534	-0.111725	0.0310184	0.267396	-0.0394237	-0.110778	0.0319301	0.278444	-0.0436916	-0.116584	0.0292005	0.239705	-0.0387658	-0.108874	0.0313421	0.278067	-0.0303413	-0.100872	0.0401893	0.398673	-0.0274428	-0.0984078	0.0435221	0.448015	-0.041232	-0.112079	0.0296153	0.253622	-0.0170646	-0.0887435	0.0546143	0.640391	-0.0296546	-0.100887	0.0415781	0.414059	-0.0375801	-0.109434	0.0342736	0.304895	-0.0375731	-0.109577	0.0344304	0.305993	-0.0389703	-0.110473	0.0325327	0.285011	-0.0403552
HDL-TG	-0.0381642	-0.109041	0.0327126	0.290843	-0.0362582	-0.10717	0.0346533	0.315829	-0.039728	-0.111166	0.0317106	0.275324	-0.0380379	-0.107687	0.031611	0.284021	-0.0299864	-0.0996687	0.0396959	0.398517	-0.027449	-0.0977916	0.0428937	0.443908	-0.0440495	-0.114471	0.0263725	0.219864	-0.0214922	-0.0922249	0.0492405	0.55104	-0.0271989	-0.0979746	0.0435767	0.450851	-0.0364078	-0.10738	0.0345648	0.314253	-0.0371702	-0.108147	0.0338068	0.304264	-0.0364325	-0.107514	0.034649	0.314667	-0.038095
DAG	-0.0350885	-0.104731	0.034554	0.322956	-0.0290568	-0.0993843	0.0412707	0.417591	-0.0352225	-0.104915	0.0344698	0.321457	-0.0370388	-0.105447	0.031369	0.28818	-0.0300175	-0.0984791	0.0384442	0.389674	-0.0341405	-0.103344	0.0350631	0.333136	-0.0347291	-0.103883	0.0344246	0.324525	-0.0154924	-0.0853142	0.0543295	0.663275	-0.028739	-0.0980432	0.0405652	0.415885	-0.03421	-0.104097	0.0356775	0.336905	-0.0326354	-0.102756	0.0374855	0.361204	-0.033513	-0.10333	0.036304	0.34635	-0.0347897
DAG-TG	-0.062254	-0.132295	0.0077867	0.0814187	-0.0585705	-0.128866	0.0117256	0.102333	-0.062826	-0.132999	0.00734653	0.0792258	-0.068826	-0.137642	-1.0296e-05	0.0499658	-0.0653937	-0.134178	0.0033904	0.0623813	-0.068836	-0.138634	0.000962152	0.0532348	-0.0667383	-0.136371	0.00289463	0.0602887	-0.0520386	-0.121656	0.0175792	0.14269	-0.060088	-0.129734	0.00955807	0.0907391	-0.062652	-0.132919	0.00761489	0.0804641	-0.0597921	-0.130526	0.010942	0.0974481	-0.0612649	-0.131392	0.0088624	0.0867554	-0.061975
TotPG	-0.00719625	-0.0812208	0.0668283	0.848708	-0.0185534	-0.0942229	0.057116	0.630433	-0.0111323	-0.0896293	0.0673646	0.780788	-0.0175285	-0.0903525	0.0552955	0.636711	-0.014092	-0.0869007	0.0587168	0.704098	-0.016087	-0.0894163	0.0572423	0.666846	-0.0192133	-0.0930442	0.0546175	0.609606	-0.00201135	-0.075403	0.0713803	0.95711	-0.00549505	-0.0790626	0.0680725	0.883467	-0.00149737	-0.0767782	0.0737835	0.968864	-0.000540153	-0.0770393	0.075959	0.988945	-0.00612992	-0.0802352	0.0679754	0.871051	-0.00659328
TG-PG	-0.0274192	-0.0987587	0.0439203	0.450794	-0.0122536	-0.0882706	0.0637635	0.751765	-0.0272094	-0.101044	0.0466255	0.469653	-0.0131547	-0.0834526	0.0571432	0.713471	-0.00328031	-0.0737657	0.0672051	0.927233	-0.0137396	-0.0846339	0.0571547	0.703723	-0.015303	-0.0864069	0.0558008	0.672791	0.000893226	-0.0712458	0.0730323	0.980615	-0.0169523	-0.0881643	0.0542597	0.640417	-0.0278359	-0.0991998	0.0435279	0.444098	-0.0293844	-0.100918	0.0421497	0.420287	-0.0268681	-0.0982395	0.0445033	0.460142	-0.027819
PC	-0.00327803	-0.0780566	0.0715006	0.931448	-0.0151616	-0.0917751	0.0614519	0.697774	-0.00689358	-0.0864517	0.0726646	0.864983	-0.0133533	-0.0869184	0.0602117	0.721699	-0.01022	-0.0837389	0.0632989	0.785018	-0.0122746	-0.0863492	0.0618001	0.745056	-0.0156495	-0.0902633	0.0589643	0.680656	0.00071605	-0.0734011	0.0748332	0.984874	-0.00177864	-0.0760953	0.072538	0.96254	0.00260233	-0.0733885	0.0785931	0.946421	0.00374366	-0.0735816	0.081069	0.924309	-0.00230612	-0.0771555	0.0725432	0.951789	-0.0026632
SM	0.0373665	-0.0396847	0.114418	0.341409	0.0276551	-0.0511305	0.106441	0.491	0.0402062	-0.0435676	0.12398	0.346425	0.02042	-0.0555538	0.0963937	0.597922	0.0210586	-0.0548315	0.0969486	0.58611	0.021892	-0.054686	0.0984701	0.574835	0.0212477	-0.0556185	0.0981139	0.587545	0.0343238	-0.0420136	0.110661	0.377708	0.0334744	-0.043132	0.110081	0.391286	0.0382178	-0.0388716	0.115307	0.330767	0.0432982	-0.0349442	0.121541	0.277683	0.0419625	-0.0357869	0.119712	0.289718	0.0394719
TotCho	0.0107608	-0.0643956	0.0859172	0.778741	-0.00215857	-0.0797738	0.0754566	0.956477	0.00888671	-0.0724781	0.0902516	0.830292	-0.00179814	-0.0757899	0.0721936	0.961964	-0.000622793	-0.0745585	0.0733129	0.986812	-0.000377181	-0.074879	0.0741246	0.992073	-0.00340232	-0.0784172	0.0716126	0.929079	0.0107104	-0.0637521	0.0851729	0.777749	0.00898612	-0.0657075	0.0836798	0.81337	0.0159943	-0.0600108	0.0919994	0.679655	0.0181235	-0.0592965	0.0955435	0.645983	0.0120432	-0.0632102	0.0872967	0.753492	0.01157
ApoA1	0.0131523	-0.0630443	0.0893488	0.734828	-0.00546304	-0.0867104	0.0757843	0.895026	0.0116148	-0.0689059	0.0921356	0.777134	-0.00457514	-0.079725	0.0705747	0.904904	-0.0117555	-0.0869732	0.0634623	0.759086	-0.00498051	-0.0807159	0.0707549	0.897319	-0.00856073	-0.0852127	0.0680912	0.826525	-0.00199995	-0.0778803	0.0738804	0.958751	0.00558407	-0.0702896	0.0814577	0.885166	0.017185	-0.0598126	0.0941826	0.66142	0.0221138	-0.0571234	0.101351	0.583953	0.0140115	-0.0622354	0.0902585	0.718399	0.0142793
ApoB	0.0185204	-0.0515527	0.0885935	0.604033	0.0176312	-0.0524226	0.087685	0.621412	0.0181453	-0.0574031	0.0936937	0.637434	0.0198567	-0.0489816	0.0886951	0.571397	0.0249139	-0.044221	0.0940487	0.47953	0.024363	-0.0450525	0.0937785	0.491052	0.0149124	-0.0547405	0.0845653	0.674402	0.0300186	-0.0395451	0.0995824	0.397205	0.0203835	-0.0492516	0.0900186	0.565724	0.0194607	-0.050688	0.0896094	0.586201	0.0211521	-0.0492998	0.091604	0.55579	0.0198674	-0.0503182	0.0900531	0.5786	0.0191255
ApoB-ApoA1	0.0111841	-0.0589347	0.0813029	0.754287	0.0204687	-0.0508068	0.0917442	0.573102	0.0101285	-0.0611903	0.0814472	0.780489	0.0218828	-0.0470882	0.0908538	0.533591	0.0307607	-0.0386265	0.100148	0.384439	0.0266183	-0.0430589	0.0962955	0.453533	0.0190918	-0.0507347	0.0889184	0.591613	0.0307321	-0.0392885	0.100753	0.389192	0.0170507	-0.0527078	0.0868092	0.6315	0.0101252	-0.0600982	0.0803486	0.777224	0.00962131	-0.0606436	0.0798862	0.788162	0.0120174	-0.0581579	0.0821927	0.736842	0.0111853
TotFA	-0.00502589	-0.0769026	0.0668508	0.890861	-0.00671783	-0.0786001	0.0651644	0.85449	-0.00786153	-0.0827202	0.0669972	0.836728	-0.00510049	-0.0757126	0.0655116	0.887281	0.000294202	-0.0705012	0.0710896	0.993493	-0.00252149	-0.0736852	0.0686422	0.944567	-0.0100095	-0.0814978	0.0614788	0.783502	0.0105608	-0.0610333	0.0821549	0.772229	-0.000278715	-0.0717602	0.0712028	0.993895	-0.00105799	-0.0735796	0.0714636	0.977161	-0.00012156	-0.0733905	0.0731474	0.997402	-0.00352357	-0.0755446	0.0684974	0.923515	-0.00439246
FALen	-0.0277723	-0.0987216	0.0431769	0.442487	-0.0199802	-0.0919931	0.0520328	0.586159	-0.0291501	-0.106374	0.0480738	0.458928	-0.0343844	-0.104106	0.0353376	0.333304	-0.0191729	-0.0888951	0.0505492	0.589485	-0.0305475	-0.10087	0.0397746	0.394078	-0.0193122	-0.0900292	0.0514048	0.592056	-0.0121305	-0.0828784	0.0586175	0.736526	-0.0235355	-0.0941659	0.0470949	0.513233	-0.0274759	-0.0986795	0.0437278	0.448993	-0.0276705	-0.0986406	0.0432996	0.444294	-0.0286473	-0.0996515	0.0423568	0.428608	-0.0288153
UnsatDeg	0.0912889	0.0203951	0.162183	0.0116758	0.0846663	0.0116481	0.157684	0.0231066	0.0924347	0.0212887	0.163581	0.0109497	0.075974	0.00599561	0.145952	0.0333848	0.0723498	0.00220495	0.142495	0.0432367	0.0706945	-0.00016987	0.141559	0.0505504	0.083147	0.0124776	0.153816	0.0211704	0.0568769	-0.0160067	0.12976	0.125952	0.0711016	-0.000950714	0.143154	0.0530929	0.0886302	0.0175591	0.159701	0.0145842	0.0909988	0.0200762	0.161921	0.011978	0.0890558	0.0161326	0.161979	0.0167516	0.0909879
DHA	0.0833967	0.0104756	0.156318	0.0250465	0.0771699	0.00314223	0.151198	0.0410582	0.0834786	0.0100762	0.156881	0.0258661	0.0496438	-0.0233477	0.122635	0.182233	0.0466606	-0.0262365	0.119558	0.209312	0.058369	-0.0147494	0.131487	0.117513	0.0668895	-0.00621608	0.139995	0.0728659	0.0628921	-0.0101724	0.135957	0.0914834	0.0649748	-0.00851709	0.138467	0.0830452	0.0844747	0.0111604	0.157789	0.0239819	0.0896742	0.0157944	0.163554	0.0174258	0.0806681	0.00689729	0.154439	0.0321372	0.0829893
LA	0.0640132	-0.00719716	0.135223	0.0780212	0.0560687	-0.0169355	0.129073	0.132055	0.0788394	-0.00269889	0.160378	0.0580606	0.0558161	-0.0142414	0.125874	0.118232	0.0571637	-0.012905	0.127232	0.109679	0.0607803	-0.00970849	0.131269	0.0909231	0.0476093	-0.0236319	0.11885	0.189959	0.0543738	-0.0163446	0.125092	0.131624	0.058669	-0.012212	0.12955	0.104609	0.063407	-0.00783251	0.134647	0.0809993	0.0668447	-0.00469332	0.138383	0.0670017	0.0645722	-0.00667436	0.135819	0.0756106	0.0668157
CLA	-0.03337	-0.103589	0.0368487	0.351175	-0.0333876	-0.103573	0.0367974	0.350689	-0.0350756	-0.10601	0.0358587	0.332017	-0.0489038	-0.118059	0.0202514	0.165485	-0.0361638	-0.105361	0.0330336	0.305257	-0.0486946	-0.118467	0.021078	0.171084	-0.0421844	-0.111991	0.027622	0.235882	-0.0138105	-0.0841655	0.0565445	0.700095	-0.0275471	-0.0974901	0.0423958	0.43968	-0.0330185	-0.103605	0.0375681	0.358778	-0.029665	-0.101043	0.0417131	0.414845	-0.0280304	-0.100606	0.0445453	0.448584	-0.0325854
FAw3	0.0846115	0.0114666	0.157756	0.023434	0.078597	0.00445807	0.152736	0.037755	0.0859047	0.0115022	0.160307	0.0236947	0.0545452	-0.0184074	0.127498	0.142589	0.0517829	-0.0211541	0.12472	0.163814	0.0644125	-0.00860492	0.13743	0.0837272	0.0680768	-0.00521246	0.141366	0.0686259	0.0666044	-0.0065073	0.139716	0.074117	0.0657359	-0.00800617	0.139478	0.0805315	0.0868302	0.0131746	0.160486	0.0209193	0.0923922	0.0179479	0.166836	0.0150619	0.082186	0.00850579	0.155866	0.0288468	0.0843403
FAw6	0.0393814	-0.0330184	0.111781	0.28596	0.0311426	-0.0425842	0.104869	0.407257	0.0433529	-0.0360694	0.122775	0.284273	0.0359599	-0.0351846	0.107104	0.32141	0.0383673	-0.0328083	0.109543	0.290311	0.0370725	-0.0346218	0.108767	0.310395	0.0281247	-0.0440592	0.100309	0.4446	0.0340417	-0.0376973	0.105781	0.35189	0.0361547	-0.0358397	0.108149	0.32454	0.0405119	-0.0319424	0.112966	0.272723	0.0435728	-0.0295272	0.116673	0.242322	0.0397087	-0.0327186	0.112136	0.282159	0.0411385
PUFA	0.0500226	-0.0229498	0.122995	0.178811	0.0417448	-0.0327311	0.116221	0.271546	0.0555804	-0.0240068	0.135168	0.170807	0.0417455	-0.0300322	0.113523	0.253942	0.0430149	-0.0287759	0.114806	0.239885	0.0443483	-0.0279504	0.116647	0.22891	0.036919	-0.0358753	0.109713	0.319765	0.041568	-0.0308287	0.113965	0.260048	0.0432247	-0.0294375	0.115887	0.243271	0.0514132	-0.0216485	0.124475	0.167565	0.055095	-0.0187543	0.128944	0.143462	0.0496197	-0.0233806	0.12262	0.182499	0.0515594
MUFA	-0.0576043	-0.128141	0.012932	0.109316	-0.0524794	-0.123568	0.0186096	0.147703	-0.0587889	-0.129648	0.0120706	0.103798	-0.0499689	-0.119346	0.0194083	0.157804	-0.0425514	-0.112201	0.0270978	0.230785	-0.0483959	-0.118403	0.0216113	0.175166	-0.0529578	-0.123203	0.0172877	0.139303	-0.0261229	-0.0979731	0.0457273	0.475623	-0.0449095	-0.115511	0.0256921	0.212164	-0.0539183	-0.12581	0.0179733	0.141357	-0.054487	-0.126352	0.0173779	0.137069	-0.0561653	-0.126863	0.0145327	0.119286	-0.0575766
SFA	0.00063699	-0.0710221	0.0722961	0.986083	-0.000484217	-0.0721259	0.0711575	0.989418	-0.00187231	-0.0768498	0.0731052	0.960917	-0.00110709	-0.0715152	0.069301	0.975384	0.00538177	-0.0652658	0.0760293	0.881169	0.00222348	-0.0687066	0.0731536	0.950949	-0.00573946	-0.0770245	0.0655456	0.874458	0.0142148	-0.0570644	0.085494	0.695556	0.00519332	-0.0660782	0.0764649	0.886298	0.00387616	-0.0682748	0.0760271	0.916039	0.00580495	-0.0672935	0.0789034	0.876162	0.00307697	-0.0688981	0.0750521	0.933142	0.00142689
DHA-FA	0.0920632	0.0211616	0.162965	0.0109962	0.0863926	0.0144248	0.15836	0.0186957	0.0928594	0.0217906	0.163928	0.0105063	0.0559442	-0.015343	0.127231	0.123841	0.0493006	-0.0223107	0.120912	0.176951	0.0638689	-0.00765997	0.135398	0.0800306	0.078007	0.00671363	0.1493	0.0320319	0.0618256	-0.010395	0.134046	0.0932668	0.0702128	-0.00183986	0.142265	0.0561288	0.0905381	0.0194701	0.161606	0.0125949	0.0938415	0.022809	0.164874	0.00968242	0.0896571	0.0172464	0.162068	0.0153002	0.0918934
LA-FA	0.101568	0.0324706	0.170666	0.00401563	0.0962053	0.023642	0.168769	0.0094276	0.115505	0.0407388	0.190272	0.00250446	0.0901124	0.022007	0.158218	0.0095721	0.0851718	0.0170627	0.153281	0.014314	0.0950501	0.0265507	0.16355	0.00659612	0.0844934	0.0152205	0.153766	0.0168864	0.071771	0.00110892	0.142433	0.04652	0.0897284	0.0204461	0.159011	0.0112039	0.0992824	0.028861	0.169704	0.00578237	0.0997118	0.030099	0.169325	0.00505033	0.100769	0.0316067	0.169932	0.00434797	0.105111
CLA-FA	-0.0195701	-0.0894993	0.050359	0.582918	-0.0183855	-0.0883045	0.0515334	0.605876	-0.0200834	-0.0901854	0.0500186	0.574023	-0.0408458	-0.109926	0.0282344	0.246125	-0.026999	-0.0958021	0.0418042	0.441356	-0.040012	-0.109667	0.0296425	0.259827	-0.0292961	-0.0988632	0.0402711	0.408682	-0.00392915	-0.0736531	0.0657948	0.911945	-0.0127117	-0.0824646	0.0570412	0.720639	-0.0207208	-0.0909666	0.049525	0.562731	-0.0158984	-0.0867346	0.0549379	0.659644	-0.0132524	-0.0856917	0.059187	0.7196	-0.0185938
FAw3-FA	0.0988349	0.0278483	0.169822	0.00641557	0.0934341	0.021442	0.165426	0.0110349	0.0989209	0.0278878	0.169954	0.00640426	0.0652378	-0.0059635	0.136439	0.0724691	0.057683	-0.013822	0.129188	0.1137	0.0744419	0.00317635	0.145707	0.0406491	0.0844563	0.0131797	0.155733	0.0202746	0.0685693	-0.00379604	0.140935	0.0632564	0.0752464	0.00280716	0.147686	0.0417785	0.0978405	0.0266919	0.168989	0.00709552	0.101105	0.0299321	0.172277	0.00542276	0.0965469	0.0243494	0.168744	0.00883285	0.0985419
FAw6-FA	0.0871308	0.017624	0.156638	0.0140799	0.0802245	0.00713765	0.153311	0.0314891	0.0923584	0.0198485	0.164868	0.0126106	0.0807066	0.0123348	0.149078	0.0207531	0.0750408	0.00665872	0.143423	0.0315332	0.0788288	0.00980286	0.147855	0.0252551	0.0744032	0.00497431	0.143832	0.0357284	0.0542415	-0.0171659	0.125649	0.136333	0.0739878	0.00417766	0.143798	0.037807	0.0843433	0.0136837	0.155003	0.0193715	0.0853255	0.0154766	0.155174	0.0167204	0.0855426	0.0158279	0.155257	0.0162404	0.0889188
PUFA-FA	0.112946	0.0430743	0.182817	0.00156669	0.109406	0.0351114	0.1837	0.00394993	0.118797	0.046467	0.191126	0.00131598	0.0971073	0.0280779	0.166137	0.00588914	0.0891561	0.0199013	0.158411	0.0116969	0.0978793	0.0282378	0.167521	0.00593433	0.0968587	0.0268537	0.166864	0.00675346	0.0752101	0.00220818	0.148212	0.0434774	0.0941896	0.0232367	0.165142	0.00933813	0.110192	0.039385	0.180999	0.00232791	0.111558	0.0414821	0.181633	0.00184342	0.110986	0.04052	0.181452	0.0020601	0.114004
MUFA-FA	-0.112866	-0.182266	-0.043467	0.00146673	-0.108571	-0.181485	-0.0356568	0.00356702	-0.118209	-0.189875	-0.0465426	0.00125499	-0.0966499	-0.165226	-0.0280735	0.0057978	-0.0902596	-0.158971	-0.0215484	0.0101013	-0.0983007	-0.167534	-0.0290674	0.00544612	-0.0965114	-0.166157	-0.0268656	0.0066687	-0.0757039	-0.148111	-0.00329648	0.0404663	-0.0954527	-0.165657	-0.0252484	0.00776577	-0.110667	-0.181339	-0.0399946	0.00218633	-0.111366	-0.181018	-0.0417146	0.00176087	-0.111794	-0.181293	-0.0422953	0.00165147	-0.114671
SFA-FA	0.000195855	-0.0703904	0.0707821	0.995656	0.00396494	-0.0668094	0.0747393	0.912461	0.000192442	-0.0704363	0.0708212	0.995734	-0.0013372	-0.0706899	0.0680155	0.969818	0.00104277	-0.0682241	0.0703097	0.976432	-0.000688621	-0.0709503	0.069573	0.984655	-0.00126822	-0.0714824	0.068946	0.971725	-0.00395566	-0.0739107	0.0659994	0.911645	0.00313328	-0.067029	0.0732956	0.930167	-0.0011038	-0.0719158	0.0697082	0.975597	-0.000392599	-0.0710181	0.0702329	0.991296	0.00492231	-0.0667112	0.0765558	0.892735	0.000715585
Glc	-0.0454806	-0.115547	0.0245864	0.202977	-0.0362449	-0.108443	0.0359535	0.324704	-0.0467519	-0.1194	0.0258967	0.206874	-0.0409583	-0.109861	0.0279439	0.243612	-0.0429379	-0.11176	0.0258848	0.221057	-0.0507713	-0.120256	0.0187136	0.151878	-0.0368114	-0.106548	0.0329253	0.30043	-0.0404668	-0.109895	0.0289614	0.252911	-0.0427938	-0.112496	0.0269088	0.228499	-0.043256	-0.113579	0.0270673	0.227627	-0.0430793	-0.113655	0.0274967	0.2312	-0.0449205	-0.115036	0.0251946	0.208902	-0.0453115
Lac	-0.0521113	-0.122554	0.0183316	0.146859	-0.0443759	-0.116261	0.0275093	0.22596	-0.0519531	-0.123011	0.019105	0.151625	-0.0487969	-0.118033	0.0204396	0.166909	-0.0355524	-0.105004	0.0338994	0.315275	-0.0419973	-0.111853	0.0278586	0.238297	-0.0470297	-0.117176	0.023117	0.188529	-0.0431645	-0.113157	0.0268278	0.226418	-0.038969	-0.109506	0.031568	0.278486	-0.0505749	-0.121155	0.0200056	0.159943	-0.0504293	-0.121089	0.0202309	0.161621	-0.0515169	-0.122	0.0189662	0.151751	-0.0518527
Pyr	0.0501729	-0.0207698	0.121116	0.165444	0.0633808	-0.00919487	0.135956	0.0868699	0.0514851	-0.0198929	0.122863	0.157199	0.0236301	-0.0468511	0.0941114	0.510648	0.0363082	-0.0335945	0.106211	0.308233	0.0334829	-0.037294	0.10426	0.353357	0.0415837	-0.0289766	0.112144	0.247679	0.0488489	-0.0214797	0.119177	0.173129	0.0461154	-0.0244438	0.116675	0.199887	0.0513371	-0.0197173	0.122391	0.156509	0.0526125	-0.0186125	0.123838	0.147452	0.050376	-0.0206093	0.121361	0.163993	0.0503345
Cit	0.0227689	-0.0475974	0.0931351	0.525499	0.020757	-0.0496487	0.0911627	0.562938	0.0231354	-0.0473166	0.0935874	0.519364	0.0156389	-0.0535462	0.0848239	0.657366	0.0184541	-0.0506203	0.0875285	0.600121	0.0116502	-0.0583939	0.0816942	0.744134	0.0167652	-0.0531728	0.0867033	0.638085	0.000657684	-0.0698994	0.0712148	0.985406	0.0275222	-0.042537	0.0975813	0.440853	0.020381	-0.0504887	0.0912507	0.572557	0.0194164	-0.0517731	0.090606	0.59253	0.0216737	-0.0487825	0.09213	0.546115	0.02271
Glol	-0.0576616	-0.129854	0.0145305	0.117311	-0.0463386	-0.123371	0.0306938	0.238028	-0.0576737	-0.130584	0.0152364	0.12088	-0.0418889	-0.113148	0.0293699	0.248881	-0.038676	-0.110036	0.0326841	0.287697	-0.0423978	-0.114239	0.0294435	0.24702	-0.0472033	-0.119423	0.0250161	0.199858	-0.0428904	-0.114785	0.029004	0.241925	-0.0429744	-0.11527	0.0293214	0.243625	-0.057227	-0.12966	0.0152059	0.121329	-0.0568604	-0.129111	0.0153903	0.122786	-0.0583543	-0.130584	0.013875	0.113163	-0.0585407
Ala	0.00141332	-0.0684398	0.0712665	0.968329	0.00836805	-0.0621832	0.0789193	0.815955	0.00242106	-0.068033	0.0728751	0.946236	-0.000344401	-0.0690116	0.0683228	0.992147	0.00952739	-0.0591328	0.0781876	0.785395	-0.00238762	-0.0715095	0.0667342	0.945957	0.00289766	-0.0666383	0.0724336	0.934826	0.00439624	-0.0648001	0.0735926	0.900781	0.00325219	-0.0661918	0.0726961	0.926777	0.00301684	-0.0670097	0.0730434	0.932626	0.00412557	-0.0661312	0.0743824	0.908261	0.00246059	-0.0674718	0.072393	0.944953	0.00183904
Gln	0.0149904	-0.0554863	0.0854671	0.676407	0.00578149	-0.0660997	0.0776627	0.874588	0.0149392	-0.0555798	0.0854581	0.677632	0.025584	-0.04376	0.094928	0.469139	0.0211789	-0.0481257	0.0904834	0.548763	0.0241468	-0.0456675	0.093961	0.497372	0.014371	-0.055575	0.0843171	0.686825	0.0166543	-0.0532468	0.0865553	0.640132	0.0151022	-0.0549396	0.0851441	0.672226	0.0131175	-0.0578446	0.0840796	0.716804	0.0111973	-0.0601904	0.082585	0.75824	0.0149214	-0.0555719	0.0854147	0.677883	0.0152176
Gly	0.0241311	-0.0493877	0.0976499	0.519561	0.016816	-0.0575882	0.0912202	0.657416	0.0240099	-0.0495622	0.097582	0.521961	0.0168358	-0.0554691	0.0891406	0.647747	0.0218589	-0.0502994	0.0940173	0.552249	0.0236373	-0.0493134	0.0965879	0.524932	0.0163971	-0.056873	0.0896673	0.660565	0.0271036	-0.0457033	0.0999105	0.465145	0.0262165	-0.0468603	0.0992933	0.481499	0.0227393	-0.0509964	0.0964749	0.545111	0.0213109	-0.052743	0.0953648	0.572302	0.0239831	-0.0495647	0.0975308	0.52229	0.0244479
His	-0.00653231	-0.0804102	0.0673455	0.86225	-0.00950984	-0.0834718	0.0644521	0.800801	-0.00743236	-0.0816967	0.066832	0.844305	-0.00350444	-0.0760967	0.0690878	0.924526	-0.00279731	-0.075326	0.0697314	0.93967	-0.00350932	-0.0766072	0.0695885	0.924942	-0.00734706	-0.0808898	0.0661957	0.844577	-0.00886071	-0.0820294	0.064308	0.812162	-0.00444866	-0.0778625	0.0689652	0.905344	-0.00646884	-0.0804191	0.0674814	0.863707	-0.00624393	-0.0801455	0.0676576	0.868316	-0.00675163	-0.0806535	0.0671503	0.857719	-0.00625482
Ile	-0.00484084	-0.0803929	0.0707112	0.899943	0.0117622	-0.0675271	0.0910514	0.770976	-0.00358994	-0.0802413	0.0730614	0.926773	0.00898779	-0.0653993	0.0833748	0.812581	0.0254471	-0.0495137	0.100408	0.505363	0.00542037	-0.0694528	0.0802935	0.88703	0.00325849	-0.0719818	0.0784988	0.932273	0.0251235	-0.0511747	0.101422	0.51822	0.00752198	-0.067872	0.082916	0.844782	-0.00782963	-0.0835911	0.0679318	0.839291	-0.00442366	-0.0800079	0.0711606	0.908565	-0.00270047	-0.0784796	0.0730787	0.944249	-0.00413607
Leu	-0.0102063	-0.0875366	0.067124	0.79564	0.00489592	-0.0756874	0.0854792	0.905097	-0.00908872	-0.0875227	0.0693452	0.820121	0.0132611	-0.063197	0.0897193	0.733596	0.0279228	-0.0492578	0.105103	0.477802	0.00645009	-0.0704317	0.0833318	0.869232	0.00260524	-0.0744328	0.0796433	0.947089	0.0183145	-0.0595775	0.0962065	0.644527	0.00356256	-0.0736715	0.0807966	0.927876	-0.011042	-0.0886257	0.0665418	0.780027	-0.0077089	-0.08539	0.0699722	0.845598	-0.00774121	-0.0853698	0.0698874	0.844855	-0.00947093
Val	0.0274275	-0.0462517	0.101107	0.46516	0.0445551	-0.0320353	0.121145	0.25383	0.0300095	-0.0450561	0.105075	0.432832	0.0373552	-0.0350888	0.109799	0.311754	0.0510607	-0.0217185	0.12384	0.168842	0.0353883	-0.0377415	0.108518	0.342448	0.0299035	-0.0432754	0.103082	0.422708	0.0394463	-0.0337006	0.112593	0.29011	0.0320476	-0.0412248	0.10532	0.390842	0.0242955	-0.0496007	0.0981917	0.518863	0.0282591	-0.0454699	0.101988	0.452048	0.0293201	-0.0445177	0.103158	0.435932	0.0284157
Phe	-0.0565957	-0.127136	0.0139446	0.115673	-0.0470984	-0.120457	0.0262599	0.207935	-0.056379	-0.127275	0.0145173	0.11892	-0.0378172	-0.107511	0.0318764	0.287131	-0.0241015	-0.0945779	0.0463749	0.502224	-0.0423908	-0.112536	0.0277544	0.235864	-0.043115	-0.113582	0.0273521	0.230093	-0.0372127	-0.107953	0.0335277	0.302094	-0.0409617	-0.111772	0.0298489	0.256501	-0.0567205	-0.127293	0.0138524	0.115041	-0.0557286	-0.126337	0.0148796	0.121708	-0.0563794	-0.126943	0.0141844	0.117191	-0.0564782
Tyr	-0.00268643	-0.074578	0.0692051	0.941544	0.0119221	-0.0629612	0.0868054	0.754724	-0.00208419	-0.0742168	0.0700484	0.954784	-0.00670001	-0.077357	0.063957	0.852383	0.00310356	-0.067444	0.0736511	0.931205	-0.00905404	-0.0802562	0.0621482	0.802951	-0.00515045	-0.0765458	0.0662449	0.887424	0.00589831	-0.0654479	0.0772445	0.871124	0.000419835	-0.0710851	0.0719247	0.990807	-0.0040629	-0.0763182	0.0681924	0.912137	-0.000408106	-0.0725855	0.0717693	0.991147	-0.00376678	-0.0757491	0.0682156	0.91821	-0.00317077
Ace	0.0580168	-0.011415	0.127449	0.101351	0.0539491	-0.0157985	0.123697	0.129328	0.0582018	-0.0120886	0.128492	0.10448	0.04697	-0.0214031	0.115343	0.177884	0.0472307	-0.0210081	0.11547	0.174644	0.0551992	-0.0135425	0.123941	0.115366	0.0573527	-0.0119597	0.126665	0.104717	0.0497104	-0.019187	0.118608	0.157077	0.0532266	-0.01582	0.122273	0.130624	0.0583245	-0.0114982	0.128147	0.101462	0.0566069	-0.0129821	0.126196	0.110716	0.0563906	-0.0132231	0.126004	0.11221	0.0580736
AcAce	-0.00612958	-0.0776934	0.0654342	0.866522	-0.0072638	-0.0788105	0.0642829	0.842085	-0.00582479	-0.0775066	0.065857	0.873308	-0.00486255	-0.0751935	0.0654684	0.892079	-0.00365071	-0.0738635	0.0665621	0.918731	-0.00365678	-0.0744998	0.0671862	0.919317	-0.00152205	-0.0727005	0.0696564	0.966528	-0.0113539	-0.0822449	0.0595371	0.753307	-0.00320864	-0.0743329	0.0679156	0.929457	-0.00558776	-0.0771876	0.0660121	0.878284	-0.00578866	-0.0773792	0.0658019	0.873928	-0.00835767	-0.080155	0.0634397	0.819313	-0.00626874
bOHBut	-0.0392828	-0.109806	0.03124	0.274541	-0.0400786	-0.110573	0.030416	0.264752	-0.0391336	-0.109723	0.0314556	0.276818	-0.0297094	-0.0991314	0.0397125	0.401124	-0.0389269	-0.108123	0.0302689	0.2698	-0.0315904	-0.101538	0.0383571	0.375593	-0.0324684	-0.102785	0.0378487	0.365002	-0.0447455	-0.114594	0.0251027	0.208941	-0.0361289	-0.106223	0.0339654	0.31195	-0.0381728	-0.108809	0.0324635	0.289094	-0.0388676	-0.109421	0.0316858	0.27985	-0.03971	-0.110254	0.0308339	0.269502	-0.0393118
Crea	-0.0146196	-0.0977862	0.0685469	0.730136	-0.0112369	-0.0945205	0.0720467	0.791193	-0.0142363	-0.0975317	0.0690591	0.737337	-4.32551e-05	-0.0820028	0.0819163	0.999174	0.00459153	-0.0772802	0.0864632	0.912367	-0.00603596	-0.0885274	0.0764554	0.885826	-0.0181953	-0.100805	0.0644144	0.665596	-0.0130014	-0.0954661	0.0694633	0.757033	-0.0030801	-0.0859888	0.0798286	0.941883	-0.0182656	-0.102017	0.0654854	0.668683	-0.0175214	-0.101074	0.0660314	0.680709	-0.0136719	-0.0969053	0.0695616	0.747206	-0.014515
Alb	-0.00229202	-0.0800041	0.07542	0.953846	-0.00770972	-0.0857594	0.0703399	0.846302	-0.00236468	-0.0801347	0.0754054	0.95242	-0.000816806	-0.0771621	0.0755285	0.98325	-0.00384529	-0.0800684	0.0723778	0.921141	-0.00282597	-0.0797475	0.0740956	0.942527	-0.00620252	-0.0835424	0.0711373	0.874947	-0.014599	-0.0918153	0.0626174	0.710636	0.00434758	-0.072981	0.0816762	0.912149	-0.000937106	-0.0789988	0.0771246	0.981205	-0.000305529	-0.0782944	0.0776833	0.993866	-0.00308125	-0.0808409	0.0746784	0.93802	-0.00207215
Gp	-0.0230838	-0.093814	0.0476464	0.521939	-0.0115055	-0.0847613	0.0617503	0.757933	-0.0226869	-0.0937001	0.0483264	0.530761	0.0016622	-0.0684486	0.071773	0.962893	0.00970319	-0.0606169	0.0800232	0.786565	-0.00296271	-0.0736249	0.0676994	0.934426	-0.00809155	-0.0788949	0.0627118	0.822555	0.0100874	-0.0619254	0.0821002	0.783407	-0.00616416	-0.0771475	0.0648192	0.864688	-0.0239527	-0.0947448	0.0468394	0.506768	-0.0224264	-0.0932164	0.0483635	0.534202	-0.0216086	-0.0924851	0.049268	0.5497	-0.0226554
[truncated: 15 more columns]

## Sheet: Change in short term verbal mem
	Model 1				BMI (64 y)				Lipid Medication (64 y)				Childhood cognition (15 y)				Education (26 y)				SEP (53 y)				SEP (childhood)				Smoking (20-64 y)				Exercise (60-64 y)				Alcohol consumption (36 -64 y)				Diet (60-64 y): Carbohydrates				Diet (60-64 y): Total saturated total fatty acids nutrient density				Diet (60-64 y): Total Fat nutrient density
Metabolite	beta	L95	U95	Pvalue	beta	L95	U95	Pvalue	beta	L95	U95	Pvalue	beta	L95	U95	Pvalue	beta	L95	U95	Pvalue	beta	L95	U95	Pvalue	beta	L95	U95	Pvalue	beta	L95	U95	Pvalue	beta	L95	U95	Pvalue	beta	L95	U95	Pvalue	beta	L95	U95	Pvalue	beta	L95	U95	Pvalue	beta
XXL-VLDL-P	0.0364287	-0.0314046	0.104262	0.292035	0.0346214	-0.0357324	0.104975	0.334252	0.0376661	-0.0306868	0.106019	0.279629	0.0361957	-0.0294883	0.10188	0.279623	0.0496744	-0.0170397	0.116388	0.144201	0.0400039	-0.0269656	0.106973	0.241241	0.0399922	-0.0277339	0.107718	0.24667	0.0428851	-0.0258648	0.111635	0.221065	0.0410002	-0.0272858	0.109286	0.238832	0.0335134	-0.0342118	0.101239	0.331567	0.0365954	-0.0315219	0.104713	0.291847	0.0378422	-0.0301668	0.105851	0.274968	0.0365641
XXL-VLDL-L	0.0363301	-0.0314784	0.104139	0.293166	0.0345091	-0.0357455	0.104764	0.335139	0.0376148	-0.0307394	0.105969	0.280292	0.0357974	-0.0298634	0.101458	0.284774	0.04939	-0.017296	0.116076	0.146338	0.0398677	-0.0270776	0.106813	0.242674	0.0398484	-0.0278516	0.107548	0.248189	0.0427221	-0.0259881	0.111432	0.222556	0.0408353	-0.0274165	0.109087	0.240489	0.0335013	-0.0341978	0.1012	0.331555	0.0365033	-0.0315961	0.104603	0.292935	0.0377246	-0.030256	0.105705	0.276261	0.0364658
XXL-VLDL-PL	0.0395494	-0.0281832	0.107282	0.251985	0.0379016	-0.031906	0.107709	0.286759	0.0403786	-0.0276561	0.108413	0.244283	0.038012	-0.0275842	0.103608	0.255586	0.0519592	-0.0146323	0.118551	0.125972	0.0409709	-0.0258378	0.10778	0.228948	0.0421413	-0.0255086	0.109791	0.221695	0.0458342	-0.0227579	0.114426	0.189943	0.0439943	-0.0241401	0.112129	0.205286	0.0353431	-0.0325302	0.103216	0.306923	0.0400813	-0.0282765	0.108439	0.250008	0.0409472	-0.026954	0.108848	0.23679	0.0397938
XXL-VLDL-C	0.0307511	-0.0365807	0.0980829	0.370157	0.0287937	-0.0398032	0.0973906	0.410111	0.0333591	-0.0354497	0.102168	0.341463	0.0272869	-0.0379391	0.092513	0.41168	0.0408546	-0.0252982	0.107007	0.225688	0.0348401	-0.0316531	0.101333	0.303923	0.0338235	-0.0333839	0.101031	0.323404	0.0355687	-0.0323316	0.103469	0.304042	0.0337927	-0.0338017	0.101387	0.326624	0.0303073	-0.0367936	0.0974082	0.375459	0.0308641	-0.0367116	0.0984398	0.370131	0.0317465	-0.0356946	0.0991875	0.355657	0.030829
XXL-VLDL-CE	0.0291612	-0.0375676	0.0958901	0.391143	0.0277712	-0.039411	0.0949533	0.41726	0.0336655	-0.0360392	0.10337	0.343293	0.0242349	-0.0404269	0.0888967	0.462024	0.0357548	-0.0297692	0.101279	0.284342	0.036014	-0.0298263	0.101854	0.283183	0.0316	-0.0350015	0.0982015	0.351853	0.0323378	-0.0346587	0.0993342	0.343585	0.0309816	-0.0358742	0.0978375	0.363182	0.0304404	-0.0359779	0.0968586	0.368478	0.0291607	-0.0376423	0.0959636	0.391677	0.0295083	-0.0372639	0.0962805	0.38584	0.0291685
XXL-VLDL-FC	0.0387729	-0.0291672	0.106713	0.262864	0.0371168	-0.0332692	0.107503	0.300831	0.0394164	-0.0287482	0.107581	0.256598	0.0347466	-0.0310794	0.100573	0.30035	0.0497148	-0.0170368	0.116466	0.144101	0.0391523	-0.0279329	0.106238	0.252211	0.0427853	-0.0250808	0.110651	0.216184	0.045305	-0.0235557	0.114166	0.196846	0.0431455	-0.0252161	0.111507	0.215677	0.0356737	-0.032295	0.103642	0.303102	0.0392018	-0.0292701	0.107674	0.261335	0.0403649	-0.0277799	0.10851	0.245204	0.0388896
XXL-VLDL-TG	0.0372983	-0.0306672	0.105264	0.281614	0.0355956	-0.0351949	0.106386	0.323831	0.0383206	-0.0300481	0.106689	0.271476	0.0377768	-0.0280351	0.103589	0.260099	0.050972	-0.0158778	0.117822	0.134818	0.0407731	-0.0263269	0.107873	0.23323	0.041051	-0.0268131	0.108915	0.235347	0.044024	-0.0249178	0.112966	0.210327	0.0421119	-0.02634	0.110564	0.227476	0.0340555	-0.0338135	0.101925	0.324837	0.0374535	-0.030781	0.105688	0.281515	0.0387916	-0.0293638	0.106947	0.264142	0.0374263
XL-VLDL-P	0.0406968	-0.0268799	0.108273	0.23742	0.0393649	-0.0312216	0.109951	0.27389	0.0406039	-0.0270333	0.108241	0.238911	0.040537	-0.0249006	0.105975	0.224268	0.0550623	-0.0113537	0.121478	0.104022	0.0430903	-0.0236916	0.109872	0.205606	0.0475369	-0.0201105	0.115184	0.168101	0.0485922	-0.020236	0.11742	0.166129	0.0455267	-0.022558	0.113611	0.189637	0.0374248	-0.0301327	0.104982	0.277091	0.0407971	-0.0269552	0.108549	0.237482	0.0422355	-0.0255338	0.110005	0.221481	0.0407209
XL-VLDL-L	0.0395158	-0.0280658	0.107097	0.25133	0.0380481	-0.0324346	0.108531	0.289538	0.03949	-0.0281425	0.107122	0.251995	0.0391094	-0.0263331	0.104552	0.241029	0.0537308	-0.0126909	0.120152	0.112673	0.041921	-0.0248677	0.10871	0.218207	0.0462864	-0.0213574	0.11393	0.179532	0.0472347	-0.0215625	0.116032	0.178069	0.044249	-0.0238272	0.112325	0.202292	0.0363923	-0.0311614	0.103946	0.290522	0.039622	-0.0281457	0.10739	0.25136	0.0410396	-0.0267329	0.108812	0.234847	0.0395474
XL-VLDL-PL	0.0404338	-0.0274234	0.108291	0.24241	0.0388716	-0.0312895	0.109033	0.277038	0.0410897	-0.0269932	0.109173	0.236415	0.0378489	-0.0278698	0.103568	0.258516	0.0528375	-0.0138447	0.11952	0.120211	0.0423773	-0.024683	0.109438	0.215101	0.0458707	-0.0219842	0.113726	0.184831	0.0471688	-0.021646	0.115984	0.178785	0.0452597	-0.0230355	0.113555	0.193616	0.037111	-0.0307868	0.105009	0.283552	0.0408174	-0.0275074	0.109142	0.241197	0.0420695	-0.026001	0.11014	0.225352	0.0406371
XL-VLDL-C	0.0324949	-0.0350892	0.100079	0.34546	0.0304583	-0.0389549	0.0998715	0.38921	0.033612	-0.0344548	0.101679	0.332582	0.0290684	-0.036393	0.0945297	0.383555	0.0435668	-0.0227976	0.109931	0.19783	0.0365732	-0.0301961	0.103342	0.282512	0.037884	-0.0296447	0.105413	0.27104	0.0384209	-0.0299742	0.106816	0.270408	0.0356941	-0.0322047	0.103593	0.302332	0.0312514	-0.0361377	0.0986405	0.362832	0.0325563	-0.0351933	0.100306	0.345728	0.0336631	-0.034055	0.101381	0.329365	0.0325052
XL-VLDL-CE	0.0365829	-0.0313675	0.104533	0.29083	0.0347425	-0.0350429	0.104528	0.328645	0.0372477	-0.0309415	0.105437	0.283846	0.0315099	-0.0343157	0.0973354	0.347587	0.0467776	-0.0198993	0.113455	0.168804	0.0425424	-0.0245769	0.109662	0.213724	0.0430166	-0.0249147	0.110948	0.214153	0.0426524	-0.0261224	0.111427	0.223745	0.0393057	-0.0289497	0.107561	0.258567	0.0359491	-0.0317113	0.103609	0.297195	0.0365743	-0.0314301	0.104579	0.291326	0.0374222	-0.0306143	0.105459	0.280521	0.0364747
XL-VLDL-FC	0.036713	-0.0311542	0.10458	0.288529	0.0348887	-0.0346972	0.104475	0.325232	0.0381579	-0.0303391	0.106655	0.274414	0.0323838	-0.0333711	0.0981388	0.333869	0.0472627	-0.0193923	0.113918	0.164298	0.0379056	-0.0291446	0.104956	0.267366	0.041627	-0.0261899	0.109444	0.228525	0.042365	-0.0262279	0.110958	0.22565	0.0404473	-0.0277245	0.108619	0.244429	0.034301	-0.0335125	0.102114	0.320968	0.0370978	-0.0312835	0.105479	0.287141	0.0380908	-0.0299427	0.106124	0.272003	0.0368731
XL-VLDL-TG	0.044934	-0.0226808	0.112549	0.192376	0.0441159	-0.0268078	0.11504	0.222375	0.0447357	-0.0230264	0.112498	0.195314	0.0453243	-0.0201517	0.1108	0.174531	0.0595384	-0.00690659	0.125983	0.0789608	0.0472738	-0.0195339	0.114082	0.165162	0.0519134	-0.0157949	0.119622	0.132667	0.0532905	-0.0156563	0.122237	0.129569	0.0499923	-0.0181558	0.11814	0.150214	0.0411747	-0.026447	0.108796	0.23227	0.0450244	-0.0227441	0.112793	0.192492	0.0464937	-0.0213136	0.114301	0.178643	0.044937
L-VLDL-P	0.0549511	-0.0128536	0.122756	0.112011	0.055047	-0.0160105	0.126105	0.128701	0.0547799	-0.0131752	0.122735	0.113929	0.0574655	-0.00817232	0.123103	0.0860654	0.0695559	0.00296169	0.13615	0.0406722	0.0605101	-0.00644318	0.127463	0.0764228	0.060396	-0.00738496	0.128177	0.0806455	0.0633498	-0.00571139	0.132411	0.07213	0.058841	-0.00931185	0.126994	0.0904925	0.0498942	-0.0178805	0.117669	0.148778	0.0549718	-0.0129172	0.122861	0.112321	0.0561949	-0.0117466	0.124136	0.104835	0.054955
L-VLDL-L	0.0540711	-0.0137049	0.121847	0.117706	0.0540318	-0.0169255	0.124989	0.135339	0.0539012	-0.0140044	0.121807	0.119565	0.05654	-0.00907005	0.12215	0.0910935	0.0687274	0.00215647	0.135298	0.0430466	0.0596368	-0.00729011	0.126564	0.0806365	0.0596107	-0.00814451	0.127366	0.0845375	0.0624069	-0.00661815	0.131432	0.076308	0.0579239	-0.0102042	0.126052	0.0954978	0.0492478	-0.0184886	0.116984	0.153872	0.0540916	-0.013769	0.121952	0.118024	0.0552956	-0.0126147	0.123206	0.110336	0.054069
L-VLDL-PL	0.0556405	-0.0117172	0.122998	0.10528	0.0555726	-0.0146861	0.125831	0.120871	0.0555388	-0.0118836	0.122961	0.106252	0.0584259	-0.00676769	0.12362	0.0789157	0.0707059	0.00452613	0.136886	0.0362982	0.0614478	-0.00509234	0.127988	0.0702397	0.0608898	-0.00643446	0.128214	0.0762088	0.0638121	-0.0047432	0.132367	0.0680434	0.0595469	-0.00817103	0.127265	0.0846996	0.0511094	-0.0162257	0.118444	0.136591	0.0556885	-0.011775	0.123152	0.105526	0.0568126	-0.0106724	0.124298	0.0987971	0.0556469
L-VLDL-C	0.033398	-0.0339534	0.100749	0.330563	0.0313967	-0.038327	0.10112	0.376905	0.0334409	-0.033962	0.100844	0.330311	0.0367925	-0.0284174	0.102002	0.268312	0.0479605	-0.0182413	0.114162	0.155343	0.0385165	-0.0279629	0.104996	0.255675	0.0394781	-0.027883	0.106839	0.250231	0.0398712	-0.0284214	0.108164	0.252042	0.0355816	-0.0321129	0.103276	0.302401	0.0316293	-0.0355498	0.0988084	0.355562	0.0333839	-0.0340241	0.100792	0.331172	0.0344179	-0.0330444	0.10188	0.316815	0.0332663
L-VLDL-CE	0.0304004	-0.0369634	0.0977643	0.375864	0.0282269	-0.0411761	0.09763	0.424801	0.0305843	-0.0368532	0.0980218	0.373506	0.0328641	-0.0323651	0.0980933	0.322873	0.0444248	-0.0217611	0.110611	0.187966	0.037372	-0.0290909	0.103835	0.269939	0.0366561	-0.0307196	0.104032	0.285771	0.0355822	-0.0324258	0.10359	0.304624	0.0315653	-0.0361164	0.099247	0.360118	0.0301537	-0.0369202	0.0972276	0.37769	0.0304079	-0.0370286	0.0978445	0.37626	0.0310773	-0.0363556	0.0985102	0.365824	0.0301886
L-VLDL-FC	0.0440321	-0.0233357	0.1114	0.199799	0.042841	-0.027103	0.112785	0.229522	0.0439004	-0.0235423	0.111343	0.201644	0.0459237	-0.0192918	0.111139	0.167217	0.0582964	-0.00789931	0.124492	0.0842307	0.0477997	-0.0187852	0.114385	0.159125	0.0505694	-0.0168421	0.117981	0.141226	0.0518603	-0.0167181	0.120439	0.138047	0.0476258	-0.0201207	0.115372	0.16793	0.0404296	-0.0269543	0.107814	0.239166	0.0441297	-0.0234001	0.11166	0.199882	0.0452926	-0.0222174	0.112803	0.188171	0.0440254
L-VLDL-TG	0.0572334	-0.0106554	0.125122	0.0983219	0.0577308	-0.0136332	0.129095	0.112661	0.0570991	-0.0110434	0.125242	0.100373	0.0597348	-0.00598525	0.125455	0.0747616	0.0712687	0.00461273	0.137925	0.0361572	0.0625604	-0.00446803	0.129589	0.0673002	0.0623012	-0.00555831	0.130161	0.0718853	0.0657922	-0.00337061	0.134955	0.0622222	0.0612305	-0.00699236	0.129453	0.078478	0.0512651	-0.0166453	0.119175	0.138738	0.0572646	-0.0107157	0.125245	0.0985912	0.0585514	-0.009484	0.126587	0.0915278	0.057263
M-VLDL-P	0.0487692	-0.0194433	0.116982	0.160824	0.0478681	-0.0229282	0.118664	0.184751	0.0486376	-0.0196513	0.116927	0.162424	0.0500363	-0.016006	0.116079	0.13731	0.0611579	-0.00576437	0.12808	0.0732006	0.0551111	-0.0122579	0.12248	0.108685	0.0535303	-0.0145964	0.121657	0.123339	0.0563687	-0.012955	0.125692	0.110826	0.0515645	-0.0168501	0.119979	0.13936	0.0434906	-0.0246098	0.111591	0.210286	0.0487635	-0.0195074	0.117034	0.161231	0.0495494	-0.0187422	0.117841	0.15472	0.0487701
M-VLDL-L	0.0484479	-0.0196734	0.116569	0.163034	0.0474609	-0.0230968	0.118019	0.187022	0.0483697	-0.0198096	0.116549	0.164071	0.0494466	-0.0165071	0.1154	0.141462	0.060691	-0.00614295	0.127525	0.0750306	0.0548482	-0.012429	0.122125	0.109894	0.0530775	-0.0149563	0.121111	0.126022	0.0559618	-0.0132529	0.125177	0.112854	0.0511996	-0.0171228	0.119522	0.14164	0.0433718	-0.0246287	0.111372	0.210863	0.048443	-0.0197376	0.116624	0.163441	0.04921	-0.0189885	0.117409	0.156995	0.0484497
M-VLDL-PL	0.0458215	-0.0222434	0.113886	0.186663	0.0446066	-0.0257672	0.11498	0.213712	0.0458069	-0.0223088	0.113923	0.187131	0.0469215	-0.0189796	0.112823	0.162561	0.0575198	-0.00926121	0.124301	0.0912579	0.0521919	-0.0150208	0.119405	0.127798	0.0504394	-0.0175369	0.118416	0.145589	0.0532181	-0.015931	0.122367	0.131215	0.0485276	-0.0197387	0.116794	0.163236	0.040622	-0.0273405	0.108584	0.240952	0.0458225	-0.0223104	0.113955	0.187092	0.0465673	-0.0215738	0.114708	0.180089	0.0458251
M-VLDL-C	0.0409444	-0.0261704	0.108059	0.23138	0.039402	-0.0287337	0.107538	0.256571	0.04254	-0.0252417	0.110322	0.218257	0.040006	-0.0249803	0.104992	0.227172	0.0506367	-0.0152189	0.116492	0.131571	0.0481106	-0.0181502	0.114371	0.154421	0.0436845	-0.0233346	0.110704	0.201025	0.0468141	-0.0210589	0.114687	0.176089	0.0429469	-0.0243105	0.110204	0.210344	0.0383001	-0.0285867	0.105187	0.261262	0.0409408	-0.0262345	0.108116	0.23184	0.0414384	-0.0257294	0.108606	0.226171	0.0409545
M-VLDL-CE	0.0295575	-0.0367937	0.0959087	0.382044	0.0283347	-0.0383605	0.0950299	0.404464	0.0332192	-0.0354232	0.101861	0.342322	0.0283947	-0.0358588	0.0926481	0.385847	0.0361335	-0.0289777	0.101245	0.276243	0.0376969	-0.0277938	0.103188	0.258777	0.0304529	-0.0358113	0.0967171	0.367168	0.0335763	-0.0331878	0.10034	0.323754	0.0307902	-0.0356317	0.0972121	0.363031	0.0290798	-0.0369848	0.0951443	0.387724	0.0295502	-0.0368562	0.0959566	0.382556	0.0297836	-0.0366046	0.0961718	0.378681	0.029576
M-VLDL-FC	0.0512026	-0.0166389	0.119044	0.138821	0.0502867	-0.0197106	0.120284	0.158817	0.0511217	-0.0167784	0.119022	0.139785	0.0514953	-0.0141849	0.117175	0.124159	0.0630297	-0.00352631	0.129586	0.0633962	0.0572846	-0.00971178	0.124281	0.0936373	0.0556094	-0.0121537	0.123373	0.10757	0.0590395	-0.00995498	0.128034	0.0933797	0.0538806	-0.0141836	0.121945	0.120569	0.0461155	-0.0216403	0.113871	0.181863	0.0512124	-0.0167015	0.119126	0.139165	0.0519251	-0.0159886	0.119839	0.133756	0.0511892
M-VLDL-TG	0.050752	-0.0177962	0.1193	0.146476	0.0503292	-0.0214136	0.122072	0.168826	0.0505943	-0.0182633	0.119452	0.149558	0.0531545	-0.013218	0.119527	0.116306	0.063391	-0.00385273	0.130635	0.0646065	0.0567758	-0.0109309	0.124482	0.100122	0.0559523	-0.0125212	0.124426	0.109078	0.058714	-0.0110161	0.128444	0.0987309	0.0536573	-0.0150926	0.122407	0.125874	0.0445376	-0.0239483	0.113023	0.202065	0.0507441	-0.0178605	0.119349	0.146871	0.0515978	-0.0170361	0.120232	0.140371	0.0507445
S-VLDL-P	0.0508327	-0.0161254	0.117791	0.13652	0.0496821	-0.0187701	0.118134	0.154586	0.0511369	-0.0159183	0.118192	0.134756	0.0530667	-0.0117787	0.117912	0.108553	0.0618926	-0.00378535	0.127571	0.0647027	0.0589691	-0.00714741	0.125086	0.0803576	0.0550255	-0.011825	0.121876	0.106518	0.0571222	-0.0106388	0.124883	0.0983416	0.0517005	-0.0154108	0.118812	0.130839	0.0455998	-0.021265	0.112465	0.180995	0.0508538	-0.0161921	0.1179	0.13687	0.0511444	-0.0158561	0.118145	0.134382	0.0508429
S-VLDL-L	0.0489756	-0.017814	0.115765	0.150382	0.0477044	-0.0203538	0.115763	0.169182	0.0495246	-0.0174362	0.116485	0.1469	0.0511854	-0.0134985	0.115869	0.120708	0.0595848	-0.00593132	0.125101	0.0745897	0.0569501	-0.00899019	0.12289	0.0903826	0.0529194	-0.0137584	0.119597	0.119614	0.054871	-0.0126464	0.122388	0.111014	0.0496505	-0.017281	0.116582	0.1457	0.0438448	-0.0228469	0.110537	0.197184	0.0490104	-0.0178808	0.115902	0.150712	0.0492611	-0.0175698	0.116092	0.148271	0.0490023
S-VLDL-PL	0.0375161	-0.0291018	0.104134	0.269216	0.0358629	-0.031882	0.103608	0.298958	0.0378305	-0.0288934	0.104554	0.265986	0.0390234	-0.0255044	0.103551	0.235461	0.0474173	-0.0179188	0.112753	0.154612	0.045607	-0.0201322	0.111346	0.173582	0.0391936	-0.0272649	0.105652	0.247273	0.0434296	-0.0239742	0.110833	0.206253	0.0383225	-0.0284634	0.105108	0.260266	0.0326537	-0.0338948	0.0992022	0.335653	0.0375819	-0.0291782	0.104342	0.269397	0.0380301	-0.0286442	0.104704	0.263119	0.0375986
S-VLDL-C	0.0312946	-0.0346306	0.0972198	0.351619	0.0304971	-0.0355827	0.0965769	0.365141	0.0348603	-0.0331917	0.102912	0.314847	0.0334873	-0.0303905	0.0973651	0.303669	0.0376904	-0.0270158	0.102397	0.253136	0.0371833	-0.0278403	0.102207	0.2619	0.0337098	-0.0321473	0.099567	0.315218	0.0338762	-0.0322258	0.0999782	0.314635	0.0304954	-0.0355	0.0964908	0.364555	0.0281955	-0.0375337	0.0939246	0.399915	0.0313765	-0.0347474	0.0975003	0.351809	0.0313257	-0.0346339	0.0972854	0.351391	0.031442
S-VLDL-CE	0.0231577	-0.042543	0.0888584	0.489111	0.0230678	-0.0426738	0.0888094	0.491067	0.0282017	-0.0414581	0.0978614	0.426923	0.0255406	-0.0381428	0.089224	0.431263	0.0274663	-0.0370464	0.0919791	0.403455	0.0276894	-0.0370981	0.0924768	0.401649	0.0251207	-0.0405671	0.0908086	0.452959	0.0241933	-0.0415357	0.0899223	0.470087	0.021721	-0.0440522	0.0874941	0.516913	0.021734	-0.043727	0.087195	0.514662	0.0232076	-0.0426908	0.0891059	0.48948	0.0230255	-0.0427107	0.0887617	0.491827	0.0233322
S-VLDL-FC	0.0458412	-0.0206889	0.112371	0.17653	0.0445076	-0.0227772	0.111792	0.194441	0.0465077	-0.02024	0.113255	0.171727	0.0473427	-0.0170853	0.111771	0.149531	0.0546024	-0.0106361	0.119841	0.100766	0.0535308	-0.0121278	0.119189	0.10988	0.0482727	-0.0181268	0.114672	0.153898	0.0513799	-0.0158171	0.118577	0.133733	0.0461413	-0.0205366	0.112819	0.174672	0.0398667	-0.0266395	0.106373	0.239592	0.0459506	-0.0207548	0.112656	0.176637	0.0462077	-0.0203677	0.112783	0.173393	0.0459126
S-VLDL-TG	0.0541363	-0.0137488	0.122021	0.117853	0.0536195	-0.0167764	0.124015	0.135228	0.0539712	-0.0141326	0.122075	0.120163	0.0551711	-0.0105806	0.120923	0.0999099	0.0659411	-0.000619888	0.132502	0.0521657	0.0623268	-0.0047462	0.1294	0.0685094	0.0582979	-0.00949233	0.126088	0.0917629	0.0622176	-0.00685449	0.13129	0.077403	0.0560208	-0.0120634	0.124105	0.106645	0.0483858	-0.0194276	0.116199	0.161669	0.0541292	-0.0138105	0.122069	0.118196	0.0546406	-0.0132979	0.122579	0.11476	0.0541051
XS-VLDL-P	0.0252268	-0.0411075	0.0915611	0.45548	0.0255117	-0.0408721	0.0918956	0.450745	0.0295311	-0.0399062	0.0989684	0.403964	0.0250743	-0.0391679	0.0893165	0.443705	0.0284544	-0.0366944	0.0936033	0.391412	0.0288392	-0.036502	0.0941804	0.386441	0.0255492	-0.040668	0.0917665	0.448938	0.0275266	-0.0389484	0.0940016	0.416452	0.0240045	-0.0424482	0.0904573	0.478386	0.0244198	-0.0416652	0.0905048	0.468344	0.0253385	-0.0412854	0.0919625	0.455451	0.0251143	-0.0412553	0.0914838	0.457731	0.0252888
XS-VLDL-L	0.0200199	-0.0463709	0.0864106	0.553977	0.0207108	-0.0457767	0.0871984	0.540974	0.0243445	-0.0456781	0.0943671	0.495051	0.0199366	-0.0443618	0.084235	0.542837	0.0221976	-0.0430123	0.0874075	0.504102	0.0230054	-0.0423862	0.088397	0.489924	0.0200523	-0.046233	0.0863376	0.5527	0.0217305	-0.0447383	0.0881993	0.521125	0.0185222	-0.0479819	0.0850264	0.584641	0.0196904	-0.0464412	0.085822	0.558979	0.0201051	-0.0465903	0.0868005	0.554107	0.0198658	-0.0465611	0.0862928	0.557244	0.0201035
XS-VLDL-PL	0.0133938	-0.0538538	0.0806414	0.695856	0.0154052	-0.0523244	0.0831348	0.655294	0.0187441	-0.0545523	0.0920405	0.615729	0.0132967	-0.0518183	0.0784116	0.688568	0.013407	-0.0526925	0.0795064	0.690553	0.0167226	-0.0495211	0.0829663	0.620274	0.0109149	-0.0562878	0.0781175	0.749884	0.014697	-0.0525966	0.0819906	0.66817	0.0119009	-0.0554298	0.0792316	0.728647	0.0124412	-0.0545597	0.0794421	0.715514	0.0134836	-0.0542572	0.0812245	0.696034	0.0133749	-0.0539075	0.0806573	0.696412	0.0135725
XS-VLDL-C	-0.00130137	-0.0680068	0.0654041	0.969453	0.000226593	-0.0668367	0.0672899	0.994708	0.000898339	-0.0702934	0.0720901	0.98024	-0.00110808	-0.065705	0.0634889	0.97314	-0.000789826	-0.0662757	0.064696	0.981113	0.000639728	-0.0650803	0.0663598	0.984756	-0.000675219	-0.067303	0.0659526	0.984129	-0.00163152	-0.0683327	0.0650697	0.961707	-0.00359239	-0.0704301	0.0632453	0.91598	0.00202177	-0.0644358	0.0684793	0.952383	-0.00134278	-0.0682608	0.0655753	0.968582	-0.0016398	-0.0683886	0.065109	0.96154	-0.00120097
XS-VLDL-CE	0.000312909	-0.0663628	0.0669886	0.99265	0.0016866	-0.0652816	0.0686548	0.960573	0.00285316	-0.0686854	0.0743917	0.937602	0.000537415	-0.0640317	0.0651066	0.986965	0.00145865	-0.0640138	0.0669311	0.965119	0.00199461	-0.0637	0.0676892	0.952477	0.00188305	-0.0647353	0.0685014	0.955754	-0.000557558	-0.0672491	0.066134	0.986907	-0.00186235	-0.068657	0.0649323	0.956355	0.00460725	-0.0618626	0.0710771	0.89178	0.000285184	-0.0665319	0.0671023	0.993316	-9.36509e-05	-0.0668162	0.0666289	0.997802	0.00037999
XS-VLDL-FC	0.00181956	-0.0651551	0.0687942	0.957472	0.0038276	-0.0637055	0.0713607	0.911419	0.00421675	-0.0666193	0.0750528	0.906983	0.00116236	-0.0637029	0.0660276	0.971941	-0.000427908	-0.0661695	0.0653137	0.989806	0.00241461	-0.0635671	0.0683964	0.942736	-9.7397e-05	-0.0669905	0.0667957	0.99772	0.00228237	-0.0646933	0.069258	0.94667	-0.000580343	-0.0676982	0.0665375	0.986459	0.00160009	-0.0651141	0.0683143	0.962451	0.00177862	-0.065642	0.0691993	0.958702	0.00163063	-0.0653819	0.0686432	0.961905	0.00200954
XS-VLDL-TG	0.0571917	-0.00974568	0.124129	0.0938814	0.0562322	-0.012022	0.124486	0.106201	0.0570679	-0.00994557	0.124081	0.0949672	0.0555425	-0.00931196	0.120397	0.0931112	0.0661143	0.000513367	0.131715	0.0482391	0.0643789	-0.00172153	0.130479	0.0562539	0.0591201	-0.00772183	0.125962	0.0829002	0.0652267	-0.00286405	0.133317	0.060415	0.0584039	-0.00886223	0.12567	0.0886881	0.052477	-0.0144445	0.119399	0.124098	0.0572561	-0.00979183	0.124304	0.0940532	0.0575163	-0.00946247	0.124495	0.0922359	0.0571037
IDL-P	-0.00663731	-0.0740006	0.060726	0.846648	-0.00398572	-0.0724452	0.0644738	0.909018	-0.00479897	-0.0826222	0.0730242	0.90366	-0.00686145	-0.0720999	0.058377	0.836446	-0.00856968	-0.0748202	0.0576809	0.799576	-0.00432723	-0.0707089	0.0620545	0.898186	-0.00957058	-0.0770539	0.0579128	0.780729	-0.00628282	-0.0736498	0.0610841	0.854752	-0.0079608	-0.0753848	0.0594632	0.816731	-0.00651356	-0.0736234	0.0605963	0.848909	-0.00680928	-0.074793	0.0611745	0.844142	-0.00605997	-0.0734844	0.0613644	0.859968	-0.00631117
IDL-L	-0.0132701	-0.0810329	0.0544928	0.700707	-0.0108774	-0.0796798	0.0579251	0.756327	-0.0133349	-0.0901104	0.0634406	0.733173	-0.0124423	-0.0780619	0.0531773	0.70977	-0.0142863	-0.0808647	0.0522922	0.673639	-0.00972798	-0.0765305	0.0570745	0.775008	-0.01511	-0.0829664	0.0527464	0.662073	-0.0130799	-0.0808402	0.0546805	0.704783	-0.0143048	-0.0821147	0.0535051	0.678839	-0.0118862	-0.0793856	0.0556131	0.729618	-0.0135097	-0.0818228	0.0548035	0.697902	-0.0126151	-0.0804478	0.0552176	0.715096	-0.0129358
IDL-PL	-0.014835	-0.0827054	0.0530354	0.667918	-0.0123914	-0.0813985	0.0566156	0.724502	-0.0154122	-0.0926444	0.06182	0.695296	-0.0127064	-0.0784309	0.0530182	0.70435	-0.015785	-0.082485	0.050915	0.642298	-0.0113718	-0.0782963	0.0555527	0.738744	-0.0165177	-0.0845374	0.051502	0.633634	-0.0148597	-0.0827274	0.053008	0.667386	-0.0157793	-0.0836939	0.0521353	0.648379	-0.0134897	-0.0811063	0.0541269	0.695372	-0.0151211	-0.0835964	0.0533541	0.664709	-0.0141666	-0.0821087	0.0537754	0.682356	-0.0144934
IDL-C	-0.0190072	-0.0865845	0.0485701	0.580935	-0.016607	-0.0854502	0.0522361	0.635886	-0.0210816	-0.0986631	0.0564999	0.593813	-0.0181386	-0.0835872	0.0473099	0.586487	-0.0207831	-0.0871753	0.0456091	0.538979	-0.0159402	-0.082564	0.0506836	0.638648	-0.0211304	-0.0888543	0.0465934	0.540308	-0.0193965	-0.0869738	0.0481808	0.573214	-0.0201334	-0.0877657	0.0474988	0.559054	-0.0173321	-0.0846318	0.0499676	0.613235	-0.0193104	-0.0874169	0.0487961	0.57789	-0.0183518	-0.0860001	0.0492965	0.594428	-0.0186713
IDL-CE	-0.0182452	-0.0856106	0.0491201	0.59503	-0.0159862	-0.0844192	0.0524467	0.646597	-0.0200845	-0.0974041	0.0572351	0.610178	-0.0174419	-0.0826862	0.0478023	0.599803	-0.0196074	-0.0857979	0.0465831	0.560985	-0.0150191	-0.0814333	0.051395	0.657146	-0.0200823	-0.0875919	0.0474273	0.559336	-0.0185268	-0.0858899	0.0488364	0.589348	-0.019193	-0.0866071	0.0482211	0.576321	-0.016747	-0.0838313	0.0503373	0.624157	-0.0185258	-0.0863957	0.0493441	0.592149	-0.017544	-0.0849862	0.0498983	0.609664	-0.0179051
IDL-FC	-0.0204463	-0.0885979	0.0477052	0.555994	-0.0177672	-0.087694	0.0521597	0.618005	-0.0227726	-0.100613	0.0550682	0.565854	-0.0194359	-0.0854364	0.0465646	0.563296	-0.0232017	-0.0901363	0.043733	0.496334	-0.017809	-0.0849981	0.0493801	0.60291	-0.0232338	-0.0915282	0.0450606	0.504352	-0.0210964	-0.0892566	0.0470637	0.543557	-0.0219923	-0.0902174	0.0462327	0.526975	-0.0183742	-0.0862563	0.0495078	0.595246	-0.0207927	-0.089518	0.0479325	0.552659	-0.0199144	-0.0881233	0.0482945	0.56664	-0.0201228
IDL-TG	0.037846	-0.030607	0.106299	0.278044	0.0371527	-0.0314253	0.105731	0.287812	0.0389499	-0.0299448	0.107845	0.26735	0.0345033	-0.0318095	0.100816	0.307305	0.0424475	-0.0246511	0.109546	0.214606	0.0437425	-0.0238326	0.111318	0.204152	0.0379222	-0.0304187	0.106263	0.276288	0.0434988	-0.0256682	0.112666	0.21731	0.0379296	-0.0308318	0.106691	0.279141	0.0367782	-0.0315746	0.105131	0.291106	0.0379876	-0.0306999	0.106675	0.277892	0.0381674	-0.030326	0.106661	0.274269	0.0377613
L-LDL-P	-0.005216	-0.0719189	0.0614869	0.878013	-0.00264651	-0.0703561	0.0650631	0.938846	-0.00287967	-0.0807739	0.0750146	0.942152	-0.003603	-0.0682047	0.0609987	0.912827	-0.00599861	-0.0715985	0.0596013	0.857555	-0.00302144	-0.0687664	0.0627235	0.928122	-0.00756616	-0.0744565	0.0593242	0.824296	-0.00484416	-0.0715526	0.0618642	0.886657	-0.00642588	-0.0731911	0.0603394	0.85016	-0.00629091	-0.072778	0.0601962	0.852663	-0.00541749	-0.0729797	0.0621447	0.874937	-0.00438327	-0.0711791	0.0624126	0.897511	-0.00478037
L-LDL-L	-0.00682142	-0.0734934	0.0598506	0.840838	-0.0041874	-0.0719583	0.0635835	0.90347	-0.00506132	-0.0832537	0.0731311	0.898899	-0.00505514	-0.0696291	0.0595188	0.877877	-0.00791394	-0.0734804	0.0576525	0.812723	-0.00476436	-0.0704807	0.060952	0.886839	-0.00925764	-0.0761329	0.0576176	0.78584	-0.00663989	-0.0733142	0.0600345	0.845024	-0.00812637	-0.0748679	0.0586152	0.811113	-0.00770355	-0.0741524	0.0587453	0.819992	-0.00705356	-0.074568	0.0604609	0.83752	-0.00601171	-0.0727738	0.0607504	0.859707	-0.00639131
L-LDL-PL	-0.0150571	-0.0823593	0.052245	0.660585	-0.0129041	-0.0810786	0.0552704	0.710257	-0.0157577	-0.0924523	0.060937	0.686755	-0.0113919	-0.0765739	0.0537901	0.731572	-0.014762	-0.0808834	0.0513594	0.661249	-0.0113869	-0.0777673	0.0549935	0.736345	-0.016422	-0.0839533	0.0511092	0.63316	-0.0148313	-0.0821328	0.0524703	0.66536	-0.0156602	-0.0830014	0.051681	0.648083	-0.0149882	-0.082064	0.0520877	0.660971	-0.0154437	-0.0835588	0.0526715	0.656316	-0.0141867	-0.0815902	0.0532168	0.679531	-0.0146502
L-LDL-C	-0.0166114	-0.0834444	0.0502215	0.625673	-0.0143774	-0.0822128	0.053458	0.677417	-0.0179857	-0.0947568	0.0587853	0.645648	-0.0126846	-0.0774206	0.0520515	0.700542	-0.0167804	-0.0824401	0.0488794	0.615954	-0.0128695	-0.0787927	0.0530537	0.701594	-0.0179847	-0.0850321	0.0490627	0.598566	-0.0166405	-0.0834708	0.0501899	0.625056	-0.0176135	-0.0844982	0.0492712	0.605261	-0.0162089	-0.0827848	0.050367	0.632759	-0.0169809	-0.0845195	0.0505577	0.621683	-0.0157517	-0.0826849	0.0511815	0.64416	-0.0162121
L-LDL-CE	-0.00413715	-0.0701771	0.0619027	0.902135	-0.00148532	-0.0685809	0.0656103	0.965341	-0.00135708	-0.079341	0.0766269	0.972751	-0.00217794	-0.0661457	0.0617898	0.946716	-0.00551268	-0.0704627	0.0594374	0.867687	-0.00242273	-0.0675051	0.0626597	0.941751	-0.00659268	-0.0728402	0.0596549	0.845131	-0.00415081	-0.0701927	0.061891	0.901816	-0.0055525	-0.0716784	0.0605734	0.869088	-0.00532971	-0.0711494	0.06049	0.873715	-0.00430864	-0.0711553	0.062538	0.899323	-0.00337642	-0.0695003	0.0627475	0.920164	-0.00368784
L-LDL-FC	-0.0229636	-0.0904773	0.0445502	0.504444	-0.0205288	-0.0896306	0.048573	0.559859	-0.026468	-0.104315	0.0513786	0.504605	-0.019292	-0.0846874	0.0461035	0.562602	-0.0246728	-0.0909672	0.0416217	0.465165	-0.0199127	-0.0865124	0.0466871	0.557337	-0.0246891	-0.092439	0.0430608	0.47451	-0.0236478	-0.0911728	0.0438772	0.491904	-0.0243331	-0.0919146	0.0432483	0.479812	-0.0212283	-0.0884765	0.0460198	0.535567	-0.023408	-0.0915813	0.0447653	0.500405	-0.022186	-0.0897873	0.0454154	0.519521	-0.0226106
L-LDL-TG	0.0297994	-0.0392599	0.0988586	0.397137	0.0301187	-0.0389934	0.0992308	0.392461	0.0329398	-0.0380393	0.103919	0.362492	0.0260956	-0.04077	0.0929613	0.443751	0.0335895	-0.0341968	0.101376	0.330908	0.0329713	-0.0351649	0.101107	0.342362	0.0285166	-0.0403997	0.097433	0.416789	0.0348664	-0.0348067	0.10454	0.326144	0.0298947	-0.0393399	0.0991293	0.396824	0.0267749	-0.0422089	0.0957586	0.446247	0.0301309	-0.0395032	0.099765	0.395825	0.0308263	-0.0383362	0.0999888	0.381789	0.0298689
M-LDL-P	-0.00140519	-0.0676232	0.0648128	0.966775	0.000966042	-0.0660557	0.0679877	0.977429	0.00211633	-0.0744379	0.0786706	0.956726	0.000747244	-0.0633874	0.0648819	0.981754	-0.00140807	-0.0665083	0.0636921	0.966136	0.000601917	-0.0646725	0.0658763	0.985559	-0.00323875	-0.0696414	0.0631639	0.923729	-0.000789613	-0.0670211	0.0654418	0.98133	-0.00262099	-0.0689077	0.0636657	0.938137	-0.00370084	-0.0697461	0.0623444	0.912418	-0.00154032	-0.0687558	0.0656752	0.964122	-0.000419461	-0.0667547	0.0659158	0.990097	-0.000872739
M-LDL-L	-0.0034828	-0.0696621	0.0626965	0.917726	-0.00107446	-0.0681158	0.0659669	0.974904	-0.00063608	-0.07731	0.0760379	0.987008	-0.00119985	-0.0652992	0.0628995	0.970691	-0.0037467	-0.0688042	0.0613107	0.909997	-0.00160853	-0.0668462	0.0636291	0.961399	-0.00533796	-0.0717146	0.0610387	0.874574	-0.00300591	-0.069194	0.0631821	0.928969	-0.00477666	-0.071031	0.0614777	0.887465	-0.00561246	-0.0716096	0.0603847	0.867431	-0.00366853	-0.070831	0.0634939	0.914619	-0.00250749	-0.0688032	0.0637882	0.940819	-0.00296067
M-LDL-PL	-0.00201119	-0.0688395	0.0648171	0.952895	-0.000206934	-0.0675194	0.0671056	0.995185	0.00110654	-0.0749218	0.0771349	0.977209	0.000906264	-0.0638174	0.0656299	0.978074	-0.000288341	-0.0659627	0.065386	0.993124	0.00122905	-0.0646623	0.0671204	0.970794	-0.00311735	-0.0701527	0.063918	0.92727	-0.000948858	-0.0678121	0.0659144	0.977778	-0.00243383	-0.0693076	0.0644399	0.94305	-0.00416195	-0.0708528	0.062529	0.902507	-0.00217225	-0.0701506	0.065806	0.949987	-0.000802499	-0.0677901	0.0661851	0.98124	-0.00143003
M-LDL-C	-0.0159033	-0.0822477	0.0504412	0.638019	-0.0138341	-0.0810138	0.0533456	0.68608	-0.016816	-0.0920894	0.0584575	0.661048	-0.0106906	-0.0749605	0.0535794	0.744056	-0.0158564	-0.0810133	0.0493004	0.632909	-0.0123686	-0.0778279	0.0530906	0.710735	-0.0169686	-0.0835488	0.0496116	0.616928	-0.015739	-0.0820823	0.0506044	0.641488	-0.0170688	-0.0834751	0.0493375	0.613926	-0.0166378	-0.0827417	0.049466	0.621311	-0.0162975	-0.0834151	0.0508201	0.63366	-0.014998	-0.0814518	0.0514559	0.657792	-0.0154741
M-LDL-CE	-0.0119419	-0.0781768	0.054293	0.72343	-0.0098771	-0.0768697	0.0571155	0.772286	-0.0117149	-0.0867547	0.0633249	0.759284	-0.00681225	-0.0709745	0.05735	0.834918	-0.0116261	-0.076686	0.0534338	0.72578	-0.00831587	-0.0736636	0.0570319	0.802757	-0.0128963	-0.0793556	0.053563	0.703298	-0.0117694	-0.0780031	0.0544642	0.727259	-0.013067	-0.0793607	0.0532268	0.698852	-0.012941	-0.0789357	0.0530538	0.700327	-0.0122462	-0.0792163	0.054724	0.719661	-0.0111093	-0.077441	0.0552225	0.742362	-0.0114952
M-LDL-FC	-0.0260633	-0.0927089	0.0405824	0.442818	-0.0239261	-0.091887	0.0440348	0.489622	-0.0309047	-0.108169	0.0463599	0.432496	-0.0230039	-0.0875615	0.0415537	0.484364	-0.0277604	-0.0932146	0.0376937	0.405257	-0.0245158	-0.0902467	0.0412152	0.464203	-0.0280794	-0.0949959	0.038837	0.410255	-0.0260282	-0.0926758	0.0406194	0.443444	-0.0276956	-0.0944434	0.0390521	0.415506	-0.0266547	-0.0930797	0.0397702	0.431009	-0.0268342	-0.0945022	0.0408338	0.436447	-0.0248775	-0.0916951	0.04194	0.464985	-0.0257049
M-LDL-TG	0.0251085	-0.0452212	0.0954382	0.483535	0.0253978	-0.0449835	0.095779	0.478834	0.0277355	-0.0443095	0.0997804	0.449959	0.0233286	-0.0447622	0.0914195	0.501341	0.0295739	-0.0394308	0.0985786	0.400341	0.0304587	-0.0390455	0.0999628	0.389821	0.0241328	-0.0460513	0.0943169	0.499793	0.0301793	-0.0407778	0.101136	0.403933	0.0256822	-0.0448456	0.09621	0.474843	0.0230866	-0.0473616	0.0935347	0.520126	0.0255158	-0.0456456	0.0966771	0.481635	0.0263856	-0.0440888	0.09686	0.462497	0.025338
S-LDL-P	-0.00132633	-0.0674892	0.0648365	0.968613	0.00105651	-0.0659169	0.0680299	0.975298	0.00216044	-0.0740602	0.0783811	0.955632	-6.04889e-05	-0.0641365	0.0640155	0.998522	-0.00134056	-0.0663725	0.0636914	0.967725	0.000188603	-0.0650404	0.0654176	0.995472	-0.00387767	-0.0702359	0.0624806	0.908682	-0.000598943	-0.0667796	0.0655817	0.985827	-0.00245506	-0.0686895	0.0637794	0.942001	-0.00414583	-0.070176	0.0618843	0.901915	-0.00147629	-0.0688635	0.0659109	0.9657	-0.000169467	-0.0664815	0.0661425	0.995998	-0.000714922
S-LDL-L	-0.00404423	-0.0701639	0.0620754	0.904437	-0.00160087	-0.0686181	0.0654164	0.962603	-0.00141774	-0.0778074	0.0749719	0.97094	-0.0027052	-0.0667415	0.0613311	0.933915	-0.00441108	-0.0693957	0.0605735	0.894007	-0.00272315	-0.0679135	0.0624672	0.934652	-0.00664081	-0.0729686	0.059687	0.844201	-0.00349616	-0.0696267	0.0626344	0.917351	-0.00530713	-0.0715081	0.0608938	0.874965	-0.00662033	-0.0725929	0.0593522	0.84385	-0.00427692	-0.0716018	0.0630479	0.900766	-0.00290402	-0.0691714	0.0633633	0.931452	-0.0034558
S-LDL-PL	-0.011159	-0.0779724	0.0556543	0.743049	-0.00923444	-0.0766841	0.0582152	0.788142	-0.01063	-0.0858686	0.0646085	0.78154	-0.0104378	-0.0751271	0.0542515	0.75147	-0.0105992	-0.076221	0.0550226	0.751221	-0.0095599	-0.0754403	0.0563205	0.775779	-0.0144084	-0.0814672	0.0526504	0.67323	-0.00981457	-0.0766869	0.0570578	0.773292	-0.0113698	-0.0782476	0.0555081	0.738615	-0.0142609	-0.0810576	0.0525358	0.675188	-0.0117828	-0.0803339	0.0567684	0.735838	-0.00956814	-0.0766493	0.057513	0.779505	-0.0105693
S-LDL-C	-0.0170592	-0.0833611	0.0492427	0.61357	-0.0148883	-0.0821545	0.052378	0.663987	-0.0183603	-0.0937621	0.0570415	0.632712	-0.0116708	-0.0759023	0.0525607	0.721366	-0.0171932	-0.0822979	0.0479115	0.604242	-0.0139069	-0.079343	0.0515293	0.67658	-0.0186374	-0.0851798	0.047905	0.582522	-0.017045	-0.0833448	0.0492548	0.613853	-0.0184524	-0.0848323	0.0479275	0.585357	-0.0177936	-0.0838583	0.048271	0.597072	-0.0175227	-0.0846892	0.0496438	0.60863	-0.0161144	-0.0825335	0.0503047	0.633946	-0.0166191
S-LDL-CE	-0.0118672	-0.0781369	0.0544025	0.725228	-0.00963976	-0.0767968	0.0575173	0.778142	-0.0116584	-0.0870293	0.0637125	0.761429	-0.00613729	-0.0703393	0.0580647	0.851163	-0.0116581	-0.0767417	0.0534255	0.725152	-0.00844972	-0.0738528	0.0569534	0.799815	-0.0131797	-0.0796855	0.0533261	0.6973	-0.0119499	-0.0782172	0.0543174	0.723382	-0.0131986	-0.0795415	0.0531442	0.696182	-0.0127548	-0.0787796	0.0532701	0.704562	-0.0121906	-0.0792497	0.0548684	0.721234	-0.0110464	-0.0774115	0.0553186	0.743893	-0.0113954
S-LDL-FC	-0.0298479	-0.0960266	0.0363307	0.376146	-0.0278584	-0.0953957	0.039679	0.418256	-0.0353669	-0.111259	0.0405251	0.360491	-0.0291132	-0.0932072	0.0349808	0.372761	-0.0319329	-0.0969067	0.0330408	0.334869	-0.0295076	-0.0947995	0.0357843	0.375176	-0.0328647	-0.0992724	0.033543	0.331518	-0.0295598	-0.0957443	0.0366248	0.38081	-0.0316282	-0.0979258	0.0346694	0.349224	-0.0308968	-0.0968984	0.0351047	0.358322	-0.0309517	-0.0984251	0.0365217	0.368048	-0.0284535	-0.094872	0.0379651	0.400542	-0.029547
S-LDL-TG	0.0529283	-0.0147249	0.120582	0.124969	0.0519962	-0.0159162	0.119909	0.133218	0.0561194	-0.0128312	0.12507	0.110484	0.0501627	-0.0153433	0.115669	0.133147	0.0609041	-0.00554157	0.12735	0.0723472	0.0580677	-0.00875127	0.124887	0.0884025	0.0515409	-0.0159498	0.119032	0.134212	0.0602187	-0.00845052	0.128888	0.0855495	0.0546955	-0.0131481	0.122539	0.113892	0.0458251	-0.0221886	0.113839	0.186293	0.0539051	-0.0145636	0.122374	0.122604	0.0546081	-0.0132471	0.122463	0.114532	0.0531881
XL-HDL-P	-0.0520059	-0.124812	0.0208001	0.161206	-0.0542767	-0.134447	0.0258935	0.184181	-0.0555106	-0.132341	0.0213194	0.156455	-0.0636325	-0.134245	0.0069798	0.0772752	-0.0657332	-0.137161	0.00569439	0.0712128	-0.0560236	-0.127841	0.0157934	0.126058	-0.0660775	-0.139235	0.00707964	0.076598	-0.0555854	-0.128667	0.0174961	0.135787	-0.0545841	-0.127635	0.0184672	0.1428	-0.0425858	-0.115398	0.030226	0.251195	-0.0521643	-0.125147	0.0208181	0.160946	-0.0513693	-0.124249	0.0215107	0.166818	-0.0518044
XL-HDL-L	-0.0535502	-0.12626	0.0191593	0.148605	-0.0561267	-0.136157	0.023904	0.168951	-0.0572625	-0.134016	0.019491	0.143413	-0.0648121	-0.135323	0.00569892	0.0715505	-0.0672373	-0.138566	0.00409111	0.0646237	-0.0576571	-0.129383	0.0140687	0.114945	-0.0674114	-0.140458	0.00563486	0.0704248	-0.0571182	-0.1301	0.0158636	0.124829	-0.0561781	-0.12914	0.0167836	0.13104	-0.0440775	-0.116801	0.0286457	0.234421	-0.0537177	-0.126606	0.0191706	0.148334	-0.0528997	-0.125685	0.0198857	0.154021	-0.0533603
XL-HDL-PL	-0.0404131	-0.11476	0.0339339	0.286202	-0.0405544	-0.123428	0.0423192	0.33696	-0.0429247	-0.121813	0.0359632	0.285715	-0.0559225	-0.12802	0.0161749	0.128223	-0.0571945	-0.130226	0.0158369	0.124582	-0.0419117	-0.11521	0.0313862	0.261937	-0.0548778	-0.129601	0.0198457	0.149753	-0.0450982	-0.119918	0.0297219	0.237011	-0.0425909	-0.117185	0.0320032	0.262632	-0.0320616	-0.106332	0.042209	0.396934	-0.0405132	-0.115021	0.0339944	0.286049	-0.0399167	-0.114323	0.0344897	0.292541	-0.0401652
XL-HDL-C	-0.0605015	-0.132515	0.0115125	0.0994869	-0.063466	-0.141679	0.014747	0.111561	-0.0653693	-0.141627	0.0108889	0.0928102	-0.0699572	-0.139759	-0.000155366	0.0494937	-0.0734579	-0.144068	-0.00284745	0.0414746	-0.0657398	-0.136804	0.00532455	0.0697548	-0.0725843	-0.144836	-0.000332851	0.048957	-0.0635602	-0.135775	0.00865456	0.0844112	-0.0635892	-0.135891	0.00871288	0.0846445	-0.0513433	-0.12337	0.0206838	0.16207	-0.0607688	-0.133005	0.0114674	0.0990388	-0.0595821	-0.131719	0.012555	0.105318	-0.060395
XL-HDL-CE	-0.0560932	-0.128355	0.0161685	0.127931	-0.0577879	-0.13576	0.0201841	0.146067	-0.0602912	-0.136712	0.0161297	0.121828	-0.0659602	-0.13601	0.00408962	0.0649143	-0.0687441	-0.139598	0.0021098	0.0572016	-0.0618245	-0.133136	0.00948699	0.0891604	-0.0680241	-0.140519	0.00447044	0.0658524	-0.0591254	-0.131588	0.0133371	0.109596	-0.0594202	-0.131978	0.0131372	0.108302	-0.0475594	-0.11978	0.0246616	0.196437	-0.0563882	-0.128903	0.0161266	0.127266	-0.0551021	-0.127501	0.0172963	0.13553	-0.0559549
XL-HDL-FC	-0.0697194	-0.14138	0.00194127	0.0565182	-0.0756845	-0.15448	0.00311148	0.0597297	-0.0757627	-0.151677	0.000151521	0.0504577	-0.0780131	-0.147449	-0.00857693	0.0277212	-0.0831462	-0.153407	-0.0128856	0.0204468	-0.0737056	-0.144427	-0.00298471	0.0411097	-0.0818911	-0.153785	-0.00999729	0.0256463	-0.0727632	-0.144616	-0.000910801	0.0471741	-0.0721791	-0.144113	-0.000245494	0.0492255	-0.0592941	-0.131094	0.0125059	0.105373	-0.0698988	-0.141714	0.00191625	0.0564153	-0.068977	-0.140729	0.00277527	0.0595155	-0.06966
XL-HDL-TG	-0.0156127	-0.0852417	0.0540163	0.659871	-0.012643	-0.0840346	0.0587485	0.728144	-0.0153704	-0.0902353	0.0594944	0.686972	-0.0360797	-0.103793	0.0316338	0.295822	-0.0279867	-0.0963301	0.0403567	0.42163	-0.0203343	-0.0891915	0.048523	0.562197	-0.0280009	-0.0979484	0.0419466	0.432114	-0.0135995	-0.0833636	0.0561645	0.702009	-0.0139857	-0.0837219	0.0557505	0.693853	-0.0123167	-0.081698	0.0570645	0.727512	-0.015602	-0.085299	0.054095	0.6604	-0.0140371	-0.0839171	0.055843	0.693387	-0.015276
L-HDL-P	-0.0386128	-0.112133	0.0349078	0.302792	-0.0379327	-0.118745	0.0428796	0.357024	-0.0387837	-0.113783	0.0362158	0.310282	-0.0523339	-0.123658	0.0189901	0.150121	-0.0532344	-0.125421	0.0189518	0.148074	-0.0446732	-0.11721	0.0278633	0.226971	-0.0552767	-0.129356	0.0188023	0.143342	-0.0429629	-0.116901	0.0309751	0.254293	-0.0396989	-0.11338	0.0339824	0.290457	-0.0346066	-0.108085	0.0388722	0.355404	-0.0393432	-0.113661	0.0349744	0.298947	-0.0383857	-0.111947	0.0351752	0.305906	-0.0383471
L-HDL-L	-0.0292586	-0.104023	0.0455063	0.442504	-0.0264949	-0.108552	0.0555623	0.526292	-0.029015	-0.105193	0.0471635	0.454788	-0.0445553	-0.117065	0.0279546	0.228029	-0.0458891	-0.119332	0.0275537	0.220295	-0.0334019	-0.107134	0.0403298	0.374031	-0.0443844	-0.119621	0.0308526	0.247127	-0.0347576	-0.110199	0.0406838	0.365967	-0.030278	-0.105217	0.0446609	0.427851	-0.0275942	-0.102232	0.0470439	0.468121	-0.0299598	-0.105711	0.0457912	0.437666	-0.0290656	-0.103868	0.0457372	0.445748	-0.0290025
L-HDL-PL	-0.0236409	-0.0988708	0.051589	0.537411	-0.019722	-0.101695	0.062251	0.63678	-0.0232398	-0.100242	0.0537625	0.553634	-0.0371747	-0.110133	0.0357835	0.317425	-0.0387344	-0.112582	0.0351136	0.303417	-0.0282915	-0.102496	0.0459126	0.45433	-0.0391411	-0.11492	0.0366377	0.310841	-0.0289493	-0.10483	0.0469313	0.454041	-0.0243733	-0.0997725	0.0510259	0.525814	-0.0235094	-0.0987454	0.0517266	0.539704	-0.0244531	-0.101065	0.0521589	0.531042	-0.0235571	-0.0988232	0.051709	0.539047	-0.0233596
L-HDL-C	-0.0351235	-0.108574	0.0383268	0.348086	-0.0337662	-0.114603	0.047071	0.412395	-0.0349322	-0.10933	0.0394654	0.35688	-0.0511984	-0.122431	0.0200344	0.15862	-0.0524311	-0.124631	0.0197692	0.15436	-0.0401447	-0.112596	0.0323068	0.276986	-0.0496208	-0.123458	0.0242167	0.187429	-0.0405076	-0.114592	0.0335771	0.283375	-0.0364366	-0.110073	0.0371994	0.331592	-0.0318533	-0.10513	0.0414233	0.393649	-0.0356833	-0.109799	0.0384327	0.344812	-0.0348697	-0.10836	0.0386206	0.351839	-0.0348976
L-HDL-CE	-0.0355381	-0.108855	0.0377782	0.341549	-0.0341712	-0.114518	0.0461756	0.403959	-0.0353216	-0.109479	0.0388361	0.349993	-0.0513651	-0.122466	0.0197361	0.156505	-0.0524044	-0.124471	0.0196618	0.153805	-0.0408453	-0.113162	0.0314719	0.26781	-0.0499979	-0.123696	0.0236999	0.183274	-0.0408725	-0.114812	0.0330668	0.278121	-0.0366697	-0.11016	0.0368207	0.327554	-0.0320585	-0.105211	0.041094	0.389807	-0.0360868	-0.11005	0.037876	0.33839	-0.0353115	-0.108667	0.0380441	0.344891	-0.0353187
L-HDL-FC	-0.0460489	-0.119149	0.0270508	0.216544	-0.0480052	-0.129928	0.0339173	0.250301	-0.0465739	-0.121215	0.0280671	0.220928	-0.0611422	-0.132031	0.0097468	0.0908136	-0.0631647	-0.134991	0.0086612	0.0846723	-0.0519309	-0.124082	0.0202204	0.158041	-0.0621095	-0.135693	0.0114741	0.0979149	-0.0511269	-0.124761	0.0225073	0.173224	-0.0479341	-0.121281	0.0254124	0.199851	-0.0418999	-0.114855	0.0310555	0.259841	-0.0466907	-0.120389	0.0270074	0.213937	-0.0457949	-0.118935	0.0273455	0.219342	-0.045822
L-HDL-TG	-0.0233944	-0.0985311	0.0517422	0.541158	-0.0196878	-0.0994447	0.060069	0.628042	-0.0230966	-0.100549	0.054356	0.558378	-0.0392299	-0.112172	0.0337122	0.291323	-0.0346769	-0.108447	0.0390931	0.356331	-0.0196284	-0.0936855	0.0544287	0.602929	-0.0365136	-0.11199	0.0389627	0.342487	-0.0248295	-0.100014	0.0503547	0.516902	-0.0238691	-0.0990411	0.0513028	0.533174	-0.0171681	-0.0921033	0.0577671	0.652948	-0.0234009	-0.0986493	0.0518474	0.541645	-0.0227824	-0.0979862	0.0524215	0.552144	-0.0231256
M-HDL-P	0.0220893	-0.0513911	0.0955697	0.555201	0.0240825	-0.049816	0.0979811	0.522454	0.0223359	-0.0512397	0.0959115	0.55131	0.0164606	-0.0547529	0.0876741	0.650066	0.0204417	-0.0515768	0.0924602	0.577478	0.0166335	-0.0559702	0.0892372	0.652956	0.0128541	-0.0610144	0.0867226	0.732688	0.0210872	-0.0524312	0.0946056	0.573478	0.0249556	-0.0486954	0.0986067	0.506066	0.0117784	-0.0643397	0.0878966	0.761335	0.0241848	-0.0535352	0.101905	0.541382	0.0222438	-0.051274	0.0957617	0.552639	0.0223439
M-HDL-L	0.0191396	-0.0542813	0.0925605	0.608909	0.021321	-0.0525971	0.0952391	0.571327	0.0193783	-0.0541364	0.092893	0.604911	0.0136262	-0.0575278	0.0847803	0.707009	0.0170961	-0.0548609	0.0890532	0.64099	0.0133993	-0.0591599	0.0859585	0.717009	0.00975846	-0.0640641	0.083581	0.795279	0.0179297	-0.055542	0.0914015	0.631963	0.0218743	-0.0517125	0.0954611	0.559623	0.00879795	-0.067225	0.0848209	0.820301	0.0209439	-0.0567363	0.0986241	0.596684	0.0192599	-0.0541975	0.0927174	0.606838	0.0194014
M-HDL-PL	0.0255448	-0.0481067	0.0991963	0.496085	0.0278564	-0.0463082	0.102021	0.461061	0.0259327	-0.0478613	0.0997267	0.490407	0.0203225	-0.0510496	0.0916945	0.576271	0.0235059	-0.0486952	0.095707	0.522865	0.0199911	-0.0527479	0.09273	0.589609	0.0162623	-0.0577448	0.0902695	0.666257	0.0247601	-0.0489191	0.0984393	0.509565	0.0282058	-0.0455895	0.102001	0.453209	0.0159266	-0.0603721	0.0922254	0.682018	0.028105	-0.0499861	0.106196	0.479994	0.0258709	-0.047824	0.0995657	0.490859	0.0258398
M-HDL-C	0.00392305	-0.0688569	0.076703	0.915739	0.00642621	-0.0671094	0.0799618	0.863807	0.00400743	-0.0688325	0.0768474	0.914004	-0.00110769	-0.0716343	0.0694189	0.975406	0.00060126	-0.070708	0.0719105	0.986795	-0.00311904	-0.075128	0.0688899	0.932245	-0.00575911	-0.0789919	0.0674736	0.877325	0.00168725	-0.071239	0.0746135	0.963778	0.00621898	-0.0667414	0.0791794	0.867128	-0.00670483	-0.0817811	0.0683714	0.860845	0.00414665	-0.072617	0.0809103	0.915557	0.00380306	-0.0690124	0.0766186	0.918346	0.00417854
[truncated: 145 more rows]
[truncated: 15 more columns]

## Sheet: Change in search speed
	Model 1				BMI (64 y)				Lipid Medication (64 y)				Childhood cognition (15 y)				Education (26 y)				SEP (53 y)				SEP (childhood)				Smoking (20-64 y)				Exercise (60-64 y)				Alcohol consumption (36 -64 y)				Diet (60-64 y): Carbohydrates				Diet (60-64 y): Total saturated total fatty acids nutrient density				Diet (60-64 y): Total Fat nutrient density
[truncated: 234 more rows]
[truncated: 15 more columns]
