# Supplementary material for: Lifetime cognition and late midlife blood metabolites: findings from a British birth cohort
Source: Transl Psychiatry. 2018 Sep 26;8:203. doi: 10.1038/s41398-018-0253-0 (PMC6158182; doi:10.1038/s41398-018-0253-0)
Supplement: Supplementary file 7 — sup table 3b [file 41398_2018_253_MOESM7_ESM.xlsx]

## Sheet: Short-term verbal mem (60-64 y)
	Model 1				BMI (64 y)				Lipid Medication (64 y)				Childhood cognition (15 y)				Education (26 y)				SEP (53 y)				SEP (childhood)				Smoking (20-64 y)				Exercise (60-64 y)				Alcohol consumption (36 -64 y)				Diet (60-64 y): Carbohydrates				Diet (60-64 y): Total saturated total fatty acids nutrient density				Diet (60-64 y): Total Fat nutrient density
Metabolite	beta	L95	U95	Pvalue	beta	L95	U95	Pvalue	beta	L95	U95	Pvalue	beta	L95	U95	Pvalue	beta	L95	U95	Pvalue	beta	L95	U95	Pvalue	beta	L95	U95	Pvalue	beta	L95	U95	Pvalue	beta	L95	U95	Pvalue	beta	L95	U95	Pvalue	beta	L95	U95	Pvalue	beta	L95	U95	Pvalue	beta
XXL-VLDL-P	-0.121188	-0.219249	-0.0231275	0.0155629	-0.121722	-0.220704	-0.0227408	0.0160776	-0.0872982	-0.188437	0.0138401	0.0904844	-0.0652432	-0.151215	0.0207285	0.136472	-0.0549043	-0.144646	0.0348375	0.22974	-0.0783261	-0.172834	0.0161816	0.104017	-0.0918085	-0.186484	0.00286665	0.0573139	-0.0792687	-0.177789	0.0192516	0.114475	-0.0956911	-0.194206	0.00282424	0.0569038	-0.122768	-0.221275	-0.0242602	0.0147182	-0.120889	-0.219175	-0.0226027	0.0160589	-0.108138	-0.20669	-0.00958664	0.0315942	-0.118731
XXL-VLDL-L	-0.118952	-0.217103	-0.0208008	0.0176667	-0.119511	-0.218624	-0.0203986	0.0182432	-0.0852402	-0.186362	0.0158815	0.0982585	-0.0639104	-0.149943	0.0221226	0.144925	-0.0530464	-0.142841	0.0367479	0.246137	-0.076272	-0.170844	0.0182999	0.113622	-0.0899544	-0.184696	0.00478749	0.0626887	-0.077219	-0.175788	0.0213506	0.124306	-0.0935989	-0.192162	0.0049645	0.0626443	-0.120491	-0.21909	-0.0218922	0.0167501	-0.118651	-0.217026	-0.0202756	0.0182154	-0.105999	-0.204616	-0.00738158	0.0352184	-0.116576
XXL-VLDL-PL	-0.104244	-0.204486	-0.00400182	0.0415709	-0.104099	-0.204914	-0.00328374	0.0430252	-0.0705975	-0.173346	0.0321511	0.177506	-0.0484782	-0.13628	0.0393232	0.278299	-0.0337285	-0.125446	0.0579892	0.470074	-0.0651128	-0.161341	0.0311153	0.18416	-0.0731822	-0.170004	0.0236394	0.138058	-0.0610093	-0.161659	0.0396405	0.234058	-0.0776029	-0.178235	0.0230296	0.130283	-0.106993	-0.20796	-0.00602682	0.0378654	-0.103962	-0.204622	-0.00330108	0.0429807	-0.0909871	-0.191648	0.00967368	0.0763229	-0.100919
XXL-VLDL-C	-0.080152	-0.179532	0.0192278	0.113615	-0.0813978	-0.183176	0.02038	0.116664	-0.0524757	-0.152978	0.0480268	0.305244	-0.043172	-0.130251	0.0439072	0.330219	-0.0287672	-0.118953	0.0614189	0.53091	-0.0435379	-0.138817	0.0517412	0.369492	-0.0622678	-0.157806	0.0332704	0.200788	-0.0458993	-0.144676	0.0528773	0.361462	-0.0607476	-0.159658	0.0381623	0.227948	-0.0802464	-0.179983	0.0194906	0.114483	-0.0799169	-0.17944	0.0196066	0.115197	-0.0700609	-0.169439	0.0293175	0.166504	-0.0801145
XXL-VLDL-CE	-0.0690339	-0.170047	0.0319796	0.179833	-0.0712156	-0.176315	0.0338842	0.183554	-0.0503039	-0.151205	0.0505967	0.327579	-0.0386736	-0.126967	0.0496194	0.389598	-0.0310152	-0.12219	0.0601591	0.503982	-0.0327806	-0.129493	0.0639313	0.505512	-0.0552093	-0.152152	0.0417334	0.263505	-0.0441987	-0.143877	0.0554794	0.383827	-0.0576222	-0.157577	0.0423328	0.257717	-0.0676429	-0.169035	0.0337498	0.190394	-0.0692485	-0.170414	0.031917	0.179137	-0.0632166	-0.163885	0.0374521	0.217692	-0.0711457
XXL-VLDL-FC	-0.107005	-0.206911	-0.00709926	0.0358646	-0.106865	-0.207317	-0.00641413	0.037122	-0.0715775	-0.174492	0.0313369	0.172269	-0.0611541	-0.148977	0.0266687	0.171727	-0.0409873	-0.132354	0.0503791	0.378294	-0.0692146	-0.165167	0.0267379	0.15691	-0.0783731	-0.174866	0.0181199	0.111092	-0.0643288	-0.164587	0.0359297	0.207862	-0.0803877	-0.180721	0.0199454	0.116004	-0.109156	-0.209701	-0.00861103	0.0334319	-0.106715	-0.206973	-0.00645661	0.0370254	-0.0935515	-0.19391	0.00680714	0.0676048	-0.104998
XXL-VLDL-TG	-0.128826	-0.226715	-0.0309378	0.0100336	-0.129197	-0.227835	-0.0305582	0.0103912	-0.0941624	-0.195567	0.00724175	0.0686634	-0.0707231	-0.1566	0.0151536	0.106207	-0.0616046	-0.151285	0.0280762	0.177601	-0.085665	-0.180074	0.00874381	0.0752	-0.098257	-0.192834	-0.00367989	0.0417694	-0.0862106	-0.184703	0.0122822	0.0860561	-0.102813	-0.201311	-0.0043159	0.0408175	-0.13057	-0.228909	-0.0322298	0.00939589	-0.128538	-0.226663	-0.0304133	0.0103828	-0.115392	-0.213866	-0.0169183	0.0217604	-0.126146
XL-VLDL-P	-0.119764	-0.217395	-0.0221332	0.0163396	-0.119829	-0.21758	-0.0220772	0.016414	-0.082108	-0.183963	0.0197468	0.113791	-0.0604748	-0.146769	0.025819	0.169	-0.041491	-0.131363	0.0483808	0.364577	-0.0782036	-0.172257	0.0158499	0.102899	-0.0798032	-0.174677	0.0150705	0.0989704	-0.0737106	-0.17236	0.024939	0.142611	-0.0921605	-0.190689	0.00636771	0.0666722	-0.121989	-0.220217	-0.0237614	0.015068	-0.11959	-0.217373	-0.0218074	0.0166623	-0.106582	-0.204733	-0.00843187	0.0333892	-0.118687
XL-VLDL-L	-0.117592	-0.215248	-0.0199353	0.0184036	-0.117522	-0.215305	-0.019739	0.018624	-0.0803264	-0.182006	0.0213536	0.121182	-0.0591339	-0.145437	0.0271694	0.178671	-0.0400437	-0.129886	0.049799	0.381374	-0.0761643	-0.170235	0.0179069	0.112224	-0.0785836	-0.173422	0.0162551	0.10409	-0.0720528	-0.170636	0.0265308	0.151512	-0.0902898	-0.188772	0.00819254	0.0722329	-0.119696	-0.217935	-0.0214564	0.0170741	-0.117412	-0.21522	-0.0196029	0.0187652	-0.104552	-0.202697	-0.00640743	0.0368694	-0.116578
XL-VLDL-PL	-0.109086	-0.209307	-0.00886547	0.0329782	-0.108931	-0.209637	-0.00822422	0.0340808	-0.0734585	-0.176766	0.0298485	0.16289	-0.0580118	-0.146178	0.0301542	0.196502	-0.0355728	-0.127494	0.0563483	0.447167	-0.0678208	-0.164235	0.0285939	0.167439	-0.0745273	-0.171654	0.0225993	0.132193	-0.0658066	-0.16649	0.0348767	0.199522	-0.0832138	-0.183971	0.0175437	0.105231	-0.111134	-0.212	-0.0102687	0.0309024	-0.1088	-0.209333	-0.00826813	0.0339858	-0.0949632	-0.195791	0.00586469	0.0648208	-0.106316
XL-VLDL-C	-0.0950598	-0.191448	0.00132811	0.0532249	-0.0952246	-0.192519	0.00206997	0.0550515	-0.0641353	-0.162546	0.034275	0.200827	-0.0504891	-0.135324	0.0343454	0.242605	-0.0350028	-0.122846	0.0528405	0.433825	-0.0569718	-0.149632	0.0356885	0.227433	-0.0684802	-0.161426	0.0244656	0.148248	-0.0570245	-0.153343	0.0392943	0.245111	-0.0737211	-0.169992	0.0225498	0.132979	-0.095586	-0.192334	0.00116176	0.0528009	-0.0949267	-0.191436	0.00158294	0.0538582	-0.0845967	-0.181073	0.0118792	0.0854977	-0.0956859
XL-VLDL-CE	-0.100283	-0.194859	-0.00570756	0.0377467	-0.100055	-0.195007	-0.0051037	0.0389479	-0.0709242	-0.167376	0.0255273	0.149046	-0.0549106	-0.137732	0.0279107	0.193126	-0.0456793	-0.13168	0.0403215	0.296975	-0.0603262	-0.151368	0.0307156	0.193402	-0.0720827	-0.163183	0.0190172	0.120589	-0.0648229	-0.159221	0.0295751	0.177747	-0.0816655	-0.175878	0.0125472	0.0891291	-0.0995627	-0.194385	-0.00474026	0.0396468	-0.100807	-0.195563	-0.00605034	0.0371223	-0.0929509	-0.187315	0.00141265	0.0535117	-0.103387
XL-VLDL-FC	-0.0904834	-0.190867	0.0099002	0.0771443	-0.0907752	-0.192368	0.0108179	0.079747	-0.0580461	-0.160464	0.0443724	0.265824	-0.0458028	-0.134299	0.0426934	0.309423	-0.0279893	-0.119556	0.0635773	0.548175	-0.0539546	-0.150251	0.0423418	0.271291	-0.0622035	-0.159201	0.0347945	0.208103	-0.0519157	-0.152103	0.0482718	0.308901	-0.0673211	-0.167776	0.0331342	0.188398	-0.0918255	-0.192761	0.00911016	0.0744489	-0.0901239	-0.190806	0.010558	0.0792054	-0.0783336	-0.178963	0.0222957	0.126702	-0.08921
XL-VLDL-TG	-0.12624	-0.22389	-0.0285904	0.0114213	-0.126916	-0.224757	-0.0290751	0.0111479	-0.0876815	-0.19011	0.0147473	0.0931695	-0.0647414	-0.151107	0.0216242	0.141303	-0.0462733	-0.136306	0.0437596	0.312857	-0.0844063	-0.178487	0.00967409	0.0785262	-0.0836376	-0.178718	0.011443	0.0845123	-0.0790333	-0.177928	0.0198617	0.116932	-0.0980054	-0.196732	0.000721044	0.0516882	-0.128817	-0.227103	-0.0305299	0.0103442	-0.126076	-0.22388	-0.0282717	0.0116588	-0.112748	-0.210993	-0.0145021	0.0246102	-0.125002
L-VLDL-P	-0.1256	-0.222865	-0.0283354	0.011514	-0.126823	-0.224386	-0.0292601	0.0109795	-0.0877527	-0.189576	0.0140706	0.0909851	-0.0618657	-0.147687	0.0239555	0.157163	-0.0484949	-0.138034	0.0410441	0.287575	-0.0815587	-0.175381	0.0122633	0.088223	-0.0867956	-0.181189	0.00759753	0.0713998	-0.0801107	-0.17844	0.0182186	0.109999	-0.100011	-0.1977	-0.00232172	0.0448242	-0.127473	-0.225182	-0.0297641	0.0106962	-0.125583	-0.222972	-0.0281952	0.01163	-0.112698	-0.210491	-0.0149037	0.0240217	-0.124192
L-VLDL-L	-0.125506	-0.222396	-0.0286156	0.0112609	-0.126568	-0.223721	-0.0294145	0.0108067	-0.0881374	-0.189466	0.0131917	0.0880354	-0.0617028	-0.147219	0.023813	0.156779	-0.0484092	-0.137611	0.0407922	0.286609	-0.081436	-0.174916	0.0120441	0.0875449	-0.0866668	-0.180706	0.00737231	0.0707607	-0.0802701	-0.178212	0.0176722	0.107907	-0.0998857	-0.197207	-0.00256477	0.0442892	-0.127341	-0.224675	-0.0300064	0.0104801	-0.125495	-0.222507	-0.0284827	0.0113703	-0.112808	-0.210199	-0.0154159	0.0233149	-0.124262
L-VLDL-PL	-0.124108	-0.220993	-0.0272221	0.0121893	-0.124565	-0.221605	-0.0275241	0.0120126	-0.0876895	-0.188643	0.0132636	0.0884718	-0.0611574	-0.146619	0.0243043	0.160202	-0.0471342	-0.136289	0.0420201	0.299218	-0.0807282	-0.174163	0.0127067	0.090167	-0.086824	-0.180784	0.00713596	0.0700185	-0.0796391	-0.177453	0.0181749	0.11023	-0.0978928	-0.195259	-0.000526051	0.0487812	-0.125955	-0.223307	-0.0286025	0.011358	-0.124066	-0.221077	-0.0270553	0.0123298	-0.111685	-0.209041	-0.0143291	0.0246635	-0.12296
L-VLDL-C	-0.112747	-0.202367	-0.023126	0.0138123	-0.112837	-0.202567	-0.0231071	0.013852	-0.0817386	-0.174238	0.0107613	0.0831123	-0.0538458	-0.133169	0.0254771	0.182734	-0.0448146	-0.127078	0.0374486	0.284776	-0.0759534	-0.162353	0.0104464	0.0847094	-0.0791122	-0.165947	0.00772225	0.0740278	-0.0762591	-0.166078	0.0135594	0.0958596	-0.0899122	-0.179669	-0.000155331	0.0496068	-0.113775	-0.203791	-0.0237588	0.0133785	-0.112994	-0.202735	-0.0232524	0.0137335	-0.103589	-0.19327	-0.0139087	0.0236962	-0.114727
L-VLDL-CE	-0.113852	-0.200574	-0.0271299	0.0102159	-0.113818	-0.200644	-0.0269921	0.0103289	-0.085969	-0.174995	0.00305685	0.0583594	-0.058414	-0.134991	0.0181634	0.134459	-0.0525368	-0.131916	0.026842	0.193923	-0.0759363	-0.159616	0.00774374	0.0751755	-0.0823123	-0.166214	0.00158932	0.0544773	-0.0836277	-0.169991	0.00273569	0.0576723	-0.0940201	-0.180638	-0.007402	0.0334623	-0.113881	-0.20088	-0.0268825	0.0104382	-0.114592	-0.201525	-0.0276589	0.00991585	-0.107159	-0.193702	-0.0206146	0.0153695	-0.117606
L-VLDL-FC	-0.114044	-0.209648	-0.0184395	0.0195173	-0.114514	-0.210276	-0.0187527	0.01922	-0.0786982	-0.17787	0.0204737	0.119519	-0.0521875	-0.136932	0.0325568	0.226656	-0.0368407	-0.124818	0.0511365	0.410806	-0.0743477	-0.166441	0.0177459	0.113262	-0.0747054	-0.167644	0.018233	0.114822	-0.0698452	-0.166325	0.0266344	0.155426	-0.0869625	-0.183136	0.00921133	0.0762181	-0.116156	-0.212343	-0.0199698	0.0180723	-0.11394	-0.209674	-0.0182061	0.0197931	-0.102417	-0.198321	-0.00651175	0.036412	-0.113831
L-VLDL-TG	-0.125419	-0.223997	-0.0268413	0.0127831	-0.127346	-0.226389	-0.0283025	0.0118731	-0.0859592	-0.189474	0.0175553	0.103345	-0.0621707	-0.149062	0.0247206	0.160268	-0.0482349	-0.138965	0.0424954	0.296533	-0.0818671	-0.176873	0.0131388	0.0910233	-0.0866442	-0.182291	0.00900265	0.0756828	-0.0790833	-0.17876	0.0205934	0.119587	-0.0998485	-0.198839	-0.000857776	0.0480574	-0.127516	-0.226556	-0.0284763	0.0117588	-0.125362	-0.224071	-0.0266516	0.0129439	-0.11181	-0.211009	-0.0126118	0.0272699	-0.123412
M-VLDL-P	-0.104168	-0.202401	-0.00593588	0.0377327	-0.10507	-0.203548	-0.00659321	0.0365769	-0.0682672	-0.169719	0.0331841	0.186601	-0.0475038	-0.133807	0.038799	0.279776	-0.0327469	-0.122685	0.0571914	0.474473	-0.0602836	-0.154949	0.0343814	0.21129	-0.069076	-0.164102	0.02595	0.153735	-0.0580186	-0.157195	0.0411575	0.250749	-0.0810604	-0.179242	0.0171209	0.105341	-0.105111	-0.203633	-0.00658897	0.0365899	-0.104396	-0.20276	-0.00603129	0.0375736	-0.0924277	-0.190918	0.00606294	0.0657875	-0.103281
M-VLDL-L	-0.103043	-0.201213	-0.00487281	0.039713	-0.103682	-0.202042	-0.00532149	0.0388831	-0.067959	-0.169122	0.0332036	0.187337	-0.0472072	-0.133426	0.0390115	0.282316	-0.0318604	-0.121714	0.0579935	0.486101	-0.0590135	-0.153621	0.0355937	0.220768	-0.0684786	-0.163415	0.026458	0.156926	-0.0570174	-0.15611	0.0420753	0.258605	-0.0798431	-0.177961	0.0182744	0.110424	-0.103932	-0.202391	-0.00547292	0.0386108	-0.103278	-0.201581	-0.0049747	0.0395317	-0.0914408	-0.189851	0.00696943	0.0684867	-0.102272
M-VLDL-PL	-0.102791	-0.200422	-0.0051602	0.0391134	-0.103277	-0.201071	-0.00548351	0.0385216	-0.0684919	-0.16896	0.0319761	0.180904	-0.0475673	-0.133318	0.0381831	0.276055	-0.0319525	-0.121303	0.0573976	0.482385	-0.0590471	-0.153147	0.035053	0.218033	-0.0680041	-0.162469	0.0264606	0.157741	-0.0566815	-0.155275	0.0419122	0.259014	-0.0790885	-0.176721	0.0185437	0.112041	-0.10381	-0.201746	-0.00587304	0.0378156	-0.102948	-0.200704	-0.00519136	0.0390671	-0.0912513	-0.189121	0.00661868	0.067546	-0.10201
M-VLDL-C	-0.0856971	-0.183691	0.0122971	0.0863397	-0.0855367	-0.184217	0.0131435	0.0891346	-0.060735	-0.159541	0.0380709	0.227559	-0.0402361	-0.125889	0.0454165	0.356211	-0.0219251	-0.11115	0.0673	0.629255	-0.0416279	-0.135938	0.0526819	0.385993	-0.0588898	-0.153271	0.0354912	0.220629	-0.043732	-0.142054	0.0545898	0.382357	-0.0645742	-0.162203	0.0330549	0.194211	-0.0857436	-0.184024	0.0125369	0.087084	-0.0861035	-0.184266	0.0120592	0.0853984	-0.0763083	-0.174281	0.021665	0.126492	-0.0862727
M-VLDL-CE	-0.0722884	-0.171666	0.027089	0.153464	-0.07345	-0.175486	0.0285856	0.157774	-0.0556505	-0.154768	0.0434671	0.270308	-0.0354759	-0.122017	0.0510651	0.420697	-0.0189022	-0.108926	0.0711219	0.679946	-0.029608	-0.125037	0.0658214	0.542186	-0.0523403	-0.147799	0.0431184	0.281664	-0.0363154	-0.135304	0.0626729	0.471128	-0.056045	-0.15461	0.0425198	0.264261	-0.0715076	-0.171222	0.028207	0.159347	-0.0728575	-0.172458	0.0267427	0.151172	-0.0650127	-0.164176	0.0341509	0.198151	-0.0736411
M-VLDL-FC	-0.100999	-0.198552	-0.00344555	0.0424765	-0.101607	-0.199345	-0.00386883	0.0416369	-0.0678309	-0.167927	0.0322649	0.183515	-0.0462371	-0.131874	0.0393996	0.289046	-0.029235	-0.118545	0.0600753	0.520193	-0.0572071	-0.151226	0.0368117	0.232285	-0.0666971	-0.161042	0.0276474	0.165324	-0.0541382	-0.152724	0.0444478	0.280925	-0.0759899	-0.173661	0.0216813	0.126906	-0.102161	-0.200042	-0.00427954	0.0408358	-0.101181	-0.198862	-0.00349985	0.0423754	-0.089972	-0.187691	0.00774747	0.0710324	-0.100762
M-VLDL-TG	-0.106996	-0.205173	-0.00881893	0.0327601	-0.109575	-0.208447	-0.0107028	0.0299406	-0.0680472	-0.170364	0.0342696	0.191776	-0.0474006	-0.133754	0.0389533	0.281105	-0.0356712	-0.125648	0.0543056	0.436151	-0.0642738	-0.158843	0.0302956	0.18223	-0.070078	-0.165161	0.0250049	0.148111	-0.0606442	-0.159807	0.0385182	0.229916	-0.0845095	-0.182616	0.0135967	0.0911358	-0.108225	-0.206703	-0.0097479	0.0313313	-0.107182	-0.205485	-0.00887802	0.0326832	-0.0949478	-0.193421	0.00352538	0.0587401	-0.105746
S-VLDL-P	-0.0964913	-0.189263	-0.00371936	0.0415378	-0.0965718	-0.189458	-0.00368583	0.0416179	-0.0682906	-0.162763	0.0261819	0.156045	-0.0441704	-0.125763	0.0374225	0.287769	-0.0324513	-0.117153	0.0522504	0.451721	-0.0521088	-0.141742	0.0375248	0.253717	-0.0679285	-0.157654	0.0217967	0.13742	-0.0588883	-0.151803	0.0340268	0.213461	-0.0745788	-0.167212	0.0180541	0.114249	-0.0972897	-0.190323	-0.00425672	0.0404469	-0.0966343	-0.189526	-0.00374219	0.0415001	-0.0890923	-0.181696	0.00351133	0.0592947	-0.0971055
S-VLDL-L	-0.0944695	-0.187185	-0.001754	0.0458414	-0.0943659	-0.187207	-0.0015252	0.0463715	-0.0678184	-0.161916	0.0262798	0.157272	-0.0432576	-0.124775	0.0382594	0.297383	-0.0314534	-0.116052	0.0531451	0.465198	-0.0507197	-0.14027	0.0388306	0.266128	-0.0667747	-0.156415	0.0228659	0.143828	-0.0580753	-0.150801	0.0346499	0.218895	-0.0730807	-0.1656	0.0194388	0.121226	-0.0952526	-0.188233	-0.00227252	0.0446842	-0.0945907	-0.187426	-0.00175563	0.0458429	-0.0874387	-0.179959	0.0050815	0.0639084	-0.0951582
S-VLDL-PL	-0.0793771	-0.171114	0.0123603	0.0897035	-0.0794043	-0.171253	0.0124443	0.0899808	-0.0524406	-0.145495	0.0406138	0.268533	-0.0356249	-0.11587	0.0446201	0.38322	-0.018754	-0.102288	0.0647801	0.659144	-0.0369554	-0.125401	0.0514902	0.411834	-0.0574625	-0.145975	0.0310497	0.202551	-0.0421854	-0.134009	0.0496383	0.366913	-0.0573287	-0.148899	0.0342413	0.219086	-0.0807698	-0.172894	0.0113544	0.0855402	-0.0792629	-0.171155	0.0126295	0.0907059	-0.0706592	-0.162357	0.0210383	0.130573	-0.0786019
S-VLDL-C	-0.0748879	-0.169915	0.0201388	0.122087	-0.0754228	-0.17214	0.0212941	0.126027	-0.061298	-0.155897	0.033301	0.203415	-0.0339422	-0.117274	0.0493891	0.423648	-0.0248851	-0.111073	0.0613032	0.570559	-0.0381996	-0.129586	0.0531872	0.411647	-0.0530348	-0.144663	0.038593	0.255795	-0.0508851	-0.144746	0.0429754	0.287107	-0.0604377	-0.154644	0.0337682	0.207923	-0.0750523	-0.170366	0.0202609	0.122389	-0.0749634	-0.170114	0.0201877	0.122198	-0.0714847	-0.166115	0.0231455	0.138289	-0.0763822
S-VLDL-CE	-0.0661018	-0.163477	0.0312736	0.18276	-0.0679243	-0.168959	0.0331099	0.187003	-0.0583283	-0.154886	0.0382297	0.235672	-0.0304905	-0.115819	0.0548381	0.482683	-0.0257632	-0.113855	0.0623282	0.565593	-0.0341474	-0.127545	0.0592502	0.472645	-0.046001	-0.139812	0.0478102	0.335566	-0.0508708	-0.146551	0.0448092	0.296494	-0.0571052	-0.153351	0.0391404	0.244092	-0.0656609	-0.16336	0.0320382	0.187143	-0.0662189	-0.163726	0.0312887	0.182578	-0.0649274	-0.161842	0.0319868	0.188539	-0.0680302
S-VLDL-FC	-0.0840315	-0.176797	0.00873396	0.0756941	-0.0838611	-0.17677	0.00904769	0.0767392	-0.0620746	-0.155385	0.0312361	0.191654	-0.0393114	-0.120582	0.0419597	0.342124	-0.0244893	-0.108938	0.0599595	0.56888	-0.0425439	-0.131992	0.0469042	0.350272	-0.0613564	-0.150898	0.0281855	0.178672	-0.0484582	-0.141089	0.0441723	0.304309	-0.0625054	-0.155083	0.0300718	0.185123	-0.0853357	-0.178426	0.00775453	0.0722682	-0.0840261	-0.176918	0.00886557	0.0761093	-0.077381	-0.169925	0.0151627	0.100987	-0.0847126
S-VLDL-TG	-0.0930665	-0.187898	0.00176467	0.0543959	-0.0949751	-0.190341	0.000390443	0.0509406	-0.0578345	-0.155736	0.0400669	0.246152	-0.0415225	-0.12474	0.0416954	0.327137	-0.0273733	-0.113984	0.059237	0.534679	-0.0470226	-0.138566	0.0445207	0.313135	-0.0636562	-0.155323	0.0280109	0.172923	-0.0484694	-0.144104	0.0471653	0.319617	-0.0691591	-0.163997	0.0256787	0.152436	-0.0939699	-0.189059	0.00111975	0.0527455	-0.0932613	-0.188218	0.00169533	0.0542114	-0.0833378	-0.178183	0.0115077	0.0848603	-0.0928199
XS-VLDL-P	-0.027179	-0.124648	0.0702903	0.583825	-0.02605	-0.126089	0.0739889	0.608944	-0.0261714	-0.12264	0.0702968	0.594046	-0.00837573	-0.0931111	0.0763597	0.845986	0.00337672	-0.0843633	0.0911167	0.939719	-0.00379178	-0.0968233	0.0892397	0.936166	-0.0147426	-0.108659	0.0791739	0.757746	-0.00470297	-0.10066	0.0912543	0.923278	-0.0157146	-0.11217	0.0807407	0.748883	-0.0276998	-0.125551	0.0701518	0.578123	-0.0271274	-0.124721	0.0704661	0.585014	-0.0282016	-0.1252	0.0687966	0.56788	-0.0303978
XS-VLDL-L	-0.0199446	-0.118661	0.0787717	0.691402	-0.0183561	-0.120223	0.0835104	0.723302	-0.0226649	-0.120373	0.0750436	0.64858	-0.00406515	-0.0898494	0.0817191	0.925805	0.00656492	-0.082219	0.0953488	0.884479	0.000224131	-0.0939055	0.0943538	0.996267	-0.00855506	-0.103617	0.0865073	0.859636	-0.00100101	-0.0979981	0.095996	0.983821	-0.0109994	-0.108602	0.0866031	0.824753	-0.0203287	-0.119435	0.0787776	0.68694	-0.019894	-0.118736	0.0789478	0.692514	-0.0221012	-0.120359	0.0761567	0.658545	-0.0233451
XS-VLDL-PL	-0.00025188	-0.102564	0.102061	0.99614	0.00370775	-0.104211	0.111626	0.946176	-0.0147492	-0.116444	0.0869459	0.775669	0.00193567	-0.0867799	0.0906512	0.9658	0.0139292	-0.0779978	0.105856	0.765913	0.0110467	-0.0862478	0.108341	0.82346	0.00511805	-0.0933157	0.103552	0.918621	0.0175864	-0.0828298	0.118003	0.730762	0.00590793	-0.0951647	0.106981	0.908559	-0.000903764	-0.103663	0.101856	0.986212	0.000119753	-0.102378	0.102618	0.998168	-0.0026046	-0.104465	0.0992557	0.959928	-0.00241553
XS-VLDL-C	0.00162421	-0.0965461	0.0997945	0.974066	0.00519189	-0.0973895	0.107773	0.920781	-0.00929858	-0.106712	0.0881147	0.851222	0.00781989	-0.0774278	0.0930675	0.856947	0.0144907	-0.0736138	0.102595	0.746573	0.00839091	-0.085081	0.101863	0.859985	0.00852801	-0.0857747	0.102831	0.85896	0.0036034	-0.0924542	0.099661	0.941239	-0.00016846	-0.0971718	0.0968349	0.997277	0.00198551	-0.0966036	0.100575	0.968434	0.00157058	-0.0967262	0.0998674	0.974954	-0.00404727	-0.101873	0.0937785	0.935208	-0.00207267
XS-VLDL-CE	-0.00889369	-0.107965	0.0901778	0.859988	-0.00609706	-0.110157	0.0979627	0.908343	-0.0182399	-0.116462	0.0799824	0.715217	0.000732238	-0.0853962	0.0868606	0.98667	0.0046717	-0.0842686	0.093612	0.917795	-0.00198955	-0.0963004	0.0923213	0.966935	7.01427e-05	-0.0950404	0.0951807	0.998844	-0.0113932	-0.108323	0.0855364	0.817348	-0.012907	-0.110809	0.0849945	0.795601	-0.00808675	-0.107575	0.0914018	0.873105	-0.00912097	-0.108353	0.090111	0.856677	-0.0155013	-0.114247	0.0832447	0.757745	-0.0131755
XS-VLDL-FC	0.0170694	-0.08547	0.119609	0.743613	0.0213641	-0.0847971	0.127525	0.692555	-5.62558e-05	-0.102179	0.102066	0.999136	0.0197167	-0.0691781	0.108611	0.662978	0.0292103	-0.0628092	0.12123	0.532895	0.0244949	-0.0730656	0.122055	0.621814	0.0226355	-0.0759889	0.12126	0.652036	0.027512	-0.0729165	0.127941	0.590442	0.0192124	-0.0820872	0.120512	0.709416	0.0166473	-0.086331	0.119626	0.750765	0.0172448	-0.0854392	0.119929	0.741422	0.0119759	-0.0902076	0.114159	0.81787	0.0137254
XS-VLDL-TG	-0.0621203	-0.152645	0.0284046	0.178053	-0.0628274	-0.15358	0.0279248	0.174252	-0.0354989	-0.12717	0.0561723	0.446885	-0.0308525	-0.109754	0.0480494	0.442421	-0.0110939	-0.0932321	0.0710442	0.790711	-0.0210602	-0.108222	0.0661016	0.63499	-0.0463274	-0.133793	0.0411378	0.298314	-0.0195546	-0.110556	0.0714464	0.672881	-0.036177	-0.126897	0.0545427	0.43347	-0.0637625	-0.154693	0.0271682	0.168776	-0.0620902	-0.152738	0.0285572	0.178848	-0.0553112	-0.145598	0.0349752	0.229124	-0.0636178
IDL-P	0.0103776	-0.0927632	0.113519	0.843281	0.0185788	-0.0953658	0.132523	0.748691	-0.0159614	-0.119483	0.0875605	0.761932	0.00671639	-0.0829583	0.0963911	0.882987	0.012942	-0.0797566	0.105641	0.783834	0.0114896	-0.0865355	0.109515	0.81785	0.0140268	-0.0851976	0.113251	0.781189	0.02045	-0.0805315	0.121431	0.690711	0.0111377	-0.0906439	0.112919	0.829755	0.0102391	-0.0933494	0.113828	0.846003	0.0109285	-0.0924368	0.114294	0.835431	0.0102999	-0.0923481	0.112948	0.8437	0.0100181
IDL-L	0.0116336	-0.0858706	0.109138	0.814648	0.019008	-0.0874454	0.125461	0.725719	-0.0115463	-0.109232	0.0861394	0.816348	0.00617529	-0.0785458	0.0908964	0.886102	0.0127604	-0.0747636	0.100284	0.774523	0.0091193	-0.0835832	0.101822	0.846728	0.0138764	-0.0799178	0.107671	0.771281	0.0199048	-0.0755036	0.115313	0.681877	0.0123175	-0.0838975	0.108533	0.801392	0.0115524	-0.0863816	0.109486	0.816707	0.0122365	-0.0855132	0.109986	0.805708	0.0130027	-0.0840409	0.110046	0.792343	0.0126838
IDL-PL	0.00941048	-0.0890367	0.107858	0.851016	0.0167309	-0.091316	0.124778	0.760937	-0.0146302	-0.113314	0.0840534	0.770827	0.00536517	-0.0801551	0.0908855	0.901882	0.0095356	-0.0788661	0.0979374	0.832146	0.00573057	-0.0878659	0.0993271	0.904239	0.0131859	-0.0815508	0.107923	0.784478	0.0174017	-0.0789179	0.113721	0.722608	0.0104227	-0.0867222	0.107568	0.833031	0.00928688	-0.0896212	0.108195	0.853625	0.010074	-0.0886507	0.108799	0.84109	0.0108826	-0.0870962	0.108861	0.827239	0.0108407
IDL-C	0.014755	-0.083022	0.112532	0.766848	0.0235067	-0.0843807	0.131394	0.668598	-0.011826	-0.110156	0.086504	0.813191	0.00824527	-0.076785	0.0932756	0.848874	0.0127389	-0.0750268	0.100504	0.775495	0.00829511	-0.0846697	0.10126	0.86082	0.0170951	-0.076971	0.111161	0.72103	0.0187788	-0.0768449	0.114403	0.699609	0.0120233	-0.0844733	0.10852	0.806595	0.014894	-0.0832745	0.113063	0.765623	0.015354	-0.0826616	0.11337	0.758245	0.0157174	-0.0815937	0.113028	0.750976	0.0161821
IDL-CE	0.00677516	-0.0908707	0.104421	0.891556	0.0137801	-0.093924	0.121484	0.801511	-0.0177784	-0.115715	0.0801586	0.721342	0.00390434	-0.0810388	0.0888475	0.928027	0.0085541	-0.0790879	0.0961961	0.847912	0.00184838	-0.0909803	0.0946771	0.96879	0.0112737	-0.0826822	0.10523	0.813609	0.0116966	-0.0838213	0.107214	0.809857	0.00450768	-0.0918465	0.100862	0.926757	0.006953	-0.0910751	0.104981	0.889157	0.00733008	-0.0905429	0.105203	0.883005	0.00851618	-0.0886748	0.105707	0.863302	0.00835934
IDL-FC	0.0340498	-0.0643531	0.132453	0.496689	0.0467092	-0.0615929	0.155011	0.396965	0.00310212	-0.0965384	0.102743	0.95122	0.0187475	-0.066776	0.104271	0.666669	0.0228172	-0.0655723	0.111207	0.612042	0.0239761	-0.0696282	0.11758	0.614798	0.0310795	-0.0635742	0.125733	0.518904	0.0358416	-0.0603582	0.132041	0.464266	0.0302425	-0.0669141	0.127399	0.540872	0.0340995	-0.0647151	0.132914	0.497851	0.0347614	-0.0639073	0.13343	0.488911	0.0331138	-0.064818	0.131046	0.506549	0.0350741
IDL-TG	-0.00705913	-0.0985197	0.0844014	0.879459	-0.00634402	-0.0981569	0.0854689	0.892002	0.00124729	-0.0894323	0.0919269	0.978438	-0.00720839	-0.0863489	0.0719321	0.85795	0.0155056	-0.0668257	0.0978369	0.711358	0.0186964	-0.0687341	0.106127	0.674375	-0.00975265	-0.0981669	0.0786616	0.828404	0.025397	-0.065227	0.116021	0.581928	0.0140328	-0.076987	0.105053	0.761945	-0.00845057	-0.100456	0.0835548	0.856779	-0.00679104	-0.0984008	0.0848187	0.88419	-0.00393169	-0.094961	0.0870977	0.932366	-0.00957966
L-LDL-P	0.00504253	-0.0975761	0.107661	0.923081	0.0124241	-0.101764	0.126612	0.830713	-0.0200624	-0.122927	0.0828019	0.70157	0.00688698	-0.082401	0.096175	0.879521	0.00869528	-0.0835879	0.100978	0.853115	0.00607996	-0.0914927	0.103653	0.902549	0.0118766	-0.0870132	0.110766	0.813441	0.0157926	-0.0846906	0.116276	0.757465	0.00633967	-0.0949151	0.107594	0.902085	0.0044853	-0.0986003	0.107571	0.931867	0.00592673	-0.0971037	0.108957	0.910006	0.00735034	-0.0948058	0.109507	0.887569	0.00680486
L-LDL-L	0.00676549	-0.0961202	0.109651	0.897194	0.0147789	-0.10014	0.129698	0.800511	-0.0196971	-0.122971	0.0835764	0.707857	0.00793237	-0.0816064	0.0974712	0.861791	0.00886329	-0.0836645	0.101391	0.850701	0.00657321	-0.0912482	0.104395	0.894954	0.0135447	-0.0856047	0.112694	0.788371	0.0161296	-0.0845868	0.116846	0.753014	0.00693005	-0.0945877	0.108448	0.893295	0.00628854	-0.0970578	0.109635	0.904827	0.00764236	-0.0956436	0.110928	0.884404	0.00871271	-0.0937029	0.111128	0.867244	0.00850619
L-LDL-PL	0.00322732	-0.094846	0.101301	0.948444	0.00926168	-0.0983499	0.116873	0.865709	-0.0177431	-0.115745	0.0802591	0.722051	0.00508041	-0.0801506	0.0903114	0.906751	0.00829889	-0.0797425	0.0963403	0.853058	0.000327505	-0.0929479	0.0936029	0.994495	0.0113659	-0.0831832	0.105915	0.81327	0.0135308	-0.0824743	0.109536	0.781836	0.0044534	-0.0923093	0.101216	0.927941	0.0028526	-0.0957133	0.101418	0.95465	0.00412933	-0.0943951	0.102654	0.934365	0.00735144	-0.0903325	0.105035	0.882441	0.0066462
L-LDL-C	0.00675	-0.0904042	0.103904	0.891413	0.0136838	-0.0933882	0.120756	0.801729	-0.016038	-0.113321	0.0812454	0.746002	0.00643087	-0.0780241	0.0908858	0.881051	0.00639417	-0.0808265	0.0936149	0.88546	0.00250534	-0.0899016	0.0949123	0.957513	0.0126801	-0.0809011	0.106261	0.79005	0.0142225	-0.0808221	0.109267	0.76874	0.00612971	-0.0897196	0.101979	0.9	0.006581	-0.0909767	0.104139	0.894549	0.00759438	-0.089949	0.105138	0.878413	0.0099626	-0.0867741	0.106699	0.839636	0.00995222
L-LDL-CE	0.00308486	-0.100173	0.106342	0.953189	0.0104984	-0.105538	0.126535	0.8589	-0.0234533	-0.127086	0.0801788	0.656583	0.00727724	-0.0826585	0.097213	0.873658	0.00596228	-0.0869485	0.0988731	0.899655	0.0035384	-0.0946312	0.101708	0.943537	0.0114444	-0.0880941	0.110983	0.821265	0.0112887	-0.0897941	0.112372	0.826309	0.00179381	-0.100091	0.103678	0.972402	0.00263701	-0.10106	0.106334	0.960147	0.00391586	-0.0997246	0.107556	0.940818	0.00488475	-0.0979088	0.107678	0.925606	0.00488193
L-LDL-FC	0.0215047	-0.0763908	0.1194	0.666044	0.0320738	-0.0763576	0.140505	0.561175	-0.00796844	-0.106811	0.0908745	0.874137	0.0136258	-0.0714914	0.0987431	0.753089	0.0122425	-0.0756792	0.100164	0.784394	0.0115805	-0.0815569	0.104718	0.806988	0.0228599	-0.071404	0.117124	0.633743	0.0237927	-0.071902	0.119487	0.625212	0.0181228	-0.0784938	0.11474	0.712467	0.0215854	-0.0767096	0.11988	0.666141	0.0223512	-0.0758881	0.12059	0.654873	0.0227187	-0.0747056	0.120143	0.646843	0.0240596
L-LDL-TG	-0.00891786	-0.10906	0.0912242	0.861097	-0.00703919	-0.109105	0.0950264	0.892204	-0.0112624	-0.110382	0.087857	0.823333	-0.0116428	-0.0983093	0.0750236	0.791794	0.00840377	-0.0818074	0.098615	0.854761	0.0121335	-0.0834934	0.10776	0.803116	-0.0144739	-0.11119	0.0822427	0.768716	0.0239187	-0.075098	0.122935	0.635075	0.0113923	-0.0880664	0.110851	0.821929	-0.0108021	-0.111516	0.0899122	0.833086	-0.00820358	-0.108696	0.0922889	0.872563	-0.00394924	-0.103673	0.0957744	0.937975	-0.00991322
M-LDL-P	0.000907214	-0.100405	0.10222	0.985962	0.00686516	-0.104841	0.118571	0.903882	-0.0214002	-0.122707	0.0799063	0.678117	0.0074349	-0.080739	0.0956088	0.86839	0.00648785	-0.084625	0.0976007	0.888724	0.00236545	-0.0940082	0.0987391	0.961533	0.0100965	-0.0876379	0.107831	0.839141	0.01253	-0.0867066	0.111766	0.804061	0.00309327	-0.0968735	0.10306	0.951517	2.19399e-05	-0.101739	0.101782	0.999662	0.00196884	-0.0999262	0.103864	0.969714	0.0049436	-0.0959681	0.105855	0.923313	0.00413468
M-LDL-L	0.00290377	-0.098427	0.104234	0.955097	0.00937531	-0.102566	0.121317	0.869287	-0.0204025	-0.121827	0.0810214	0.692673	0.00889935	-0.0793048	0.0971035	0.842832	0.00727148	-0.0838547	0.0983976	0.875406	0.00325711	-0.0931327	0.099647	0.94706	0.0122043	-0.0855506	0.109959	0.806212	0.0134583	-0.0857699	0.112687	0.789856	0.00412921	-0.0958509	0.104109	0.93532	0.00208502	-0.0996865	0.103857	0.967888	0.00396883	-0.0979337	0.105871	0.938998	0.00674167	-0.0941814	0.107665	0.895571	0.00616387
M-LDL-PL	-0.00662431	-0.108482	0.0952339	0.898317	-0.00248283	-0.11364	0.108674	0.964992	-0.0234741	-0.124859	0.0779105	0.649187	0.00757662	-0.0811176	0.0962708	0.866684	0.00923133	-0.0823202	0.100783	0.842944	-0.00209597	-0.0990422	0.0948503	0.966114	0.00678364	-0.0915669	0.105134	0.892189	0.00943105	-0.0904662	0.109328	0.852833	-0.00296107	-0.103496	0.0975735	0.953849	-0.00759548	-0.110014	0.094823	0.88414	-0.00547509	-0.108079	0.0971292	0.916493	0.000605251	-0.100992	0.102202	0.99066	-0.00186211
M-LDL-C	0.00709886	-0.0890862	0.103284	0.884696	0.0134991	-0.0914246	0.118423	0.800429	-0.013261	-0.109373	0.0828515	0.786316	0.0088647	-0.0746876	0.092417	0.834844	0.00606758	-0.080274	0.0924092	0.890173	0.00194742	-0.08957	0.0934648	0.966647	0.0150944	-0.0776046	0.107793	0.749008	0.0152032	-0.0789091	0.109316	0.750934	0.00663788	-0.088247	0.101523	0.890666	0.00674768	-0.0898043	0.1033	0.890776	0.00807833	-0.0886027	0.104759	0.869588	0.0112348	-0.0845771	0.107047	0.81778	0.011329
M-LDL-CE	0.00466039	-0.0913552	0.100676	0.924018	0.0105384	-0.0940846	0.115161	0.843108	-0.0143163	-0.110137	0.0815043	0.769093	0.00659149	-0.0768035	0.0899865	0.876567	0.00431886	-0.0818738	0.0905115	0.921568	0.000426544	-0.0909232	0.0917763	0.992679	0.0131054	-0.0794235	0.105634	0.780779	0.0130179	-0.0809424	0.106978	0.785447	0.00476646	-0.0899493	0.0994822	0.92123	0.00431748	-0.0920508	0.100686	0.92985	0.00557198	-0.0909037	0.102048	0.909646	0.00856369	-0.0870755	0.104203	0.860339	0.00866671
M-LDL-FC	0.0189874	-0.0822813	0.120256	0.712588	0.0292292	-0.0829842	0.141443	0.608834	-0.010955	-0.113125	0.0912153	0.833136	0.0203128	-0.0678285	0.108454	0.650672	0.0156386	-0.0753699	0.106647	0.73564	0.0119761	-0.0843875	0.10834	0.807075	0.0265465	-0.071119	0.124212	0.593333	0.0252989	-0.073751	0.124349	0.615807	0.0154133	-0.084533	0.11536	0.761881	0.0184201	-0.0833024	0.120143	0.721998	0.0203155	-0.0816169	0.122248	0.695366	0.0233326	-0.077525	0.12419	0.649457	0.0233473
M-LDL-TG	-0.014458	-0.109661	0.0807452	0.765408	-0.0129318	-0.1098	0.0839367	0.793085	-0.0141634	-0.108387	0.0800602	0.767729	-0.0120915	-0.094435	0.070252	0.772931	0.00364909	-0.0821483	0.0894465	0.933396	0.00614066	-0.0847557	0.097037	0.894393	-0.0190089	-0.110888	0.0728699	0.684372	0.0165391	-0.0776068	0.110685	0.729965	0.00810627	-0.0866487	0.102861	0.866505	-0.016509	-0.112486	0.079468	0.735387	-0.0134977	-0.109348	0.082353	0.782018	-0.0068671	-0.101827	0.0880929	0.887004	-0.0128926
S-LDL-P	0.00264706	-0.0986734	0.103967	0.959059	0.00888082	-0.102587	0.120349	0.875602	-0.0200472	-0.121402	0.0813072	0.697562	0.0111544	-0.0770295	0.0993383	0.803696	0.00836763	-0.0827045	0.0994397	0.85673	0.0023203	-0.0940622	0.0987028	0.96227	0.0115125	-0.0862601	0.109285	0.817029	0.0148067	-0.0844489	0.114062	0.769435	0.0048724	-0.0951097	0.104854	0.923713	0.00147614	-0.100326	0.103279	0.97727	0.00399515	-0.0981804	0.106171	0.938758	0.00819705	-0.0927751	0.109169	0.873263	0.00730074
S-LDL-L	0.00508971	-0.0962834	0.106463	0.921413	0.0119573	-0.0998387	0.123753	0.833545	-0.0189573	-0.120502	0.0825874	0.713766	0.0127733	-0.0754754	0.101022	0.776081	0.00915648	-0.0819657	0.100279	0.843476	0.00348072	-0.0929528	0.0999142	0.943457	0.0140125	-0.0838107	0.111836	0.778357	0.0158353	-0.0834358	0.115106	0.753958	0.00611222	-0.0939172	0.106142	0.90443	0.00398974	-0.0978569	0.105836	0.938643	0.00645428	-0.0957591	0.108668	0.901255	0.0102851	-0.0907224	0.111293	0.841419	0.00972232
S-LDL-PL	0.00772637	-0.095112	0.110565	0.882638	0.0145407	-0.0975229	0.126604	0.798763	-0.0137422	-0.116489	0.0890044	0.792707	0.0208876	-0.0685133	0.110288	0.64618	0.0184809	-0.0738817	0.110843	0.694219	0.00341186	-0.0943886	0.101212	0.945347	0.0177135	-0.0816277	0.117055	0.726072	0.0241309	-0.076708	0.12497	0.638245	0.0095413	-0.0919709	0.111054	0.853475	0.00615194	-0.0973549	0.109659	0.907029	0.00973637	-0.0946537	0.114126	0.854589	0.0183469	-0.0844356	0.121129	0.725796	0.0156801
S-LDL-C	0.00907089	-0.0871521	0.105294	0.853049	0.0159009	-0.0891529	0.120955	0.766164	-0.0128076	-0.109104	0.0834884	0.793837	0.0127001	-0.0709097	0.09631	0.765332	0.00676694	-0.0796017	0.0931356	0.877647	0.00248413	-0.0890874	0.0940556	0.957488	0.016945	-0.0758004	0.10969	0.719605	0.0154702	-0.0786471	0.109587	0.746723	0.00774174	-0.087187	0.10267	0.872687	0.00861489	-0.0879731	0.105203	0.860879	0.0102371	-0.0866183	0.107092	0.835479	0.0131937	-0.0826507	0.109038	0.786792	0.0139386
S-LDL-CE	0.00758373	-0.0885379	0.103705	0.876801	0.0141039	-0.0908014	0.119009	0.791654	-0.0131099	-0.109191	0.0829714	0.788625	0.0106714	-0.0728525	0.0941953	0.801762	0.00517689	-0.0811053	0.0914591	0.906149	0.00167647	-0.0897965	0.0931495	0.971272	0.0155306	-0.0771072	0.108168	0.741847	0.0133995	-0.0806209	0.10742	0.779456	0.00675021	-0.0880751	0.101576	0.888758	0.00723102	-0.0892295	0.103692	0.882896	0.00863227	-0.0880362	0.105301	0.860716	0.0110299	-0.0846949	0.106755	0.820886	0.0120406
S-LDL-FC	0.0164919	-0.0848102	0.117794	0.749068	0.0257634	-0.0858968	0.137424	0.650325	-0.0139989	-0.116256	0.0882584	0.787941	0.0228851	-0.0652809	0.111051	0.610044	0.0152536	-0.075772	0.106279	0.741959	0.00924624	-0.0871354	0.105628	0.850481	0.0253373	-0.072353	0.123028	0.610355	0.0246398	-0.0744737	0.123753	0.625253	0.0125743	-0.0874122	0.112561	0.804827	0.0154005	-0.0864331	0.117234	0.766353	0.0182448	-0.0841194	0.120609	0.726192	0.0228833	-0.0780855	0.123852	0.65612	0.0223218
S-LDL-TG	-0.0585135	-0.156781	0.0397536	0.242414	-0.0581906	-0.157801	0.0414201	0.251428	-0.045727	-0.143424	0.0519696	0.358	-0.0384398	-0.12362	0.0467404	0.375439	-0.0192992	-0.108189	0.0695911	0.669693	-0.0242864	-0.11857	0.0699974	0.612805	-0.0539497	-0.148548	0.0406489	0.262835	-0.01562	-0.113924	0.0826843	0.754883	-0.0312125	-0.129542	0.0671172	0.532908	-0.061583	-0.160586	0.0374196	0.222059	-0.0579725	-0.156912	0.0409665	0.250003	-0.0467918	-0.145206	0.051622	0.350447	-0.0561023
XL-HDL-P	0.114908	0.0216272	0.208189	0.0158984	0.129877	0.0320673	0.227686	0.00938921	0.0682936	-0.0333342	0.169921	0.187195	0.0731107	-0.00860477	0.154826	0.0793443	0.0658755	-0.0189225	0.150674	0.127472	0.082471	-0.0070057	0.171948	0.0707309	0.0719414	-0.0192986	0.163181	0.121882	0.0886335	-0.00367402	0.180941	0.0597916	0.0955963	0.00261527	0.188577	0.0439256	0.116413	0.022865	0.20996	0.0148656	0.115816	0.0223091	0.209323	0.0153376	0.110383	0.0175009	0.203266	0.0199741	0.116865
XL-HDL-L	0.113998	0.0208191	0.207176	0.0166255	0.128902	0.0311891	0.226615	0.0098587	0.0673142	-0.034185	0.168814	0.193021	0.0734837	-0.00809788	0.155065	0.077346	0.0653136	-0.0193788	0.150006	0.130264	0.0814517	-0.00793044	0.170834	0.0739632	0.0717701	-0.0193162	0.162856	0.122141	0.0877376	-0.0044659	0.179941	0.0621139	0.0944192	0.0015187	0.18732	0.0463888	0.115494	0.0220501	0.208939	0.0155537	0.114927	0.0215169	0.208337	0.0160264	0.109487	0.0167078	0.202267	0.0208537	0.116021
XL-HDL-PL	0.113698	0.004678	0.222718	0.0409918	0.131302	0.0161366	0.246467	0.0255557	0.0521685	-0.0677905	0.172127	0.393041	0.062523	-0.0327438	0.15779	0.197662	0.0540892	-0.0451523	0.153331	0.284549	0.0757255	-0.0287909	0.180242	0.155088	0.0629499	-0.043437	0.169337	0.245367	0.0804071	-0.0276809	0.188495	0.144375	0.0892002	-0.019585	0.197985	0.107738	0.114354	0.00509391	0.223615	0.0402821	0.114729	0.00543133	0.224026	0.0397025	0.106479	-0.00219724	0.215155	0.0547908	0.114929
XL-HDL-C	0.0981028	0.00485244	0.191353	0.039265	0.111787	0.0138392	0.209734	0.0254054	0.0509701	-0.0494869	0.151427	0.319092	0.0700157	-0.0112869	0.151318	0.0912151	0.0542223	-0.0302958	0.13874	0.207922	0.0671804	-0.0221515	0.156512	0.140053	0.06161	-0.0291083	0.152328	0.18255	0.0732224	-0.0188947	0.16534	0.1189	0.078048	-0.0149058	0.171002	0.0995778	0.099434	0.00593334	0.192935	0.0371923	0.0992857	0.00572148	0.19285	0.0376033	0.0948613	0.00206821	0.187654	0.0451322	0.100808
XL-HDL-CE	0.0904992	-0.00363272	0.184631	0.0594723	0.103147	0.00437754	0.201917	0.0407207	0.0435951	-0.0570336	0.144224	0.394846	0.0646035	-0.0174297	0.146637	0.122327	0.047261	-0.0379844	0.132506	0.276352	0.0608373	-0.0292549	0.150929	0.18505	0.0539036	-0.0376173	0.145425	0.247545	0.0653169	-0.0276554	0.158289	0.167976	0.0711246	-0.0226139	0.164863	0.136556	0.0916481	-0.00271715	0.186013	0.0569359	0.0918103	-0.00268758	0.186308	0.0568462	0.0876832	-0.00597424	0.181341	0.0664293	0.0933096
XL-HDL-FC	0.114022	0.0223004	0.205743	0.014968	0.129507	0.0331214	0.225893	0.00858549	0.0675327	-0.0328315	0.167897	0.18662	0.0813832	0.00134984	0.161416	0.0462787	0.0693763	-0.0139039	0.152656	0.102255	0.0807373	-0.00731861	0.168793	0.0722092	0.0782989	-0.0110053	0.167603	0.0855303	0.0901403	-0.000467153	0.180748	0.0511869	0.0927572	0.0011302	0.184384	0.0472542	0.115795	0.0237726	0.207817	0.0137913	0.114871	0.0229391	0.206802	0.014463	0.109873	0.0185665	0.20118	0.0184809	0.116433
XL-HDL-TG	0.0866938	-0.0150611	0.188449	0.0947178	0.105585	-0.00406971	0.215241	0.0590837	0.0506162	-0.0537626	0.154995	0.340951	0.0365686	-0.0523951	0.125532	0.419428	0.0650283	-0.0264609	0.156518	0.16306	0.0733273	-0.0235965	0.170251	0.137696	0.0468046	-0.0519478	0.145557	0.351956	0.0980401	-0.00156898	0.197649	0.0537004	0.0833172	-0.0171121	0.183747	0.103674	0.0883989	-0.0137018	0.1905	0.0895042	0.0866694	-0.015248	0.188587	0.0953357	0.0956814	-0.00578748	0.19715	0.064502	0.0873316
L-HDL-P	0.135618	0.0366324	0.234604	0.00737564	0.145507	0.0438849	0.24713	0.00512691	0.0889786	-0.018764	0.196721	0.105248	0.0725593	-0.0146254	0.159744	0.102574	0.0829351	-0.00717498	0.173045	0.0711363	0.0940973	-0.00125654	0.189451	0.0530805	0.0892121	-0.00782747	0.186252	0.0714527	0.108493	0.0105523	0.206435	0.030016	0.120062	0.0217942	0.21833	0.0167721	0.135404	0.0360439	0.234763	0.00769464	0.138433	0.0386707	0.238196	0.00666067	0.132513	0.0340304	0.230996	0.00849248	0.139282
L-HDL-L	0.14016	0.0206449	0.259675	0.0216556	0.151166	0.0283333	0.273998	0.0159992	0.0777984	-0.0529384	0.208535	0.24271	0.068497	-0.0362981	0.173292	0.199486	0.0742394	-0.0345574	0.183036	0.180491	0.0880715	-0.0271963	0.203339	0.133841	0.087417	-0.0292117	0.204046	0.141367	0.103994	-0.0145571	0.222545	0.0853764	0.119405	0.000669533	0.23814	0.0487285	0.139084	0.019138	0.25903	0.0231649	0.143451	0.0229253	0.263976	0.0197896	0.135154	0.0161602	0.254147	0.0261143	0.143324
L-HDL-PL	0.131778	0.0117599	0.251796	0.0314845	0.143946	0.0200161	0.267876	0.022935	0.0699078	-0.0602343	0.20005	0.291551	0.063736	-0.0414451	0.168917	0.234184	0.0706369	-0.0383787	0.179653	0.203427	0.0788679	-0.0368253	0.194561	0.180917	0.0827506	-0.0342728	0.199774	0.165217	0.0968443	-0.0220361	0.215725	0.110036	0.113946	-0.00507036	0.232962	0.0605369	0.130454	0.00984694	0.251061	0.0340844	0.136074	0.0146172	0.25753	0.028205	0.127709	0.00826974	0.247149	0.0361792	0.135932
L-HDL-C	0.137658	0.0252783	0.250037	0.0164934	0.145787	0.0311039	0.26047	0.0128583	0.0797921	-0.0433767	0.202961	0.20352	0.0693969	-0.0291211	0.167915	0.166837	0.0719839	-0.0304957	0.174464	0.168048	0.0894034	-0.0189555	0.197762	0.105571	0.0864725	-0.0231936	0.196139	0.121874	0.102424	-0.00917304	0.21402	0.0719265	0.11603	0.00420448	0.227855	0.0420262	0.136676	0.0239599	0.249392	0.0176078	0.140324	0.0271666	0.253481	0.0152156	0.131935	0.019989	0.24388	0.0210179	0.140227
L-HDL-CE	0.137181	0.0265601	0.247801	0.0152131	0.144628	0.0319345	0.257322	0.0120299	0.0816557	-0.0390424	0.202354	0.184246	0.0692242	-0.0277871	0.166235	0.161402	0.0733501	-0.0275059	0.174206	0.153537	0.0902249	-0.0164176	0.196868	0.0970285	0.0866624	-0.0213286	0.194653	0.115416	0.102885	-0.00693456	0.212704	0.0662431	0.11647	0.00644485	0.226494	0.0380666	0.136292	0.0253462	0.247239	0.016189	0.139783	0.02841	0.251155	0.0140354	0.131862	0.0216855	0.242038	0.0191206	0.139759
L-HDL-FC	0.14059	0.037137	0.244042	0.00786333	0.15098	0.0447386	0.257221	0.00546655	0.0877645	-0.0271666	0.202695	0.134065	0.075971	-0.01497	0.166912	0.10129	0.0775996	-0.0169205	0.17212	0.107301	0.0956901	-0.00407637	0.195457	0.0600718	0.0913536	-0.00985127	0.192558	0.0767226	0.109235	0.00658399	0.211886	0.0370718	0.119541	0.0164408	0.222641	0.0231757	0.140063	0.0363108	0.243816	0.00828057	0.143236	0.0390595	0.247412	0.00717148	0.135368	0.0323365	0.2384	0.0101587	0.143644
L-HDL-TG	0.0963388	-0.000360455	0.193038	0.0508558	0.106694	0.00636265	0.207025	0.0371994	0.055538	-0.0456155	0.156692	0.281025	0.0422766	-0.0423401	0.126893	0.326504	0.0699691	-0.0172362	0.157174	0.115486	0.0820847	-0.00999376	0.174163	0.080437	0.0548146	-0.0396714	0.149301	0.254701	0.0868224	-0.00797393	0.181619	0.0725205	0.0939743	-0.00151855	0.189467	0.053737	0.0985627	0.00137141	0.195754	0.0468696	0.0963332	-0.000492364	0.193159	0.0511705	0.0986122	0.00245083	0.194773	0.0444678	0.0967499
M-HDL-P	-0.0145378	-0.124214	0.095138	0.79452	-0.0139308	-0.123928	0.0960662	0.803481	-0.0229743	-0.131636	0.0856879	0.67785	-0.0200116	-0.11506	0.0750371	0.679101	0.00914725	-0.0893544	0.107649	0.855213	-0.0331857	-0.138282	0.0719109	0.53505	-0.00589988	-0.112166	0.100366	0.913125	-0.00738577	-0.114881	0.100109	0.892605	0.000358321	-0.108312	0.109028	0.99483	-0.0221526	-0.135451	0.0911458	0.700853	-0.0123896	-0.126901	0.102122	0.831639	-0.00326323	-0.112811	0.106284	0.953324	-0.00541947
M-HDL-L	-0.00854854	-0.1185	0.101403	0.878581	-0.00791788	-0.118192	0.102356	0.887803	-0.0189742	-0.127982	0.090034	0.732354	-0.0165057	-0.1118	0.0787887	0.733594	0.012008	-0.08671	0.110726	0.811098	-0.0296111	-0.135029	0.0758069	0.581057	-0.000861331	-0.107382	0.10566	0.987323	-0.00316648	-0.110898	0.104566	0.953943	0.00504323	-0.103836	0.113922	0.92748	-0.0158779	-0.129464	0.0977085	0.783571	-0.00593572	-0.120812	0.108941	0.919127	0.00221342	-0.107554	0.111981	0.968394	0.000743565
M-HDL-PL	-0.0169902	-0.127851	0.093871	0.763322	-0.0162062	-0.127505	0.0950929	0.774803	-0.0285954	-0.138538	0.0813471	0.609363	-0.0190924	-0.115131	0.0769463	0.696075	0.00680126	-0.0927415	0.106344	0.893201	-0.0365438	-0.142514	0.0694269	0.49814	-0.0109701	-0.118272	0.0963321	0.840785	-0.00970826	-0.118367	0.0989508	0.860639	-0.000677291	-0.110551	0.109197	0.990336	-0.0249021	-0.139513	0.0897092	0.669457	-0.0149293	-0.130957	0.101099	0.800401	-0.00534973	-0.116105	0.105405	0.924385	-0.00789621
M-HDL-C	0.0178532	-0.0913574	0.127064	0.748062	0.0183214	-0.0911171	0.12776	0.742205	0.00190957	-0.106687	0.110506	0.972437	-0.00200151	-0.0967692	0.0927662	0.966894	0.023685	-0.0743372	0.121707	0.634983	-0.0125068	-0.117654	0.0926402	0.815202	0.0230277	-0.082769	0.128824	0.668904	0.0149177	-0.0920258	0.121861	0.784019	0.0241536	-0.0837922	0.132099	0.660213	0.0120762	-0.100471	0.124624	0.833015	0.0223256	-0.0916604	0.136312	0.700359	0.0257214	-0.0830798	0.134523	0.642315	0.0276161
M-HDL-CE	0.0171016	-0.0910589	0.125262	0.756058	0.0173778	-0.0909581	0.125714	0.752633	0.00306253	-0.104384	0.110509	0.955336	-0.00276956	-0.096648	0.0911088	0.953769	0.0221574	-0.0749311	0.119246	0.653875	-0.0132516	-0.117455	0.0909515	0.80268	0.0231242	-0.0816894	0.127938	0.664672	0.0135724	-0.0923393	0.119484	0.801196	0.0226668	-0.0842557	0.129589	0.677036	0.0114167	-0.0999078	0.122741	0.840298	0.0213708	-0.0913461	0.134088	0.7095	0.0247486	-0.0829992	0.132496	0.651795	0.0267657
M-HDL-FC	0.0200874	-0.0923619	0.132537	0.725605	0.0213819	-0.091689	0.134453	0.710234	-0.0027025	-0.115007	0.109602	0.962286	0.00125367	-0.096211	0.0987184	0.979834	0.0286699	-0.0722281	0.129568	0.576688	-0.00882764	-0.116737	0.099082	0.872294	0.021548	-0.0872282	0.130324	0.697113	0.0196842	-0.090439	0.129808	0.725432	0.0290204	-0.0820947	0.140135	0.607875	0.014204	-0.101997	0.130405	0.810186	0.0250418	-0.0926198	0.142703	0.675826	0.0284128	-0.0836317	0.140457	0.618342	0.0297142
M-HDL-TG	-0.10571	-0.19851	-0.0129096	0.0256848	-0.105487	-0.198468	-0.0125063	0.026285	-0.0771927	-0.171881	0.017496	0.109783	-0.067986	-0.148918	0.012946	0.0994105	-0.0405656	-0.125395	0.0442642	0.347678	-0.064971	-0.154347	0.0244046	0.153723	-0.0836748	-0.173114	0.00576411	0.0666188	-0.0713433	-0.164032	0.0213459	0.131	-0.0793814	-0.172588	0.0138248	0.0948367	-0.107586	-0.200888	-0.0142832	0.0239383	-0.105595	-0.198554	-0.012636	0.026098	-0.0939787	-0.187107	-0.000850795	0.0479538	-0.104938
S-HDL-P	-0.0874456	-0.187986	0.0130946	0.0880561	-0.0904093	-0.191881	0.0110621	0.0806016	-0.0606639	-0.162212	0.0408837	0.240884	-0.0505092	-0.138411	0.0373929	0.259228	-0.034833	-0.126034	0.0563681	0.453123	-0.0833414	-0.179662	0.0129794	0.0897068	-0.0510483	-0.148871	0.0467743	0.30549	-0.0655525	-0.164853	0.0337475	0.195065	-0.062593	-0.163229	0.0380427	0.222102	-0.0976217	-0.201074	0.00583035	0.0643102	-0.0899061	-0.19395	0.0141374	0.0901238	-0.0726668	-0.173771	0.0284373	0.158415	-0.079774
S-HDL-L	-0.0818003	-0.183282	0.0196808	0.11382	-0.0843385	-0.186628	0.0179512	0.105811	-0.0570113	-0.159136	0.0451138	0.273052	-0.0468777	-0.135526	0.0417705	0.299072	-0.0317642	-0.123721	0.060193	0.497425	-0.0801559	-0.177381	0.0170696	0.105839	-0.0459362	-0.144642	0.0527692	0.360719	-0.061626	-0.161751	0.0384994	0.226946	-0.0581308	-0.159553	0.0432919	0.260469	-0.0918508	-0.196317	0.0126155	0.0846575	-0.0840898	-0.189281	0.0211015	0.116824	-0.0671331	-0.169122	0.0348562	0.196363	-0.0737123
S-HDL-PL	-0.0790148	-0.177034	0.0190044	0.113797	-0.0881087	-0.1898	0.0135823	0.0892711	-0.0500989	-0.149498	0.0493006	0.322309	-0.0489258	-0.13467	0.0368187	0.262555	-0.025933	-0.11479	0.0629236	0.566402	-0.0772571	-0.170963	0.0164487	0.105825	-0.0487949	-0.143796	0.0462062	0.313165	-0.05988	-0.156468	0.0367083	0.223604	-0.0550876	-0.153131	0.042956	0.269956	-0.088604	-0.189319	0.0121112	0.0844784	-0.0802613	-0.180789	0.0202663	0.117282	-0.066816	-0.165045	0.0314133	0.181877	-0.0739363
S-HDL-C	-0.0278287	-0.132535	0.0768773	0.601569	-0.0268312	-0.132462	0.0788	0.617758	-0.0273171	-0.13094	0.0763061	0.604524	-0.0108633	-0.101498	0.0797718	0.813803	-0.015225	-0.109379	0.0789285	0.750692	-0.0374678	-0.137565	0.0626297	0.462181	-0.00280919	-0.104138	0.0985201	0.956555	-0.0248376	-0.127442	0.0777663	0.634359	-0.0207923	-0.124259	0.0826746	0.692968	-0.0320607	-0.138188	0.0740661	0.552861	-0.0267102	-0.134149	0.0807284	0.625241	-0.0184956	-0.123072	0.0860809	0.728216	-0.0178709
S-HDL-CE	-0.0225339	-0.125589	0.080521	0.667488	-0.0211444	-0.126152	0.0838633	0.692384	-0.0252338	-0.127231	0.0767637	0.626936	-0.00800648	-0.0971764	0.0811634	0.859948	-0.0187445	-0.111319	0.0738295	0.690754	-0.0314538	-0.129824	0.0669165	0.529912	-0.000448668	-0.100069	0.0991719	0.992939	-0.0233159	-0.12421	0.0775785	0.649806	-0.0197391	-0.121464	0.0819856	0.703015	-0.0252935	-0.129179	0.0785916	0.632401	-0.0213103	-0.126227	0.0836059	0.689836	-0.0160298	-0.118808	0.0867486	0.759265	-0.0136665
S-HDL-FC	-0.0319248	-0.135409	0.0715594	0.544492	-0.0360126	-0.141977	0.0699522	0.504389	-0.0185833	-0.12141	0.0842431	0.722526	-0.0158205	-0.106077	0.074436	0.730515	0.00936622	-0.0841007	0.102833	0.843902	-0.0378725	-0.136808	0.0610631	0.452101	-0.0108759	-0.110635	0.0888835	0.830372	-0.0152332	-0.117136	0.0866696	0.768965	-0.011794	-0.114746	0.0911577	0.821904	-0.039711	-0.146383	0.0669614	0.464624	-0.0311882	-0.138166	0.0757891	0.566812	-0.0168664	-0.120685	0.0869522	0.749569	-0.0235953
S-HDL-TG	-0.105419	-0.198514	-0.0123244	0.0265645	-0.107707	-0.201417	-0.0139971	0.0243924	-0.0706696	-0.167158	0.0258187	0.150662	-0.0615408	-0.143079	0.019997	0.138614	-0.0469725	-0.13191	0.0379652	0.277555	-0.0613568	-0.151206	0.0284924	0.18016	-0.0858025	-0.175528	0.00392288	0.0608361	-0.0634655	-0.157204	0.0302726	0.183901	-0.0756385	-0.169587	0.0183099	0.114246	-0.106242	-0.199593	-0.0128906	0.0258178	-0.105571	-0.19879	-0.0123517	0.0265493	-0.0916505	-0.185356	0.0020549	0.0552132	-0.105021
XXL-VLDL-PL-PC	0.00591844	-0.0934959	0.105333	0.906878	0.00479158	-0.0952667	0.10485	0.925032	0.015531	-0.0830426	0.114105	0.756886	0.0309701	-0.0554613	0.117401	0.481484	0.0561762	-0.0334435	0.145796	0.218522	0.00806845	-0.0866276	0.102764	0.867038	0.0255064	-0.0701893	0.121202	0.60052	0.0294323	-0.0684815	0.127346	0.554835	0.0244901	-0.0740716	0.123052	0.625432	0.00130218	-0.100306	0.10291	0.979909	0.00765955	-0.0933626	0.108682	0.881567	0.0138705	-0.0852146	0.112956	0.783276	0.0119161
XXL-VLDL-C-PC	0.0348697	-0.0646888	0.134428	0.491459	0.0432299	-0.062341	0.148801	0.421237	0.0298845	-0.0687143	0.128483	0.551563	0.0231735	-0.06357	0.109917	0.599651	0.0396418	-0.0497966	0.12908	0.384026	0.0533019	-0.0412823	0.147886	0.268532	0.026248	-0.0694564	0.121953	0.590007	0.0382861	-0.0591936	0.135766	0.440432	0.0313859	-0.0668868	0.129659	0.530398	0.0380054	-0.0622093	0.13822	0.456319	0.0343678	-0.0655503	0.134286	0.499257	0.0321459	-0.0668832	0.131175	0.523686	0.0299251
XXL-VLDL-CE-PC	0.0553665	-0.0420365	0.152769	0.26442	0.0707561	-0.0353698	0.176882	0.190675	0.0396798	-0.0573722	0.136732	0.421959	0.0414226	-0.0433522	0.126197	0.33725	0.0455251	-0.0420105	0.133061	0.307144	0.0706863	-0.0217505	0.163123	0.133517	0.0399513	-0.0538437	0.133746	0.402819	0.047717	-0.0477377	0.143172	0.326271	0.0438408	-0.0526035	0.140285	0.371994	0.0603302	-0.0381967	0.158857	0.229346	0.0549518	-0.043279	0.153183	0.272052	0.0483855	-0.0486914	0.145462	0.327698	0.0496741
XXL-VLDL-FC-PC	-0.0448594	-0.145417	0.0556982	0.380961	-0.0456438	-0.146471	0.055183	0.373972	-0.0167382	-0.118163	0.0846867	0.745746	-0.0423152	-0.130222	0.0455921	0.34445	-0.00387029	-0.0948798	0.0871392	0.933404	-0.0310868	-0.12688	0.0647067	0.523795	-0.0290609	-0.125878	0.0677561	0.555401	-0.01384	-0.113319	0.0856388	0.784572	-0.0238425	-0.123883	0.076198	0.639614	-0.0478191	-0.149418	0.05378	0.35532	-0.0443207	-0.145613	0.0569711	0.390144	-0.033996	-0.134509	0.0665169	0.506432	-0.0438486
XXL-VLDL-TG-PC	-0.0337484	-0.136486	0.0689894	0.518743	-0.0390674	-0.14533	0.0671946	0.470192	-0.0328479	-0.134527	0.0688316	0.52568	-0.0327014	-0.122282	0.0568788	0.473281	-0.0571026	-0.149399	0.0351932	0.224547	-0.05117	-0.148777	0.0464374	0.303288	-0.0334268	-0.132163	0.0653099	0.506019	-0.0457886	-0.146526	0.0549492	0.372029	-0.0375742	-0.138943	0.0637951	0.466558	-0.0346686	-0.137834	0.0684965	0.509166	-0.0337677	-0.136637	0.0691017	0.519036	-0.0342832	-0.13646	0.0678941	0.509829	-0.0314416
XL-VLDL-PL-PC	-0.00741384	-0.104465	0.0896374	0.880685	-0.00422203	-0.107311	0.0988667	0.93586	-0.00834029	-0.104378	0.0876978	0.864507	-0.00812797	-0.0926205	0.0763645	0.85006	0.0106264	-0.0768992	0.098152	0.811447	-0.00219161	-0.0943434	0.0899602	0.962726	-0.00987168	-0.1034	0.0836563	0.8357	-0.00815183	-0.103064	0.0867607	0.865982	0.000210573	-0.0958157	0.0962368	0.996562	-0.00769156	-0.105181	0.0897975	0.8768	-0.00607584	-0.104149	0.091997	0.903111	0.000397224	-0.0963918	0.0971862	0.993566	-0.000640968
XL-VLDL-C-PC	0.0838185	-0.0120231	0.17966	0.0863254	0.097663	-0.00371759	0.199044	0.0589674	0.0583178	-0.0384732	0.155109	0.236884	0.0511061	-0.0323313	0.134543	0.229182	0.0445299	-0.0423128	0.131372	0.313981	0.0763001	-0.0148194	0.16742	0.100495	0.0485705	-0.0446724	0.141813	0.306363	0.0634698	-0.0310092	0.157949	0.187326	0.0650237	-0.0306548	0.160702	0.182259	0.0876341	-0.00897648	0.184245	0.075296	0.083572	-0.0126778	0.179822	0.0885938	0.0738224	-0.0220185	0.169663	0.130727	0.0782099
XL-VLDL-CE-PC	0.00329559	-0.0864439	0.093035	0.942475	0.00523985	-0.0860418	0.0965215	0.910195	-0.00384676	-0.0927638	0.0850703	0.932255	0.000322591	-0.0772453	0.0778905	0.993479	-0.0072063	-0.0877254	0.0733128	0.860405	0.013941	-0.0713705	0.0992525	0.748146	-0.0106897	-0.0967269	0.0753474	0.807126	-0.0029354	-0.090918	0.0850471	0.947729	-0.00564985	-0.094492	0.0831923	0.900555	0.00713578	-0.0838621	0.0981337	0.877542	0.00191026	-0.0890922	0.0929127	0.967099	-0.0054498	-0.094994	0.0840944	0.904809	-0.00607181
XL-VLDL-FC-PC	0.0516669	-0.045827	0.149161	0.298073	0.0637714	-0.0407119	0.168255	0.230851	0.0279839	-0.0699464	0.125914	0.574544	0.0288982	-0.055789	0.113585	0.502625	0.0323503	-0.05586	0.12056	0.471275	0.0441553	-0.0485653	0.136876	0.349673	0.0255304	-0.0686552	0.119716	0.594346	0.0271198	-0.0688921	0.123132	0.57895	0.0383877	-0.0582152	0.134991	0.435087	0.0533094	-0.0444858	0.151105	0.284478	0.0525426	-0.0452572	0.150342	0.291477	0.0454775	-0.051624	0.142579	0.357693	0.0517317
XL-VLDL-TG-PC	-0.0600733	-0.156377	0.0362302	0.220764	-0.0769992	-0.182296	0.028298	0.151308	-0.0395802	-0.136029	0.0568686	0.420231	-0.0348587	-0.118757	0.04904	0.414429	-0.0386236	-0.125651	0.0484039	0.383399	-0.0567722	-0.148256	0.0347117	0.223143	-0.0321184	-0.125483	0.0612462	0.499175	-0.0441046	-0.138641	0.0504319	0.359551	-0.0487387	-0.144093	0.0466157	0.315529	-0.0623949	-0.159096	0.0343065	0.20533	-0.0602383	-0.156658	0.0361813	0.220054	-0.0557774	-0.151618	0.0400635	0.253216	-0.0585792
L-VLDL-PL-PC	-0.015752	-0.110434	0.0789301	0.743761	-0.0139026	-0.11225	0.0844443	0.781199	-0.0190819	-0.112792	0.0746277	0.6891	-0.0142129	-0.0962449	0.0678191	0.733517	0.00103259	-0.0845989	0.086664	0.981096	-0.0109198	-0.101009	0.0791699	0.81175	-0.0254969	-0.116572	0.0655786	0.582317	-0.0122355	-0.104878	0.0804074	0.795244	-0.00113911	-0.0948895	0.0926113	0.980952	-0.0158442	-0.110853	0.0791643	0.743164	-0.0153711	-0.110198	0.0794556	0.750113	-0.0145136	-0.108728	0.0797013	0.762134	-0.0157819
L-VLDL-C-PC	-0.0738115	-0.164018	0.0163948	0.108476	-0.0740684	-0.16556	0.017423	0.112262	-0.064283	-0.153844	0.0252783	0.158982	-0.0292076	-0.108044	0.0496287	0.466742	-0.0300545	-0.111768	0.051659	0.470003	-0.0433991	-0.129992	0.043194	0.325021	-0.046918	-0.133729	0.0398934	0.288595	-0.0539603	-0.14283	0.0349098	0.23327	-0.0596645	-0.149199	0.0298695	0.19089	-0.0728586	-0.163425	0.017708	0.114529	-0.0746577	-0.165151	0.0158358	0.1056	-0.0743859	-0.164048	0.0152761	0.103669	-0.0809783
L-VLDL-CE-PC	-0.0400673	-0.140416	0.0602813	0.432897	-0.039339	-0.141836	0.0631576	0.450922	-0.044645	-0.14396	0.0546698	0.377318	-0.00899525	-0.0958023	0.0778118	0.838649	-0.0238813	-0.114088	0.0663257	0.602984	-0.0186532	-0.114513	0.0772066	0.702217	-0.0252811	-0.121581	0.0710186	0.606012	-0.0371499	-0.135509	0.0612093	0.458147	-0.0390293	-0.138261	0.0602024	0.439788	-0.0373766	-0.138329	0.0635755	0.467069	-0.0418551	-0.143116	0.0594055	0.416882	-0.048123	-0.148064	0.0518184	0.344358	-0.0510398
L-VLDL-FC-PC	-0.103063	-0.196513	-0.00961373	0.0307402	-0.102847	-0.196504	-0.00918957	0.0314639	-0.0788667	-0.173317	0.0155835	0.101455	-0.0501022	-0.132558	0.0323535	0.232891	-0.0319739	-0.117778	0.05383	0.464188	-0.0671884	-0.157137	0.0227597	0.142733	-0.0665681	-0.157406	0.0242695	0.150428	-0.0659282	-0.159431	0.0275749	0.16644	-0.0758076	-0.169771	0.0181555	0.113498	-0.105741	-0.200013	-0.0114683	0.0280236	-0.102839	-0.196501	-0.00917589	0.0314873	-0.094388	-0.187772	-0.00100368	0.0476001	-0.103256
L-VLDL-TG-PC	0.0694175	-0.0198445	0.158679	0.127072	0.0703733	-0.0210035	0.16175	0.130786	0.0616052	-0.0269353	0.150146	0.172097	0.0292657	-0.0487218	0.107253	0.461018	0.026596	-0.0543483	0.10754	0.518631	0.0411817	-0.0444559	0.126819	0.344978	0.0475677	-0.0382286	0.133364	0.276336	0.0508835	-0.0369362	0.138703	0.255309	0.0535966	-0.0350937	0.142287	0.235485	0.0686262	-0.0210167	0.158269	0.133089	0.0700104	-0.0194703	0.159491	0.124784	0.0696589	-0.0190825	0.1584	0.12356	0.0757364
M-VLDL-PL-PC	0.0643782	-0.0380682	0.166825	0.217373	0.0669165	-0.0364571	0.17029	0.203869	0.030244	-0.0741066	0.134595	0.569099	0.0222462	-0.0668985	0.111391	0.623909	0.0170022	-0.076008	0.110012	0.719466	0.0332394	-0.0645653	0.131044	0.504379	0.0472176	-0.0511518	0.145587	0.34586	0.0380387	-0.0631001	0.139177	0.460045	0.0574355	-0.0438787	0.15875	0.265693	0.0635705	-0.0391696	0.166311	0.224506	0.0659261	-0.037128	0.16898	0.209219	0.0563563	-0.0458625	0.158575	0.27903	0.064175
M-VLDL-C-PC	0.0638722	-0.0335717	0.161316	0.198246	0.0856971	-0.023115	0.194509	0.122324	0.0211666	-0.0801904	0.122524	0.681587	0.0231939	-0.0617473	0.108135	0.591619	0.0349033	-0.0532708	0.123077	0.436845	0.0570555	-0.0356622	0.149773	0.227039	0.0355356	-0.0584775	0.129549	0.457796	0.0427084	-0.0532175	0.138634	0.381895	0.0553932	-0.0410684	0.151855	0.259558	0.0666775	-0.0312742	0.164629	0.181547	0.0636493	-0.0340177	0.161316	0.200838	0.0553281	-0.0418839	0.15254	0.263812	0.0602221
M-VLDL-CE-PC	0.0772725	-0.0198568	0.174402	0.118589	0.102812	-0.00580618	0.21143	0.0634988	0.0330068	-0.0688568	0.134871	0.524431	0.0299555	-0.054957	0.114868	0.488285	0.0365505	-0.0516609	0.124762	0.415729	0.0635812	-0.0289702	0.156133	0.177567	0.0444365	-0.0495309	0.138404	0.353037	0.0475201	-0.0487006	0.143741	0.33213	0.0623674	-0.0340962	0.158831	0.204415	0.080725	-0.0170248	0.178475	0.105251	0.0770695	-0.0203087	0.174448	0.120501	0.0676695	-0.0293453	0.164684	0.171033	0.0741544
M-VLDL-FC-PC	-0.0626742	-0.157109	0.0317602	0.192702	-0.0629213	-0.157487	0.0316448	0.191573	-0.0483187	-0.142369	0.0457316	0.313061	-0.0310502	-0.113114	0.0510136	0.457328	-0.00756487	-0.0933454	0.0782156	0.862427	-0.0306111	-0.121048	0.0598259	0.506104	-0.0408649	-0.132034	0.0503043	0.37868	-0.0211287	-0.115679	0.0734217	0.660624	-0.0323584	-0.127357	0.0626399	0.503425	-0.0651164	-0.160201	0.029968	0.178931	-0.0625234	-0.157101	0.0320543	0.194444	-0.056935	-0.151006	0.0371356	0.234773	-0.0652138
M-VLDL-TG-PC	-0.0683254	-0.166965	0.030314	0.174016	-0.0887981	-0.1976	0.0200042	0.109385	-0.0243399	-0.127222	0.078542	0.642073	-0.0246484	-0.11067	0.0613734	0.573461	-0.0345677	-0.123968	0.0548322	0.447546	-0.0572445	-0.151147	0.0366581	0.231404	-0.0397631	-0.134877	0.0553512	0.411576	-0.0449754	-0.142187	0.0522359	0.363554	-0.0595303	-0.157199	0.0381387	0.231488	-0.0706908	-0.169745	0.0283634	0.161367	-0.0682117	-0.167003	0.03058	0.175395	-0.0593128	-0.15776	0.0391347	0.236907	-0.0649531
S-VLDL-PL-PC	-0.000668368	-0.103398	0.102061	0.9898	-0.00374894	-0.11005	0.102553	0.944753	-0.0011295	-0.102799	0.10054	0.982584	-0.0101377	-0.0995812	0.0793058	0.823744	-0.0132544	-0.105546	0.079037	0.777801	-0.0168116	-0.114587	0.0809641	0.735486	-0.0176506	-0.116788	0.0814872	0.726471	-0.0115919	-0.112195	0.0890109	0.820885	0.00359597	-0.0981293	0.105321	0.944622	-0.00441052	-0.108151	0.0993296	0.933422	0.000488172	-0.103085	0.104061	0.992611	-0.00157019	-0.103764	0.100624	0.975915	0.0011403
S-VLDL-C-PC	0.0780568	-0.0236186	0.179732	0.132006	0.0970619	-0.0132518	0.207376	0.0844369	0.0322251	-0.0741757	0.138626	0.55186	0.0369996	-0.0517871	0.125786	0.413041	0.0295601	-0.0629144	0.122035	0.530024	0.0466587	-0.0506228	0.14394	0.346241	0.0536444	-0.0443543	0.151643	0.282456	0.0344591	-0.0672747	0.136193	0.505806	0.0538344	-0.0477313	0.1554	0.297979	0.0800566	-0.022008	0.182121	0.123842	0.0782156	-0.0235909	0.180022	0.131719	0.0669086	-0.0347918	0.168609	0.196593	0.0766401
S-VLDL-CE-PC	0.0687259	-0.0314022	0.168854	0.177955	0.0867277	-0.0223118	0.195767	0.118674	0.0268632	-0.0769069	0.130633	0.611044	0.0334081	-0.053923	0.120739	0.452369	0.0229365	-0.0680477	0.113921	0.620394	0.0392413	-0.0564636	0.134946	0.420619	0.0489855	-0.0474776	0.145449	0.318665	0.0250463	-0.0751709	0.125263	0.623417	0.0437635	-0.0563208	0.143848	0.390452	0.0713144	-0.0293081	0.171937	0.164271	0.0687545	-0.031509	0.169018	0.178358	0.0577246	-0.0424129	0.157862	0.257741	0.0672593
S-VLDL-FC-PC	0.086072	-0.019149	0.191293	0.108579	0.0871496	-0.0183956	0.192695	0.105305	0.0426195	-0.0666398	0.151879	0.443567	0.0342594	-0.0569631	0.125482	0.460687	0.0554134	-0.0393205	0.150147	0.250811	0.0645357	-0.0357762	0.164848	0.206647	0.0462785	-0.055812	0.148369	0.37331	0.0754436	-0.0275473	0.178435	0.150599	0.0863478	-0.0179977	0.190693	0.104545	0.08357	-0.0225046	0.189645	0.122193	0.0878965	-0.0179889	0.193782	0.103468	0.0820454	-0.0227551	0.186846	0.12456	0.0861771
S-VLDL-TG-PC	-0.081576	-0.186022	0.0228703	0.125447	-0.09646	-0.207414	0.0144942	0.0881978	-0.0336108	-0.143193	0.0759712	0.546815	-0.0363408	-0.127531	0.0548496	0.433737	-0.0278166	-0.122892	0.0672589	0.565434	-0.0449546	-0.145037	0.055128	0.377685	-0.0519765	-0.152623	0.0486702	0.310541	-0.0334371	-0.13833	0.0714559	0.531167	-0.0572656	-0.161604	0.0470726	0.281196	-0.0826315	-0.187357	0.0220945	0.121636	-0.0820843	-0.186715	0.0225467	0.123777	-0.0697378	-0.174267	0.0347918	0.190381	-0.0805111
XS-VLDL-PL-PC	0.0823713	-0.027363	0.192106	0.14079	0.100796	-0.0174063	0.218999	0.0944261	0.0355664	-0.0785564	0.149689	0.540389	0.028522	-0.0673367	0.124381	0.558833	0.0366613	-0.062597	0.135919	0.468132	0.0489025	-0.0559406	0.153746	0.35965	0.0595443	-0.0461147	0.165203	0.268519	0.0817441	-0.0256011	0.189089	0.135143	0.073512	-0.0349597	0.181984	0.183482	0.0810514	-0.0291483	0.191251	0.148956	0.0847747	-0.0258684	0.195418	0.132762	0.0815019	-0.0276696	0.190673	0.14296	0.0874595
XS-VLDL-C-PC	0.0646108	-0.0399651	0.169187	0.225194	0.0706044	-0.0366869	0.177896	0.196484	0.0326521	-0.0733682	0.138672	0.545167	0.0389342	-0.05164	0.129508	0.3985	0.0147374	-0.0799838	0.109459	0.759825	0.0262821	-0.0738728	0.126437	0.606167	0.0563894	-0.0440039	0.156783	0.270104	0.00475304	-0.101527	0.111033	0.929973	0.0274867	-0.0782049	0.133178	0.609397	0.0680691	-0.0372368	0.173375	0.204516	0.0642479	-0.0407324	0.169228	0.229595	0.0491695	-0.0559419	0.154281	0.358269	0.060637
XS-VLDL-CE-PC	0.025641	-0.0769033	0.128185	0.62325	0.0288499	-0.075679	0.133379	0.587668	0.00787869	-0.0943097	0.110067	0.879586	0.0122318	-0.0762585	0.100722	0.78592	-0.0128715	-0.105359	0.0796165	0.784504	-0.00191495	-0.0996657	0.0958358	0.969293	0.0229975	-0.0755472	0.121542	0.646582	-0.0313094	-0.134883	0.0722646	0.552602	-0.00772214	-0.110715	0.0952704	0.882874	0.0291966	-0.0742054	0.132598	0.579089	0.0249915	-0.0781085	0.128092	0.633908	0.0123442	-0.0903891	0.115078	0.813357	0.0216294
XS-VLDL-FC-PC	0.162399	0.0531817	0.271616	0.0036667	0.169367	0.0584712	0.280263	0.00285097	0.11401	-0.00448767	0.232508	0.0592826	0.110934	0.0157374	0.206131	0.0224982	0.109232	0.0100511	0.208414	0.0309732	0.114251	0.00889993	0.219602	0.0336213	0.139783	0.0347798	0.244786	0.00921377	0.133404	0.0253825	0.241426	0.0156369	0.138146	0.0287799	0.247512	0.013436	0.16193	0.0523457	0.271514	0.00388252	0.163367	0.053867	0.272867	0.00355537	0.150074	0.0405483	0.259599	0.00737051	0.1613
XS-VLDL-TG-PC	-0.0902782	-0.194701	0.0141448	0.0899703	-0.107753	-0.219336	0.00382913	0.0583542	-0.044955	-0.154103	0.0641929	0.41854	-0.045891	-0.137149	0.0453671	0.323369	-0.0281962	-0.123275	0.0668829	0.560162	-0.0434891	-0.143975	0.0569971	0.395317	-0.0739178	-0.174454	0.0266186	0.149095	-0.0394576	-0.144746	0.0658305	0.461648	-0.0553196	-0.16076	0.0501211	0.302916	-0.0924815	-0.197338	0.0123749	0.0836965	-0.0903247	-0.194892	0.0142425	0.0902468	-0.0767429	-0.181475	0.0279892	0.150473	-0.0886753
IDL-PL-PC	-0.0260954	-0.133415	0.0812242	0.632854	-0.0285087	-0.137182	0.0801646	0.606286	-0.0135997	-0.120148	0.0929483	0.801974	-0.00661551	-0.0997486	0.0865176	0.888986	-0.0384767	-0.134681	0.0577272	0.432122	-0.041264	-0.143199	0.0606711	0.42655	-0.009549	-0.112831	0.0937326	0.855839	-0.0403258	-0.14566	0.0650084	0.452056	-0.0223146	-0.128321	0.0836922	0.679181	-0.0265847	-0.134206	0.0810363	0.627454	-0.0257469	-0.13329	0.0817964	0.638099	-0.025762	-0.132606	0.0810821	0.635701	-0.0221144
IDL-C-PC	0.0395959	-0.0656856	0.144877	0.460067	0.0562621	-0.0617097	0.174234	0.348983	-0.00480098	-0.113306	0.103704	0.930717	0.0230069	-0.0685685	0.114582	0.621564	0.0117864	-0.0833639	0.106937	0.807695	0.0116464	-0.088948	0.112241	0.820041	0.0399616	-0.0616451	0.141568	0.439803	0.0119732	-0.0918458	0.115792	0.820727	0.0102159	-0.095039	0.115471	0.848751	0.0412268	-0.0644506	0.146904	0.443514	0.0397839	-0.0656316	0.145199	0.458509	0.035189	-0.0696299	0.140008	0.509593	0.0409254
IDL-CE-PC	-0.0139661	-0.122224	0.0942924	0.799898	-0.0111112	-0.126902	0.104679	0.850444	-0.0355248	-0.143504	0.0724545	0.518097	-0.0048978	-0.0985813	0.0887857	0.918173	-0.0136935	-0.111218	0.0838314	0.78263	-0.0269392	-0.13005	0.0761721	0.607747	-0.00108731	-0.105695	0.10352	0.983705	-0.0321734	-0.138435	0.0740879	0.551968	-0.0358621	-0.143337	0.0716124	0.512156	-0.0123204	-0.120998	0.0963574	0.823728	-0.0139728	-0.122365	0.0944191	0.800044	-0.0115522	-0.119319	0.0962145	0.833175	-0.0112351
IDL-FC-PC	0.127933	0.013356	0.242511	0.0287372	0.154707	0.0310903	0.278324	0.0143093	0.0696201	-0.054534	0.193774	0.270908	0.068461	-0.0324124	0.169334	0.182822	0.0579927	-0.0467613	0.162747	0.277039	0.0840325	-0.0260018	0.194067	0.134027	0.102093	-0.00823123	0.212417	0.0696161	0.0954532	-0.0180626	0.208969	0.0990799	0.0985476	-0.0163409	0.213436	0.0925062	0.12859	0.0136811	0.243499	0.0283855	0.128517	0.0137465	0.243288	0.0282852	0.113288	-0.00169245	0.228268	0.0534512	0.125832
IDL-TG-PC	-0.0348605	-0.140013	0.0702916	0.514891	-0.0494393	-0.166453	0.0675747	0.406636	0.00924272	-0.0989996	0.117485	0.866755	-0.022619	-0.114171	0.0689331	0.627363	-0.00179891	-0.0969121	0.0933143	0.970353	-0.000806032	-0.101499	0.0998868	0.98745	-0.0402152	-0.142171	0.061741	0.438479	-0.00137279	-0.105373	0.102627	0.979307	-0.00447733	-0.10969	0.100735	0.933359	-0.0364465	-0.141978	0.0690852	0.497508	-0.0351767	-0.140481	0.0701278	0.511696	-0.0302502	-0.134933	0.0744326	0.570243	-0.0374172
L-LDL-PL-PC	-0.00675135	-0.112202	0.0986998	0.89989	-0.0147844	-0.132206	0.102637	0.804602	0.0249932	-0.0814139	0.1314	0.644462	-0.00386646	-0.0958597	0.0881267	0.934171	0.00270574	-0.0925216	0.0979331	0.955475	-0.0100565	-0.110374	0.0902613	0.843844	-0.00408476	-0.105517	0.0973478	0.936928	-0.0134931	-0.116813	0.0898263	0.79748	-0.00541282	-0.109512	0.098686	0.918621	-0.0061792	-0.111915	0.0995562	0.908578	-0.00739347	-0.11309	0.0983029	0.890678	-0.00464527	-0.109594	0.100303	0.930693	-0.0055372
L-LDL-C-PC	0.017025	-0.0899188	0.123969	0.754442	0.0306024	-0.0929121	0.154117	0.626424	-0.0237507	-0.132926	0.0854245	0.669076	0.0175058	-0.0759287	0.11094	0.712744	-0.00143372	-0.0979651	0.0950977	0.976717	0.00295656	-0.0988209	0.104734	0.95448	0.0256528	-0.077618	0.128924	0.625524	0.00254451	-0.102341	0.10743	0.961979	-0.00240324	-0.108484	0.103677	0.964493	0.0177682	-0.0894911	0.125027	0.744814	0.0174538	-0.0896716	0.124579	0.748874	0.0130149	-0.0934734	0.119503	0.810216	0.0181343
L-LDL-CE-PC	-0.015079	-0.121085	0.0909268	0.779868	-0.0122232	-0.131532	0.107086	0.840462	-0.0382778	-0.14423	0.0676741	0.47792	0.00274494	-0.0897414	0.0952313	0.953489	-0.00881076	-0.104333	0.0867114	0.856175	-0.0123192	-0.113133	0.0884942	0.810245	0.00102146	-0.101435	0.103478	0.98437	-0.0128799	-0.116666	0.0909065	0.807351	-0.0226948	-0.127344	0.0819545	0.670048	-0.01526	-0.121575	0.0910551	0.777923	-0.0144824	-0.120773	0.0918087	0.788918	-0.0136942	-0.119259	0.0918705	0.798808	-0.0127383
L-LDL-FC-PC	0.100064	-0.00784717	0.207976	0.0690517	0.101519	-0.00680335	0.209841	0.0661463	0.0568254	-0.0552277	0.168878	0.319333	0.044912	-0.0494832	0.139307	0.350082	0.0245186	-0.0741093	0.123146	0.625258	0.0494221	-0.0546196	0.153464	0.350884	0.0741258	-0.0298066	0.178058	0.161622	0.0511825	-0.0573768	0.159742	0.354491	0.0674944	-0.0411089	0.176098	0.222474	0.103422	-0.00511122	0.211955	0.0617483	0.0998223	-0.00855288	0.208197	0.0709217	0.0847233	-0.0237893	0.193236	0.125572	0.0961828
L-LDL-TG-PC	-0.0189369	-0.122726	0.0848526	0.719983	-0.0272472	-0.139573	0.0850785	0.633667	0.0133686	-0.0915447	0.118282	0.802298	-0.0219984	-0.112296	0.0682992	0.632162	3.50354e-05	-0.0936315	0.0937016	0.999414	0.0041113	-0.0950594	0.103282	0.935074	-0.0338286	-0.134488	0.0668311	0.509133	0.00755481	-0.0946844	0.109794	0.884555	0.00817075	-0.0953526	0.111694	0.876753	-0.0204976	-0.124659	0.0836634	0.699021	-0.0190259	-0.122946	0.0848938	0.719059	-0.0148447	-0.118188	0.0884984	0.777758	-0.0215396
M-LDL-PL-PC	-0.0183	-0.121109	0.0845091	0.726541	-0.0284581	-0.142346	0.0854301	0.623485	0.0172857	-0.0871759	0.121747	0.745085	-0.00837074	-0.0981183	0.0813768	0.854568	0.00025382	-0.0927619	0.0932696	0.995722	-0.0103805	-0.10819	0.0874294	0.834809	-0.0183578	-0.117291	0.0805758	0.715419	-0.0160908	-0.116816	0.084634	0.753606	-0.0135677	-0.115107	0.0879716	0.792899	-0.0176823	-0.120753	0.0853884	0.736061	-0.0189092	-0.121962	0.0841438	0.71846	-0.0142554	-0.116636	0.0881254	0.784403	-0.0176466
M-LDL-C-PC	0.0276264	-0.0751496	0.130402	0.597443	0.04098	-0.0740676	0.156028	0.484122	-0.0109435	-0.115924	0.0940365	0.837706	0.021055	-0.0688636	0.110974	0.645436	0.0060043	-0.0868531	0.0988617	0.898892	0.0116014	-0.0863339	0.109537	0.815944	0.0356056	-0.0634736	0.134685	0.480238	0.0143653	-0.0864565	0.115187	0.779507	0.0123013	-0.0895091	0.114112	0.812339	0.0279029	-0.0751229	0.130929	0.594671	0.0279753	-0.0749681	0.130919	0.593423	0.0222581	-0.0801579	0.124674	0.669384	0.0276904
M-LDL-CE-PC	0.00603156	-0.0964986	0.108562	0.907977	0.0137222	-0.100579	0.128023	0.813518	-0.0235082	-0.12681	0.0797939	0.654802	0.00743521	-0.0820824	0.0969528	0.87034	-0.00197183	-0.0944942	0.0905506	0.966596	0.000994443	-0.0965486	0.0985374	0.984017	0.0155864	-0.083289	0.114462	0.75676	0.00264094	-0.0977644	0.103046	0.95878	-0.0009567	-0.102204	0.100291	0.985186	0.00581605	-0.0969756	0.108608	0.911475	0.00646478	-0.0962667	0.109196	0.901592	0.00252655	-0.0995996	0.104653	0.961228	0.00597659
M-LDL-FC-PC	0.0435609	-0.0587723	0.145894	0.403131	0.0447527	-0.0639975	0.153503	0.41894	0.0460932	-0.055219	0.147405	0.371586	0.0245435	-0.0642692	0.113356	0.58716	0.0194923	-0.0729332	0.111918	0.678606	0.0228577	-0.0746374	0.120353	0.645065	0.0322122	-0.0663857	0.13081	0.521004	0.0241675	-0.07645	0.124785	0.636995	0.030415	-0.0708567	0.131687	0.555188	0.0449485	-0.0577545	0.147651	0.390034	0.0431052	-0.059505	0.145715	0.409327	0.0421143	-0.0597953	0.144024	0.41698	0.0438787
M-LDL-TG-PC	-0.0321371	-0.135297	0.0710229	0.540552	-0.0386031	-0.14643	0.0692241	0.481907	-0.00515347	-0.108884	0.0985774	0.922234	-0.0342421	-0.12394	0.0554555	0.453305	-0.0144459	-0.10749	0.0785984	0.760316	-0.00884865	-0.107528	0.0898303	0.860137	-0.0506397	-0.150367	0.0490878	0.3187	-0.00528006	-0.106994	0.0964341	0.918754	-0.00482936	-0.107796	0.0981377	0.92657	-0.0339518	-0.137518	0.0696141	0.519579	-0.0319141	-0.135227	0.0713992	0.54396	-0.0267316	-0.129513	0.0760501	0.609378	-0.033429
S-LDL-PL-PC	0.00012086	-0.100245	0.100487	0.998112	-0.0052142	-0.114831	0.104403	0.925533	0.025384	-0.0752757	0.126044	0.620295	0.00303967	-0.084386	0.0904653	0.945525	0.00833303	-0.0821971	0.0988632	0.856471	-0.00312962	-0.0988153	0.0925561	0.948755	-0.00574274	-0.102366	0.0908809	0.907028	0.000563802	-0.0976875	0.0988151	0.991003	0.000608913	-0.0984993	0.0997172	0.990368	0.000214635	-0.100389	0.100819	0.996655	-0.000128207	-0.100636	0.100379	0.998	0.00490766	-0.0950543	0.10487	0.923147	0.00170432
S-LDL-C-PC	0.0292096	-0.0744914	0.132911	0.580022	0.0426647	-0.0730299	0.158359	0.468843	-0.00964781	-0.11557	0.0962741	0.85796	0.0177188	-0.073049	0.108487	0.701273	0.0038517	-0.0898583	0.0975617	0.935627	0.0148727	-0.084023	0.113768	0.767616	0.0362531	-0.0636325	0.136139	0.475877	0.0112226	-0.0906467	0.113092	0.828621	0.0133363	-0.0894839	0.116156	0.798835	0.0298117	-0.0741569	0.13378	0.573224	0.0294089	-0.0744316	0.133249	0.577949	0.0208606	-0.0826118	0.124333	0.692027	0.0280829
S-LDL-CE-PC	0.0148453	-0.0883025	0.117993	0.777343	0.0247067	-0.0902815	0.139695	0.672919	-0.016434	-0.120593	0.0877249	0.756556	0.00791828	-0.0822177	0.0980542	0.862934	-0.000915155	-0.0940063	0.092176	0.984588	0.00768729	-0.0905762	0.105951	0.877829	0.0219268	-0.0774983	0.121352	0.664797	0.00413079	-0.0969736	0.105235	0.936012	0.00586769	-0.0961008	0.107836	0.909974	0.0151515	-0.0882479	0.118551	0.77341	0.0150945	-0.0882009	0.11839	0.77402	0.00792641	-0.0949213	0.110774	0.879632	0.0138311
S-LDL-FC-PC	0.0378272	-0.0690812	0.144736	0.487038	0.0377278	-0.0747623	0.150218	0.510005	0.0348923	-0.0709508	0.140735	0.517252	0.0274462	-0.0649644	0.119857	0.559556	0.0169705	-0.0794039	0.113345	0.729355	0.0185143	-0.0833356	0.120364	0.720966	0.0322758	-0.0705852	0.135137	0.537613	0.0209984	-0.0839823	0.125979	0.694319	0.0209712	-0.0849864	0.126929	0.697373	0.0385902	-0.0685995	0.14578	0.479451	0.0375027	-0.0696004	0.144606	0.491565	0.0379632	-0.0684907	0.144417	0.483608	0.0381917
S-LDL-TG-PC	-0.0764865	-0.178217	0.0252443	0.140153	-0.0876055	-0.194227	0.0190156	0.10702	-0.037773	-0.142527	0.0669814	0.47876	-0.052465	-0.14129	0.0363598	0.246179	-0.03005	-0.122408	0.0623084	0.522714	-0.035886	-0.133774	0.0620024	0.47145	-0.0818889	-0.179863	0.0160852	0.10112	-0.0360406	-0.137538	0.0654569	0.485477	-0.0422026	-0.1448	0.0603949	0.419134	-0.0785667	-0.180707	0.0235736	0.131253	-0.0764527	-0.178315	0.0254101	0.14084	-0.0666225	-0.168262	0.035017	0.198242	-0.077284
XL-HDL-PL-PC	0.0592655	-0.0866411	0.205172	0.424988	0.0587712	-0.0873828	0.204925	0.429635	0.0218617	-0.124816	0.16854	0.769637	-0.00571207	-0.132286	0.120862	0.929336	0.0139567	-0.1174	0.145314	0.834625	0.037807	-0.101776	0.17739	0.594634	0.025111	-0.115142	0.165364	0.724996	0.0162333	-0.128226	0.160692	0.825242	0.0483272	-0.0958517	0.192506	0.510252	0.0594856	-0.0867743	0.205745	0.424386	0.0585338	-0.0877509	0.204818	0.431911	0.0350126	-0.111882	0.181907	0.639578	0.0529663
XL-HDL-C-PC	-0.0809414	-0.228407	0.066524	0.281169	-0.0803814	-0.228125	0.0673626	0.285412	-0.0516908	-0.199101	0.0957194	0.490942	6.27668e-05	-0.128099	0.128225	0.999232	-0.0491039	-0.181705	0.0834968	0.466979	-0.0724677	-0.213501	0.068566	0.312977	-0.0422412	-0.184151	0.0996688	0.558699	-0.0581826	-0.203206	0.0868411	0.430684	-0.0805031	-0.225973	0.0649664	0.27723	-0.0827464	-0.230625	0.0651327	0.271932	-0.0800327	-0.228275	0.0682092	0.289122	-0.0636085	-0.211164	0.083947	0.397186	-0.0743504
XL-HDL-CE-PC	-0.0997393	-0.246303	0.0468241	0.181678	-0.101325	-0.248425	0.0457748	0.176421	-0.0481025	-0.197976	0.101771	0.528373	-0.0218065	-0.149583	0.10597	0.737368	-0.0672043	-0.199315	0.0649066	0.317834	-0.0840054	-0.224413	0.056402	0.240166	-0.0609431	-0.20225	0.0803637	0.396957	-0.078083	-0.222392	0.0662264	0.288041	-0.0867601	-0.231564	0.0580437	0.239499	-0.101694	-0.248688	0.0452997	0.174543	-0.0990578	-0.246319	0.0482029	0.186755	-0.0834834	-0.230048	0.0630814	0.263432	-0.094826
XL-HDL-FC-PC	0.0254131	-0.0998894	0.150715	0.690281	0.0314252	-0.0987252	0.161575	0.635235	-0.021733	-0.149571	0.106105	0.738361	0.0455809	-0.0621908	0.153352	0.406142	0.0292538	-0.0835307	0.142038	0.610341	0.0109428	-0.108053	0.129939	0.856606	0.0316034	-0.0888344	0.152041	0.606177	0.0316044	-0.0910338	0.154243	0.612646	-0.00127552	-0.126257	0.123706	0.984	0.0253514	-0.100308	0.151011	0.691821	0.0260692	-0.0994562	0.151595	0.683247	0.0305714	-0.094082	0.155225	0.629924	0.0303862
XL-HDL-TG-PC	0.0205337	-0.0928668	0.133934	0.722017	0.0217434	-0.0922222	0.135709	0.707768	0.0348972	-0.077677	0.147471	0.542544	-0.00619071	-0.10409	0.0917088	0.90111	0.042919	-0.0588105	0.144649	0.407313	0.0362403	-0.0716042	0.144085	0.50917	0.0143022	-0.0943635	0.122968	0.795931	0.0611599	-0.0510177	0.173338	0.284391	0.0395486	-0.0728371	0.151934	0.489406	0.0223208	-0.0914847	0.136126	0.699976	0.01969	-0.0943203	0.1337	0.734362	0.0347204	-0.078756	0.148197	0.547788	0.0193929
L-HDL-PL-PC	-0.143626	-0.258283	-0.0289697	0.0142197	-0.146857	-0.262326	-0.0313872	0.0128158	-0.0870025	-0.211806	0.0378015	0.171282	-0.0720351	-0.172283	0.0282132	0.158499	-0.0747536	-0.179439	0.0299322	0.16112	-0.105118	-0.215312	0.00507545	0.0614672	-0.087608	-0.19943	0.0242141	0.124274	-0.11004	-0.22377	0.00369119	0.0578726	-0.116653	-0.23124	-0.00206486	0.0460322	-0.144397	-0.25935	-0.0294427	0.0139572	-0.143741	-0.258534	-0.0289472	0.0142582	-0.136447	-0.250805	-0.0220887	0.0194896	-0.14299
L-HDL-C-PC	0.117691	-0.00211353	0.237495	0.0541597	0.118881	-0.00125887	0.239021	0.052437	0.0596042	-0.0680358	0.187244	0.359109	0.0580294	-0.0460917	0.162151	0.273827	0.0463707	-0.0626653	0.155407	0.403562	0.0723377	-0.0427963	0.187472	0.217449	0.07057	-0.0453661	0.186506	0.232103	0.0788487	-0.0401682	0.197866	0.193483	0.0899774	-0.0295728	0.209528	0.13974	0.116787	-0.00343475	0.237008	0.0568789	0.118547	-0.00153311	0.238627	0.0529824	0.107745	-0.0119231	0.227413	0.0774744	0.11757
L-HDL-CE-PC	0.103265	-0.0140818	0.220612	0.0843929	0.103125	-0.0143752	0.220625	0.0852184	0.0555813	-0.0662831	0.177446	0.370402	0.0483626	-0.053419	0.150144	0.350735	0.0418933	-0.0645634	0.14835	0.439547	0.0649854	-0.0475003	0.177471	0.256691	0.0614345	-0.0518932	0.174762	0.287138	0.0680692	-0.0482305	0.184369	0.250521	0.0796318	-0.0371006	0.196364	0.180618	0.102579	-0.0151994	0.220358	0.087622	0.103781	-0.0137696	0.221332	0.0833903	0.0944761	-0.0226779	0.21163	0.113656	0.102754
L-HDL-FC-PC	0.135078	0.00947704	0.260679	0.035116	0.143698	0.0154098	0.271985	0.0282367	0.0600968	-0.0804319	0.200625	0.400957	0.0722912	-0.0372958	0.181878	0.195376	0.0503616	-0.0645169	0.16524	0.389232	0.0794525	-0.0416226	0.200528	0.197727	0.0820115	-0.0397928	0.203816	0.186331	0.0927345	-0.0322435	0.217713	0.145398	0.101691	-0.0242893	0.227671	0.113312	0.133819	0.00782112	0.259817	0.0374385	0.136738	0.0106477	0.262829	0.033626	0.123732	-0.00177531	0.24924	0.0533129	0.135889
L-HDL-TG-PC	0.0250796	-0.0950896	0.145249	0.681776	0.0271676	-0.0940987	0.148434	0.659824	0.0292398	-0.0897033	0.148183	0.629118	-0.000118855	-0.103806	0.103568	0.998203	0.0505577	-0.0573085	0.158424	0.357321	0.0483325	-0.0658546	0.16252	0.405775	0.0106543	-0.104467	0.125776	0.855696	0.0479299	-0.0699426	0.165802	0.424481	0.0374251	-0.0812976	0.156148	0.535744	0.0289398	-0.0921516	0.150031	0.638681	0.023841	-0.0976449	0.145327	0.69981	0.0332588	-0.0864874	0.153005	0.585308	0.022819
M-HDL-PL-PC	-0.0310528	-0.134844	0.0727383	0.556703	-0.0304953	-0.134536	0.0735455	0.564739	-0.0307016	-0.133424	0.0720211	0.557105	-0.000349087	-0.0903989	0.0897007	0.993922	-0.0252895	-0.118562	0.0679833	0.59426	-0.0164759	-0.116561	0.083609	0.746351	-0.0408791	-0.141348	0.0595898	0.424171	-0.0244211	-0.126039	0.0771972	0.636813	-0.0221757	-0.124916	0.0805651	0.671515	-0.0288061	-0.133224	0.075612	0.587836	-0.032544	-0.1372	0.0721123	0.541283	-0.0339561	-0.137153	0.0692411	0.51804	-0.0381275
M-HDL-C-PC	0.08078	-0.0220879	0.183648	0.123412	0.0804876	-0.0225428	0.183518	0.125365	0.0539246	-0.0498083	0.157658	0.30737	0.0341937	-0.05554	0.123927	0.454134	0.0330359	-0.0601121	0.126184	0.486006	0.03536	-0.0641456	0.134866	0.485146	0.0715989	-0.0275835	0.170781	0.156592	0.0530936	-0.0485078	0.154695	0.304836	0.0602244	-0.0422474	0.162696	0.248572	0.0787575	-0.0246646	0.18218	0.13514	0.0837027	-0.0203814	0.187787	0.114661	0.0766737	-0.0256749	0.179022	0.141582	0.087386
M-HDL-CE-PC	0.0596327	-0.037846	0.157111	0.229786	0.0591181	-0.0386984	0.156935	0.235439	0.0418367	-0.05548	0.139153	0.39848	0.0218973	-0.0630401	0.106835	0.612482	0.0190673	-0.0690057	0.10714	0.670578	0.0220161	-0.0719177	0.11595	0.645165	0.0557078	-0.0383667	0.149782	0.245002	0.0354897	-0.0605992	0.131579	0.468146	0.0408385	-0.0562222	0.137899	0.408582	0.058064	-0.0397814	0.155909	0.244014	0.0611818	-0.0369649	0.159329	0.221071	0.0560045	-0.0409779	0.152987	0.256904	0.0650167
M-HDL-FC-PC	0.143756	0.0052006	0.282312	0.0420386	0.150802	0.0100546	0.291549	0.0357998	0.0844931	-0.0609077	0.229894	0.253929	0.0814922	-0.038996	0.20198	0.184345	0.0913101	-0.033997	0.216617	0.152739	0.0867415	-0.0466048	0.220088	0.201659	0.109716	-0.0239801	0.243412	0.107448	0.116231	-0.020107	0.252569	0.0945096	0.128329	-0.00889892	0.265556	0.0667358	0.141318	0.0010572	0.281578	0.0483066	0.153279	0.0110113	0.295548	0.0347898	0.140059	0.00216789	0.27795	0.0465229	0.151478
M-HDL-TG-PC	-0.118444	-0.21507	-0.0218173	0.0164189	-0.118652	-0.215405	-0.0218995	0.016371	-0.0829386	-0.183178	0.017301	0.104595	-0.0727489	-0.157187	0.0116896	0.0910718	-0.0546198	-0.142969	0.0337298	0.224897	-0.0657202	-0.159287	0.0278464	0.168066	-0.0928779	-0.186081	0.000325282	0.0508008	-0.0843458	-0.180579	0.0118874	0.0856378	-0.0939675	-0.190768	0.00283313	0.0570563	-0.117412	-0.21432	-0.0205037	0.0176998	-0.121107	-0.218537	-0.023676	0.014979	-0.111621	-0.207977	-0.0152652	0.0232982	-0.12334
S-HDL-PL-PC	-0.0260931	-0.123353	0.071167	0.598152	-0.0323209	-0.134417	0.0697755	0.534015	-0.00939598	-0.106317	0.0875253	0.848928	-0.0228425	-0.107138	0.0614529	0.594442	-0.00346804	-0.0908408	0.0839047	0.937832	-0.023629	-0.116203	0.0689448	0.616039	-0.0229759	-0.11651	0.0705581	0.629368	-0.0187043	-0.113846	0.0764374	0.699301	-0.0185164	-0.11455	0.0775175	0.704814	-0.0280391	-0.125673	0.0695949	0.572624	-0.0262155	-0.123596	0.0711652	0.59689	-0.0260701	-0.122914	0.0707737	0.596898	-0.0298152
S-HDL-C-PC	0.0525443	-0.0476863	0.152775	0.303307	0.062349	-0.0433955	0.168093	0.24705	0.0240763	-0.0771351	0.125288	0.640245	0.0368557	-0.0501412	0.123853	0.40534	0.013156	-0.0772587	0.103571	0.774952	0.0345261	-0.061009	0.130061	0.477763	0.0456285	-0.0507931	0.14205	0.352711	0.031242	-0.0672965	0.129781	0.533388	0.0355241	-0.0638928	0.134941	0.482741	0.0541442	-0.04639	0.154678	0.290295	0.0530163	-0.0473942	0.153427	0.299853	0.0489025	-0.0509309	0.148736	0.336085	0.0573705
S-HDL-CE-PC	0.0358821	-0.0635734	0.135338	0.47852	0.0441207	-0.0610917	0.149333	0.41015	0.0125457	-0.0871756	0.112267	0.804757	0.0262419	-0.0601188	0.112603	0.550513	0.00156567	-0.0879941	0.0911254	0.972597	0.0219863	-0.0727187	0.116691	0.648302	0.032858	-0.0627766	0.128493	0.49972	0.0167537	-0.0809219	0.114429	0.736106	0.0208146	-0.0777027	0.119332	0.678063	0.0374975	-0.062277	0.137272	0.460387	0.0362122	-0.0633924	0.135817	0.475143	0.0321647	-0.0669002	0.13123	0.523591	0.0400479
S-HDL-FC-PC	0.0850276	-0.0134673	0.183523	0.090443	0.0871104	-0.0142654	0.188486	0.0919352	0.0642823	-0.0344362	0.163001	0.201204	0.0521877	-0.0336331	0.138008	0.232541	0.0733787	-0.0152474	0.162005	0.104361	0.0669514	-0.0269319	0.160835	0.16167	0.0617973	-0.0331177	0.156712	0.201255	0.0820072	-0.0143969	0.178411	0.0952282	0.0808835	-0.0163515	0.178118	0.102755	0.0842785	-0.0147049	0.183262	0.0949273	0.0857353	-0.0130209	0.184491	0.0886419	0.0877193	-0.0102961	0.185735	0.0792654	0.0861784
S-HDL-TG-PC	-0.0912909	-0.190618	0.00803575	0.071529	-0.0925902	-0.192301	0.00712089	0.0686636	-0.0570733	-0.158862	0.0447152	0.270952	-0.0519894	-0.138821	0.0348418	0.239791	-0.038981	-0.129189	0.051227	0.396043	-0.0403889	-0.136414	0.0556367	0.40874	-0.0798666	-0.175447	0.0157134	0.10121	-0.0491378	-0.148628	0.0503523	0.332098	-0.0634632	-0.163101	0.0361751	0.211204	-0.0904339	-0.190039	0.00917154	0.0750291	-0.0931472	-0.19313	0.00683515	0.0677622	-0.08064	-0.179976	0.0186958	0.111281	-0.0947627
VLDL-D	-0.123626	-0.231109	-0.016142	0.0242919	-0.129014	-0.238023	-0.0200046	0.0204875	-0.077988	-0.191197	0.0352207	0.176378	-0.0617559	-0.155971	0.0324596	0.198221	-0.0468054	-0.145291	0.0516796	0.350648	-0.0797589	-0.183154	0.0236364	0.130158	-0.0865689	-0.190484	0.0173462	0.102242	-0.0731728	-0.181752	0.035406	0.185935	-0.0979161	-0.205721	0.00988931	0.0749184	-0.124993	-0.232781	-0.0172041	0.0231585	-0.123687	-0.231307	-0.0160675	0.0244008	-0.107345	-0.215682	0.000991998	0.0521241	-0.120483
LDL-D	0.0205152	-0.0864438	0.127474	0.706287	0.019727	-0.0876408	0.127095	0.718104	0.0175822	-0.0882931	0.123457	0.744208	-0.0163051	-0.108593	0.0759826	0.72848	0.0080972	-0.0878534	0.104048	0.868299	0.0244763	-0.0771845	0.126137	0.636191	0.00392359	-0.0991802	0.107027	0.940391	0.0102858	-0.0945258	0.115097	0.84709	0.0152502	-0.0905168	0.121017	0.776941	0.0239293	-0.0838256	0.131684	0.662612	0.0188588	-0.0912746	0.128992	0.73653	0.00326673	-0.104271	0.110804	0.952402	0.00561997
HDL-D	0.13622	0.0334416	0.238998	0.00952113	0.152137	0.0448467	0.259427	0.00556865	0.0839734	-0.0295806	0.197527	0.146763	0.0749566	-0.0155759	0.165489	0.104352	0.0729542	-0.020897	0.166805	0.127235	0.0972935	-0.00157718	0.196164	0.0537489	0.0855283	-0.0152209	0.186277	0.0959	0.104611	0.00257414	0.206648	0.0445215	0.113784	0.0112092	0.216358	0.0297897	0.137399	0.0343682	0.240429	0.0090909	0.136966	0.0339926	0.239939	0.00927038	0.128768	0.0262576	0.231279	0.0139555	0.136488
Serum-C	0.0315383	-0.068754	0.131831	0.536743	0.0453393	-0.0665455	0.157224	0.426075	-0.00210195	-0.103927	0.0997228	0.967645	0.0227518	-0.0644194	0.109923	0.608079	0.0280445	-0.061985	0.118074	0.540572	0.0211152	-0.0742603	0.116491	0.663579	0.0286954	-0.0680308	0.125422	0.560011	0.0357908	-0.0622702	0.133852	0.47341	0.0289007	-0.0700771	0.127878	0.566219	0.0309775	-0.0699367	0.131892	0.546483	0.0332981	-0.0678889	0.134485	0.517995	0.0358412	-0.064036	0.135718	0.480872	0.0365392
VLDL-C	-0.0712741	-0.168479	0.0259312	0.15021	-0.0716743	-0.170643	0.0272942	0.155275	-0.0547372	-0.151713	0.0422382	0.267774	-0.0305259	-0.115616	0.0545647	0.480958	-0.0185439	-0.106674	0.0695863	0.679303	-0.0339075	-0.127197	0.0593824	0.47525	-0.0481955	-0.141824	0.0454328	0.312107	-0.0397388	-0.136255	0.0567771	0.418685	-0.0556776	-0.152054	0.0406991	0.256708	-0.0713443	-0.168845	0.0261565	0.151042	-0.0713939	-0.168727	0.0259387	0.150058	-0.065895	-0.162764	0.0309738	0.181848	-0.0726628
RemNAt-C	-0.0293561	-0.129047	0.0703349	0.562934	-0.0289679	-0.135317	0.0773809	0.592565	-0.0350349	-0.133753	0.0636832	0.48572	-0.00964621	-0.096458	0.0771656	0.827151	-0.000551817	-0.0902932	0.0891895	0.99036	-0.00919263	-0.104191	0.0858057	0.849199	-0.0158441	-0.111721	0.0800327	0.745403	-0.00825376	-0.106355	0.0898474	0.86869	-0.0220167	-0.12045	0.0764167	0.660336	-0.0293561	-0.129419	0.070707	0.564381	-0.0291484	-0.128984	0.0706872	0.56626	-0.0260167	-0.125288	0.073255	0.606638	-0.0298001
LDL-C	0.00729969	-0.0893542	0.103954	0.882029	0.0140808	-0.0919672	0.120129	0.794178	-0.0146191	-0.111333	0.0820947	0.766465	0.0083912	-0.0756069	0.0923893	0.844368	0.00636316	-0.0804027	0.093129	0.885418	0.00230588	-0.0896456	0.0942573	0.960699	0.014271	-0.0788577	0.1074	0.763337	0.014778	-0.0797787	0.109335	0.758781	0.00659559	-0.0887567	0.101948	0.891887	0.00701729	-0.0900211	0.104056	0.887006	0.00824756	-0.0888708	0.105366	0.867475	0.0109814	-0.0852763	0.107239	0.822631	0.0111457
HDL-C	0.115406	0.00346462	0.227347	0.0433517	0.127	0.0111264	0.242873	0.0317875	0.0572419	-0.0637488	0.178233	0.352834	0.0627046	-0.0350472	0.160456	0.207958	0.0618548	-0.0397984	0.163508	0.232267	0.0648918	-0.0429716	0.172755	0.237577	0.0779341	-0.0308602	0.186728	0.159792	0.085021	-0.0256237	0.195666	0.131647	0.0975227	-0.0135655	0.208611	0.0851373	0.113943	0.0012415	0.226644	0.0475416	0.12162	0.00734044	0.2359	0.0370554	0.114822	0.00351427	0.22613	0.0432263	0.123253
HDL2-C	0.114086	-0.00340528	0.231578	0.0569842	0.124893	0.00360678	0.246179	0.0435974	0.0528378	-0.0737371	0.179413	0.412279	0.0610589	-0.0414549	0.163573	0.242256	0.0575942	-0.0490926	0.164281	0.289147	0.0602401	-0.0530843	0.173564	0.296587	0.0749466	-0.0391536	0.189047	0.197297	0.0800733	-0.0362422	0.196389	0.176669	0.094615	-0.0220225	0.211252	0.111546	0.112393	-0.00582091	0.230606	0.0623345	0.120147	0.000300846	0.239993	0.0494306	0.112361	-0.0044825	0.229205	0.0594119	0.121989
HDL3-C	0.0645933	-0.0453118	0.174498	0.248576	0.0741887	-0.0405935	0.188971	0.204555	0.00808177	-0.107991	0.124154	0.89118	0.0277058	-0.0675588	0.12297	0.567743	0.0275781	-0.071504	0.12666	0.584504	0.0321285	-0.072742	0.136999	0.547268	0.0434417	-0.062717	0.1496	0.421528	0.0511323	-0.0565147	0.158779	0.350912	0.0559039	-0.0527016	0.164509	0.312128	0.062859	-0.0477839	0.173502	0.264668	0.0679557	-0.0435423	0.179454	0.231513	0.0687706	-0.040587	0.178128	0.21704	0.0694607
EstC	0.0294372	-0.0707637	0.129638	0.563848	0.0419722	-0.0690679	0.153012	0.457807	-0.00387128	-0.105537	0.0977942	0.940356	0.0223535	-0.064753	0.10946	0.614108	0.0266421	-0.0633072	0.116591	0.560648	0.0172936	-0.0780862	0.112673	0.721654	0.0287548	-0.0677853	0.125295	0.558443	0.030734	-0.0672341	0.128702	0.537705	0.0271807	-0.0717099	0.126071	0.589211	0.0286395	-0.0722058	0.129485	0.576895	0.031279	-0.0699051	0.132463	0.543665	0.0328287	-0.0669308	0.132588	0.517989	0.0343728
FreeC	0.0353431	-0.0648856	0.135572	0.48852	0.0510915	-0.0616074	0.16379	0.373287	0.00225243	-0.0994716	0.103977	0.965296	0.0227626	-0.0642587	0.109784	0.607294	0.0302768	-0.0597012	0.120255	0.508608	0.0295754	-0.0656127	0.124764	0.541608	0.0273324	-0.0695567	0.124221	0.579426	0.0467649	-0.0513334	0.144863	0.349176	0.031862	-0.0670481	0.130772	0.526859	0.0353824	-0.0654082	0.136173	0.490457	0.0367909	-0.064084	0.137666	0.473737	0.0417291	-0.0581663	0.141624	0.411957	0.0402853
Serum-TG	-0.0924442	-0.190786	0.00589748	0.0653338	-0.0930184	-0.191546	0.00550895	0.064186	-0.0578758	-0.158859	0.0431078	0.2605	-0.0465326	-0.132601	0.0395357	0.288401	-0.0250704	-0.114881	0.0647407	0.583411	-0.0480379	-0.142781	0.0467057	0.319418	-0.0659123	-0.160755	0.0289302	0.172592	-0.0415438	-0.141264	0.0581763	0.413205	-0.0642557	-0.16299	0.0344787	0.201459	-0.0941118	-0.192826	0.00460269	0.0616214	-0.0923608	-0.190844	0.00612206	0.0659615	-0.079966	-0.178612	0.0186803	0.11179	-0.0914711
VLDL-TG	-0.110592	-0.207987	-0.0131978	0.0261529	-0.112796	-0.210764	-0.0148288	0.0241473	-0.072364	-0.173882	0.0291544	0.161862	-0.0525634	-0.138245	0.033118	0.228442	-0.0386209	-0.127926	0.0506844	0.395673	-0.0656148	-0.159588	0.0283588	0.170595	-0.0751581	-0.169448	0.0191323	0.117879	-0.0626492	-0.161301	0.036003	0.212549	-0.085205	-0.182834	0.0124239	0.0869735	-0.112119	-0.20985	-0.0143875	0.0246592	-0.110662	-0.208179	-0.0131457	0.0262455	-0.0988178	-0.196482	-0.00115401	0.047367	-0.109749
LDL-TG	-0.0212948	-0.121488	0.0788985	0.676259	-0.0198454	-0.122051	0.0823597	0.702831	-0.0203634	-0.119527	0.0788004	0.686609	-0.0183615	-0.105058	0.0683352	0.677308	0.000733216	-0.0895813	0.0910478	0.987272	0.0029406	-0.0928207	0.0987019	0.951885	-0.0252953	-0.121962	0.0713719	0.607177	0.0145136	-0.0848112	0.113838	0.774025	0.00125388	-0.098419	0.100927	0.980279	-0.0235815	-0.124419	0.077256	0.645906	-0.0204874	-0.12118	0.0802055	0.689337	-0.013939	-0.113842	0.0859642	0.783971	-0.0209229
HDL-TG	-0.0158701	-0.115676	0.0839358	0.754719	-0.0145364	-0.115604	0.0865314	0.777483	-0.0131904	-0.11198	0.085599	0.793053	-0.0209001	-0.107328	0.0655276	0.634691	0.018148	-0.071634	0.10793	0.691259	0.00932935	-0.0856745	0.104333	0.846992	-0.0263028	-0.122158	0.0695519	0.589814	0.0137721	-0.0848769	0.112421	0.783843	0.00753954	-0.0918192	0.106898	0.881472	-0.0155117	-0.115673	0.0846498	0.760907	-0.0159857	-0.115935	0.0839639	0.753332	-0.00350274	-0.103395	0.0963899	0.945068	-0.0159647
DAG	-0.0353347	-0.134307	0.0636371	0.483123	-0.0349038	-0.134108	0.0643004	0.489488	-0.0134702	-0.112561	0.0856204	0.789393	-0.0132249	-0.0988189	0.0723691	0.761433	-0.0027078	-0.0918152	0.0863996	0.952385	-0.0122991	-0.107015	0.0824167	0.798608	-0.00856768	-0.103823	0.0866876	0.859713	0.00397476	-0.0947334	0.102683	0.936932	-0.011226	-0.109863	0.0874106	0.823046	-0.0379972	-0.137596	0.0616019	0.453641	-0.0347327	-0.134252	0.064787	0.492989	-0.0218585	-0.12112	0.077403	0.665266	-0.0317137
DAG-TG	0.0111186	-0.0890318	0.111269	0.827322	0.0123471	-0.0884257	0.11312	0.809753	0.0266867	-0.0729056	0.126279	0.59859	0.0122552	-0.0744039	0.0989144	0.781098	0.0144515	-0.0754677	0.104371	0.752166	0.0152865	-0.0806569	0.11123	0.754235	0.0340845	-0.0622987	0.130468	0.487259	0.0292742	-0.0689972	0.127546	0.558401	0.0279552	-0.0712386	0.127149	0.579811	0.00877496	-0.0918818	0.109432	0.86399	0.0122189	-0.0885916	0.113029	0.811759	0.0179526	-0.0818232	0.117728	0.723695	0.0141944
TotPG	0.0239498	-0.0778095	0.125709	0.643797	0.0307185	-0.0767831	0.13822	0.574549	-0.0103704	-0.11362	0.0928791	0.84355	0.0153222	-0.0728519	0.103496	0.73276	0.0410774	-0.0502027	0.132358	0.376798	0.0141013	-0.0826168	0.110819	0.774512	0.0222972	-0.0758786	0.120473	0.655431	0.0453621	-0.0546822	0.145406	0.373198	0.034068	-0.0665057	0.134642	0.505787	0.0210503	-0.0826488	0.124749	0.690012	0.0267576	-0.0770085	0.130524	0.612427	0.0323619	-0.0691233	0.133847	0.531033	0.0295201
TG-PG	-0.0782881	-0.181372	0.0247953	0.136194	-0.0879181	-0.195084	0.0192482	0.107558	-0.026798	-0.135986	0.0823898	0.629675	-0.0285064	-0.118861	0.0618481	0.53536	-0.0156115	-0.109554	0.0783307	0.744026	-0.0382704	-0.137372	0.0608313	0.448129	-0.050952	-0.150314	0.0484104	0.313953	-0.0327581	-0.136073	0.0705572	0.533364	-0.0549111	-0.157907	0.0480843	0.295171	-0.0786092	-0.181918	0.0246994	0.135447	-0.0794274	-0.182892	0.0240373	0.13202	-0.0691351	-0.172027	0.0337568	0.187245	-0.0803051
PC	0.0305971	-0.0722251	0.133419	0.558831	0.0385936	-0.0704416	0.147629	0.486879	-0.00686981	-0.111688	0.0979479	0.89753	0.0208121	-0.0683215	0.109946	0.646394	0.046547	-0.0456754	0.138769	0.321623	0.017457	-0.0803008	0.115215	0.725686	0.026605	-0.0725529	0.125763	0.598095	0.049405	-0.0515652	0.150375	0.336609	0.0398138	-0.0617816	0.141409	0.441453	0.0282093	-0.076519	0.132938	0.596678	0.033541	-0.07122	0.138302	0.529378	0.0386335	-0.0638764	0.141143	0.459131	0.0362005
SM	0.0314793	-0.0741722	0.137131	0.558328	0.0405471	-0.0723017	0.153396	0.480324	0.000650653	-0.105964	0.107266	0.990432	0.0093507	-0.0825686	0.10127	0.841555	0.0125129	-0.0824165	0.107442	0.795636	0.00966348	-0.0909513	0.110278	0.85031	0.0158286	-0.0861693	0.117826	0.760423	0.0394909	-0.0638347	0.142817	0.452815	0.0280006	-0.0763826	0.132384	0.598192	0.0314302	-0.0747035	0.137564	0.560722	0.0341682	-0.0731185	0.141455	0.531556	0.0481171	-0.0579318	0.154166	0.37288	0.0419311
TotCho	0.0466277	-0.0573409	0.150596	0.378437	0.0584256	-0.0531405	0.169992	0.30381	0.00642525	-0.10018	0.113031	0.905728	0.0282537	-0.0620607	0.118568	0.538812	0.051051	-0.0422001	0.144302	0.282412	0.0297546	-0.0691351	0.128644	0.55445	0.0373482	-0.0630248	0.137721	0.464829	0.0601962	-0.0416701	0.162062	0.245993	0.0509126	-0.0517245	0.15355	0.330007	0.0448897	-0.0606398	0.150419	0.403455	0.0499696	-0.0558736	0.155813	0.353846	0.0548475	-0.0488014	0.158496	0.298782	0.052903
ApoA1	0.114161	0.00433248	0.223989	0.0416634	0.131269	0.0154437	0.247095	0.026439	0.061841	-0.0551683	0.17885	0.299381	0.0666381	-0.0291947	0.162471	0.172339	0.079057	-0.0202482	0.178362	0.118337	0.0728463	-0.0326036	0.178296	0.175168	0.0834538	-0.0234327	0.19034	0.125566	0.0989418	-0.00877648	0.20666	0.0717045	0.102979	-0.00570899	0.211666	0.0632406	0.113089	0.00208948	0.224089	0.0458615	0.121901	0.00905709	0.234745	0.0343131	0.119177	0.00992705	0.228427	0.0325957	0.124968
ApoB	-0.027413	-0.125168	0.0703423	0.581699	-0.0267453	-0.130518	0.077027	0.612618	-0.032271	-0.129059	0.0645168	0.512489	-0.00763816	-0.0927329	0.0774565	0.859986	0.0019534	-0.0860264	0.0899332	0.965201	-0.0083232	-0.101496	0.0848499	0.860662	-0.0130185	-0.107153	0.0811156	0.785819	-0.000637583	-0.0971268	0.0958516	0.98964	-0.0177857	-0.114375	0.0788037	0.717508	-0.0278178	-0.125932	0.0702962	0.577525	-0.0270078	-0.124972	0.0709561	0.588084	-0.0210629	-0.118551	0.0764255	0.671208	-0.0257603
ApoB-ApoA1	-0.0792157	-0.174658	0.0162267	0.103521	-0.0793524	-0.175954	0.0172493	0.107111	-0.0569655	-0.152878	0.0389467	0.243614	-0.0384935	-0.121977	0.0449899	0.36514	-0.0354551	-0.121907	0.0509964	0.420519	-0.0422206	-0.133978	0.0495372	0.366173	-0.0509997	-0.143282	0.0412829	0.277874	-0.0478793	-0.1426	0.0468418	0.320902	-0.0651742	-0.159734	0.0293859	0.176157	-0.0783414	-0.174047	0.0173636	0.108336	-0.0804642	-0.176341	0.0154123	0.0997372	-0.0755782	-0.170612	0.0194558	0.118721	-0.0821267
TotFA	-0.0243739	-0.124244	0.0754965	0.631597	-0.0230341	-0.126389	0.080321	0.661488	-0.0305642	-0.129471	0.0683422	0.543809	-0.00670011	-0.0933599	0.0799597	0.879241	0.0165357	-0.0734509	0.106522	0.718064	-0.0116987	-0.106831	0.0834335	0.809064	-0.0118009	-0.107939	0.0843376	0.809404	0.0103302	-0.0888231	0.109484	0.837793	-0.00716772	-0.106228	0.0918926	0.88694	-0.0271006	-0.128071	0.0738695	0.59798	-0.0233322	-0.124251	0.077587	0.649662	-0.0125186	-0.112521	0.0874839	0.805705	-0.0191696
FALen	0.0314085	-0.0758374	0.138654	0.565066	0.0311432	-0.0839418	0.146228	0.594979	0.0619173	-0.0457501	0.169585	0.258877	0.020768	-0.0719688	0.113505	0.659925	0.0466643	-0.0496079	0.142936	0.341158	0.034487	-0.0676605	0.136634	0.507185	0.0274914	-0.0752622	0.130245	0.599142	0.0641497	-0.0416438	0.169943	0.233896	0.0437127	-0.0623345	0.14976	0.418165	0.0292324	-0.078656	0.137121	0.594512	0.0315947	-0.0758111	0.139	0.563342	0.0369253	-0.0698473	0.143698	0.496925	0.0283418
UnsatDeg	0.161344	0.0610228	0.261665	0.00169146	0.1613	0.0606206	0.26198	0.0017615	0.131393	0.0284629	0.234324	0.0124905	0.110681	0.0232618	0.198099	0.0132254	0.0988136	0.00699075	0.190636	0.0350024	0.115793	0.0184175	0.213168	0.0199008	0.123688	0.0259735	0.221402	0.013245	0.109579	0.00705833	0.2121	0.0362476	0.124412	0.021105	0.227719	0.0183897	0.162369	0.0614978	0.263241	0.00167659	0.161122	0.0606275	0.261617	0.00174795	0.138862	0.0347236	0.243	0.00909948	0.155346
DHA	0.235841	0.130529	0.341152	1.38792e-05	0.238971	0.133122	0.344821	1.18634e-05	0.209316	0.101592	0.31704	0.000155556	0.151109	0.0583345	0.243883	0.00147824	0.160748	0.063933	0.257562	0.00119593	0.182912	0.0800124	0.285811	0.000530253	0.196148	0.0933161	0.29898	0.00020432	0.201872	0.0968175	0.306926	0.000183437	0.206232	0.0995618	0.312902	0.000167658	0.235566	0.130004	0.341129	1.48762e-05	0.237293	0.131663	0.342923	1.30732e-05	0.220895	0.114344	0.327445	5.58289e-05	0.231166
LA	0.0481969	-0.0566155	0.153009	0.366489	0.0680588	-0.0501111	0.186229	0.258166	0.0139568	-0.0925003	0.120414	0.796717	0.0354843	-0.0554193	0.126388	0.443211	0.0464352	-0.0476705	0.140541	0.33255	0.046548	-0.0532925	0.146389	0.359867	0.039682	-0.0609812	0.140345	0.438748	0.042828	-0.059751	0.145407	0.412195	0.0454518	-0.0580159	0.14892	0.388273	0.0483706	-0.0568364	0.153578	0.36656	0.0492931	-0.0559421	0.154528	0.357632	0.0504359	-0.0539224	0.154794	0.342574	0.0567055
CLA	-0.0231939	-0.12428	0.0778923	0.652143	-0.0221722	-0.12402	0.0796755	0.668858	-0.0241227	-0.12416	0.0759147	0.635678	-0.0320846	-0.119612	0.0554427	0.471468	0.0195747	-0.0716264	0.110776	0.673246	-0.0359648	-0.131985	0.0600559	0.461896	-0.0119504	-0.109685	0.0857844	0.810127	0.0250056	-0.0761584	0.12617	0.62723	-0.0126431	-0.11265	0.0873638	0.803821	-0.026087	-0.127818	0.075644	0.614406	-0.0220199	-0.124518	0.0804783	0.67296	0.0156331	-0.0909091	0.122175	0.773102	-0.0112953
FAw3	0.180014	0.0736016	0.286427	0.000966197	0.186691	0.0788301	0.294552	0.000736903	0.152657	0.0445449	0.260769	0.00576951	0.104681	0.0113265	0.198035	0.0280702	0.121993	0.0251103	0.218876	0.0137287	0.13776	0.0350438	0.240477	0.00870818	0.139631	0.0356685	0.243593	0.00861414	0.155415	0.0503357	0.260494	0.00385087	0.147863	0.0401086	0.255618	0.00728565	0.17858	0.0717254	0.285434	0.00111088	0.181808	0.0749493	0.288666	0.00090394	0.165867	0.058741	0.272993	0.0024947	0.176458
FAw6	0.0263734	-0.0746255	0.127372	0.607947	0.0357107	-0.0734553	0.144877	0.520481	-0.00242991	-0.104235	0.099375	0.962593	0.0253458	-0.0621463	0.112838	0.569251	0.0392239	-0.0513592	0.129807	0.395071	0.0250361	-0.0711227	0.121195	0.608986	0.0282149	-0.0687476	0.125177	0.567544	0.0296233	-0.0691678	0.128414	0.555808	0.0278613	-0.0717948	0.127517	0.582837	0.0257723	-0.0757913	0.127336	0.618104	0.0278501	-0.0738859	0.129586	0.590714	0.0295293	-0.07105	0.130109	0.564094	0.0339527
PUFA	0.0556739	-0.04515	0.156498	0.278287	0.0689714	-0.0394005	0.177343	0.211567	0.0253543	-0.076727	0.127436	0.625575	0.0417346	-0.0456996	0.129169	0.348532	0.0566904	-0.0337095	0.14709	0.218319	0.0467725	-0.0493427	0.142888	0.339252	0.0500841	-0.0468042	0.146972	0.310073	0.0534708	-0.0451505	0.152092	0.287068	0.0505146	-0.0490553	0.150085	0.319139	0.0550825	-0.0463107	0.156476	0.286118	0.0574356	-0.0441239	0.158995	0.266849	0.0551629	-0.0451908	0.155517	0.280464	0.0616623
MUFA	-0.0875549	-0.188488	0.0133783	0.0888977	-0.0872346	-0.188675	0.0142062	0.0916815	-0.0692747	-0.170113	0.0315637	0.177571	-0.041109	-0.129243	0.0470249	0.359621	-0.0197172	-0.111722	0.0722876	0.673711	-0.0545706	-0.151297	0.042156	0.267994	-0.0594127	-0.156955	0.0381297	0.231797	-0.0250903	-0.128833	0.0786525	0.634662	-0.0564175	-0.15811	0.045275	0.276031	-0.0930089	-0.195339	0.00932108	0.0747128	-0.0873887	-0.189204	0.0144265	0.0923026	-0.0739952	-0.175363	0.0273725	0.152025	-0.0859909
SFA	-0.0162656	-0.122314	0.0897829	0.763139	-0.0142209	-0.123841	0.0953993	0.7988	-0.0231791	-0.12822	0.0818616	0.664618	-0.0015447	-0.0936589	0.0905695	0.973711	0.0270919	-0.0684478	0.122632	0.577467	-0.00866314	-0.109642	0.0923154	0.866129	-0.00483842	-0.106996	0.0973187	0.925849	0.0119667	-0.0927018	0.116635	0.822252	0.00239239	-0.102821	0.107606	0.964362	-0.0187076	-0.125751	0.0883361	0.731309	-0.0150234	-0.122129	0.0920822	0.782851	0.000148699	-0.10646	0.106757	0.997813	-0.00977884
DHA-FA	0.258207	0.15899	0.357424	4.93761e-07	0.258396	0.158878	0.357914	5.23916e-07	0.235192	0.133772	0.336612	6.92437e-06	0.160035	0.0717503	0.248319	0.000411855	0.157896	0.0645206	0.251271	0.000971184	0.197178	0.0991799	0.295177	9.10243e-05	0.211207	0.113534	0.308881	2.68106e-05	0.21093	0.108772	0.313089	5.9787e-05	0.225322	0.122449	0.328196	2.11617e-05	0.261152	0.161347	0.360956	4.31115e-07	0.258043	0.158696	0.357389	5.19169e-07	0.242253	0.140073	0.344433	4.3643e-06	0.25264
LA-FA	0.099779	-0.00214947	0.201707	0.0550053	0.121724	0.0115467	0.231901	0.0304517	0.0595011	-0.0463386	0.165341	0.269694	0.0540783	-0.0353169	0.143473	0.234968	0.0418396	-0.0508694	0.134549	0.375434	0.0820714	-0.0152111	0.179354	0.0979805	0.0747146	-0.0237584	0.173188	0.136564	0.0510261	-0.0517405	0.153793	0.329535	0.075329	-0.0267602	0.177418	0.147649	0.104439	0.00166741	0.207211	0.0464152	0.0995358	-0.00268504	0.201757	0.0562967	0.0901141	-0.0117377	0.191966	0.0827324	0.107419
CLA-FA	-0.00364946	-0.109963	0.102665	0.946223	-0.00333931	-0.109812	0.103134	0.95086	0.000588432	-0.104659	0.105835	0.991235	-0.0181591	-0.110268	0.0739501	0.698476	0.0300641	-0.0655711	0.125699	0.536867	-0.029944	-0.131082	0.0711945	0.560806	0.00832562	-0.0947799	0.111431	0.873929	0.0369218	-0.0684011	0.142245	0.491061	0.00644404	-0.0988439	0.111732	0.904275	-0.0059034	-0.112723	0.100916	0.913525	-0.00200711	-0.109816	0.105802	0.970818	0.0421564	-0.0704811	0.154794	0.462224	0.010328
FAw3-FA	0.211191	0.111315	0.311066	3.97725e-05	0.211064	0.111055	0.311073	4.11463e-05	0.187325	0.0858128	0.288838	0.000324275	0.116022	0.0273586	0.204685	0.0104651	0.118948	0.0259053	0.211992	0.0123622	0.156821	0.0593535	0.254288	0.00168482	0.159305	0.0607669	0.257844	0.00160163	0.165296	0.0636171	0.266975	0.00150879	0.172313	0.0678016	0.276824	0.00129318	0.211213	0.111016	0.31141	4.20088e-05	0.211046	0.111042	0.311051	4.1173e-05	0.193179	0.0905299	0.295828	0.00024746	0.205412
FAw6-FA	0.094252	-0.00835048	0.196854	0.0716779	0.105009	-0.00159785	0.211615	0.0535161	0.0526058	-0.0540449	0.159257	0.332737	0.0594481	-0.0298806	0.148777	0.191462	0.0406396	-0.0525597	0.133839	0.391765	0.0709094	-0.0272681	0.169087	0.156386	0.0719251	-0.0269104	0.170761	0.15328	0.0389482	-0.06519	0.143086	0.462549	0.0660941	-0.0370768	0.169265	0.208575	0.0984695	-0.00495124	0.20189	0.061961	0.094038	-0.00879788	0.196874	0.0729686	0.0795607	-0.023574	0.182695	0.130147	0.0980251
PUFA-FA	0.154101	0.0537198	0.254482	0.00271191	0.166273	0.0629046	0.269641	0.0016886	0.115401	0.00927912	0.221522	0.0331421	0.0938047	0.00549803	0.182111	0.0374075	0.0765314	-0.0158765	0.168939	0.104263	0.11573	0.0188988	0.212562	0.0192871	0.116632	0.0192196	0.214043	0.0190751	0.0934388	-0.0105925	0.19747	0.0781922	0.117332	0.0141138	0.22055	0.0259932	0.158521	0.0573822	0.259661	0.0022083	0.153969	0.0533303	0.254608	0.00280359	0.135469	0.0331582	0.237781	0.00959173	0.154317
MUFA-FA	-0.148494	-0.247008	-0.0499797	0.00323046	-0.157023	-0.257614	-0.0564316	0.00230008	-0.111724	-0.215155	-0.00829235	0.0343272	-0.0839167	-0.170673	0.00283907	0.0579408	-0.0755374	-0.166119	0.0150442	0.101899	-0.103864	-0.199254	-0.00847337	0.0329204	-0.110697	-0.206337	-0.0150581	0.0234159	-0.080817	-0.184663	0.0230288	0.126792	-0.114166	-0.214862	-0.0134706	0.0263815	-0.154216	-0.253721	-0.0547103	0.0024712	-0.148361	-0.247134	-0.0495882	0.00333917	-0.137024	-0.235832	-0.0382151	0.00669462	-0.152245
SFA-FA	-0.00420209	-0.109077	0.100673	0.937248	-0.0050886	-0.110353	0.100175	0.924325	0.00172323	-0.102136	0.105583	0.973992	-0.0198683	-0.111001	0.0712647	0.668375	-0.00324573	-0.0977585	0.091267	0.946199	-0.0290846	-0.129466	0.0712965	0.569208	-0.00711772	-0.108829	0.0945939	0.890628	-0.0385741	-0.142227	0.0650787	0.464775	0.000753783	-0.102721	0.104229	0.988579	-0.0024673	-0.107737	0.102802	0.963267	-0.00426451	-0.10927	0.100741	0.936396	0.0177362	-0.0882938	0.123766	0.742406	0.00260672
Glc	0.0417192	-0.0608044	0.144243	0.424151	0.0417294	-0.0652416	0.1487	0.44354	0.0876108	-0.017128	0.19235	0.10086	0.0524915	-0.0363824	0.141365	0.246212	0.0452368	-0.0466881	0.137162	0.333857	0.0352014	-0.062831	0.133234	0.480589	0.0522642	-0.0458864	0.150415	0.295752	0.0466524	-0.0537122	0.147017	0.361307	0.0569549	-0.0445279	0.158438	0.270503	0.0385932	-0.0653297	0.142516	0.465718	0.0448819	-0.0596009	0.149365	0.398848	0.0493889	-0.052711	0.151489	0.342142	0.0486755
Lac	0.0146442	-0.0811933	0.110482	0.764003	0.0137935	-0.0825612	0.110148	0.7785	0.0372136	-0.0586522	0.133079	0.445781	-0.00869827	-0.0918037	0.0744072	0.837046	0.0260999	-0.0601896	0.112389	0.552374	0.02739	-0.0636514	0.118431	0.554496	0.0204101	-0.0720231	0.112843	0.664404	0.0269355	-0.0670158	0.120887	0.573273	0.0347292	-0.0606765	0.130135	0.474586	0.0141324	-0.0819312	0.110196	0.772536	0.0147875	-0.0811602	0.110735	0.762027	0.0191769	-0.0761447	0.114498	0.692644	0.0166822
Pyr	0.150383	0.0485667	0.252199	0.00389795	0.151856	0.0488114	0.2549	0.00397826	0.187358	0.0852668	0.28945	0.000349339	0.0689937	-0.0210855	0.159073	0.132887	0.109307	0.0167968	0.201816	0.0206953	0.125139	0.0279084	0.222369	0.0117914	0.134316	0.0363019	0.23233	0.00736548	0.143221	0.0435266	0.242916	0.00498343	0.152653	0.0520204	0.253286	0.00304295	0.148242	0.0453288	0.251155	0.00486898	0.153522	0.0508226	0.256221	0.00349153	0.151846	0.0505723	0.25312	0.00339549	0.154535
Cit	0.0768318	-0.0329502	0.186614	0.169608	0.0769214	-0.0329954	0.186838	0.169632	0.0707865	-0.0379655	0.179539	0.20139	0.0626765	-0.0317555	0.157109	0.192663	0.0446688	-0.0542535	0.143591	0.375168	0.0741084	-0.0307861	0.179003	0.165594	0.0771938	-0.0278369	0.182225	0.149245	0.0337056	-0.0759051	0.143316	0.545778	0.0890262	-0.0194542	0.197507	0.107439	0.0764189	-0.0336514	0.186489	0.173027	0.0764805	-0.0338971	0.186858	0.173878	0.0619179	-0.0483373	0.172173	0.270195	0.0715216
Glol	-0.124008	-0.2202	-0.0278159	0.0116515	-0.128543	-0.225927	-0.0311588	0.00981631	-0.0745192	-0.180647	0.031609	0.168209	-0.0576878	-0.142421	0.0270456	0.181464	-0.0740912	-0.16153	0.0133474	0.0965183	-0.0930593	-0.185691	-0.000427266	0.0489579	-0.102462	-0.195377	-0.00954665	0.0307617	-0.108322	-0.202799	-0.0138458	0.024742	-0.0962469	-0.193035	0.000541512	0.051289	-0.125825	-0.222386	-0.0292637	0.0107896	-0.124382	-0.220715	-0.0280487	0.0115245	-0.124497	-0.220123	-0.0288723	0.0108571	-0.129616
Ala	0.0527368	-0.051657	0.157131	0.321205	0.052141	-0.0533866	0.157669	0.33191	0.0710141	-0.0328293	0.174857	0.179549	0.0423375	-0.048069	0.132744	0.357712	0.0768385	-0.0170917	0.170769	0.108564	0.059607	-0.0398788	0.159093	0.239497	0.0641168	-0.0360588	0.164292	0.208982	0.0575713	-0.0445788	0.159721	0.268487	0.0676878	-0.0358727	0.171248	0.199522	0.0513801	-0.0533727	0.156133	0.335447	0.0535802	-0.0511248	0.158285	0.314972	0.0582694	-0.0456032	0.162142	0.270724	0.0553092
Gln	-0.0983917	-0.208556	0.0117723	0.0798748	-0.0979562	-0.208402	0.0124897	0.0819888	-0.136378	-0.247157	-0.0255979	0.0159649	-0.0619534	-0.158438	0.0345315	0.207495	-0.0759766	-0.175615	0.0236616	0.134622	-0.0933668	-0.197979	0.0112451	0.0800855	-0.099335	-0.205035	0.00636535	0.0654042	-0.0800269	-0.188412	0.0283584	0.147383	-0.0905025	-0.199418	0.0184129	0.103122	-0.0976007	-0.20844	0.0132382	0.0841929	-0.103304	-0.215466	0.0088576	0.0709371	-0.114678	-0.224833	-0.00452318	0.0413493	-0.107141
Gly	-0.0192869	-0.111879	0.0733049	0.682355	-0.0189726	-0.111722	0.0737767	0.687755	-0.0400413	-0.132548	0.0524651	0.395259	-0.032594	-0.112472	0.0472838	0.422846	-0.0234315	-0.106662	0.0597991	0.580209	-0.00839319	-0.0969229	0.0801366	0.852217	-0.0325461	-0.121808	0.056716	0.473854	0.0040521	-0.087214	0.0953182	0.930478	-0.0178923	-0.109352	0.0735678	0.700705	-0.0176138	-0.11059	0.0753628	0.709733	-0.0212824	-0.115185	0.07262	0.65611	-0.0240064	-0.116203	0.0681904	0.608965	-0.0202522
His	-0.0949614	-0.20178	0.0118572	0.081277	-0.0953413	-0.203573	0.0128902	0.0840754	-0.105639	-0.211453	0.000174343	0.0503768	-0.0786221	-0.170562	0.0133181	0.0935016	-0.0699312	-0.166348	0.0264852	0.154652	-0.0986744	-0.200255	0.0029061	0.0568886	-0.0880665	-0.190652	0.0145189	0.0922384	-0.0887367	-0.193364	0.0158907	0.0962168	-0.083266	-0.188928	0.0223955	0.122098	-0.096335	-0.203454	0.0107841	0.0778157	-0.094642	-0.20165	0.0123659	0.0828426	-0.0921347	-0.198401	0.0141314	0.0890566	-0.0911018
Ile	-0.0669225	-0.17515	0.041305	0.224809	-0.0703731	-0.17997	0.039224	0.207531	-0.015377	-0.12879	0.0980365	0.78993	-0.024773	-0.118539	0.0689931	0.603708	0.00717745	-0.0913848	0.10574	0.886218	-0.0416189	-0.145292	0.062054	0.430398	-0.0390322	-0.144061	0.0659967	0.465386	-0.0251175	-0.132939	0.0827038	0.647174	-0.0414083	-0.149402	0.0665852	0.451359	-0.0688612	-0.177755	0.0400327	0.214488	-0.0665536	-0.175	0.0418928	0.228306	-0.0513142	-0.159991	0.0573622	0.353783	-0.0600077
Leu	-0.0797174	-0.197294	0.0378589	0.183294	-0.0829223	-0.201663	0.0358183	0.170526	-0.0298735	-0.151855	0.0921077	0.630412	-0.011647	-0.113937	0.0906425	0.822959	0.0182863	-0.0898799	0.126453	0.739759	-0.0393052	-0.152556	0.0739453	0.495384	-0.0362788	-0.15059	0.0780327	0.532973	-0.0419385	-0.15847	0.0745925	0.479599	-0.052355	-0.169964	0.0652541	0.381963	-0.0835166	-0.201823	0.0347898	0.165938	-0.0791859	-0.197588	0.0392161	0.189303	-0.0605046	-0.178936	0.057927	0.315765	-0.0704004
Val	0.0327579	-0.0742777	0.139793	0.547695	0.0316164	-0.0770117	0.140245	0.567473	0.0812206	-0.0283526	0.190794	0.145815	0.0406262	-0.0513248	0.132577	0.385529	0.0735298	-0.0226714	0.169731	0.133704	0.0491132	-0.053662	0.151888	0.348007	0.0497066	-0.0533598	0.152773	0.343581	0.0344787	-0.0702795	0.139237	0.517924	0.0416255	-0.0641944	0.147445	0.439736	0.0333456	-0.0747288	0.14142	0.544428	0.0335345	-0.0738248	0.140894	0.53947	0.0479184	-0.059283	0.15512	0.380009	0.044479
Phe	-0.0833391	-0.201836	0.0351582	0.167524	-0.0849169	-0.20393	0.034096	0.161455	-0.0260187	-0.150756	0.098719	0.68194	-0.0359954	-0.13912	0.0671291	0.492902	-0.017131	-0.12486	0.0905984	0.7547	-0.0412967	-0.155227	0.0726331	0.476451	-0.020616	-0.136959	0.0957272	0.72771	-0.0465144	-0.163949	0.0709204	0.436572	-0.0532502	-0.17182	0.0653193	0.377764	-0.08321	-0.202332	0.0359125	0.170416	-0.0836444	-0.202307	0.0350182	0.166565	-0.0724413	-0.190775	0.045892	0.229457	-0.0773771
Tyr	0.0580813	-0.0452683	0.161431	0.26986	0.0577009	-0.0458994	0.161301	0.274163	0.0909398	-0.0129879	0.194867	0.0861541	0.0418604	-0.047373	0.131094	0.356892	0.0604724	-0.032115	0.15306	0.199843	0.0365461	-0.0629254	0.136018	0.470482	0.0614805	-0.0373677	0.160329	0.222103	0.0664467	-0.0346208	0.167514	0.196897	0.067784	-0.0343099	0.169878	0.192524	0.0568904	-0.0474763	0.161257	0.284486	0.0581423	-0.0453328	0.161617	0.269936	0.0540444	-0.0487881	0.156877	0.302087	0.0543656
Ace	0.00200002	-0.105106	0.109106	0.970731	0.00383037	-0.104532	0.112193	0.944627	-0.0132524	-0.119713	0.0932077	0.806772	-0.0146447	-0.106909	0.0776199	0.755131	-0.0238719	-0.120148	0.0724046	0.626156	-0.029175	-0.131662	0.073312	0.575984	-0.0104728	-0.113736	0.0927905	0.842041	-0.0271433	-0.132913	0.0786266	0.61413	-0.0191998	-0.125836	0.0874365	0.723518	0.00392884	-0.103661	0.111519	0.942798	0.00149455	-0.105888	0.108877	0.978182	-0.014807	-0.122296	0.0926817	0.786646	-0.00153397
AcAce	-0.076162	-0.18111	0.0287859	0.154426	-0.0761052	-0.181184	0.0289734	0.155243	-0.0703754	-0.174339	0.0335883	0.183991	-0.0507214	-0.141175	0.0397326	0.270907	-0.0622326	-0.15645	0.0319844	0.194816	-0.0552895	-0.155717	0.045138	0.27971	-0.072896	-0.174038	0.0282465	0.157262	-0.0873368	-0.189958	0.015284	0.0950727	-0.0665209	-0.170675	0.0376335	0.209962	-0.0818005	-0.187926	0.0243249	0.130461	-0.0758533	-0.1817	0.0299934	0.159632	-0.0878874	-0.192626	0.0168515	0.0997926	-0.0766012
bOHBut	-0.0644727	-0.165406	0.03646	0.2099	-0.0645676	-0.165629	0.0364939	0.209809	-0.0602927	-0.160237	0.0396521	0.236304	-0.0215438	-0.108901	0.0658135	0.628006	-0.0671839	-0.157722	0.0233542	0.145376	-0.044828	-0.141145	0.0514896	0.360697	-0.052316	-0.14958	0.044948	0.290903	-0.0773391	-0.176067	0.0213887	0.124327	-0.0548758	-0.154863	0.045111	0.28121	-0.0660548	-0.167408	0.0352981	0.200813	-0.0639898	-0.165504	0.0375246	0.215954	-0.0702048	-0.170633	0.0302232	0.170094	-0.0650418
Crea	-0.104802	-0.222172	0.0125675	0.0799469	-0.10552	-0.223136	0.0120949	0.0785299	-0.094948	-0.211367	0.0214706	0.109632	-0.0351766	-0.138056	0.0677033	0.501767	-0.0281024	-0.135202	0.0789977	0.606199	-0.0529527	-0.166154	0.0602481	0.358272	-0.110961	-0.223783	0.0018612	0.0538809	-0.0753479	-0.191138	0.0404425	0.201504	-0.0816686	-0.198597	0.03526	0.170462	-0.102699	-0.220657	0.0152583	0.0877322	-0.106359	-0.224261	0.0115435	0.0769099	-0.10044	-0.217252	0.0163733	0.0917271	-0.103824
Alb	0.0028919	-0.112725	0.118509	0.960801	0.00278425	-0.112978	0.118547	0.962306	-0.0199995	-0.135351	0.0953518	0.733363	-0.0108371	-0.110608	0.0889336	0.830984	0.0139605	-0.0901819	0.118103	0.79224	-0.0161338	-0.126242	0.0939748	0.773417	0.0129001	-0.0980126	0.123813	0.819225	-0.0139404	-0.127475	0.0995943	0.809351	0.020687	-0.0942374	0.135611	0.723582	0.00136077	-0.114676	0.117398	0.981616	0.0032845	-0.112583	0.119152	0.955581	-0.000537269	-0.115559	0.114485	0.992677	0.00455395
Gp	-0.1702	-0.278039	-0.0623608	0.00205734	-0.172657	-0.28102	-0.0642951	0.00186561	-0.126596	-0.242099	-0.0110927	0.0317851	-0.0741905	-0.169882	0.021501	0.128218	-0.0690617	-0.169222	0.0310988	0.175982	-0.1092	-0.214421	-0.00397902	0.0419837	-0.11385	-0.219873	-0.00782669	0.0353939	-0.11832	-0.227991	-0.00864925	0.0345453	-0.140699	-0.249943	-0.0314554	0.0117321	-0.170335	-0.278426	-0.0622439	0.0020904	-0.170142	-0.278146	-0.062138	0.00209717	-0.158785	-0.266796	-0.050773	0.00406784	-0.166302
[truncated: 15 more columns]

## Sheet: Delayed verbal mem. (60-64 y)
	Model 1				BMI (64 y)				Lipid Medication (64 y)				Childhood cognition (15 y)				Education (26 y)				SEP (53 y)				SEP (childhood)				Smoking (20-64 y)				Exercise (60-64 y)				Alcohol consumption (36 -64 y)				Diet (60-64 y): Carbohydrates				Diet (60-64 y): Total saturated total fatty acids nutrient density				Diet (60-64 y): Total Fat nutrient density
Metabolite	beta	L95	U95	Pvalue	beta	L95	U95	Pvalue	beta	L95	U95	Pvalue	beta	L95	U95	Pvalue	beta	L95	U95	Pvalue	beta	L95	U95	Pvalue	beta	L95	U95	Pvalue	beta	L95	U95	Pvalue	beta	L95	U95	Pvalue	beta	L95	U95	Pvalue	beta	L95	U95	Pvalue	beta	L95	U95	Pvalue	beta
XXL-VLDL-P	-0.0822153	-0.179864	0.0154336	0.0986567	-0.077158	-0.178654	0.0243378	0.13581	-0.0812755	-0.179847	0.0172963	0.1058	-0.0334248	-0.122074	0.0552241	0.458908	-0.0276536	-0.120252	0.0649448	0.557415	-0.0437104	-0.138919	0.0514979	0.367244	-0.0561664	-0.151314	0.0389808	0.246487	-0.0502054	-0.14931	0.0488993	0.319836	-0.0682302	-0.167341	0.0308807	0.176667	-0.0836574	-0.181768	0.0144529	0.0944463	-0.0826095	-0.180481	0.0152622	0.0978171	-0.0728752	-0.171262	0.0255118	0.14611	-0.0800769
XXL-VLDL-L	-0.0806805	-0.178404	0.0170433	0.105352	-0.075494	-0.176968	0.0259798	0.144341	-0.0797206	-0.178408	0.0189664	0.11304	-0.0326883	-0.121387	0.0560108	0.469109	-0.02644	-0.119085	0.0662053	0.575026	-0.0423838	-0.137645	0.0528778	0.382215	-0.0550625	-0.150265	0.0401395	0.256152	-0.0488217	-0.147962	0.0503182	0.333509	-0.0667768	-0.165926	0.0323719	0.18621	-0.0820847	-0.18027	0.016101	0.101044	-0.0810654	-0.17901	0.0168797	0.104487	-0.0714104	-0.16985	0.0270291	0.154586	-0.0786141
XXL-VLDL-PL	-0.0685165	-0.168233	0.0312001	0.177493	-0.0623219	-0.165401	0.040757	0.235264	-0.0674162	-0.167704	0.0328712	0.187043	-0.0198923	-0.110333	0.0705486	0.665626	-0.0104532	-0.105005	0.0840982	0.828027	-0.034074	-0.130945	0.0627965	0.489587	-0.042113	-0.139307	0.0550809	0.394767	-0.0354532	-0.136604	0.0656973	0.491127	-0.0539104	-0.155071	0.0472496	0.29537	-0.0709428	-0.171402	0.0295168	0.16579	-0.0692836	-0.169405	0.0308376	0.174437	-0.0589877	-0.159392	0.0414168	0.248746	-0.0655749
XXL-VLDL-C	-0.0572124	-0.155927	0.0415017	0.255179	-0.0513554	-0.152133	0.0494223	0.316993	-0.0558797	-0.156985	0.0452252	0.277849	-0.0251021	-0.11463	0.0644259	0.581722	-0.0151386	-0.108121	0.0778435	0.749044	-0.0246115	-0.120434	0.0712108	0.613829	-0.042526	-0.138365	0.0533125	0.383491	-0.0312797	-0.130404	0.0678443	0.535312	-0.0464979	-0.145848	0.0528524	0.358029	-0.0572946	-0.156371	0.0417819	0.256232	-0.0573033	-0.156168	0.0415613	0.255147	-0.0500301	-0.149033	0.0489733	0.321042	-0.057192
XXL-VLDL-CE	-0.0604882	-0.16072	0.0397435	0.236132	-0.0562735	-0.157412	0.0448653	0.274643	-0.059925	-0.164225	0.0443752	0.25932	-0.0342	-0.124961	0.0565605	0.459172	-0.0295369	-0.12352	0.0644461	0.536976	-0.0283501	-0.125559	0.0688583	0.566677	-0.0490225	-0.146194	0.0481494	0.321841	-0.0418518	-0.141753	0.0580492	0.410608	-0.0541169	-0.154451	0.0462174	0.289579	-0.0591572	-0.159778	0.0414635	0.248406	-0.0603106	-0.160711	0.0400902	0.238296	-0.0563909	-0.156592	0.04381	0.269185	-0.062351
XXL-VLDL-FC	-0.057668	-0.157151	0.0418148	0.255097	-0.050519	-0.153836	0.0527979	0.336945	-0.0564933	-0.156518	0.0435316	0.26748	-0.0176265	-0.108036	0.0727828	0.701653	-0.0029258	-0.0971565	0.0913049	0.951351	-0.0233754	-0.120031	0.0732805	0.634682	-0.0339063	-0.130849	0.0630365	0.492047	-0.0245013	-0.125326	0.0763235	0.633048	-0.0426388	-0.143578	0.0583003	0.406729	-0.0594595	-0.159597	0.0406783	0.243735	-0.0582651	-0.158092	0.0415621	0.25185	-0.047802	-0.147996	0.0523915	0.348793	-0.0558964
XXL-VLDL-TG	-0.0859551	-0.183499	0.0115888	0.0839733	-0.0812692	-0.183062	0.0205231	0.117293	-0.0850473	-0.183343	0.0132483	0.0897195	-0.0352291	-0.123831	0.0533729	0.434798	-0.0305425	-0.12311	0.0620251	0.516882	-0.0469229	-0.142082	0.0482362	0.332877	-0.0585686	-0.15367	0.0365328	0.226672	-0.0533132	-0.152449	0.045823	0.290991	-0.0716209	-0.170762	0.0275207	0.156301	-0.087539	-0.18555	0.0104724	0.0798693	-0.0863906	-0.184167	0.0113855	0.0831494	-0.0763103	-0.174677	0.0220569	0.128004	-0.0836164
XL-VLDL-P	-0.0704019	-0.167701	0.0268975	0.155649	-0.0643583	-0.166617	0.0379	0.21667	-0.0705017	-0.167918	0.0269144	0.155558	-0.0184728	-0.107301	0.0703557	0.682816	-0.00544865	-0.0981081	0.0872108	0.908013	-0.0326785	-0.127475	0.0621177	0.498295	-0.0360078	-0.131326	0.0593104	0.458064	-0.0345648	-0.133873	0.0647436	0.494151	-0.0545368	-0.153712	0.0446381	0.280271	-0.072277	-0.170191	0.0256367	0.147488	-0.0705754	-0.168033	0.0268817	0.155301	-0.0607546	-0.158817	0.0373078	0.223908	-0.0694388
XL-VLDL-L	-0.0704787	-0.167776	0.0268188	0.155191	-0.0644477	-0.166516	0.0376204	0.215181	-0.0703488	-0.167769	0.0270716	0.156472	-0.019314	-0.108132	0.0695043	0.669178	-0.00620103	-0.0988275	0.0864255	0.895342	-0.0329378	-0.127734	0.061858	0.494892	-0.0370045	-0.132274	0.0582654	0.445494	-0.0351487	-0.134368	0.0640705	0.486499	-0.0548397	-0.15395	0.0442702	0.277298	-0.0722631	-0.17016	0.0256336	0.147495	-0.0706514	-0.168107	0.0268043	0.154851	-0.0609657	-0.158998	0.0370665	0.222164	-0.0695736
XL-VLDL-PL	-0.0692298	-0.16897	0.0305103	0.173135	-0.0628848	-0.166538	0.0407683	0.233659	-0.0681699	-0.168393	0.0320532	0.181894	-0.0246358	-0.115385	0.0661131	0.593776	-0.00851785	-0.103264	0.0862286	0.859783	-0.0330331	-0.130112	0.0640459	0.503858	-0.0403252	-0.137833	0.0571823	0.416624	-0.0359562	-0.137166	0.0652537	0.485258	-0.0541942	-0.155519	0.0471304	0.293622	-0.0709837	-0.171385	0.0294177	0.165302	-0.0697334	-0.169778	0.030311	0.171336	-0.0589739	-0.159569	0.0416216	0.249754	-0.0667268
XL-VLDL-C	-0.0656859	-0.161519	0.0301477	0.178563	-0.0598929	-0.158596	0.0388106	0.233573	-0.0645282	-0.161267	0.0322105	0.190464	-0.0269127	-0.114117	0.0602911	0.544299	-0.0163867	-0.106963	0.0741897	0.722242	-0.0312602	-0.124508	0.0619876	0.510183	-0.0431444	-0.136426	0.0501373	0.363694	-0.0367752	-0.133539	0.0599882	0.45535	-0.0537567	-0.150518	0.0430044	0.275362	-0.0661613	-0.162362	0.0300391	0.177092	-0.0657446	-0.161709	0.0302199	0.178766	-0.0582277	-0.154423	0.0379682	0.234721	-0.0662498
XL-VLDL-CE	-0.0716094	-0.165667	0.022448	0.135234	-0.0664213	-0.163174	0.0303312	0.177873	-0.0708072	-0.16524	0.0236258	0.141226	-0.0321762	-0.117464	0.0531116	0.458643	-0.0268916	-0.115607	0.0618236	0.551518	-0.0359555	-0.127589	0.0556775	0.440865	-0.046981	-0.138429	0.0444666	0.313056	-0.0447601	-0.1396	0.0500793	0.353997	-0.061413	-0.156131	0.0333045	0.203132	-0.0708961	-0.165214	0.0234215	0.140244	-0.0715111	-0.165769	0.022747	0.1366	-0.0664454	-0.160581	0.0276902	0.165991	-0.0743494
XL-VLDL-FC	-0.0637733	-0.163527	0.0359801	0.209516	-0.0574603	-0.160155	0.0452343	0.271959	-0.0624242	-0.163383	0.0385351	0.224837	-0.0248969	-0.11578	0.0659864	0.590414	-0.0124792	-0.106844	0.0818858	0.794983	-0.0316681	-0.128544	0.0652074	0.520762	-0.0410681	-0.138365	0.056229	0.407089	-0.0344906	-0.135075	0.0660935	0.500566	-0.0503941	-0.15131	0.0505223	0.326786	-0.0649712	-0.165286	0.0353436	0.203624	-0.0642416	-0.164287	0.0358039	0.207519	-0.0550791	-0.155358	0.0451996	0.280836	-0.0626325
XL-VLDL-TG	-0.0703549	-0.167755	0.0270447	0.156349	-0.0642985	-0.167179	0.0385821	0.219885	-0.071235	-0.168823	0.0263532	0.152035	-0.0163783	-0.105337	0.0725805	0.717524	-0.00377671	-0.096614	0.0890606	0.936287	-0.0322638	-0.127143	0.0626156	0.504134	-0.0334545	-0.129018	0.0621092	0.49165	-0.0332944	-0.132915	0.0663261	0.511473	-0.0539448	-0.153377	0.0454871	0.286762	-0.0724856	-0.170544	0.0255731	0.146922	-0.0705456	-0.168106	0.0270145	0.15591	-0.0603862	-0.158618	0.0378457	0.227525	-0.0692439
L-VLDL-P	-0.077955	-0.174908	0.0189981	0.114723	-0.072781	-0.174999	0.0294367	0.16233	-0.0794414	-0.17669	0.0178069	0.109061	-0.0221134	-0.11057	0.0663429	0.623299	-0.0141152	-0.106426	0.078196	0.763837	-0.039648	-0.134214	0.054918	0.410236	-0.0439551	-0.138808	0.0508974	0.362772	-0.0427122	-0.141694	0.0562693	0.396698	-0.064247	-0.162589	0.0340946	0.19973	-0.0795789	-0.176991	0.0178335	0.109044	-0.0779874	-0.175076	0.0191007	0.115076	-0.068553	-0.166278	0.0291719	0.168614	-0.0766873
L-VLDL-L	-0.0784764	-0.175054	0.0181016	0.110941	-0.0733926	-0.175114	0.0283292	0.156823	-0.0797966	-0.176635	0.0170417	0.106016	-0.0225832	-0.110716	0.06555	0.614647	-0.0146588	-0.106626	0.0773081	0.754142	-0.0400856	-0.134306	0.054135	0.403375	-0.0444676	-0.138964	0.0500284	0.355401	-0.0434602	-0.142053	0.0551321	0.386621	-0.0648159	-0.162786	0.0331545	0.194101	-0.0800701	-0.177107	0.0169671	0.105539	-0.0785027	-0.175215	0.0182092	0.111315	-0.0692361	-0.166559	0.0280864	0.162688	-0.0773567
L-VLDL-PL	-0.0773398	-0.173903	0.0192236	0.116136	-0.0720689	-0.173418	0.0292802	0.162875	-0.0779567	-0.174672	0.0187584	0.113827	-0.0221871	-0.110276	0.0659022	0.620693	-0.0136033	-0.105534	0.0783274	0.771244	-0.0394362	-0.133607	0.0547347	0.410782	-0.0449006	-0.139319	0.0495174	0.350344	-0.0429181	-0.14137	0.0555333	0.39189	-0.0634355	-0.161445	0.0345744	0.20393	-0.0789361	-0.175982	0.0181095	0.11058	-0.0773571	-0.174057	0.019343	0.116568	-0.0682848	-0.165559	0.0289895	0.168316	-0.0762876
L-VLDL-C	-0.0763376	-0.165598	0.0129232	0.0934766	-0.071829	-0.164665	0.0210069	0.129013	-0.0765113	-0.165878	0.0128555	0.0931215	-0.0248901	-0.106506	0.0567254	0.549071	-0.0203567	-0.105214	0.064501	0.637418	-0.0423785	-0.129446	0.0446894	0.339153	-0.0467448	-0.133981	0.0404909	0.292725	-0.0484716	-0.138836	0.0418932	0.292228	-0.0652548	-0.155554	0.0250443	0.156164	-0.0772566	-0.166922	0.012409	0.0910611	-0.0762549	-0.165654	0.013144	0.0943371	-0.0697895	-0.159362	0.0197834	0.126363	-0.0780598
L-VLDL-CE	-0.0822623	-0.168623	0.00409889	0.0618491	-0.0784563	-0.167799	0.0108866	0.085045	-0.0822751	-0.168737	0.00418724	0.0621125	-0.0339457	-0.112787	0.0448958	0.397733	-0.0319255	-0.113854	0.0500034	0.444034	-0.0471044	-0.131423	0.0372144	0.272703	-0.054234	-0.138532	0.0300638	0.206637	-0.0593914	-0.146263	0.0274803	0.179664	-0.0732997	-0.160428	0.013829	0.0989216	-0.0823032	-0.16895	0.00434336	0.062578	-0.0822085	-0.168802	0.0043846	0.0627178	-0.0775421	-0.163988	0.00890407	0.0785849	-0.0855307
L-VLDL-FC	-0.0704717	-0.1657	0.0247564	0.146476	-0.0647213	-0.164261	0.0348189	0.201871	-0.071112	-0.166494	0.02427	0.143496	-0.0163169	-0.103467	0.0708332	0.712951	-0.00656278	-0.097248	0.0841225	0.886921	-0.0353699	-0.128159	0.057419	0.454007	-0.0369977	-0.130324	0.0563281	0.436164	-0.0362934	-0.133364	0.060777	0.462686	-0.056142	-0.152902	0.0406183	0.25465	-0.0722676	-0.168093	0.0235577	0.13894	-0.070559	-0.165926	0.024808	0.146563	-0.0620235	-0.157809	0.0337618	0.203728	-0.0702551
L-VLDL-TG	-0.0751121	-0.17338	0.0231559	0.133694	-0.0694789	-0.173397	0.0344393	0.189434	-0.0772812	-0.176014	0.0214512	0.124628	-0.0196599	-0.109246	0.0699262	0.666328	-0.0111332	-0.104656	0.0823896	0.815056	-0.0375005	-0.133264	0.0582628	0.441786	-0.04114	-0.137254	0.0549737	0.400516	-0.0390739	-0.13941	0.0612618	0.444306	-0.0611766	-0.160829	0.0384763	0.228155	-0.0769133	-0.175661	0.021834	0.126482	-0.0751868	-0.173597	0.0232233	0.133868	-0.0651348	-0.164267	0.0339975	0.19717	-0.0732971
M-VLDL-P	-0.0745677	-0.172252	0.0231171	0.134207	-0.0689092	-0.17063	0.0328112	0.183658	-0.0757698	-0.173694	0.0221545	0.128994	-0.02518	-0.114043	0.0636827	0.577726	-0.0159143	-0.108574	0.0767456	0.735771	-0.0383018	-0.133555	0.0569512	0.429639	-0.0446757	-0.139993	0.0506414	0.357314	-0.0394997	-0.139144	0.0601442	0.436193	-0.0625274	-0.161194	0.0361392	0.213511	-0.0754146	-0.173397	0.022568	0.131019	-0.0745079	-0.172341	0.0233249	0.135106	-0.0661983	-0.164418	0.0320214	0.185897	-0.0737743
M-VLDL-L	-0.0742796	-0.171893	0.0233337	0.135427	-0.0686257	-0.170056	0.0328049	0.184214	-0.0751636	-0.172962	0.0226353	0.131581	-0.0256259	-0.1144	0.0631484	0.570628	-0.015841	-0.108416	0.0767336	0.736709	-0.0378534	-0.133042	0.0573352	0.434744	-0.0448972	-0.14012	0.0503261	0.354465	-0.0393329	-0.138887	0.0602206	0.437717	-0.0622375	-0.160834	0.036359	0.215312	-0.0750808	-0.172992	0.0228299	0.132444	-0.0742121	-0.171975	0.0235507	0.136378	-0.0660143	-0.164145	0.0321165	0.186722	-0.0735875
M-VLDL-PL	-0.073554	-0.170637	0.0235285	0.137133	-0.0679218	-0.168664	0.0328205	0.185748	-0.0742408	-0.171482	0.0230001	0.134143	-0.0254267	-0.113721	0.0628673	0.571543	-0.0153817	-0.107446	0.0766821	0.7427	-0.03742	-0.132102	0.0572614	0.437574	-0.0442811	-0.139029	0.050467	0.358699	-0.038509	-0.13757	0.0605519	0.445114	-0.0613436	-0.159456	0.0367686	0.219693	-0.0744766	-0.171873	0.0229202	0.133534	-0.0735145	-0.170738	0.023709	0.137911	-0.0653269	-0.162924	0.0322702	0.188931	-0.0728501
M-VLDL-C	-0.0712129	-0.168508	0.0260821	0.150935	-0.0662732	-0.165308	0.0327613	0.189038	-0.070145	-0.168124	0.027834	0.160048	-0.0317312	-0.119898	0.0564353	0.47957	-0.0191334	-0.111068	0.0728012	0.68261	-0.0343134	-0.129122	0.0604949	0.477121	-0.0487224	-0.143316	0.0458713	0.311812	-0.0397559	-0.138413	0.0589008	0.428644	-0.0605541	-0.158571	0.0374628	0.225223	-0.0712734	-0.168859	0.0263126	0.151804	-0.0710485	-0.168532	0.0264348	0.152667	-0.0645839	-0.162146	0.0329783	0.19384	-0.0716883
M-VLDL-CE	-0.0725605	-0.171109	0.025988	0.148521	-0.0689073	-0.168204	0.0303899	0.173228	-0.0720961	-0.173291	0.0290992	0.16208	-0.04067	-0.129724	0.0483842	0.369754	-0.0291496	-0.121895	0.0635955	0.536951	-0.036453	-0.132332	0.059426	0.455178	-0.0558379	-0.151441	0.0397652	0.251516	-0.0458651	-0.145065	0.0533346	0.363867	-0.0644271	-0.163306	0.0344522	0.200922	-0.0718828	-0.170771	0.0270053	0.153745	-0.0723469	-0.17114	0.0264458	0.150721	-0.0674529	-0.166088	0.0311822	0.179544	-0.0737181
M-VLDL-FC	-0.0663773	-0.163416	0.0306614	0.179441	-0.0603059	-0.160719	0.0401068	0.238388	-0.0672038	-0.164423	0.0300157	0.174897	-0.0185781	-0.106781	0.0696253	0.67898	-0.00727057	-0.0992948	0.0847537	0.876628	-0.0298661	-0.124481	0.0647489	0.535185	-0.0375971	-0.132251	0.0570566	0.435272	-0.0304436	-0.129529	0.0686423	0.546112	-0.0535574	-0.151729	0.0446145	0.284095	-0.0674166	-0.164793	0.0299598	0.174229	-0.066313	-0.163495	0.0308693	0.180503	-0.0584437	-0.155927	0.0390394	0.239209	-0.0661406
M-VLDL-TG	-0.0726322	-0.170307	0.0250428	0.144538	-0.0667799	-0.169381	0.0358213	0.20141	-0.0755898	-0.173954	0.0227749	0.131625	-0.0206131	-0.109542	0.0683155	0.648798	-0.0139361	-0.106625	0.078753	0.767669	-0.0374435	-0.132631	0.0577439	0.439726	-0.0409689	-0.136364	0.054426	0.398943	-0.0372073	-0.13687	0.0624552	0.463348	-0.0607279	-0.159348	0.0378919	0.226736	-0.0737262	-0.171711	0.024259	0.139851	-0.0726056	-0.170422	0.0252108	0.145264	-0.0639941	-0.162242	0.0342535	0.201072	-0.0715229
S-VLDL-P	-0.0728751	-0.165091	0.0193409	0.121055	-0.0679272	-0.162657	0.0268023	0.159382	-0.0730136	-0.16534	0.0193128	0.120794	-0.0273372	-0.111298	0.0566234	0.522399	-0.0204144	-0.107722	0.0668938	0.645957	-0.0368506	-0.127008	0.0533069	0.422079	-0.0510009	-0.140974	0.0389726	0.265735	-0.0444619	-0.13777	0.0488461	0.34938	-0.0629528	-0.156008	0.030102	0.184254	-0.0735781	-0.166062	0.0189058	0.118581	-0.0728325	-0.165182	0.019517	0.121808	-0.0676238	-0.15996	0.0247123	0.15069	-0.073392
S-VLDL-L	-0.0737277	-0.16586	0.0184045	0.116447	-0.0689404	-0.163283	0.0254023	0.151594	-0.0735469	-0.165801	0.0187074	0.117826	-0.0291869	-0.113055	0.0546807	0.494188	-0.0221682	-0.109366	0.0650291	0.617446	-0.0384353	-0.128494	0.0516235	0.401902	-0.0527386	-0.142608	0.0371307	0.249271	-0.0463041	-0.139394	0.0467857	0.328669	-0.0641602	-0.157083	0.0287622	0.175386	-0.0744196	-0.166823	0.0179835	0.114124	-0.0736874	-0.165952	0.0185773	0.11717	-0.0687439	-0.16097	0.0234826	0.143585	-0.0743049
S-VLDL-PL	-0.055835	-0.146986	0.0353157	0.229175	-0.050332	-0.143648	0.0429845	0.289579	-0.0559199	-0.147178	0.0353385	0.229015	-0.0177754	-0.100388	0.0648368	0.672464	-0.00612845	-0.0922246	0.0799677	0.888764	-0.0212799	-0.110219	0.0676593	0.638295	-0.0399159	-0.128661	0.0488294	0.377038	-0.0275884	-0.119761	0.0645841	0.55652	-0.0458931	-0.137866	0.0460796	0.327152	-0.0571095	-0.148655	0.034436	0.220725	-0.0560296	-0.147341	0.0352818	0.228375	-0.0496308	-0.141017	0.0417556	0.286269	-0.055155
S-VLDL-C	-0.0813681	-0.175548	0.0128115	0.0901838	-0.078387	-0.173108	0.0163338	0.10453	-0.080863	-0.176726	0.0149999	0.0980277	-0.0459419	-0.131515	0.0396317	0.291785	-0.0408378	-0.12958	0.0479047	0.366124	-0.0534065	-0.145169	0.038356	0.253185	-0.0660143	-0.157696	0.0256671	0.157655	-0.0635259	-0.157499	0.0304467	0.184581	-0.0754671	-0.169915	0.0189805	0.116993	-0.0815256	-0.175993	0.0129421	0.090542	-0.0812779	-0.175594	0.0130387	0.0910066	-0.0789487	-0.173034	0.0151363	0.0997884	-0.0826232
S-VLDL-CE	-0.0872109	-0.183605	0.00918351	0.0760548	-0.0853727	-0.181979	0.0112334	0.0830923	-0.08863	-0.188656	0.0113961	0.0822802	-0.0564534	-0.143978	0.0310716	0.205473	-0.0546176	-0.145226	0.0359911	0.236667	-0.0636859	-0.157389	0.0300168	0.182222	-0.0733197	-0.167104	0.020465	0.125078	-0.0758508	-0.171511	0.0198094	0.119812	-0.0838073	-0.180212	0.0125972	0.0882109	-0.0868395	-0.183558	0.00987906	0.0783002	-0.087068	-0.183608	0.00947194	0.0769776	-0.0863572	-0.182598	0.00988364	0.0784841	-0.0888523
S-VLDL-FC	-0.0639087	-0.156063	0.0282452	0.173508	-0.0593161	-0.152894	0.0342615	0.213408	-0.0635766	-0.155871	0.0287173	0.176401	-0.0250066	-0.108656	0.0586433	0.556992	-0.0151519	-0.102197	0.0718928	0.732338	-0.0308449	-0.120786	0.0590962	0.500512	-0.047745	-0.137503	0.0420132	0.296259	-0.0370142	-0.129986	0.0559581	0.434221	-0.0546421	-0.147599	0.0383147	0.248487	-0.065065	-0.15755	0.0274204	0.16739	-0.0639336	-0.156224	0.0283565	0.173973	-0.0591629	-0.151386	0.0330605	0.207947	-0.0644585
S-VLDL-TG	-0.0584047	-0.152727	0.0359173	0.22417	-0.0518428	-0.150043	0.0463573	0.299914	-0.0606877	-0.15554	0.0341645	0.209156	-0.0134279	-0.0991201	0.0722644	0.758152	-0.00430639	-0.0935565	0.0849437	0.924465	-0.0200539	-0.112154	0.0720463	0.668791	-0.0351699	-0.127134	0.056794	0.45253	-0.0241407	-0.120249	0.0719674	0.62166	-0.046676	-0.141985	0.0486334	0.336193	-0.0591919	-0.153781	0.0353975	0.219297	-0.0583798	-0.152841	0.0360809	0.225045	-0.0514207	-0.146042	0.043201	0.285962	-0.0581935
XS-VLDL-P	-0.0348555	-0.131492	0.0617809	0.47864	-0.0346236	-0.131316	0.0620688	0.48182	-0.0325271	-0.131715	0.0666612	0.51945	-0.018562	-0.105736	0.0686125	0.675674	-0.0100124	-0.100443	0.0804176	0.827776	-0.0177274	-0.111204	0.0757491	0.709431	-0.0294619	-0.123494	0.0645706	0.538214	-0.017977	-0.114135	0.0781812	0.713377	-0.0307799	-0.127549	0.065989	0.532072	-0.0354589	-0.132478	0.0615606	0.47281	-0.0348011	-0.131572	0.0619703	0.479936	-0.035571	-0.132042	0.0608997	0.468898	-0.0376346
XS-VLDL-L	-0.0345431	-0.1324	0.0633138	0.488062	-0.0353086	-0.133232	0.062615	0.478776	-0.0320665	-0.133052	0.0689191	0.532772	-0.0207886	-0.109036	0.0674589	0.643471	-0.0130185	-0.104522	0.078485	0.779824	-0.0203806	-0.114955	0.0741933	0.671999	-0.0300846	-0.125258	0.0650887	0.534607	-0.0203196	-0.117492	0.0768533	0.681186	-0.0317756	-0.129683	0.0661321	0.523767	-0.0350434	-0.13329	0.0632035	0.483522	-0.0344775	-0.132471	0.063516	0.489492	-0.0360706	-0.133773	0.0616321	0.468339	-0.0374921
XS-VLDL-PL	-0.026653	-0.128081	0.0747746	0.605679	-0.030732	-0.132645	0.0711807	0.553585	-0.0230134	-0.130008	0.0839812	0.672595	-0.0247269	-0.116038	0.0665841	0.5947	-0.0151427	-0.109874	0.0795885	0.753461	-0.0200224	-0.117783	0.0777384	0.687384	-0.0273628	-0.125922	0.0711959	0.585452	-0.0132213	-0.113851	0.0874081	0.796284	-0.0250983	-0.126489	0.0762926	0.626733	-0.0274725	-0.129349	0.0744042	0.596263	-0.0267341	-0.128353	0.0748845	0.605259	-0.0282766	-0.129559	0.0730057	0.583363	-0.0284684
XS-VLDL-C	-0.0297005	-0.127013	0.0676117	0.548791	-0.0328098	-0.130426	0.064806	0.509092	-0.0267737	-0.128471	0.0749232	0.605003	-0.0243659	-0.112057	0.0633255	0.58513	-0.0192983	-0.1101	0.0715039	0.676263	-0.0276771	-0.121576	0.0662215	0.562546	-0.0285157	-0.122943	0.0659119	0.553004	-0.0281714	-0.124326	0.0679829	0.564905	-0.032538	-0.129818	0.0647424	0.511152	-0.0295709	-0.127302	0.0681598	0.552237	-0.0295559	-0.127007	0.0678952	0.551303	-0.0338139	-0.131066	0.0634381	0.494612	-0.0329687
XS-VLDL-CE	-0.0406426	-0.138814	0.0575287	0.416148	-0.0433271	-0.141727	0.0550732	0.387166	-0.0387284	-0.141855	0.0643986	0.460725	-0.0323508	-0.120892	0.0561907	0.472915	-0.0296887	-0.12131	0.0619331	0.524419	-0.038271	-0.132972	0.0564302	0.42733	-0.037131	-0.132336	0.0580744	0.443633	-0.042518	-0.139497	0.0544607	0.3892	-0.0445174	-0.142655	0.05362	0.372992	-0.0400869	-0.138677	0.0585032	0.42451	-0.0404175	-0.138763	0.0579279	0.419553	-0.0454679	-0.143603	0.0526672	0.362874	-0.0444612
XS-VLDL-FC	-0.0197389	-0.121422	0.0819445	0.702908	-0.0246033	-0.126956	0.0777496	0.636742	-0.0159938	-0.121281	0.0892931	0.765344	-0.0174372	-0.108968	0.0740939	0.708165	-0.00989701	-0.10478	0.0849864	0.837608	-0.0169495	-0.115009	0.0811104	0.734141	-0.0207537	-0.119553	0.078045	0.679807	-0.0118292	-0.112452	0.0887937	0.81732	-0.0206744	-0.122328	0.0809793	0.689456	-0.0203668	-0.122487	0.0817536	0.695168	-0.0197342	-0.121572	0.0821038	0.703403	-0.0233899	-0.125009	0.0782295	0.651114	-0.0226539
XS-VLDL-TG	-0.0194382	-0.109407	0.0705304	0.671212	-0.0125366	-0.104514	0.0794411	0.788845	-0.0204068	-0.110601	0.069787	0.656666	0.00783595	-0.0734204	0.0890923	0.849702	0.0227657	-0.0618442	0.107376	0.597075	0.0153231	-0.0722843	0.10293	0.7311	-0.00988325	-0.0976082	0.0778417	0.8248	0.0140031	-0.0773993	0.105406	0.763392	-0.00710697	-0.0982261	0.0840122	0.878195	-0.0208608	-0.111249	0.0695269	0.650234	-0.0194948	-0.109595	0.0706058	0.670765	-0.0144912	-0.104508	0.0755256	0.751772	-0.0207249
IDL-P	-0.0306907	-0.132934	0.0715528	0.555402	-0.0385956	-0.142309	0.0651174	0.464794	-0.0275609	-0.140536	0.0854142	0.631734	-0.033813	-0.126025	0.0583988	0.471325	-0.0286373	-0.124112	0.0668369	0.555689	-0.0326196	-0.131081	0.0658417	0.51517	-0.0314679	-0.13082	0.0678846	0.533798	-0.0230074	-0.124175	0.0781597	0.65501	-0.0311243	-0.133214	0.0709654	0.549226	-0.0310704	-0.133765	0.071624	0.552268	-0.0307826	-0.133253	0.0716876	0.555093	-0.0306469	-0.132722	0.0714278	0.55531	-0.030875
IDL-L	-0.0244847	-0.121155	0.0721854	0.618766	-0.0312946	-0.129184	0.0665948	0.529993	-0.0205799	-0.126142	0.0849819	0.701689	-0.0291817	-0.116325	0.0579612	0.510628	-0.0235755	-0.113755	0.0666044	0.607526	-0.0294856	-0.122603	0.0636318	0.533905	-0.0262386	-0.120156	0.0676792	0.583092	-0.0181518	-0.113754	0.0774505	0.709111	-0.0248463	-0.121367	0.0716745	0.613044	-0.0247884	-0.121891	0.0723143	0.615996	-0.0246385	-0.121555	0.0722778	0.617458	-0.0234317	-0.119952	0.0730887	0.633398	-0.0234568
IDL-PL	-0.0263673	-0.123966	0.0712311	0.595592	-0.033468	-0.132354	0.0654183	0.506152	-0.0227343	-0.129868	0.0843995	0.676734	-0.0298309	-0.117798	0.0581368	0.505293	-0.0262883	-0.117358	0.0647818	0.570653	-0.032414	-0.126418	0.0615897	0.49818	-0.0265916	-0.121453	0.0682702	0.581825	-0.0202372	-0.116747	0.0762723	0.680346	-0.0264882	-0.123934	0.0709571	0.593322	-0.0267421	-0.124804	0.0713199	0.592127	-0.0265678	-0.124442	0.071306	0.593837	-0.0252363	-0.122682	0.0722092	0.610896	-0.0250063
IDL-C	-0.0313962	-0.128321	0.0655285	0.524569	-0.0395668	-0.138072	0.0589388	0.430149	-0.028916	-0.135889	0.0780569	0.595386	-0.0370043	-0.12442	0.0504112	0.405711	-0.0330335	-0.123428	0.0573613	0.472864	-0.0399948	-0.133335	0.0533453	0.400026	-0.0326623	-0.126839	0.0615148	0.495686	-0.028234	-0.124014	0.0675457	0.562518	-0.0333298	-0.130105	0.0634449	0.498698	-0.0314807	-0.128801	0.0658392	0.525134	-0.0315483	-0.128713	0.0656163	0.523587	-0.030629	-0.127399	0.0661414	0.534091	-0.0300448
IDL-CE	-0.039182	-0.135939	0.0575748	0.426395	-0.0467914	-0.14488	0.051297	0.348861	-0.038377	-0.145121	0.0683667	0.480055	-0.0416277	-0.128917	0.0456616	0.348972	-0.0377124	-0.127954	0.052529	0.411756	-0.0464505	-0.139619	0.0467183	0.327556	-0.0384443	-0.132477	0.0555886	0.421957	-0.0353538	-0.13099	0.060282	0.467754	-0.0407625	-0.137359	0.0558339	0.407211	-0.0392153	-0.136357	0.0579264	0.42783	-0.0393311	-0.136317	0.0576545	0.425729	-0.0378697	-0.134485	0.0587453	0.441364	-0.0377007
IDL-FC	-0.0120512	-0.109689	0.0855867	0.808379	-0.0211913	-0.121063	0.0786799	0.676761	-0.00541854	-0.112917	0.10208	0.921103	-0.0253171	-0.113331	0.0626967	0.571983	-0.0212595	-0.112358	0.069839	0.646595	-0.0237594	-0.117827	0.0703087	0.619732	-0.0182182	-0.113067	0.0766304	0.705878	-0.0105556	-0.107001	0.0858899	0.829727	-0.0148079	-0.112331	0.0827152	0.765442	-0.0122495	-0.110305	0.085806	0.806098	-0.0121963	-0.110101	0.0857081	0.806633	-0.0126296	-0.110104	0.0848448	0.799044	-0.0110372
IDL-TG	0.0322675	-0.0583794	0.122914	0.484408	0.0345731	-0.0562777	0.125424	0.454773	0.0336296	-0.0573583	0.124618	0.467838	0.0321168	-0.049339	0.113573	0.438649	0.0509316	-0.0337823	0.135646	0.237887	0.054474	-0.0332369	0.142185	0.222776	0.0248104	-0.0637146	0.113335	0.581897	0.0577273	-0.0330526	0.148507	0.211939	0.0419383	-0.0493279	0.133204	0.36682	0.0310829	-0.0601229	0.122289	0.503201	0.0322131	-0.0585901	0.123016	0.485893	0.0345412	-0.055972	0.125054	0.453509	0.0301476
L-LDL-P	-0.0398649	-0.141555	0.0618254	0.441301	-0.0475377	-0.150557	0.0554812	0.364816	-0.0390021	-0.152177	0.0741726	0.498437	-0.0381854	-0.129967	0.0535959	0.41381	-0.0369365	-0.131941	0.0580683	0.445069	-0.0424865	-0.14045	0.0554768	0.394323	-0.0376127	-0.136607	0.0613815	0.45547	-0.0316776	-0.132322	0.0689663	0.536367	-0.039582	-0.141104	0.0619402	0.443789	-0.0406593	-0.142821	0.0615023	0.434378	-0.0402682	-0.142358	0.061822	0.438492	-0.0381167	-0.139671	0.0634381	0.460973	-0.0382012
L-LDL-L	-0.0411175	-0.143069	0.0608338	0.428279	-0.0493112	-0.15273	0.054108	0.349087	-0.0406654	-0.154562	0.0732312	0.483095	-0.0400243	-0.132052	0.0520032	0.392975	-0.039454	-0.134697	0.0557888	0.415857	-0.0448505	-0.143054	0.0533526	0.369742	-0.0388245	-0.138078	0.0604292	0.442285	-0.0339566	-0.134822	0.0669092	0.508409	-0.0413955	-0.143174	0.060383	0.424375	-0.0418418	-0.144258	0.0605746	0.422301	-0.0415074	-0.143848	0.0608331	0.425676	-0.0396213	-0.14143	0.062187	0.444619	-0.0394716
L-LDL-PL	-0.0393133	-0.136493	0.057866	0.426863	-0.0456294	-0.143788	0.0525294	0.361291	-0.0383044	-0.144952	0.0683431	0.48049	-0.0376377	-0.125271	0.0499956	0.398903	-0.0351577	-0.125825	0.0555091	0.446261	-0.0453172	-0.138941	0.048307	0.341832	-0.0357068	-0.130344	0.0589304	0.458613	-0.031472	-0.127638	0.0646941	0.520293	-0.0388026	-0.135816	0.0582106	0.432097	-0.0399649	-0.137639	0.0577089	0.421596	-0.0398086	-0.137425	0.0578079	0.423144	-0.0363227	-0.13343	0.0607843	0.462506	-0.0362804
L-LDL-C	-0.039176	-0.135446	0.0570938	0.424133	-0.046159	-0.143591	0.0512729	0.352177	-0.0383686	-0.144486	0.0677484	0.477563	-0.0393872	-0.126205	0.0474308	0.37291	-0.0394695	-0.129272	0.050333	0.388023	-0.0463566	-0.139102	0.046389	0.326334	-0.0372785	-0.130945	0.0563883	0.434368	-0.0334425	-0.128633	0.0617484	0.490122	-0.0397108	-0.13581	0.0563883	0.417008	-0.0395677	-0.136244	0.057109	0.42147	-0.0395836	-0.136233	0.0570656	0.421155	-0.0368241	-0.13299	0.0593414	0.451962	-0.0363338
L-LDL-CE	-0.0507161	-0.152991	0.0515587	0.330174	-0.0591598	-0.162888	0.0445686	0.262822	-0.0529552	-0.167905	0.0619947	0.365612	-0.0469956	-0.139378	0.045387	0.317801	-0.0484179	-0.143993	0.0471572	0.319835	-0.0542606	-0.152764	0.0442427	0.279441	-0.0466785	-0.14629	0.0529331	0.357419	-0.0444213	-0.145594	0.0567513	0.38851	-0.0516256	-0.153723	0.0504714	0.32074	-0.051408	-0.154127	0.0513111	0.325715	-0.051118	-0.153765	0.0515287	0.328111	-0.0493227	-0.151458	0.0528121	0.342952	-0.0490242
L-LDL-FC	-0.026508	-0.123579	0.0705631	0.591627	-0.0355827	-0.134615	0.0634498	0.480325	-0.0229533	-0.130504	0.0845969	0.67499	-0.0332892	-0.120824	0.0542457	0.455042	-0.034093	-0.124648	0.0564615	0.459586	-0.0382121	-0.131738	0.0553139	0.422265	-0.0286411	-0.123047	0.065765	0.551169	-0.0246388	-0.120524	0.0712465	0.613675	-0.0286328	-0.125556	0.0682902	0.561674	-0.0266735	-0.12415	0.0708031	0.59086	-0.0267864	-0.124196	0.0706232	0.589037	-0.0255467	-0.122461	0.0713681	0.60455	-0.0241923
L-LDL-TG	0.026185	-0.0730954	0.125465	0.60435	0.0255884	-0.0737603	0.124937	0.612851	0.0307231	-0.070447	0.131893	0.550794	0.0238407	-0.0654129	0.113094	0.599728	0.0405836	-0.0523034	0.133471	0.390835	0.0444917	-0.0515105	0.140494	0.362736	0.0154961	-0.0813639	0.112356	0.753253	0.0517507	-0.0474908	0.150992	0.305857	0.035506	-0.0642569	0.135269	0.484482	0.0245407	-0.0753283	0.12441	0.629256	0.02604	-0.0735893	0.125669	0.607611	0.0298428	-0.0693445	0.12903	0.554477	0.0254015
M-LDL-P	-0.0452571	-0.145628	0.0551136	0.375871	-0.0520608	-0.153497	0.0493752	0.313546	-0.0453421	-0.156026	0.0653414	0.421047	-0.0395053	-0.130135	0.0511243	0.391909	-0.0407535	-0.134536	0.0530294	0.393398	-0.0480356	-0.144765	0.0486941	0.329465	-0.0410634	-0.138886	0.0567586	0.409659	-0.0364276	-0.135804	0.0629487	0.471502	-0.0442924	-0.1445	0.0559155	0.385345	-0.046332	-0.147156	0.0544917	0.3668	-0.0459366	-0.146867	0.0549939	0.371409	-0.042302	-0.142595	0.0579907	0.407436	-0.0423655
M-LDL-L	-0.0459194	-0.146305	0.0544667	0.369005	-0.0531027	-0.154648	0.048443	0.304495	-0.0462358	-0.157151	0.0646796	0.412936	-0.0406279	-0.13128	0.0500246	0.378727	-0.042399	-0.136186	0.0513883	0.374618	-0.0497292	-0.146467	0.0470083	0.31276	-0.0415634	-0.139407	0.0562806	0.404092	-0.03788	-0.13724	0.0614799	0.453949	-0.0454177	-0.145634	0.0547983	0.373439	-0.046935	-0.147767	0.0538968	0.360642	-0.0465896	-0.147526	0.0543463	0.364681	-0.043103	-0.143404	0.0571983	0.398662	-0.0430043
M-LDL-PL	-0.0513396	-0.152224	0.049545	0.317657	-0.0563295	-0.157835	0.0451756	0.275899	-0.0520618	-0.162168	0.0580442	0.353116	-0.0389545	-0.130119	0.0522098	0.401307	-0.0384068	-0.132661	0.0558472	0.423506	-0.0516083	-0.148895	0.0456785	0.297583	-0.0433384	-0.141755	0.0550785	0.387108	-0.0392779	-0.139318	0.0607622	0.440597	-0.0491685	-0.149916	0.051579	0.337866	-0.0525884	-0.154036	0.0488591	0.308724	-0.0522981	-0.153895	0.0492992	0.312115	-0.0462201	-0.147177	0.0547367	0.36859	-0.0472053
M-LDL-C	-0.0417011	-0.136999	0.0535967	0.390113	-0.0479062	-0.144151	0.0483387	0.328351	-0.0411099	-0.145085	0.062865	0.437397	-0.0400947	-0.126002	0.0458127	0.35934	-0.0425461	-0.131432	0.0463397	0.347215	-0.0500593	-0.14189	0.0417715	0.284461	-0.0382174	-0.131	0.0545656	0.418493	-0.0355021	-0.129753	0.0587486	0.459367	-0.0419969	-0.137122	0.0531281	0.385897	-0.0422305	-0.137899	0.0534379	0.385967	-0.0422857	-0.138064	0.0534924	0.385894	-0.0387135	-0.133946	0.0565192	0.424611	-0.0380345
M-LDL-CE	-0.0431968	-0.138318	0.0519243	0.37247	-0.04894	-0.144888	0.047008	0.316541	-0.0428571	-0.146523	0.0608086	0.416799	-0.0414477	-0.127187	0.0442915	0.34243	-0.043486	-0.132213	0.0452412	0.335819	-0.0508494	-0.142507	0.0408077	0.276032	-0.0393319	-0.131936	0.0532724	0.40416	-0.0368107	-0.130898	0.057277	0.442209	-0.043248	-0.138197	0.0517012	0.371034	-0.0436993	-0.139177	0.0517781	0.368723	-0.0437439	-0.139311	0.0518234	0.368687	-0.0403701	-0.13542	0.0546798	0.404178	-0.0397093
M-LDL-FC	-0.038761	-0.139134	0.0616124	0.448147	-0.0483299	-0.15064	0.0539799	0.353569	-0.0376157	-0.148869	0.0736378	0.506581	-0.0375175	-0.12814	0.0531046	0.41611	-0.0414863	-0.135172	0.0521992	0.384461	-0.0487168	-0.145441	0.0480073	0.322633	-0.0356421	-0.133449	0.0621643	0.474092	-0.033869	-0.133091	0.0653528	0.502518	-0.0405404	-0.140753	0.0596721	0.426857	-0.0395944	-0.140427	0.061238	0.440535	-0.0394922	-0.140505	0.0615204	0.442532	-0.0356037	-0.135899	0.0646921	0.485609	-0.0349736
M-LDL-TG	0.028438	-0.0659429	0.122819	0.553905	0.028535	-0.0658985	0.122968	0.552773	0.0326085	-0.0634049	0.128622	0.504678	0.0305073	-0.0542879	0.115302	0.479728	0.0435668	-0.0447548	0.131888	0.332712	0.0469536	-0.0442705	0.138178	0.312156	0.0197515	-0.0722578	0.111761	0.673186	0.0527308	-0.0416002	0.147062	0.272403	0.0396069	-0.0554154	0.134629	0.412977	0.0267833	-0.0683917	0.121958	0.580364	0.0282586	-0.0667558	0.123273	0.559037	0.0340699	-0.0603663	0.128506	0.478532	0.0298876
S-LDL-P	-0.0459239	-0.1463	0.0544526	0.368913	-0.0528859	-0.154365	0.048593	0.306153	-0.0460394	-0.156486	0.0644073	0.412946	-0.0384563	-0.129106	0.0521932	0.404695	-0.0412786	-0.135026	0.0524685	0.387155	-0.0503358	-0.147063	0.0463914	0.30685	-0.0421874	-0.140046	0.0556709	0.397148	-0.0367026	-0.136102	0.0626965	0.468266	-0.0448457	-0.145061	0.05537	0.37948	-0.0472967	-0.148161	0.0535678	0.357112	-0.0469685	-0.148162	0.054225	0.362019	-0.041931	-0.142289	0.0584269	0.411861	-0.0418817
S-LDL-L	-0.0463624	-0.14679	0.0540652	0.364607	-0.0538345	-0.155496	0.0478272	0.298439	-0.0466811	-0.157453	0.0640912	0.40785	-0.0396079	-0.130315	0.0510989	0.391084	-0.0430616	-0.136849	0.050726	0.367209	-0.0519361	-0.148706	0.0448341	0.291963	-0.0425329	-0.140445	0.0553796	0.393558	-0.0381846	-0.137591	0.0612214	0.450541	-0.04589	-0.146148	0.0543684	0.368698	-0.0476737	-0.148581	0.0532331	0.353498	-0.0473945	-0.148625	0.0538364	0.357864	-0.0426147	-0.143007	0.0577778	0.404448	-0.0423451
S-LDL-PL	-0.0378587	-0.139779	0.0640612	0.465617	-0.0442373	-0.147151	0.0586761	0.398538	-0.0359122	-0.146994	0.0751697	0.525371	-0.026358	-0.118361	0.0656447	0.573528	-0.0290246	-0.124166	0.0661163	0.548965	-0.0453781	-0.143558	0.0528016	0.36403	-0.032944	-0.132414	0.0665258	0.51529	-0.0255072	-0.126564	0.0755497	0.619974	-0.0362302	-0.138011	0.0655502	0.484408	-0.0397453	-0.142343	0.0628524	0.446706	-0.0395275	-0.142928	0.0638726	0.452725	-0.0304525	-0.132667	0.0717619	0.558357	-0.031211
S-LDL-C	-0.0439822	-0.13931	0.0513453	0.364888	-0.0507831	-0.147197	0.0456309	0.301022	-0.0438457	-0.147943	0.0602513	0.408088	-0.0407594	-0.12672	0.0452011	0.351735	-0.045863	-0.134761	0.0430355	0.311039	-0.0535461	-0.145412	0.0383196	0.25248	-0.0408447	-0.13367	0.0519802	0.387471	-0.0390521	-0.133291	0.0551869	0.415695	-0.0447436	-0.139899	0.0504121	0.355782	-0.0446184	-0.140315	0.0510781	0.359848	-0.044768	-0.140704	0.0511684	0.359446	-0.0410039	-0.136264	0.0542561	0.397888	-0.0398268
S-LDL-CE	-0.0452646	-0.140484	0.0499547	0.350542	-0.0516592	-0.147854	0.0445353	0.291673	-0.0453632	-0.149303	0.0585769	0.391358	-0.0425101	-0.128369	0.0433494	0.330893	-0.0472384	-0.136041	0.0415639	0.296249	-0.0543581	-0.146119	0.0374032	0.244835	-0.0420545	-0.134763	0.0506544	0.372985	-0.0407661	-0.134893	0.0533608	0.394985	-0.0458263	-0.140873	0.0492207	0.343725	-0.045771	-0.141334	0.0497916	0.346912	-0.045944	-0.141691	0.0498035	0.346029	-0.0427499	-0.13788	0.0523799	0.377471	-0.0414309
S-LDL-FC	-0.0418356	-0.142225	0.0585541	0.413078	-0.0517009	-0.154081	0.0506789	0.321375	-0.0411794	-0.151863	0.0695041	0.464906	-0.0362075	-0.126866	0.054451	0.432744	-0.0428211	-0.136511	0.050869	0.369391	-0.0518028	-0.148525	0.0449199	0.292965	-0.0378609	-0.135683	0.0599613	0.447109	-0.0355955	-0.134872	0.0636813	0.481244	-0.0437644	-0.143996	0.0564673	0.391142	-0.0432465	-0.144172	0.0576791	0.400017	-0.0430866	-0.144493	0.0583194	0.403994	-0.0373025	-0.137703	0.0630975	0.465512	-0.0369162
S-LDL-TG	-0.0191192	-0.116728	0.0784891	0.700351	-0.0157167	-0.113766	0.0823327	0.752802	-0.0166712	-0.115609	0.0822666	0.740589	-0.00160031	-0.0894593	0.0862586	0.971448	0.0133279	-0.0783035	0.104959	0.775038	0.0102016	-0.0845758	0.104979	0.832496	-0.019696	-0.114577	0.0751851	0.683372	0.0143628	-0.0843736	0.113099	0.77501	-0.00556974	-0.104304	0.0931644	0.911739	-0.0216919	-0.120056	0.0766718	0.664814	-0.0197534	-0.118011	0.0785041	0.692852	-0.01044	-0.10849	0.0876097	0.83428	-0.0168887
XL-HDL-P	0.0666531	-0.0263272	0.159633	0.159507	0.0615503	-0.0404057	0.163506	0.235967	0.0791114	-0.0184287	0.176651	0.111601	0.0301717	-0.0541735	0.114517	0.482234	0.0262171	-0.0613756	0.11381	0.556535	0.041444	-0.0487737	0.131662	0.366958	0.0281713	-0.0634115	0.119754	0.545636	0.0465445	-0.0463245	0.139413	0.325026	0.0567534	-0.0368839	0.150391	0.234108	0.068001	-0.0252641	0.161266	0.152504	0.0667059	-0.0265142	0.159926	0.160249	0.0634989	-0.0293818	0.15638	0.179673	0.0684142
XL-HDL-L	0.0649317	-0.0279485	0.157812	0.170075	0.0595033	-0.042329	0.161336	0.25131	0.0772314	-0.0202159	0.174679	0.119988	0.0295705	-0.0546474	0.113788	0.490345	0.0247667	-0.0627175	0.112251	0.578096	0.0395848	-0.0505368	0.129707	0.388317	0.027094	-0.0643381	0.118526	0.560451	0.0448126	-0.0479531	0.137578	0.342794	0.0549158	-0.0386402	0.148472	0.249163	0.0662698	-0.0268944	0.159434	0.162739	0.0649795	-0.028146	0.158105	0.170884	0.0617834	-0.0309965	0.154563	0.191209	0.0667464
XL-HDL-PL	0.0581912	-0.0503692	0.166752	0.292576	0.0482596	-0.0720516	0.168571	0.430777	0.0722921	-0.0424426	0.187027	0.216152	0.0135094	-0.0847524	0.111771	0.787043	0.00894392	-0.0934235	0.111311	0.86369	0.0280967	-0.0771874	0.133381	0.600073	0.0118658	-0.0948662	0.118598	0.827075	0.0326208	-0.0759878	0.141229	0.555157	0.0456077	-0.063832	0.155047	0.413065	0.0587706	-0.0500505	0.167592	0.288953	0.0581998	-0.0506507	0.16705	0.293789	0.0531116	-0.0554372	0.16166	0.336632	0.0593621
XL-HDL-C	0.0481852	-0.0446858	0.141056	0.308303	0.0395977	-0.0611858	0.140381	0.440279	0.0590325	-0.0385612	0.156626	0.23505	0.0237083	-0.0602309	0.107647	0.578952	0.0119649	-0.0752895	0.0992193	0.787593	0.0239696	-0.0660341	0.113973	0.600822	0.0152452	-0.0757688	0.106259	0.742056	0.0290469	-0.0635612	0.121655	0.537784	0.0379343	-0.0556056	0.131474	0.425719	0.0493738	-0.0437639	0.142511	0.297917	0.0481738	-0.0450222	0.14137	0.310102	0.0459244	-0.0467956	0.138644	0.330734	0.0505501
XL-HDL-CE	0.044112	-0.0495734	0.137797	0.355136	0.0348892	-0.0660474	0.135826	0.497146	0.0543896	-0.0439478	0.152727	0.277501	0.0215617	-0.0630827	0.106206	0.616732	0.00846436	-0.0794977	0.0964264	0.85003	0.0209881	-0.0697386	0.111715	0.649464	0.0109978	-0.0807704	0.102766	0.813828	0.024762	-0.0686545	0.118179	0.602531	0.0340576	-0.0602261	0.128341	0.477979	0.0451552	-0.0487783	0.139089	0.345155	0.0440784	-0.0499824	0.138139	0.35742	0.0421568	-0.0513645	0.135678	0.376002	0.0465641
XL-HDL-FC	0.0568219	-0.0346737	0.148317	0.222808	0.0500918	-0.0506535	0.150837	0.328875	0.0686251	-0.0275855	0.164836	0.16159	0.0283273	-0.0544234	0.111078	0.501276	0.0198593	-0.0662273	0.105946	0.650377	0.0305017	-0.0583199	0.119323	0.49994	0.0247732	-0.0649516	0.114498	0.58751	0.0384233	-0.0527896	0.129636	0.408029	0.0463033	-0.0460107	0.138617	0.324643	0.0583487	-0.0334669	0.150164	0.212234	0.0568471	-0.0348726	0.148567	0.223731	0.053904	-0.0374745	0.145283	0.246826	0.0589449
XL-HDL-TG	0.0780614	-0.0229208	0.179044	0.129359	0.0723883	-0.0321464	0.176923	0.174137	0.0988589	-0.00994394	0.207662	0.0748111	0.034685	-0.0568637	0.126234	0.456738	0.0605098	-0.0338324	0.154852	0.208038	0.0653702	-0.0320988	0.162839	0.188055	0.0417896	-0.0571607	0.14074	0.406819	0.0868617	-0.0130333	0.186757	0.0881372	0.0774683	-0.0233825	0.178319	0.131783	0.0796877	-0.0216412	0.181017	0.122864	0.0785765	-0.0225862	0.179739	0.127533	0.0846648	-0.0163606	0.18569	0.100218	0.0787544
L-HDL-P	0.101742	0.00316792	0.200316	0.0431124	0.102343	-0.00559026	0.210277	0.0630378	0.111671	0.0104635	0.212878	0.0306636	0.0468664	-0.043041	0.136774	0.306013	0.0586954	-0.0343505	0.151741	0.215609	0.0681742	-0.0278899	0.164238	0.163709	0.0606376	-0.03676	0.158035	0.221646	0.0814204	-0.0170522	0.179893	0.104831	0.0940645	-0.00484621	0.192975	0.0622675	0.101421	0.0024368	0.200404	0.0446475	0.102396	0.00304141	0.201751	0.0434204	0.0997001	0.0012991	0.198101	0.047066	0.105046
L-HDL-L	0.100706	-0.0182221	0.219634	0.0967445	0.0976087	-0.0333702	0.228588	0.14367	0.111788	-0.0104492	0.234026	0.0729468	0.0383459	-0.06972	0.146412	0.48577	0.046776	-0.0654676	0.15902	0.413064	0.0596265	-0.0564121	0.175665	0.31296	0.0537827	-0.0632393	0.170805	0.366725	0.0735068	-0.045563	0.192577	0.225558	0.0907227	-0.0286967	0.210142	0.136071	0.0995778	-0.0198261	0.218982	0.101883	0.101263	-0.0186787	0.221204	0.0977335	0.0973466	-0.0214369	0.21613	0.107926	0.103615
L-HDL-PL	0.0934465	-0.0259448	0.212838	0.124649	0.0882803	-0.0421225	0.218683	0.183953	0.105585	-0.0177081	0.228878	0.0930361	0.0342715	-0.0741622	0.142705	0.534652	0.0434691	-0.0689957	0.155934	0.447734	0.0507983	-0.0656432	0.16724	0.391543	0.0496106	-0.0677951	0.167016	0.406564	0.0671913	-0.0521843	0.186567	0.269115	0.0847803	-0.0349063	0.204467	0.164497	0.0919973	-0.028037	0.212032	0.132647	0.094295	-0.0265246	0.215115	0.125721	0.0907743	-0.0284273	0.209976	0.135139	0.0972267
L-HDL-C	0.0980538	-0.0138135	0.209921	0.0856235	0.0959543	-0.0274511	0.21936	0.127133	0.106398	-0.00776799	0.220564	0.0676677	0.0386127	-0.0630158	0.140241	0.455472	0.0442514	-0.0614903	0.149993	0.411107	0.0598599	-0.0492558	0.168976	0.281414	0.0527474	-0.0573092	0.162804	0.346586	0.0714924	-0.0406334	0.183618	0.21072	0.0877172	-0.024775	0.20021	0.126059	0.0970681	-0.0151736	0.20931	0.089869	0.098438	-0.0142154	0.211091	0.0865896	0.0941486	-0.0176338	0.205931	0.0985357	0.100414
L-HDL-CE	0.0995478	-0.0105621	0.209658	0.076266	0.0977303	-0.0231925	0.218653	0.112866	0.107321	-0.00485568	0.219499	0.0607203	0.0403896	-0.05968	0.140459	0.427899	0.0472951	-0.0567765	0.151367	0.372122	0.0625097	-0.0448761	0.169896	0.253106	0.0549576	-0.0534122	0.163327	0.319316	0.0737317	-0.0366087	0.184072	0.189675	0.0897769	-0.0209027	0.200457	0.111567	0.0986526	-0.01182	0.209125	0.0799186	0.0999435	-0.010927	0.210814	0.0771218	0.0959293	-0.0140813	0.20594	0.0872424	0.101913
L-HDL-FC	0.0952547	-0.00786005	0.198369	0.0701047	0.095518	-0.0196837	0.21072	0.103872	0.105114	-0.000798435	0.211027	0.0517434	0.0388644	-0.0549917	0.13272	0.416021	0.0434809	-0.0541178	0.14108	0.381592	0.0588155	-0.0417485	0.159379	0.250873	0.0510716	-0.0505784	0.152722	0.323818	0.0715158	-0.0317404	0.174772	0.174056	0.0848827	-0.0189401	0.188706	0.108766	0.0946768	-0.00877035	0.198124	0.0727276	0.0956924	-0.00815593	0.199541	0.0708051	0.0916814	-0.0113411	0.194704	0.0809635	0.098013
L-HDL-TG	0.0956274	-0.000277264	0.191532	0.0506627	0.0925989	-0.00856268	0.193761	0.0726853	0.108069	0.00858979	0.207548	0.0333177	0.0489553	-0.0381757	0.136086	0.269947	0.0743456	-0.0154849	0.164176	0.104502	0.0858159	-0.00669378	0.178326	0.0689428	0.0583446	-0.0362061	0.152895	0.22575	0.0886863	-0.00626113	0.183634	0.067054	0.093641	-0.00218086	0.189463	0.0554192	0.0977763	0.00137565	0.194177	0.0468352	0.0959875	-5.94261e-05	0.192034	0.0501412	0.0974127	0.00171471	0.193111	0.0460538	0.0961368
M-HDL-P	0.00374788	-0.10503	0.112526	0.946024	0.001646	-0.107331	0.110623	0.976323	0.0050342	-0.104057	0.114125	0.92775	-0.000882569	-0.0988202	0.0970551	0.985872	0.0233395	-0.0781887	0.124868	0.65152	-0.014194	-0.11986	0.0914717	0.791823	0.0104608	-0.0960263	0.116948	0.846936	0.00938082	-0.0982554	0.117017	0.864027	0.0125839	-0.0964171	0.121585	0.820547	-0.00270327	-0.115277	0.10987	0.962364	0.00211594	-0.111335	0.115566	0.970765	0.0120898	-0.0969401	0.12112	0.827525	0.0121088
M-HDL-L	0.00654689	-0.102497	0.115591	0.90609	0.0039347	-0.105381	0.11325	0.943616	0.00785346	-0.101505	0.117212	0.887784	-0.000235064	-0.0984203	0.0979501	0.996246	0.0235737	-0.07818	0.125327	0.648986	-0.0135701	-0.119549	0.0924087	0.801351	0.0124447	-0.0942963	0.119186	0.8188	0.0108398	-0.0970289	0.118708	0.843471	0.0147384	-0.0944698	0.123947	0.790876	0.000211044	-0.112641	0.113063	0.997068	0.00510341	-0.108703	0.11891	0.929784	0.0145055	-0.0947409	0.123752	0.794176	0.0150329
M-HDL-PL	0.00711508	-0.102843	0.117073	0.898827	0.00421265	-0.106063	0.114488	0.940164	0.00877664	-0.10161	0.119163	0.875854	0.0054103	-0.0935519	0.104372	0.914448	0.0267941	-0.0758027	0.129391	0.607894	-0.0113233	-0.117884	0.0952376	0.834606	0.0110101	-0.0965205	0.118541	0.840547	0.0128504	-0.0959523	0.121653	0.816483	0.016415	-0.0937929	0.126623	0.769784	0.000712989	-0.113175	0.114601	0.990185	0.00570427	-0.109245	0.120654	0.92232	0.0157717	-0.0944598	0.126003	0.778613	0.0155264
M-HDL-C	0.0154651	-0.0928466	0.123777	0.779059	0.01146	-0.0974223	0.120342	0.83616	0.0164307	-0.0921024	0.124964	0.76612	-0.00163888	-0.0992574	0.0959796	0.973682	0.0204451	-0.0806145	0.121505	0.691008	-0.0132486	-0.118921	0.0924234	0.805411	0.0197376	-0.0862979	0.125773	0.71456	0.0134704	-0.0936202	0.120561	0.804789	0.0202593	-0.0880273	0.128546	0.713178	0.00975577	-0.102052	0.121563	0.863866	0.0146666	-0.0982842	0.127618	0.798612	0.0212823	-0.0870215	0.129586	0.699433	0.0241723
M-HDL-CE	0.0135566	-0.0937145	0.120828	0.803893	0.0100203	-0.0977098	0.11775	0.854985	0.0142183	-0.0932223	0.121659	0.794846	-0.00356534	-0.100257	0.0931267	0.942237	0.017899	-0.0821997	0.117998	0.725337	-0.015175	-0.119896	0.0895462	0.775852	0.0189644	-0.0860869	0.124016	0.722811	0.0111046	-0.0949552	0.117164	0.837003	0.0181631	-0.089098	0.125424	0.739351	0.00789095	-0.102697	0.118479	0.888493	0.0126265	-0.0990729	0.124326	0.824223	0.0192031	-0.0880519	0.126458	0.725004	0.0221517
M-HDL-FC	0.0224312	-0.0890861	0.133948	0.692698	0.016823	-0.09577	0.129416	0.769083	0.0246791	-0.087448	0.136806	0.665429	0.00621975	-0.0942169	0.106656	0.903145	0.0296574	-0.0743547	0.13367	0.575367	-0.00485075	-0.113304	0.103602	0.929966	0.0218968	-0.087112	0.130906	0.693083	0.0223721	-0.0878951	0.132639	0.690165	0.0277322	-0.0837305	0.139195	0.624975	0.0168482	-0.0985895	0.132286	0.77428	0.0221706	-0.0944053	0.138747	0.708646	0.0286157	-0.0829098	0.140141	0.614196	0.0311069
M-HDL-TG	-0.0487796	-0.141284	0.0437247	0.300472	-0.0424017	-0.137566	0.0527626	0.381538	-0.0482571	-0.140938	0.0444242	0.306593	-0.0157891	-0.0993816	0.0678035	0.710541	0.00545684	-0.0820644	0.0929781	0.902493	-0.0128339	-0.102886	0.0772183	0.779454	-0.0312585	-0.121194	0.0586764	0.494755	-0.0218404	-0.115092	0.0714112	0.645402	-0.0357217	-0.129542	0.058099	0.454537	-0.0503266	-0.143349	0.0426961	0.288109	-0.0489494	-0.141619	0.04372	0.299653	-0.0400582	-0.133136	0.0530194	0.397961	-0.0480798
S-HDL-P	-0.0538907	-0.153831	0.0460497	0.289707	-0.0478257	-0.149714	0.0540628	0.356626	-0.0571093	-0.157977	0.0437584	0.266308	-0.0216017	-0.112177	0.0689734	0.639356	-0.0105032	-0.104542	0.0835351	0.826289	-0.055601	-0.152608	0.0414055	0.260452	-0.0232227	-0.121303	0.0748575	0.641787	-0.0370726	-0.13664	0.0624945	0.464546	-0.0402158	-0.141299	0.0608674	0.434543	-0.0622953	-0.165255	0.0406647	0.234913	-0.0585242	-0.161821	0.0447729	0.265978	-0.0430533	-0.143864	0.0577577	0.40159	-0.0467105
S-HDL-L	-0.0536824	-0.154508	0.0471436	0.295824	-0.0479674	-0.150413	0.0544783	0.357824	-0.0565581	-0.158187	0.0450708	0.274542	-0.0231681	-0.114497	0.0681608	0.618187	-0.0124731	-0.107275	0.0823285	0.796004	-0.0578338	-0.155707	0.0400397	0.246015	-0.0235781	-0.122513	0.0753566	0.639612	-0.0382062	-0.138553	0.062141	0.454537	-0.0405742	-0.142414	0.0612659	0.433894	-0.0621919	-0.166113	0.0417288	0.240039	-0.0585149	-0.162898	0.0458684	0.271052	-0.0429868	-0.144639	0.0586653	0.406217	-0.0461769
S-HDL-PL	-0.0215968	-0.119096	0.0759024	0.663422	-0.0138863	-0.113667	0.085894	0.784511	-0.0283037	-0.129489	0.0728818	0.582644	0.00474993	-0.0835414	0.0930412	0.915805	0.0225463	-0.0690439	0.114137	0.628646	-0.0228244	-0.117293	0.0716438	0.635007	0.00537061	-0.0899311	0.100672	0.911826	-0.0067535	-0.10366	0.0901532	0.891079	-0.00775832	-0.106291	0.0907741	0.877045	-0.0284205	-0.128747	0.0719063	0.577847	-0.0238939	-0.123813	0.0760258	0.638485	-0.0123765	-0.11037	0.0856168	0.804008	-0.0167919
S-HDL-C	-0.0664829	-0.17015	0.0371842	0.208095	-0.0662096	-0.169935	0.0375161	0.210222	-0.0649734	-0.169562	0.0396153	0.222661	-0.0516266	-0.144953	0.0416993	0.2774	-0.0560732	-0.152939	0.0407925	0.255745	-0.0823638	-0.182691	0.017963	0.107314	-0.0475204	-0.148871	0.05383	0.357142	-0.0640168	-0.166567	0.0385336	0.220422	-0.0619976	-0.165636	0.0416407	0.24024	-0.0713364	-0.176465	0.0337917	0.182926	-0.0705637	-0.176858	0.0357301	0.192578	-0.0598918	-0.163775	0.0439917	0.257679	-0.0583029
S-HDL-CE	-0.0711499	-0.173131	0.0308314	0.170938	-0.0717611	-0.173808	0.0302859	0.167573	-0.0699244	-0.173847	0.0339981	0.186637	-0.0584171	-0.150175	0.0333412	0.211403	-0.0679365	-0.163113	0.0272396	0.161282	-0.0859962	-0.184528	0.0125353	0.0869598	-0.0549041	-0.154511	0.0447033	0.279127	-0.0715449	-0.172353	0.0292633	0.163689	-0.069037	-0.170883	0.0328089	0.183386	-0.0743	-0.177132	0.0285317	0.156226	-0.0741624	-0.177932	0.0296072	0.160766	-0.0664903	-0.168519	0.0355385	0.200847	-0.063918
S-HDL-FC	-0.00385714	-0.106534	0.0988192	0.941158	-0.000174712	-0.103294	0.102945	0.997344	-0.00813268	-0.113277	0.0970117	0.879201	0.010252	-0.0826017	0.103106	0.828236	0.030268	-0.0659713	0.126507	0.536676	-0.0125811	-0.112076	0.0869134	0.803775	0.014105	-0.0858291	0.114039	0.781521	0.00902225	-0.0929506	0.110995	0.861981	0.00820573	-0.0950977	0.111509	0.875969	-0.0100536	-0.116045	0.095938	0.852144	-0.00572009	-0.111787	0.100347	0.915607	0.00731577	-0.0960339	0.110665	0.889378	0.00387493
S-HDL-TG	-0.0296812	-0.122554	0.0631916	0.530129	-0.0206446	-0.117632	0.0763426	0.675795	-0.0318983	-0.125394	0.0615976	0.502737	0.00888719	-0.0752449	0.0930193	0.835561	0.0193304	-0.0683064	0.106967	0.664747	0.0106652	-0.0798387	0.101169	0.816885	-0.0140157	-0.104312	0.0762809	0.760374	0.00428891	-0.0900589	0.0986368	0.928823	-0.0140184	-0.108601	0.0805642	0.770884	-0.0303923	-0.123536	0.0627511	0.521532	-0.0296324	-0.122643	0.0633777	0.531408	-0.0190646	-0.112769	0.0746394	0.689347	-0.0293612
XXL-VLDL-PL-PC	0.0127028	-0.0858791	0.111285	0.800128	0.0153378	-0.083496	0.114172	0.760429	0.0109795	-0.0882389	0.110198	0.827871	0.0344929	-0.0544109	0.123397	0.445991	0.0539469	-0.038421	0.146315	0.251535	0.0122121	-0.0829474	0.107372	0.800914	0.0258634	-0.0699987	0.121725	0.596073	0.0306481	-0.0674446	0.128741	0.539356	0.0222796	-0.0766551	0.121214	0.65817	0.00848977	-0.0923538	0.109333	0.868609	0.0119982	-0.0881587	0.112155	0.813911	0.0184766	-0.0801273	0.11708	0.712751	0.0180609
XXL-VLDL-C-PC	0.00421308	-0.0945795	0.103006	0.933219	0.00285964	-0.0960428	0.101762	0.954694	0.0114739	-0.0933018	0.11625	0.829633	-0.00598504	-0.095235	0.0832649	0.89516	0.00802141	-0.0842241	0.100267	0.86433	0.0193288	-0.0758577	0.114515	0.689911	-0.00566625	-0.101583	0.0902509	0.907588	0.00681937	-0.0908427	0.104481	0.890869	0.00181142	-0.0968436	0.100466	0.971219	0.00706538	-0.0924038	0.106535	0.888998	0.0047487	-0.0944158	0.103913	0.925033	0.00227444	-0.0963267	0.100876	0.963848	-0.000188951
XXL-VLDL-CE-PC	-0.00242635	-0.0991802	0.0943275	0.9607	-0.00684387	-0.104231	0.0905435	0.890174	0.0054874	-0.0999955	0.11097	0.918583	-0.0146102	-0.101928	0.0727073	0.74232	-0.0105727	-0.100874	0.0797289	0.818049	0.00963967	-0.0835287	0.102808	0.838898	-0.0172422	-0.111284	0.0767999	0.718661	-0.0082517	-0.103927	0.0874234	0.865427	-0.00944737	-0.10631	0.087415	0.84802	0.00152221	-0.0964121	0.0994565	0.975635	-0.00163742	-0.0992175	0.0959427	0.973697	-0.00756459	-0.104297	0.0891681	0.877879	-0.00773678
XXL-VLDL-FC-PC	0.0193422	-0.0804613	0.119146	0.703372	0.0280158	-0.073652	0.129684	0.588259	0.0184261	-0.0816459	0.118498	0.717523	0.0215791	-0.0688251	0.111983	0.639067	0.0536889	-0.0399293	0.147307	0.26019	0.0323196	-0.0639436	0.128583	0.509548	0.0297747	-0.067213	0.126762	0.546441	0.0438724	-0.0558188	0.143564	0.387407	0.031467	-0.068925	0.131859	0.538062	0.0174071	-0.083468	0.118282	0.73457	0.0189068	-0.0816193	0.119433	0.711731	0.0275906	-0.072459	0.12764	0.587977	0.0203071
XXL-VLDL-TG-PC	-0.00863135	-0.110567	0.0933043	0.86786	-0.00838459	-0.11038	0.0936113	0.871679	-0.0142604	-0.119698	0.0911777	0.790436	-0.00770268	-0.0998562	0.0844509	0.869532	-0.0276255	-0.122872	0.0676209	0.568811	-0.0220557	-0.120258	0.0761461	0.659015	-0.00468788	-0.103665	0.0942888	0.925848	-0.0177451	-0.118697	0.0832069	0.729815	-0.0100201	-0.111807	0.0917667	0.846623	-0.00947531	-0.111837	0.0928863	0.855671	-0.00871612	-0.110797	0.0933652	0.866763	-0.00904861	-0.110772	0.0926752	0.861249	-0.00665984
XL-VLDL-PL-PC	-0.0226864	-0.118923	0.0735504	0.643265	-0.0228028	-0.119088	0.0734823	0.641729	-0.0186696	-0.120899	0.0835594	0.719731	-0.0232095	-0.110099	0.06368	0.599713	-0.00792658	-0.0980896	0.0822364	0.86285	-0.0180916	-0.110693	0.0745098	0.701078	-0.0274941	-0.121193	0.0662048	0.5643	-0.0231108	-0.11821	0.0719889	0.633043	-0.0171566	-0.113493	0.0791794	0.726402	-0.0230548	-0.119751	0.0736417	0.639479	-0.0236109	-0.120837	0.0736154	0.633285	-0.017058	-0.113358	0.0792421	0.727815	-0.0167793
XL-VLDL-C-PC	0.0125025	-0.0829091	0.107914	0.796817	0.00526408	-0.0919676	0.102496	0.91528	0.0203149	-0.0806849	0.121315	0.692706	-0.0162876	-0.102429	0.069854	0.710249	-0.0203037	-0.109835	0.0692275	0.655916	0.0054579	-0.0864452	0.097361	0.907101	-0.0183286	-0.11184	0.0751828	0.700149	-0.00343799	-0.0982799	0.0914039	0.943215	0.000189003	-0.0960197	0.0963977	0.99692	0.0154876	-0.0807591	0.111734	0.75187	0.0130042	-0.0828168	0.108825	0.789733	0.00486481	-0.0908221	0.100552	0.920424	0.00704058
XL-VLDL-CE-PC	-0.0156128	-0.104616	0.0733906	0.730351	-0.0177079	-0.106868	0.0714522	0.696377	-0.013255	-0.103797	0.0772874	0.773619	-0.018344	-0.0982977	0.0616097	0.652144	-0.0243825	-0.107365	0.0586003	0.563782	-0.0057349	-0.0914961	0.0800263	0.895459	-0.0261662	-0.112335	0.060003	0.550804	-0.020463	-0.108511	0.0675847	0.647949	-0.0219273	-0.111046	0.067191	0.628813	-0.0122313	-0.10258	0.0781179	0.790235	-0.0151862	-0.105434	0.075062	0.740928	-0.0221075	-0.111227	0.0670122	0.626002	-0.0242817
XL-VLDL-FC-PC	-0.0069412	-0.103763	0.0898807	0.887976	-0.0137717	-0.111993	0.0844495	0.782938	-0.000531044	-0.104341	0.103278	0.99198	-0.0267957	-0.114018	0.0604267	0.546147	-0.0229923	-0.113786	0.0678017	0.618816	-0.0152551	-0.108531	0.0780208	0.747945	-0.0326712	-0.127027	0.0616843	0.496382	-0.0260097	-0.122285	0.0702656	0.595588	-0.0145436	-0.111526	0.0824385	0.768259	-0.00541408	-0.102558	0.0917296	0.912797	-0.00720382	-0.104337	0.0899291	0.884136	-0.0114443	-0.108194	0.0853055	0.816211	-0.00683547
XL-VLDL-TG-PC	0.00113839	-0.0945537	0.0968305	0.981351	0.00697056	-0.0898116	0.103753	0.887459	-0.00718881	-0.111889	0.0975117	0.892681	0.0232219	-0.0631925	0.109636	0.597516	0.0190135	-0.0706386	0.108666	0.676906	0.00432414	-0.0877925	0.0964408	0.926507	0.0267884	-0.0667747	0.120351	0.573777	0.0134685	-0.0813438	0.108281	0.780154	0.00787857	-0.0879078	0.103665	0.871607	-0.000876304	-0.0969949	0.0952423	0.985707	0.00107328	-0.0947467	0.0968933	0.98244	0.00429018	-0.091261	0.0998413	0.929698	0.00248408
L-VLDL-PL-PC	-0.00680517	-0.100728	0.0871175	0.88679	-0.0075538	-0.101546	0.0864381	0.874525	-0.00218179	-0.099735	0.0953714	0.964947	-0.00532874	-0.0898531	0.0791956	0.901407	0.00709071	-0.0810866	0.095268	0.874447	-0.00208387	-0.0926374	0.0884696	0.963932	-0.017098	-0.108369	0.074173	0.712814	-0.00400587	-0.0968523	0.0888406	0.932437	5.02329e-05	-0.0940813	0.0941817	0.999163	-0.00692201	-0.101193	0.087349	0.88528	-0.00670831	-0.100784	0.0873674	0.88857	-0.00575221	-0.0995128	0.0880083	0.904048	-0.00665907
L-VLDL-C-PC	-0.0725081	-0.161986	0.0169694	0.111917	-0.0703754	-0.160143	0.0193924	0.124035	-0.0718051	-0.162566	0.0189559	0.120642	-0.0340097	-0.115084	0.0470641	0.409968	-0.0370909	-0.121308	0.0471267	0.387051	-0.0435841	-0.130617	0.0434492	0.325417	-0.0487686	-0.135742	0.0382044	0.270918	-0.057788	-0.146836	0.0312599	0.202732	-0.0663957	-0.156138	0.0233469	0.146574	-0.0717487	-0.161597	0.0181002	0.117215	-0.0724547	-0.162237	0.0173279	0.1134	-0.073023	-0.162277	0.0162311	0.10852	-0.0789274
L-VLDL-CE-PC	-0.0675523	-0.166939	0.0318348	0.182211	-0.0690041	-0.168466	0.0304575	0.173335	-0.0666841	-0.168212	0.0348435	0.197336	-0.0409101	-0.130347	0.048527	0.368997	-0.0546425	-0.147497	0.0382117	0.247961	-0.0442664	-0.140535	0.0520023	0.366495	-0.0525373	-0.148897	0.0438224	0.284374	-0.0655498	-0.163869	0.0327696	0.190681	-0.0685478	-0.167847	0.0307513	0.175482	-0.0653252	-0.165362	0.0347112	0.199928	-0.0678145	-0.168111	0.0324819	0.184495	-0.0736465	-0.172987	0.0256942	0.145756	-0.0779082
L-VLDL-FC-PC	-0.063368	-0.156392	0.0296562	0.181244	-0.0583096	-0.153162	0.036543	0.227522	-0.0627761	-0.156005	0.0304523	0.186306	-0.0170718	-0.10189	0.0677468	0.692482	-0.00453823	-0.0930065	0.08393	0.919711	-0.0328321	-0.123422	0.0577575	0.476509	-0.0332236	-0.124399	0.0579519	0.474121	-0.0347619	-0.128783	0.0592596	0.467684	-0.0495816	-0.144069	0.0449054	0.302831	-0.0656038	-0.159465	0.0282571	0.170158	-0.063683	-0.15692	0.0295536	0.180077	-0.0570814	-0.150314	0.0361515	0.229408	-0.0634889
L-VLDL-TG-PC	0.0662291	-0.0223197	0.154778	0.142222	0.0644069	-0.0243557	0.15317	0.154483	0.0657373	-0.0249197	0.156394	0.15476	0.0315162	-0.048686	0.111718	0.440184	0.0315026	-0.0519153	0.114921	0.45821	0.03932	-0.0467573	0.125397	0.369651	0.0473164	-0.0386509	0.133284	0.279833	0.0524155	-0.0356002	0.140431	0.242352	0.0593584	-0.0295644	0.148281	0.190137	0.0656136	-0.0233198	0.154547	0.147699	0.0660832	-0.0227027	0.154869	0.144167	0.0664591	-0.0218808	0.154799	0.13991	0.0718281
M-VLDL-PL-PC	0.0551041	-0.0465465	0.156755	0.287156	0.0482145	-0.0563444	0.152773	0.365152	0.0584503	-0.044113	0.161013	0.263188	0.0185374	-0.0732662	0.110341	0.691551	0.0164245	-0.0793028	0.112152	0.736026	0.0285088	-0.0697967	0.126814	0.568861	0.0362862	-0.0623221	0.134894	0.469779	0.0353576	-0.0659883	0.136703	0.493136	0.0503015	-0.0513839	0.151987	0.331341	0.0542389	-0.0477153	0.156193	0.296213	0.0549775	-0.0472935	0.157248	0.291189	0.0494261	-0.0523203	0.151173	0.340105	0.0549495
M-VLDL-C-PC	0.0165286	-0.0803024	0.11336	0.737339	0.00513598	-0.0965078	0.10678	0.920911	0.0305639	-0.0776372	0.138765	0.578942	-0.0190566	-0.106534	0.0684211	0.66863	-0.00738422	-0.098189	0.0834206	0.873046	0.0126762	-0.080672	0.106024	0.789605	-0.00832716	-0.102558	0.0859037	0.862144	0.000282316	-0.0959103	0.096475	0.995399	0.0111713	-0.0857073	0.10805	0.820753	0.0188684	-0.0784827	0.11622	0.703344	0.0169605	-0.080103	0.114024	0.731357	0.0102796	-0.086637	0.107196	0.83491	0.0132603
M-VLDL-CE-PC	0.0177121	-0.0789028	0.114327	0.718703	0.0056156	-0.0965685	0.1078	0.914008	0.0322058	-0.0759476	0.140359	0.558557	-0.0238329	-0.111277	0.0636109	0.592317	-0.0160418	-0.106853	0.0747696	0.728524	0.00797539	-0.0852551	0.101206	0.866511	-0.0105532	-0.104777	0.0836705	0.825809	-0.00553365	-0.102088	0.0910206	0.910336	0.00918873	-0.0877351	0.106113	0.852224	0.0204988	-0.0767583	0.117756	0.678795	0.0181621	-0.0787089	0.115033	0.712597	0.0105797	-0.0862227	0.107382	0.829965	0.0148958
M-VLDL-FC-PC	-0.00562693	-0.0994829	0.088229	0.906224	-0.00167485	-0.0960987	0.092749	0.972197	-0.00593022	-0.0999149	0.0880544	0.901329	0.0220761	-0.0625015	0.106654	0.608076	0.0404041	-0.0479155	0.128724	0.368948	0.0218779	-0.0690317	0.112788	0.636343	0.010319	-0.0810783	0.101716	0.824431	0.0275288	-0.0674094	0.122467	0.568906	0.00959265	-0.0857988	0.104984	0.843363	-0.00755748	-0.102091	0.0869758	0.875176	-0.00567316	-0.0996817	0.0883354	0.90561	-0.00136577	-0.0951664	0.0924349	0.977175	-0.0077049
M-VLDL-TG-PC	-0.02359	-0.12162	0.0744397	0.636374	-0.0124863	-0.115659	0.0906869	0.812041	-0.0380294	-0.146221	0.0701625	0.489905	0.0146035	-0.0740005	0.103208	0.746047	0.00427288	-0.0877795	0.0963253	0.927325	-0.015916	-0.110449	0.078617	0.740786	0.00201978	-0.0933375	0.0973771	0.9668	-0.005681	-0.103182	0.0918196	0.908849	-0.0179637	-0.116067	0.0801397	0.719017	-0.0255869	-0.124043	0.0728689	0.609651	-0.023882	-0.122074	0.0743103	0.632767	-0.0170146	-0.115172	0.0811424	0.73342	-0.0205917
S-VLDL-PL-PC	0.0619193	-0.0397635	0.163602	0.231926	0.0618018	-0.0399434	0.163547	0.233096	0.0610607	-0.0441723	0.166294	0.254632	0.0536808	-0.0381436	0.145505	0.251061	0.0516685	-0.0432674	0.146604	0.285241	0.0492371	-0.0489081	0.147382	0.324548	0.0473734	-0.0518611	0.146608	0.348491	0.0537631	-0.046883	0.154409	0.294233	0.0617433	-0.0400934	0.16358	0.233955	0.0591301	-0.0435856	0.161846	0.258387	0.0618138	-0.0407151	0.164343	0.236588	0.0612685	-0.0402174	0.162754	0.235951	0.0634769
S-VLDL-C-PC	-0.000311392	-0.101446	0.100823	0.995173	-0.014807	-0.121528	0.0919138	0.78515	0.00824728	-0.101574	0.118069	0.88269	-0.0363443	-0.127745	0.0550569	0.434764	-0.0407327	-0.135845	0.0543794	0.400272	-0.0290018	-0.126837	0.0688332	0.560322	-0.0218785	-0.120188	0.0764308	0.661927	-0.0354788	-0.137573	0.066615	0.49483	-0.0137559	-0.115755	0.0882435	0.791019	0.00130564	-0.100235	0.102847	0.979843	-0.000203544	-0.10148	0.101072	0.996849	-0.00872819	-0.110171	0.0927144	0.865747	-0.00150155
S-VLDL-CE-PC	-0.0110089	-0.110538	0.0885199	0.827947	-0.0247944	-0.128842	0.0792531	0.639658	-0.00435163	-0.112829	0.104125	0.937172	-0.0419852	-0.131849	0.0478785	0.358836	-0.0492033	-0.14272	0.0443133	0.301537	-0.0377329	-0.133919	0.0584529	0.440975	-0.0280802	-0.124812	0.0686515	0.568474	-0.0464554	-0.146954	0.0540427	0.36397	-0.024563	-0.124991	0.0758645	0.630853	-0.0089934	-0.109039	0.0910519	0.859796	-0.0108364	-0.110511	0.0888381	0.830844	-0.0193739	-0.119194	0.0804463	0.702953	-0.0122668
S-VLDL-FC-PC	0.0807566	-0.0236371	0.18515	0.129085	0.0748432	-0.0345429	0.184229	0.179325	0.0824069	-0.0223013	0.187115	0.122586	0.0359291	-0.0581903	0.130048	0.453352	0.0558722	-0.0417769	0.153521	0.261283	0.0602004	-0.0406434	0.161044	0.241211	0.0428007	-0.0594796	0.145081	0.411122	0.0729335	-0.0303168	0.176184	0.165675	0.0778863	-0.0268448	0.182617	0.144499	0.0784521	-0.0268345	0.183739	0.143719	0.0809733	-0.0240944	0.186041	0.130519	0.0780601	-0.0262296	0.18235	0.141926	0.0809989
S-VLDL-TG-PC	-0.0143512	-0.118243	0.0895403	0.786071	-0.000794645	-0.110719	0.10913	0.988667	-0.0235543	-0.133981	0.0868728	0.675159	0.0253002	-0.0686229	0.119223	0.596641	0.0303381	-0.0674856	0.128162	0.542354	0.0186719	-0.0819935	0.119337	0.715526	0.0117593	-0.0892021	0.112721	0.818975	0.0240909	-0.0812292	0.129411	0.653132	-0.000444064	-0.105264	0.104376	0.993358	-0.015222	-0.119405	0.0889614	0.77405	-0.0142808	-0.118368	0.089806	0.787484	-0.00552119	-0.109788	0.098746	0.917131	-0.0134709
XS-VLDL-PL-PC	0.0301965	-0.0789078	0.139301	0.586632	0.0187493	-0.0957167	0.133215	0.747579	0.0438903	-0.0736889	0.161469	0.463424	-0.0167391	-0.115404	0.0819255	0.738861	-0.00734015	-0.109678	0.0949974	0.88792	0.00037967	-0.105111	0.10587	0.994357	0.00921202	-0.0968378	0.115262	0.864469	0.0299877	-0.077839	0.137814	0.584812	0.0259976	-0.0830538	0.135049	0.639516	0.0286796	-0.0809364	0.138296	0.607239	0.0300136	-0.0799841	0.140011	0.591925	0.0297896	-0.0791102	0.138689	0.590983	0.0347011
XS-VLDL-C-PC	-0.0143346	-0.118233	0.089564	0.786326	-0.0243228	-0.130647	0.0820014	0.653112	-0.0106399	-0.117267	0.0959867	0.844555	-0.0368462	-0.130248	0.0565554	0.438409	-0.0559334	-0.153331	0.0414646	0.259535	-0.0498494	-0.150409	0.0507104	0.330318	-0.0192707	-0.119986	0.0814448	0.706956	-0.0639244	-0.170565	0.0427164	0.239267	-0.0355254	-0.141518	0.0704677	0.510279	-0.0117615	-0.116423	0.0929001	0.825241	-0.0139631	-0.118265	0.0903385	0.79252	-0.0263977	-0.131087	0.078292	0.620325	-0.0180549
XS-VLDL-CE-PC	-0.0302365	-0.131918	0.0714447	0.559104	-0.0355051	-0.137906	0.066896	0.495815	-0.0277078	-0.13137	0.0759547	0.599506	-0.0419958	-0.133198	0.0492063	0.365815	-0.0621486	-0.157212	0.0329144	0.199414	-0.0550659	-0.153143	0.0430113	0.270304	-0.0293477	-0.128047	0.0693516	0.559117	-0.0763169	-0.180169	0.0275353	0.149299	-0.0484186	-0.151597	0.0547597	0.356746	-0.0274939	-0.130067	0.0750794	0.598474	-0.0299254	-0.132157	0.0723059	0.565251	-0.0403641	-0.142526	0.0617978	0.437722	-0.0339583
XS-VLDL-FC-PC	0.0577902	-0.0515731	0.167154	0.299465	0.0477461	-0.0715319	0.167024	0.431731	0.0631312	-0.0479537	0.174216	0.264512	0.0124932	-0.0862865	0.111273	0.803733	0.0134517	-0.0893647	0.116268	0.797124	0.0112373	-0.0952664	0.117741	0.835758	0.0342336	-0.0718822	0.140349	0.526242	0.0350483	-0.073996	0.144093	0.527778	0.0430368	-0.0675244	0.153598	0.444521	0.0570584	-0.0526805	0.166797	0.307268	0.0576815	-0.0519845	0.167347	0.301705	0.0484477	-0.0614743	0.15837	0.386699	0.056911
XS-VLDL-TG-PC	8.26872e-05	-0.103866	0.104031	0.998753	0.0147101	-0.0948077	0.124228	0.791847	-0.00769408	-0.118867	0.103479	0.89183	0.0391342	-0.0548429	0.133111	0.413392	0.0521496	-0.045663	0.149962	0.295152	0.0436306	-0.0573537	0.144615	0.396117	0.0130668	-0.0879279	0.114061	0.799322	0.0419358	-0.0637612	0.147633	0.435795	0.0198098	-0.0861053	0.125725	0.713258	-0.00158741	-0.105994	0.102819	0.976166	-7.49753e-05	-0.104179	0.104029	0.998871	0.0105405	-0.0939754	0.115056	0.842918	0.0014756
IDL-PL-PC	0.0120524	-0.0944008	0.118506	0.823957	0.0154844	-0.0913419	0.122311	0.775796	0.00930881	-0.0984917	0.117109	0.865266	0.0289821	-0.0668675	0.124832	0.552487	0.00194289	-0.0973197	0.101206	0.96932	0.000920892	-0.101604	0.103446	0.985918	0.0309646	-0.072476	0.134405	0.556475	0.00133517	-0.104181	0.106851	0.980163	0.0155768	-0.0908083	0.121962	0.773582	0.0115281	-0.0952357	0.118292	0.831978	0.0116887	-0.095001	0.118378	0.829557	0.0122529	-0.0940514	0.118557	0.82083	0.015564
IDL-C-PC	-0.0657848	-0.170058	0.0384882	0.215566	-0.083792	-0.192236	0.0246517	0.129528	-0.0714539	-0.188354	0.045446	0.230173	-0.0801952	-0.174134	0.0137441	0.0940542	-0.088945	-0.18648	0.00858974	0.0737562	-0.0945581	-0.195203	0.00608675	0.0654777	-0.0643337	-0.166014	0.0373471	0.214241	-0.0878108	-0.191483	0.0158618	0.096656	-0.0822459	-0.187546	0.0230544	0.125431	-0.0645375	-0.169226	0.0401515	0.226216	-0.0656626	-0.170083	0.0387579	0.217065	-0.0689341	-0.173066	0.0351979	0.193833	-0.0645271
IDL-CE-PC	-0.0994627	-0.206362	0.00743673	0.068117	-0.106735	-0.214516	0.00104612	0.052254	-0.10546	-0.219795	0.00887414	0.0705252	-0.0915519	-0.187626	0.00452251	0.0617417	-0.0994213	-0.199336	0.000493163	0.0511357	-0.11495	-0.21795	-0.0119497	0.028817	-0.0859682	-0.190413	0.0184765	0.106402	-0.113612	-0.219485	-0.007739	0.0355164	-0.110438	-0.217749	-0.00312774	0.0437177	-0.0981062	-0.205436	0.00922346	0.0730879	-0.0992948	-0.206344	0.00775404	0.0689668	-0.0977068	-0.204461	0.00904785	0.0727194	-0.0970922
IDL-FC-PC	0.0332928	-0.0810044	0.14759	0.567168	0.0177818	-0.106872	0.142435	0.779259	0.048193	-0.075273	0.171659	0.443267	-0.0190356	-0.122942	0.0848704	0.718862	-0.0251932	-0.13315	0.0827634	0.646595	-0.00729655	-0.118207	0.103614	0.897142	0.009253	-0.101783	0.120289	0.86993	0.00784778	-0.106284	0.121979	0.892523	0.0163531	-0.0993481	0.132054	0.781233	0.0336647	-0.0809879	0.148317	0.564053	0.0333034	-0.0812017	0.147809	0.567745	0.0222072	-0.0927592	0.137174	0.704301	0.0315363
IDL-TG-PC	0.0668212	-0.037301	0.170943	0.20778	0.0845585	-0.0236177	0.192735	0.125137	0.0720514	-0.0438646	0.187967	0.222398	0.0774148	-0.0164739	0.171304	0.105788	0.0943526	-0.00307679	0.191782	0.0576472	0.100992	0.000317676	0.201666	0.0492851	0.0604665	-0.0415886	0.162522	0.24475	0.0938444	-0.00999446	0.197683	0.0763704	0.0834105	-0.0218295	0.188651	0.119973	0.0656212	-0.0389031	0.170145	0.217808	0.0668138	-0.0374714	0.171099	0.208539	0.0701226	-0.033856	0.174101	0.18563	0.0645668
L-LDL-PL-PC	0.0346986	-0.0698236	0.139221	0.514322	0.0444935	-0.0620691	0.151056	0.412178	0.0323487	-0.0840587	0.148756	0.58511	0.0371342	-0.0573515	0.13162	0.440109	0.0427006	-0.0552494	0.140651	0.391883	0.0344868	-0.0662732	0.135247	0.50136	0.0405562	-0.0609898	0.142102	0.43276	0.0295005	-0.0739142	0.132915	0.575193	0.0366314	-0.0677703	0.141033	0.490679	0.0353355	-0.0694776	0.140149	0.507809	0.0348037	-0.0699638	0.139571	0.514033	0.0361078	-0.0682408	0.140457	0.496678	0.0356498
L-LDL-C-PC	-0.0799588	-0.185725	0.0258071	0.137986	-0.0960233	-0.20503	0.0129831	0.0840772	-0.0932742	-0.215435	0.0288871	0.134113	-0.0794444	-0.175138	0.0162495	0.103423	-0.0951553	-0.194027	0.00371684	0.0592087	-0.0971072	-0.198916	0.00470138	0.0614996	-0.0734854	-0.176738	0.0297671	0.162508	-0.0910634	-0.1957	0.0135735	0.0878649	-0.0906837	-0.196739	0.015372	0.0935374	-0.0794334	-0.185529	0.0266623	0.141817	-0.0799876	-0.185942	0.0259662	0.138541	-0.0827912	-0.188417	0.0228344	0.124108	-0.0788636
L-LDL-CE-PC	-0.0927268	-0.197448	0.011995	0.0824908	-0.1006	-0.206367	0.00516762	0.0622301	-0.105836	-0.223673	0.0120009	0.0782017	-0.0772436	-0.172011	0.0175239	0.109833	-0.0876376	-0.185569	0.0102937	0.079286	-0.0958017	-0.196656	0.00505221	0.0625684	-0.0802103	-0.182546	0.022125	0.124113	-0.0909222	-0.19445	0.0126059	0.0850126	-0.0964118	-0.200996	0.00817212	0.070684	-0.0930236	-0.198061	0.0120133	0.0824314	-0.0930751	-0.198076	0.0119261	0.0821592	-0.0916409	-0.196235	0.0129528	0.0857501	-0.0906138
L-LDL-FC-PC	0.0528723	-0.0544781	0.160223	0.333457	0.0438918	-0.0685198	0.156303	0.443125	0.0546608	-0.0530971	0.162419	0.319213	0.00465927	-0.0926151	0.101934	0.925011	-0.00963546	-0.111258	0.0919868	0.852203	0.0110468	-0.093625	0.115719	0.835716	0.0320283	-0.0722942	0.136351	0.546416	0.0149158	-0.0941586	0.12399	0.788159	0.0355216	-0.0736235	0.144667	0.522607	0.0557176	-0.052272	0.163707	0.310993	0.0536442	-0.0541583	0.161447	0.328484	0.0416297	-0.0666006	0.14986	0.449938	0.049372
L-LDL-TG-PC	0.0871953	-0.0153741	0.189765	0.0954442	0.0996326	-0.00506352	0.204329	0.0620949	0.0933564	-0.0176647	0.204377	0.0990793	0.0844565	-0.00807125	0.176984	0.0734901	0.102993	0.00713955	0.198846	0.035281	0.113019	0.014018	0.212021	0.025368	0.0733022	-0.0273416	0.173946	0.152938	0.108369	0.00647982	0.210258	0.0371678	0.101925	-0.00145428	0.205305	0.0532942	0.0860055	-0.0169543	0.188965	0.101323	0.087119	-0.015593	0.189831	0.096193	0.0901342	-0.012298	0.192566	0.0844126	0.0849273
M-LDL-PL-PC	0.0359575	-0.0659533	0.137868	0.488263	0.0474822	-0.0570928	0.152057	0.372546	0.0340314	-0.0788926	0.146955	0.55383	0.0445033	-0.0476326	0.136639	0.342818	0.051509	-0.0440936	0.147112	0.290092	0.0463763	-0.0518124	0.144565	0.35363	0.0391431	-0.05993	0.138216	0.437721	0.0374541	-0.0633147	0.138223	0.465335	0.0395139	-0.0623057	0.141334	0.445902	0.0366017	-0.0655792	0.138783	0.481664	0.0361039	-0.0660522	0.13826	0.487539	0.0387689	-0.0630184	0.140556	0.454377	0.0363887
M-LDL-C-PC	-0.0601997	-0.161981	0.0415817	0.245581	-0.0746339	-0.179571	0.0303032	0.162798	-0.0646148	-0.17859	0.0493604	0.265684	-0.0658209	-0.157981	0.0263389	0.161026	-0.0781361	-0.173384	0.0171121	0.107575	-0.0795459	-0.177643	0.0185513	0.111676	-0.0552141	-0.154409	0.0439812	0.274442	-0.0703018	-0.171015	0.0304109	0.17071	-0.0689472	-0.170885	0.0329901	0.184347	-0.0600027	-0.162048	0.0420426	0.248344	-0.0602164	-0.162173	0.0417406	0.246261	-0.0640643	-0.165773	0.0376439	0.216294	-0.0600006
M-LDL-CE-PC	-0.0645484	-0.166023	0.0369258	0.211803	-0.074675	-0.177944	0.028594	0.155903	-0.0696674	-0.182805	0.0434701	0.22674	-0.0632317	-0.15502	0.0285565	0.176355	-0.0712798	-0.16625	0.0236907	0.140834	-0.0740953	-0.171834	0.023643	0.136892	-0.0588602	-0.157769	0.0400486	0.242685	-0.0669443	-0.167245	0.0333568	0.190198	-0.0687055	-0.170066	0.0326551	0.183402	-0.0648168	-0.166563	0.0369291	0.211126	-0.0646494	-0.166328	0.0370296	0.212007	-0.0669796	-0.168339	0.0343796	0.194622	-0.0644467
M-LDL-FC-PC	0.0616962	-0.0396908	0.163083	0.23225	0.0623355	-0.0391233	0.163794	0.227783	0.0623434	-0.045409	0.170096	0.255994	0.0451345	-0.0462586	0.136528	0.332129	0.0422511	-0.0528976	0.1374	0.383145	0.0479092	-0.0499753	0.145794	0.336467	0.0553014	-0.0433702	0.153973	0.271151	0.0470948	-0.0536546	0.147844	0.358616	0.0557939	-0.0457246	0.157312	0.280544	0.0630661	-0.0386978	0.16483	0.223775	0.0619695	-0.0396893	0.163628	0.231437	0.060545	-0.0407178	0.161808	0.240485	0.0618339
M-LDL-TG-PC	0.0765478	-0.0255132	0.178609	0.141119	0.0863062	-0.0173201	0.189932	0.102334	0.0774542	-0.0292544	0.184163	0.154348	0.0746538	-0.0173977	0.166705	0.11162	0.0913448	-0.00402194	0.186712	0.060422	0.103691	0.00508003	0.202302	0.0393625	0.0594403	-0.0404309	0.159312	0.242626	0.0980811	-0.00339096	0.199553	0.0581211	0.0915333	-0.0113904	0.194457	0.0811618	0.0751673	-0.0273187	0.177653	0.150092	0.0763903	-0.0258372	0.178618	0.142583	0.0805324	-0.0214443	0.182509	0.121312	0.0753611
S-LDL-PL-PC	0.0549383	-0.0444429	0.154319	0.277754	0.0630799	-0.037647	0.163807	0.218954	0.0565367	-0.0520191	0.165092	0.306472	0.0574036	-0.0323124	0.14712	0.209116	0.062056	-0.0309977	0.15511	0.19056	0.0566558	-0.0393331	0.152645	0.24655	0.0534378	-0.0432227	0.150098	0.277709	0.0551338	-0.0430911	0.153359	0.270439	0.0566657	-0.0426221	0.155954	0.262495	0.055079	-0.0445471	0.154705	0.277702	0.054861	-0.0446706	0.154393	0.279152	0.0583375	-0.0409355	0.15761	0.24863	0.0562258
S-LDL-C-PC	-0.0622777	-0.164971	0.0404154	0.233845	-0.0769553	-0.182831	0.0289206	0.153784	-0.0668124	-0.181425	0.0478004	0.252435	-0.0722071	-0.165178	0.0207636	0.12755	-0.083441	-0.179547	0.0126648	0.0886143	-0.0802136	-0.179279	0.0188517	0.112198	-0.0586002	-0.158584	0.041384	0.249872	-0.0761944	-0.177925	0.0255366	0.141666	-0.0719432	-0.174864	0.0309778	0.170118	-0.0618077	-0.164785	0.0411692	0.238675	-0.0621773	-0.165021	0.0406667	0.235283	-0.0685001	-0.171241	0.0342413	0.19067	-0.0631502
S-LDL-CE-PC	-0.0640947	-0.166196	0.0380067	0.21785	-0.0750547	-0.179184	0.0290743	0.157234	-0.0690374	-0.182882	0.0448074	0.233865	-0.0700243	-0.162378	0.0223298	0.136819	-0.0773163	-0.172857	0.0182241	0.112398	-0.0758877	-0.174342	0.0225668	0.13046	-0.0608239	-0.160287	0.0386388	0.229948	-0.0721643	-0.173137	0.0288086	0.160762	-0.0697752	-0.171844	0.0322938	0.179705	-0.0638564	-0.166224	0.0385116	0.220759	-0.0640163	-0.166275	0.0382424	0.219119	-0.0691339	-0.171216	0.0329477	0.183784	-0.0648471
S-LDL-FC-PC	0.0546942	-0.0512521	0.16064	0.310726	0.0538572	-0.0521729	0.159887	0.318558	0.0536532	-0.0578313	0.165138	0.34461	0.0455805	-0.0496119	0.140773	0.347037	0.0378221	-0.0614701	0.137114	0.454331	0.042978	-0.0593011	0.145257	0.409187	0.053097	-0.0498696	0.156064	0.311249	0.0419147	-0.0632128	0.147042	0.433554	0.0469244	-0.0593122	0.153161	0.385676	0.0553773	-0.0508628	0.161617	0.306062	0.0547167	-0.0514283	0.160862	0.31143	0.0546279	-0.0511679	0.160424	0.310621	0.0548431
S-LDL-TG-PC	0.0332157	-0.067905	0.134336	0.518762	0.0475772	-0.0573991	0.152554	0.37342	0.0302464	-0.0758037	0.136297	0.575272	0.0542054	-0.0371596	0.14557	0.244102	0.0723246	-0.0225517	0.167201	0.134734	0.0746463	-0.0235041	0.172797	0.135641	0.0274201	-0.0710651	0.125905	0.584388	0.066683	-0.0349991	0.168365	0.198018	0.0530346	-0.0498786	0.155948	0.311573	0.0316309	-0.0699298	0.133192	0.540648	0.033124	-0.0681412	0.134389	0.520508	0.0407877	-0.0605106	0.142086	0.429025	0.0324389
XL-HDL-PL-PC	0.056024	-0.0886863	0.200734	0.447	0.0474277	-0.0995824	0.194438	0.526242	0.0553756	-0.089576	0.200327	0.453023	-0.000235324	-0.130703	0.130232	0.997172	0.0192404	-0.11613	0.154611	0.780038	0.0434809	-0.0967805	0.183742	0.542526	0.028424	-0.112105	0.168953	0.691065	0.023913	-0.120767	0.168593	0.745367	0.0493293	-0.0953436	0.194002	0.502988	0.0562383	-0.0888452	0.201322	0.44643	0.0566631	-0.0884293	0.201755	0.443037	0.0392365	-0.106878	0.185351	0.597804	0.0507011
XL-HDL-C-PC	-0.0979164	-0.244052	0.0482187	0.188481	-0.0916873	-0.239295	0.0559204	0.222716	-0.0971989	-0.243607	0.0492092	0.192559	-0.0280422	-0.160162	0.104078	0.676661	-0.0722143	-0.208759	0.0643303	0.299051	-0.0987206	-0.240295	0.0428542	0.171159	-0.0660412	-0.208156	0.0760738	0.361434	-0.0811681	-0.226236	0.0638995	0.271959	-0.0968574	-0.242758	0.0490428	0.192577	-0.0996224	-0.246186	0.0469407	0.182185	-0.0994547	-0.24635	0.0474401	0.18391	-0.0861896	-0.232894	0.0605151	0.248744	-0.0924549
XL-HDL-CE-PC	-0.0777596	-0.223239	0.0677203	0.293947	-0.0674451	-0.217642	0.082752	0.377834	-0.0801647	-0.226168	0.0658389	0.281013	-0.0101483	-0.141818	0.121521	0.879618	-0.0513967	-0.187562	0.0847683	0.458434	-0.0715038	-0.212683	0.0696757	0.319948	-0.0457126	-0.187372	0.0959468	0.526129	-0.0616982	-0.206167	0.0827704	0.401585	-0.0720787	-0.217501	0.0733436	0.330392	-0.0794959	-0.225431	0.0664397	0.284814	-0.0791045	-0.225276	0.0670666	0.287966	-0.0664662	-0.212409	0.0794768	0.371098	-0.0736314
XL-HDL-FC-PC	-0.0592704	-0.183416	0.0648749	0.348465	-0.0759318	-0.203872	0.0520087	0.243963	-0.0572012	-0.186177	0.0717745	0.38374	-0.0418547	-0.153086	0.0693761	0.459825	-0.0565014	-0.172573	0.0595702	0.339106	-0.0736434	-0.193001	0.0457137	0.225812	-0.0541859	-0.174793	0.0664216	0.377575	-0.0546172	-0.177362	0.0681272	0.382171	-0.070481	-0.195679	0.0547172	0.269033	-0.0595225	-0.184024	0.0649792	0.347796	-0.059463	-0.183838	0.064912	0.347791	-0.0556984	-0.179653	0.068256	0.377513	-0.0551723
XL-HDL-TG-PC	0.0601729	-0.052141	0.172487	0.292818	0.0644224	-0.0483172	0.177162	0.261909	0.0624764	-0.0503831	0.175336	0.27708	0.0371407	-0.0637506	0.138032	0.469605	0.0786475	-0.0260006	0.183296	0.140312	0.0708857	-0.0373166	0.179088	0.19848	0.0545721	-0.0541586	0.163303	0.324329	0.0920758	-0.020293	0.204445	0.107976	0.0714814	-0.0411485	0.184111	0.212839	0.0620199	-0.0506907	0.17473	0.279964	0.0613727	-0.0515595	0.174305	0.285951	0.0707937	-0.0419118	0.183499	0.217572	0.0592868
L-HDL-PL-PC	-0.111302	-0.225364	0.00276013	0.0557779	-0.110745	-0.235707	0.0142167	0.0822238	-0.115143	-0.230009	-0.000277673	0.0494515	-0.0490253	-0.152478	0.0544271	0.352024	-0.0549947	-0.162984	0.0529946	0.317301	-0.0842563	-0.195188	0.0266754	0.136153	-0.0625315	-0.174701	0.049638	0.273706	-0.0860834	-0.200276	0.0281093	0.139104	-0.0986404	-0.213809	0.0165286	0.0929936	-0.112048	-0.226419	0.00232291	0.0548134	-0.111389	-0.225603	0.00282559	0.0559132	-0.106304	-0.2204	0.00779233	0.0677424	-0.110792
L-HDL-C-PC	0.0861486	-0.032931	0.205228	0.155709	0.0790498	-0.0488323	0.206932	0.224961	0.08781	-0.0315981	0.207218	0.149023	0.0342715	-0.073182	0.141725	0.530946	0.0277555	-0.0846653	0.140176	0.627638	0.0519425	-0.06388	0.167765	0.378437	0.0461893	-0.0700665	0.162445	0.435157	0.0568158	-0.06262	0.176252	0.350198	0.072907	-0.0471909	0.193005	0.233365	0.0853288	-0.0341805	0.204838	0.16117	0.0860117	-0.0333632	0.205387	0.157388	0.0791578	-0.0401242	0.19844	0.192739	0.0860811
L-HDL-CE-PC	0.086359	-0.0301503	0.202868	0.14583	0.0793497	-0.0427085	0.201408	0.201944	0.0861759	-0.0304821	0.202834	0.147197	0.0387231	-0.0662862	0.143733	0.468844	0.0363355	-0.0734029	0.146074	0.515409	0.058486	-0.054598	0.17157	0.309829	0.0518315	-0.0617354	0.165398	0.37007	0.0599664	-0.0566582	0.176591	0.312649	0.0756147	-0.0415751	0.192805	0.20533	0.0857732	-0.0311774	0.202724	0.150106	0.086225	-0.0305059	0.202956	0.147219	0.0802076	-0.0364411	0.196856	0.177184	0.0859234
L-HDL-FC-PC	0.0741817	-0.0508881	0.199251	0.24426	0.0645486	-0.0763484	0.205446	0.368273	0.0822378	-0.0455263	0.210002	0.20643	0.0193535	-0.0937441	0.132451	0.736691	0.00412997	-0.114282	0.122542	0.94536	0.0297308	-0.0921795	0.151641	0.631839	0.0269164	-0.0953549	0.149188	0.665364	0.0416456	-0.0838863	0.167178	0.51459	0.0566205	-0.0700695	0.18331	0.380086	0.0729669	-0.0525154	0.198449	0.25361	0.0740678	-0.0515125	0.199648	0.246901	0.0660948	-0.0592295	0.191419	0.300406	0.074986
L-HDL-TG-PC	0.0428348	-0.076286	0.161956	0.479976	0.0440108	-0.0752018	0.163223	0.468351	0.0463692	-0.0738265	0.166565	0.4486	0.0210458	-0.0858954	0.127987	0.698998	0.0637991	-0.0472917	0.17489	0.25952	0.0628398	-0.0518415	0.177521	0.281975	0.0293256	-0.0859799	0.144631	0.617302	0.0603688	-0.0577278	0.178465	0.315482	0.0486192	-0.0704798	0.167718	0.422666	0.0466349	-0.0733996	0.166669	0.445391	0.0447162	-0.0757139	0.165146	0.465793	0.0487907	-0.0702939	0.167875	0.420978	0.0409646
M-HDL-PL-PC	-0.00162631	-0.104596	0.101344	0.975242	-0.00159382	-0.10463	0.101442	0.975752	-0.000792729	-0.104004	0.102418	0.987959	0.0250195	-0.0677092	0.117748	0.596043	0.00300965	-0.0931624	0.0991817	0.950967	0.0135784	-0.0870024	0.114159	0.790808	-0.0129276	-0.113575	0.0877193	0.800739	0.00326557	-0.0985415	0.105073	0.949744	0.000536493	-0.102584	0.103657	0.991843	0.000702336	-0.102923	0.104327	0.989374	-0.000828623	-0.104661	0.103004	0.987489	-0.0037553	-0.10652	0.0990095	0.942758	-0.00767562
M-HDL-C-PC	0.0316933	-0.0705915	0.133978	0.542728	0.0250116	-0.0791116	0.129135	0.636974	0.0313286	-0.071113	0.13377	0.54799	-0.00893291	-0.101375	0.0835089	0.849399	-0.00765333	-0.103727	0.0884205	0.875616	-0.00908792	-0.109149	0.0909736	0.858358	0.026747	-0.0728559	0.12635	0.597789	0.0104686	-0.0915233	0.11246	0.840165	0.023468	-0.0795105	0.126447	0.65434	0.029559	-0.0733098	0.132428	0.572408	0.0313138	-0.0721945	0.134822	0.552305	0.028841	-0.0732789	0.130961	0.579008	0.0373105
M-HDL-CE-PC	0.0176559	-0.0791809	0.114493	0.720172	0.0130262	-0.0846315	0.110684	0.793256	0.0166074	-0.0805598	0.113775	0.73701	-0.0152077	-0.10264	0.0722246	0.732523	-0.0157377	-0.106534	0.0750583	0.733433	-0.0158324	-0.110245	0.0785802	0.741782	0.0180276	-0.0763557	0.112411	0.707442	-0.000839616	-0.0972304	0.0955511	0.986344	0.010466	-0.0870188	0.107951	0.832923	0.0160935	-0.0811274	0.113314	0.744993	0.0171269	-0.0803882	0.114642	0.730031	0.015107	-0.081568	0.111782	0.758816	0.0222389
M-HDL-FC-PC	0.0926356	-0.0452135	0.230485	0.18719	0.0834046	-0.0623994	0.229209	0.261405	0.100121	-0.0399121	0.240155	0.160594	0.0385122	-0.0859853	0.16301	0.543375	0.0497928	-0.0795561	0.179142	0.44957	0.0413576	-0.0928836	0.175599	0.545021	0.0587065	-0.0755795	0.192993	0.390543	0.0720262	-0.0649022	0.208955	0.301665	0.0840253	-0.0539909	0.222042	0.232028	0.089535	-0.0500981	0.229168	0.208156	0.0949684	-0.0465629	0.2365	0.18784	0.0902641	-0.0473698	0.227898	0.198004	0.0994939
M-HDL-TG-PC	-0.0636308	-0.159974	0.0327123	0.194863	-0.0571697	-0.157866	0.0435267	0.264992	-0.0640229	-0.160489	0.0324436	0.192699	-0.0237003	-0.110915	0.0635144	0.593412	-0.0106672	-0.101892	0.080558	0.818278	-0.0178803	-0.112134	0.0763735	0.709347	-0.0431523	-0.136903	0.050599	0.36601	-0.0372141	-0.134088	0.0596602	0.450512	-0.0529414	-0.150403	0.0445207	0.286168	-0.0625961	-0.159234	0.0340415	0.203578	-0.0637068	-0.160876	0.0334625	0.198141	-0.0587564	-0.155125	0.037612	0.231342	-0.06781
S-HDL-PL-PC	0.0408425	-0.0555606	0.137246	0.405357	0.0458607	-0.0512089	0.14293	0.353504	0.0389263	-0.0622964	0.140149	0.450035	0.0435963	-0.0431355	0.130328	0.323592	0.0594925	-0.0303749	0.14936	0.19382	0.0460529	-0.0468943	0.139	0.330558	0.046461	-0.0471626	0.140085	0.329796	0.0464035	-0.048832	0.141639	0.338644	0.0448357	-0.0514653	0.141137	0.360539	0.0391583	-0.0576502	0.135967	0.426915	0.0406897	-0.0558474	0.137227	0.407763	0.0408017	-0.0554629	0.137066	0.405147	0.0376492
S-HDL-C-PC	-0.0371905	-0.136663	0.0622817	0.462714	-0.0466523	-0.148053	0.0547486	0.366239	-0.0347383	-0.139733	0.0702562	0.515732	-0.0507768	-0.140292	0.0387383	0.265391	-0.0699584	-0.162897	0.0229803	0.139684	-0.0566201	-0.152524	0.0392842	0.246432	-0.0455372	-0.142156	0.0510813	0.354656	-0.0538391	-0.15251	0.0448314	0.284007	-0.0461325	-0.145867	0.0536017	0.363664	-0.0357825	-0.135589	0.0640244	0.481282	-0.0372587	-0.136923	0.0624051	0.462753	-0.0397629	-0.139117	0.0595909	0.431818	-0.0331443
S-HDL-CE-PC	-0.0472534	-0.145838	0.0513315	0.346564	-0.0548147	-0.154654	0.0450248	0.281041	-0.046078	-0.150407	0.0582507	0.385717	-0.0555532	-0.144313	0.033207	0.219205	-0.0757167	-0.167716	0.0162826	0.10644	-0.0630659	-0.158054	0.0319221	0.192522	-0.0522706	-0.148008	0.0434673	0.283709	-0.0621254	-0.159823	0.0355727	0.211952	-0.0552689	-0.154007	0.0434688	0.271761	-0.0458391	-0.144773	0.0530952	0.362862	-0.047252	-0.145998	0.0514938	0.34736	-0.0498949	-0.148364	0.0485745	0.319736	-0.0437188
S-HDL-FC-PC	0.0942251	-0.0033617	0.191812	0.0583885	0.0903455	-0.0084265	0.189117	0.0728937	0.0951483	-0.00530418	0.195601	0.0633175	0.0658057	-0.0224824	0.154094	0.143589	0.0848987	-0.00633065	0.176128	0.0680646	0.0813764	-0.0128579	0.175611	0.0903346	0.075995	-0.0189697	0.17096	0.116439	0.0919803	-0.00447788	0.188438	0.0615662	0.093262	-0.00421577	0.19074	0.0607101	0.0935212	-0.00457626	0.191619	0.0616279	0.0940947	-0.00377069	0.19196	0.0594557	0.0961828	-0.00122939	0.193595	0.0529472	0.0952338
S-HDL-TG-PC	-0.0150367	-0.113951	0.0838781	0.765181	-0.00542139	-0.107646	0.0968032	0.917004	-0.0165668	-0.115868	0.0827346	0.743066	0.0193689	-0.0701017	0.10884	0.670575	0.0286072	-0.0644012	0.121616	0.545688	0.0328164	-0.0637179	0.129351	0.504265	-0.00665535	-0.102764	0.0894534	0.891764	0.0188155	-0.0811625	0.118794	0.711551	-0.00130354	-0.101478	0.098871	0.979601	-0.0141297	-0.113344	0.0850846	0.779609	-0.0145417	-0.114131	0.0850474	0.774187	-0.00711644	-0.106318	0.0920849	0.887902	-0.0180415
VLDL-D	-0.0721656	-0.179224	0.034893	0.185839	-0.0649191	-0.178516	0.048678	0.26186	-0.0774684	-0.186056	0.031119	0.161508	-0.0180151	-0.115188	0.0791575	0.715651	-0.00860151	-0.11011	0.0929071	0.867761	-0.0343369	-0.138503	0.0698286	0.517271	-0.0376946	-0.14209	0.0667012	0.478152	-0.033007	-0.142182	0.0761681	0.552548	-0.0572157	-0.165674	0.051243	0.300272	-0.0733115	-0.180687	0.0340644	0.180247	-0.0722368	-0.179444	0.0349708	0.186016	-0.0602435	-0.168412	0.0479246	0.274171	-0.0693683
LDL-D	0.0548786	-0.0510793	0.160837	0.309153	0.0540012	-0.0520342	0.160037	0.317292	0.053621	-0.0527446	0.159987	0.322209	0.0229407	-0.0723182	0.1182	0.636104	0.044678	-0.054141	0.143497	0.374575	0.0627464	-0.0392579	0.164751	0.227215	0.041422	-0.0618225	0.144667	0.430672	0.0471035	-0.0577569	0.151964	0.377662	0.0504704	-0.0555221	0.156463	0.349729	0.0582841	-0.0484722	0.16504	0.283734	0.0589649	-0.050065	0.167995	0.288283	0.0431645	-0.0637381	0.150067	0.427735	0.0431209
HDL-D	0.086519	-0.0159462	0.188984	0.0976928	0.0843801	-0.0294917	0.198252	0.145943	0.100371	-0.00663478	0.207377	0.0659156	0.0329615	-0.0604112	0.126334	0.488012	0.0343628	-0.0625438	0.131269	0.486084	0.0573412	-0.0423466	0.157029	0.258762	0.0417881	-0.059364	0.14294	0.417109	0.0624042	-0.040238	0.165046	0.23266	0.0754396	-0.0278584	0.178738	0.151835	0.0875873	-0.015147	0.190322	0.094495	0.0865564	-0.0161199	0.189233	0.0982362	0.0812691	-0.0212432	0.183781	0.119881	0.0868281
Serum-C	-0.0230532	-0.122538	0.0764315	0.648919	-0.0335281	-0.135556	0.0685003	0.518582	-0.0184281	-0.129458	0.0926014	0.744342	-0.0306098	-0.120316	0.0590967	0.502648	-0.025839	-0.118626	0.066948	0.584316	-0.0350259	-0.130833	0.0607813	0.472676	-0.0294926	-0.126379	0.0673938	0.549828	-0.0196756	-0.117979	0.0786279	0.694134	-0.0245054	-0.123827	0.0748165	0.627866	-0.0240347	-0.124148	0.0760787	0.637162	-0.0238475	-0.124192	0.0764975	0.640561	-0.0199063	-0.119312	0.0794993	0.693988	-0.0187338
VLDL-C	-0.0726577	-0.169044	0.023729	0.139124	-0.0690631	-0.166204	0.0280777	0.162955	-0.0718282	-0.169971	0.0263149	0.150965	-0.03738	-0.12482	0.0500595	0.401093	-0.029831	-0.120612	0.0609504	0.518593	-0.0431456	-0.136861	0.0505695	0.365903	-0.0556279	-0.149364	0.0381078	0.243983	-0.049233	-0.145933	0.0474674	0.317421	-0.0654483	-0.162122	0.0312254	0.183938	-0.0727451	-0.16943	0.0239397	0.139865	-0.0725534	-0.169082	0.0239751	0.14027	-0.0688771	-0.165236	0.0274815	0.1607	-0.0738462
RemNAt-C	-0.0577569	-0.156493	0.0409788	0.250796	-0.0593401	-0.158191	0.0395105	0.238606	-0.05839	-0.163728	0.0469484	0.276447	-0.0406742	-0.129878	0.0485298	0.370501	-0.0343915	-0.126797	0.0580139	0.464739	-0.0435393	-0.13891	0.0518311	0.369934	-0.0494102	-0.145327	0.0465062	0.311748	-0.0420458	-0.140251	0.0561599	0.400409	-0.0545872	-0.153247	0.0440724	0.277329	-0.0578855	-0.156992	0.0412208	0.251511	-0.0577302	-0.156619	0.0411587	0.251746	-0.055357	-0.153989	0.0432747	0.270486	-0.058062
LDL-C	-0.0410175	-0.136784	0.0547487	0.400232	-0.0477487	-0.1446	0.0491021	0.332972	-0.0404724	-0.145566	0.0646215	0.449392	-0.0399999	-0.126354	0.046354	0.36296	-0.0417847	-0.13111	0.0475403	0.35827	-0.0490504	-0.141324	0.0432228	0.296582	-0.0383749	-0.131587	0.054837	0.418725	-0.0352818	-0.129978	0.0594139	0.464261	-0.0415215	-0.137116	0.0540727	0.393619	-0.0415019	-0.137656	0.0546525	0.3966	-0.0415473	-0.137764	0.0546691	0.396391	-0.0383414	-0.134022	0.0573395	0.431236	-0.0376567
HDL-C	0.0613293	-0.0501236	0.172782	0.279957	0.0516676	-0.0696944	0.17303	0.403069	0.0715132	-0.0438843	0.186911	0.22379	0.0154062	-0.0854726	0.116285	0.76411	0.0172701	-0.087644	0.122184	0.746365	0.0185033	-0.0900926	0.127099	0.737787	0.0272269	-0.0820139	0.136468	0.62436	0.0382008	-0.0729929	0.149394	0.49976	0.0532025	-0.058582	0.164987	0.349964	0.0595076	-0.0527643	0.171779	0.297992	0.0622311	-0.051526	0.175988	0.282768	0.0611347	-0.05007	0.172339	0.28041	0.0681087
HDL2-C	0.0594732	-0.057461	0.176407	0.317932	0.0485202	-0.0784313	0.175472	0.452825	0.0691695	-0.0515672	0.189906	0.260687	0.0132948	-0.0924718	0.119061	0.804909	0.0129984	-0.0970732	0.12307	0.816509	0.0141901	-0.0998653	0.128245	0.806871	0.0245703	-0.0899629	0.139103	0.673391	0.0335416	-0.0832906	0.150374	0.572747	0.050808	-0.0665169	0.168133	0.395032	0.057506	-0.0602105	0.175222	0.337394	0.0601871	-0.0590676	0.179442	0.321654	0.0584721	-0.0582124	0.175157	0.3251	0.0663176
HDL3-C	0.0225097	-0.0866621	0.131681	0.685406	0.0083558	-0.108034	0.124745	0.887818	0.030959	-0.0830769	0.144995	0.59379	-0.00953363	-0.107788	0.0887211	0.84879	-0.00779011	-0.109934	0.0943537	0.880876	-0.00484729	-0.110295	0.100601	0.928027	-0.0005886	-0.107008	0.105831	0.991328	0.0124384	-0.0955769	0.120454	0.820994	0.0178463	-0.0912686	0.126961	0.747939	0.0204842	-0.0894646	0.130433	0.714324	0.0221472	-0.0885865	0.132881	0.694348	0.0256326	-0.0833712	0.134636	0.644081	0.0268284
EstC	-0.0309871	-0.130352	0.0683778	0.54013	-0.0417069	-0.143545	0.0601311	0.421175	-0.0282051	-0.138362	0.0819519	0.614943	-0.0370622	-0.12667	0.0525452	0.416555	-0.0332053	-0.125881	0.0594703	0.48155	-0.0450889	-0.140849	0.0506708	0.355122	-0.0352599	-0.131945	0.0614253	0.473762	-0.0298253	-0.127983	0.0683329	0.550567	-0.032255	-0.131456	0.066946	0.522998	-0.0322512	-0.132267	0.0677644	0.526434	-0.0319774	-0.132283	0.0683285	0.531142	-0.0284718	-0.12773	0.0707866	0.573081	-0.0267477
FreeC	-0.00270545	-0.102168	0.0967573	0.957375	-0.0120284	-0.114006	0.0899495	0.816724	0.0072956	-0.104581	0.119172	0.898042	-0.0135642	-0.103189	0.0760604	0.766172	-0.00677296	-0.0995449	0.085999	0.885932	-0.00915298	-0.104857	0.0865514	0.850936	-0.0141191	-0.111187	0.0829487	0.775023	0.00601608	-0.0924035	0.104436	0.904395	-0.00455927	-0.103866	0.0947471	0.928118	-0.00298042	-0.103012	0.0970516	0.953314	-0.0030905	-0.103184	0.0970029	0.951622	0.00189494	-0.0975675	0.101357	0.970137	0.0016339
Serum-TG	-0.0439355	-0.141797	0.0539261	0.37793	-0.0361385	-0.137494	0.0652167	0.48369	-0.0447096	-0.142754	0.0533346	0.370482	-0.00376868	-0.0924644	0.084927	0.933457	0.0119118	-0.0806163	0.10444	0.800303	-0.00634185	-0.101677	0.0889937	0.896002	-0.0231039	-0.118301	0.072093	0.633483	-0.00390515	-0.104179	0.0963688	0.938999	-0.0292871	-0.128537	0.0699628	0.562116	-0.0453508	-0.143598	0.0528959	0.364652	-0.0440085	-0.142021	0.0540038	0.37787	-0.0347322	-0.133174	0.0637099	0.488275	-0.0430442
VLDL-TG	-0.0665654	-0.163551	0.0304204	0.177979	-0.0601956	-0.162068	0.0416773	0.246035	-0.0690557	-0.166613	0.0285011	0.164797	-0.0157964	-0.104075	0.0724821	0.725137	-0.00707662	-0.099112	0.0849588	0.879908	-0.0288042	-0.123435	0.0658262	0.549856	-0.0368022	-0.131471	0.057867	0.445108	-0.029398	-0.128634	0.069838	0.56057	-0.0534209	-0.151617	0.0447748	0.285439	-0.0678983	-0.165233	0.0294361	0.170995	-0.066585	-0.163706	0.0305358	0.178452	-0.0580195	-0.155547	0.0395079	0.242843	-0.0658143
LDL-TG	0.0153736	-0.0839997	0.114747	0.761153	0.0156504	-0.0837791	0.11508	0.757118	0.0196462	-0.0817076	0.121	0.703318	0.017953	-0.0713707	0.107277	0.692909	0.0336574	-0.0593647	0.12668	0.477251	0.036375	-0.0597903	0.13254	0.457484	0.00632847	-0.0905173	0.103174	0.897828	0.0432958	-0.0563051	0.142897	0.393241	0.0260993	-0.0739022	0.126101	0.60813	0.0134161	-0.0866198	0.113452	0.792153	0.0151223	-0.0847414	0.114986	0.766058	0.0208042	-0.0785988	0.120207	0.680924	0.0157862
HDL-TG	0.0321316	-0.0668076	0.131071	0.523498	0.0329161	-0.0660897	0.131922	0.513696	0.0357316	-0.0644411	0.135904	0.483509	0.0278282	-0.0611992	0.116855	0.53916	0.0602815	-0.0320723	0.152635	0.200128	0.0537889	-0.0415356	0.149113	0.267911	0.0211961	-0.0748127	0.117205	0.664457	0.055411	-0.0433557	0.154178	0.270667	0.0439925	-0.0556233	0.143608	0.385756	0.0326033	-0.0666914	0.131898	0.518917	0.0324247	-0.0666763	0.131526	0.520398	0.0414998	-0.0578214	0.140821	0.411839	0.0321601
DAG	-0.0159355	-0.114137	0.0822664	0.749853	-0.010298	-0.109654	0.0890577	0.838622	-0.0151511	-0.11358	0.0832778	0.762312	0.00327078	-0.0849573	0.0914989	0.941928	0.0107866	-0.0810426	0.102616	0.817466	0.00278775	-0.0924048	0.0979803	0.954111	0.00489759	-0.0905243	0.100319	0.919665	0.0141533	-0.0848413	0.113148	0.778768	-0.00360676	-0.102607	0.0953936	0.942931	-0.0183651	-0.117209	0.0804789	0.715069	-0.0166159	-0.115357	0.0821251	0.740922	-0.00623092	-0.105011	0.0925493	0.901358	-0.012733
DAG-TG	0.00544952	-0.0938746	0.104774	0.914149	0.00964005	-0.0902461	0.109526	0.849597	0.00737499	-0.0925629	0.107313	0.884709	0.00646374	-0.0828281	0.0957555	0.886885	0.00820743	-0.0844499	0.100865	0.861826	0.00534146	-0.0910881	0.101771	0.913325	0.022505	-0.0740857	0.119096	0.647116	0.0192275	-0.0792715	0.117726	0.701323	0.0128574	-0.0867361	0.112451	0.799755	0.00318551	-0.0966663	0.103037	0.950016	0.00487148	-0.0951127	0.104856	0.92373	0.0103389	-0.08895	0.109628	0.837881	0.00817719
TotPG	0.0076321	-0.0933127	0.108577	0.881901	-0.00132916	-0.104853	0.102195	0.979873	0.0152577	-0.0913845	0.1219	0.77862	0.0002353	-0.0906214	0.091092	0.995939	0.0217299	-0.072432	0.115892	0.650262	-0.00137595	-0.098587	0.0958351	0.977811	0.00412644	-0.0942168	0.10247	0.934288	0.0239311	-0.0763966	0.124259	0.639327	0.0120095	-0.0889467	0.112966	0.815188	0.00424131	-0.0987062	0.107189	0.935478	0.00692953	-0.0959508	0.10981	0.894708	0.0137486	-0.0872776	0.114775	0.789162	0.0125962
TG-PG	-0.014763	-0.117291	0.0877647	0.777241	-0.000365049	-0.10989	0.10916	0.994775	-0.0216346	-0.128261	0.0849915	0.690152	0.0288307	-0.0640538	0.121715	0.541994	0.0373022	-0.0593502	0.133955	0.448401	0.0183867	-0.0812738	0.118047	0.716981	0.00797765	-0.0916961	0.107651	0.875029	0.0213313	-0.082395	0.125058	0.68617	-0.000813479	-0.104301	0.102674	0.987676	-0.0149597	-0.117732	0.0878128	0.774873	-0.0145036	-0.117426	0.0884184	0.781869	-0.00810831	-0.110757	0.0945402	0.876655	-0.0166092
PC	0.0160559	-0.0859507	0.118062	0.757122	0.0066733	-0.0984187	0.111765	0.900704	0.025126	-0.0830433	0.133295	0.648129	0.00765709	-0.0841917	0.0995059	0.869875	0.029204	-0.0659317	0.12434	0.546477	0.00476259	-0.0934977	0.103023	0.924123	0.0103494	-0.0889772	0.109676	0.837774	0.030428	-0.070817	0.131673	0.554911	0.0201428	-0.0818385	0.122124	0.697964	0.0132135	-0.0907522	0.117179	0.802796	0.0156095	-0.0882706	0.11949	0.767804	0.0219281	-0.0801255	0.123982	0.672909	0.0210677
SM	0.0115197	-0.0932957	0.116335	0.829028	0.0034599	-0.103425	0.110344	0.949284	0.0208482	-0.0911138	0.13281	0.714472	-0.00770888	-0.102305	0.0868869	0.872772	-0.00399157	-0.101814	0.093831	0.936095	-0.00966085	-0.110773	0.0914516	0.851078	-0.00726123	-0.109436	0.0949136	0.888939	0.0176248	-0.0859688	0.121218	0.738166	0.0112615	-0.0934867	0.11601	0.832694	0.0113376	-0.093968	0.116643	0.832458	0.0109166	-0.0954715	0.117305	0.840212	0.0232717	-0.082318	0.128861	0.665	0.0204861
TotCho	0.0211384	-0.0820538	0.124331	0.687343	0.0111672	-0.09571	0.118044	0.837334	0.0323298	-0.0784147	0.143074	0.566303	0.00525261	-0.0877975	0.0983027	0.911675	0.0248624	-0.0713586	0.121083	0.611706	0.00538546	-0.0940409	0.104812	0.915238	0.0102075	-0.0903613	0.110776	0.841917	0.0315474	-0.0706438	0.133739	0.54421	0.0228595	-0.080202	0.125921	0.662994	0.01879	-0.0860038	0.123584	0.724612	0.020832	-0.0841733	0.125837	0.696692	0.027106	-0.0761369	0.130349	0.605994	0.02667
ApoA1	0.0535018	-0.0558921	0.162896	0.336846	0.0432674	-0.0741593	0.160694	0.469213	0.0668432	-0.0485834	0.18227	0.25557	0.0121068	-0.0868795	0.111093	0.81007	0.0247052	-0.0779168	0.127327	0.636227	0.0163677	-0.0898642	0.1226	0.762088	0.0243583	-0.0830396	0.131756	0.655873	0.0421666	-0.0661672	0.1505	0.444554	0.0491398	-0.0603027	0.158582	0.377876	0.0516147	-0.0590208	0.16225	0.359557	0.0546126	-0.057731	0.166956	0.339759	0.0572967	-0.0519347	0.166528	0.303018	0.0625993
ApoB	-0.0547902	-0.151615	0.0420344	0.266571	-0.0561161	-0.153039	0.0408073	0.255671	-0.0548603	-0.157653	0.047932	0.294669	-0.0376222	-0.125096	0.0498512	0.398235	-0.0309409	-0.121551	0.0596696	0.502359	-0.0417119	-0.135253	0.0518295	0.381148	-0.0456219	-0.139798	0.0485541	0.341431	-0.0349571	-0.131621	0.0617068	0.477475	-0.0501175	-0.14694	0.0467046	0.309431	-0.0552804	-0.152465	0.0419038	0.264084	-0.0549451	-0.15198	0.0420896	0.266255	-0.050295	-0.147161	0.0465713	0.307944	-0.0532612
ApoB-ApoA1	-0.0764704	-0.171143	0.0182021	0.113075	-0.0721567	-0.168224	0.0239102	0.140543	-0.0755817	-0.171411	0.0202473	0.121783	-0.0412042	-0.127071	0.044662	0.345981	-0.0409593	-0.130026	0.0481071	0.366447	-0.0473776	-0.139568	0.0448133	0.312907	-0.0542979	-0.14671	0.0381138	0.248686	-0.0532064	-0.148182	0.0417692	0.271366	-0.0703087	-0.165192	0.0245746	0.145946	-0.0756476	-0.170599	0.0193035	0.118063	-0.0764092	-0.171532	0.0187132	0.115072	-0.0739432	-0.168509	0.0206225	0.125016	-0.0790291
TotFA	-0.0298015	-0.128828	0.0692247	0.554385	-0.0314359	-0.130594	0.0677222	0.533427	-0.0268306	-0.129314	0.0756526	0.607012	-0.0143975	-0.103645	0.0748503	0.751255	0.00361996	-0.089136	0.0963759	0.938873	-0.0204056	-0.115994	0.0751825	0.674903	-0.0218872	-0.11815	0.0743761	0.655075	-0.00368245	-0.103115	0.0957506	0.941987	-0.0208211	-0.1202	0.0785576	0.680605	-0.0325889	-0.13273	0.0675521	0.522634	-0.030876	-0.130909	0.0691569	0.544281	-0.0213505	-0.120823	0.0781224	0.673241	-0.0251663
FALen	0.0775544	-0.0285839	0.183693	0.151624	0.0876623	-0.0201396	0.195464	0.110674	0.0807067	-0.0331945	0.194608	0.164371	0.0680871	-0.0272265	0.163401	0.160955	0.0898734	-0.00909606	0.188843	0.0749739	0.0807251	-0.0216801	0.18313	0.121979	0.0718133	-0.0309418	0.174568	0.170196	0.102911	-0.00276712	0.208589	0.0562757	0.0850975	-0.0210875	0.191283	0.115914	0.07575	-0.0310539	0.182554	0.163967	0.0771027	-0.0292167	0.183422	0.154715	0.0813157	-0.0246936	0.187325	0.132328	0.0746529
UnsatDeg	0.076036	-0.024456	0.176528	0.137654	0.0702249	-0.0335884	0.174038	0.184294	0.07512	-0.0257293	0.175969	0.143858	0.031421	-0.0593877	0.12223	0.496685	0.0236511	-0.0714495	0.118752	0.625121	0.0306351	-0.0678798	0.12915	0.541264	0.0390426	-0.0596151	0.1377	0.436968	0.0337299	-0.0698605	0.13732	0.522396	0.0543846	-0.0499229	0.158692	0.30593	0.0767822	-0.0242675	0.177832	0.135995	0.0762388	-0.0244309	0.176908	0.137301	0.0573284	-0.0470599	0.161717	0.280893	0.0701318
DHA	0.138539	0.0323952	0.244682	0.0106607	0.135748	0.0265407	0.244956	0.0149766	0.141612	0.0349147	0.248309	0.00942234	0.0633056	-0.0335518	0.160163	0.199525	0.0756527	-0.0252423	0.176548	0.141223	0.0870285	-0.0176713	0.191728	0.103007	0.0957656	-0.00874911	0.20028	0.0723941	0.111966	0.00526404	0.218668	0.0397702	0.123615	0.0152797	0.231951	0.025438	0.1384	0.0319912	0.244809	0.0109352	0.138721	0.0322293	0.245213	0.0108139	0.127283	0.0197536	0.234813	0.020468	0.134166
LA	-0.0221273	-0.12616	0.0819054	0.676032	-0.0329147	-0.13959	0.0737601	0.544421	-0.0167041	-0.134075	0.100667	0.779757	-0.0330822	-0.126718	0.060554	0.487654	-0.0234855	-0.120542	0.0735714	0.634496	-0.0289411	-0.129346	0.0714641	0.571206	-0.0302829	-0.131176	0.0706105	0.555421	-0.025993	-0.128788	0.0768022	0.619341	-0.0244258	-0.128323	0.0794712	0.64416	-0.022251	-0.126684	0.0821817	0.675496	-0.0224322	-0.126881	0.082017	0.673057	-0.0204141	-0.124316	0.0834882	0.699478	-0.0151904
CLA	-0.00268016	-0.102956	0.0975959	0.958116	-0.00299709	-0.103329	0.0973346	0.953194	-0.000678718	-0.101705	0.100348	0.989467	-0.0105004	-0.100642	0.0796412	0.818949	0.0323849	-0.0615872	0.126357	0.498427	-0.0113044	-0.107865	0.0852561	0.818064	0.00370816	-0.0942208	0.101637	0.940686	0.0342761	-0.0672263	0.135779	0.507099	0.00366662	-0.0966825	0.104016	0.942764	-0.00531321	-0.106254	0.0956273	0.917622	-0.00371824	-0.105356	0.0979196	0.942694	0.0263222	-0.0796539	0.132298	0.625549	0.00811785
FAw3	0.0889551	-0.0177162	0.195626	0.101901	0.08358	-0.0255848	0.192745	0.13305	0.0945864	-0.0135691	0.202742	0.0863289	0.0222819	-0.0746409	0.119205	0.651497	0.0405579	-0.0600172	0.141133	0.428323	0.0485946	-0.0554611	0.15265	0.359063	0.0447779	-0.0602749	0.149831	0.40249	0.069957	-0.0362538	0.176168	0.196075	0.0716685	-0.0372249	0.180562	0.19642	0.0874405	-0.0196815	0.194563	0.109329	0.0890404	-0.0181014	0.196182	0.103078	0.0783347	-0.0292386	0.185908	0.153019	0.0857827
FAw6	-0.0240232	-0.124193	0.0761464	0.637518	-0.0327182	-0.134732	0.069296	0.528671	-0.0197375	-0.128036	0.0885612	0.720282	-0.0247989	-0.114948	0.0653498	0.588878	-0.0134481	-0.106901	0.0800046	0.777368	-0.0289065	-0.125533	0.0677198	0.556727	-0.0243592	-0.1215	0.0727812	0.622244	-0.0213561	-0.120354	0.0776414	0.671683	-0.0238119	-0.123824	0.0762001	0.639948	-0.0249518	-0.125689	0.0757859	0.626522	-0.0246741	-0.125559	0.0762108	0.630866	-0.0216519	-0.12172	0.0784166	0.670757	-0.0176608
PUFA	-0.00523233	-0.105375	0.09491	0.918229	-0.0140831	-0.116451	0.0882847	0.786921	0.00187333	-0.105817	0.109563	0.972733	-0.017266	-0.107432	0.0728999	0.706725	-0.00430513	-0.0976736	0.0890633	0.927808	-0.0169809	-0.113675	0.0797136	0.730054	-0.0132379	-0.110416	0.0839406	0.788956	-0.00668458	-0.105623	0.0922535	0.894385	-0.00855897	-0.108593	0.0914747	0.866488	-0.00618893	-0.106905	0.0945274	0.903893	-0.00570098	-0.106562	0.0951601	0.911565	-0.00544979	-0.105436	0.0945362	0.91471	-0.000130307
MUFA	-0.0529426	-0.153277	0.0473921	0.300163	-0.0485606	-0.149788	0.0526666	0.346157	-0.051723	-0.152561	0.0491147	0.313834	-0.0124143	-0.10324	0.0784114	0.788254	0.00296904	-0.0918315	0.0977696	0.950929	-0.0238076	-0.121141	0.073526	0.630828	-0.0312154	-0.129052	0.0666216	0.5308	-0.00454235	-0.108927	0.0998427	0.931855	-0.0361982	-0.138347	0.0659505	0.486368	-0.0575902	-0.159367	0.0441868	0.266583	-0.0542269	-0.155405	0.0469513	0.292637	-0.0430706	-0.144118	0.0579766	0.402501	-0.0514978
SFA	-0.0141034	-0.119277	0.0910699	0.792182	-0.0158682	-0.121194	0.0894579	0.767217	-0.00978301	-0.118495	0.0989289	0.859648	-0.00121115	-0.0960705	0.0936482	0.979983	0.0214339	-0.0770667	0.119935	0.668993	-0.0102405	-0.111719	0.0912377	0.842818	-0.00699448	-0.109301	0.0953117	0.893131	0.00741517	-0.0975134	0.112344	0.889559	-0.00406937	-0.109637	0.101499	0.939623	-0.0164614	-0.122648	0.0897256	0.760673	-0.0148825	-0.121073	0.0913083	0.78303	-0.00226931	-0.108328	0.10379	0.966464	-0.00825431
DHA-FA	0.161547	0.0611445	0.26195	0.00168348	0.160339	0.0571688	0.263509	0.00240368	0.160982	0.060271	0.261693	0.00180423	0.0737872	-0.018609	0.166183	0.117193	0.0765282	-0.0208033	0.17386	0.122941	0.103573	0.00361487	0.203531	0.0423096	0.113381	0.013802	0.212961	0.0257524	0.123241	0.0190547	0.227427	0.0205555	0.146354	0.0416321	0.251075	0.00628468	0.163974	0.0629298	0.265017	0.00153736	0.161608	0.0610654	0.26215	0.00170183	0.149007	0.0455566	0.252458	0.00487208	0.155735
LA-FA	-0.000121866	-0.101694	0.101451	0.998119	-0.0132946	-0.119571	0.0929819	0.805842	0.00825878	-0.101672	0.118189	0.882643	-0.04041	-0.132376	0.0515558	0.388117	-0.0488374	-0.144304	0.0466294	0.315118	-0.0204294	-0.118528	0.0776689	0.682412	-0.0191109	-0.118034	0.0798123	0.704254	-0.0407211	-0.143904	0.0624619	0.438235	-0.0154981	-0.11819	0.0871938	0.766823	0.00312158	-0.0993603	0.105603	0.952273	0.000296602	-0.101573	0.102167	0.995435	-0.00750179	-0.109268	0.0942646	0.884832	0.0059151
CLA-FA	0.0279452	-0.0774511	0.133341	0.602439	0.0290133	-0.0764734	0.1345	0.588963	0.0283321	-0.0772171	0.133881	0.597954	0.0152376	-0.0795771	0.110052	0.752169	0.0556506	-0.0428321	0.154133	0.267233	0.00782132	-0.0938617	0.109504	0.879863	0.0348348	-0.0684107	0.13808	0.50746	0.0592782	-0.0462439	0.1648	0.270047	0.035133	-0.0704273	0.140693	0.513239	0.0259778	-0.0799359	0.131892	0.629891	0.0274321	-0.0794239	0.134288	0.614008	0.0639541	-0.0480076	0.175916	0.262068	0.0410007
FAw3-FA	0.117524	0.016954	0.218095	0.0221222	0.113881	0.0109927	0.216769	0.0301484	0.117326	0.016626	0.218027	0.0225188	0.0324848	-0.0597827	0.124752	0.489187	0.0393609	-0.0572599	0.135982	0.42363	0.0673024	-0.0317044	0.166309	0.182147	0.0641458	-0.0357519	0.164044	0.207514	0.0803272	-0.0228828	0.183537	0.12677	0.0974645	-0.00841994	0.203349	0.0711046	0.117578	0.0166799	0.218475	0.0224949	0.117526	0.0168168	0.218235	0.0223035	0.103078	-0.000351814	0.206508	0.0507804	0.111724
FAw6-FA	0.00609493	-0.0960914	0.108281	0.906703	-0.00673483	-0.113799	0.100329	0.90163	0.0121556	-0.0940776	0.118389	0.822113	-0.0243721	-0.116486	0.0677417	0.603178	-0.0386779	-0.134678	0.0573221	0.428738	-0.0184669	-0.117378	0.0804441	0.713741	-0.0110089	-0.110288	0.0882707	0.827515	-0.03979	-0.144404	0.0648241	0.454993	-0.0114509	-0.115169	0.0922675	0.82826	0.00918419	-0.0938808	0.112249	0.861004	0.00648372	-0.0959408	0.108908	0.901011	-0.00536302	-0.108329	0.0976025	0.918482	0.0093136
PUFA-FA	0.044971	-0.055658	0.1456	0.380117	0.0352595	-0.0717246	0.142244	0.517359	0.0524658	-0.051245	0.156177	0.320519	-0.00854914	-0.0999302	0.0828319	0.85414	-0.0209871	-0.116483	0.0745092	0.665895	0.00586349	-0.0921567	0.103884	0.906429	0.0118259	-0.0864969	0.110149	0.81317	-0.00779667	-0.1129	0.0973062	0.884104	0.0215071	-0.0827393	0.125753	0.68522	0.048179	-0.0532718	0.14963	0.351013	0.045454	-0.0554338	0.146342	0.376248	0.0292649	-0.0734305	0.13196	0.575588	0.0452217
MUFA-FA	-0.0681307	-0.16671	0.0304487	0.174981	-0.0616967	-0.165836	0.0424427	0.244797	-0.0748915	-0.175592	0.0258085	0.144484	-0.0111503	-0.100845	0.0785441	0.807016	-0.00693967	-0.100567	0.0866881	0.884204	-0.0239696	-0.120385	0.0724456	0.625241	-0.0358443	-0.132268	0.0605792	0.465261	-0.0113496	-0.116296	0.0935971	0.831708	-0.0484235	-0.150018	0.0531709	0.349258	-0.0725652	-0.172208	0.0270777	0.152987	-0.0686914	-0.16753	0.0301468	0.172587	-0.0595765	-0.158688	0.0395352	0.237977	-0.0713697
SFA-FA	0.0504857	-0.0533992	0.154371	0.339911	0.052217	-0.051788	0.156222	0.324186	0.0494482	-0.0548249	0.153721	0.351709	0.0370092	-0.0567079	0.130726	0.437924	0.0518657	-0.0454142	0.149146	0.295155	0.0286581	-0.0722228	0.129539	0.576777	0.0508418	-0.0509346	0.152618	0.326602	0.0256899	-0.0782609	0.129641	0.627293	0.0537153	-0.0500115	0.157442	0.309218	0.0523338	-0.0519333	0.156601	0.324319	0.0506117	-0.053416	0.154639	0.339369	0.0677467	-0.0375442	0.173038	0.206599	0.0569237
Glc	0.0577388	-0.0438521	0.15933	0.264488	0.0732996	-0.0318272	0.178426	0.171198	0.0569454	-0.04906	0.162951	0.291526	0.067141	-0.0242718	0.158554	0.149505	0.0606639	-0.0340267	0.155354	0.208557	0.051923	-0.0465184	0.150364	0.300343	0.0650237	-0.0332059	0.163253	0.193846	0.0615152	-0.0388918	0.161922	0.229093	0.0667421	-0.0350201	0.168504	0.197978	0.0552348	-0.0478052	0.158275	0.292544	0.0582747	-0.045252	0.161802	0.269083	0.0633897	-0.0381573	0.164937	0.22043	0.0640544
Lac	0.0653876	-0.0294382	0.160213	0.175961	0.0728096	-0.0231	0.168719	0.136356	0.0643328	-0.0310093	0.159675	0.185394	0.0452151	-0.0402567	0.130687	0.298911	0.0751215	-0.0135187	0.163762	0.0964653	0.0755931	-0.0156206	0.166807	0.104031	0.0696759	-0.0226728	0.162025	0.138765	0.0748775	-0.0189703	0.168725	0.11753	0.0736775	-0.0218528	0.169208	0.130235	0.0648912	-0.0301695	0.159952	0.180328	0.0653693	-0.0295788	0.160317	0.176636	0.0686615	-0.0259796	0.163303	0.154548	0.0671778
Pyr	0.169663	0.0690225	0.270304	0.00100554	0.184518	0.0820979	0.286937	0.000446038	0.17051	0.0686453	0.272376	0.00109096	0.0999644	0.00746173	0.192467	0.0342477	0.13683	0.0418568	0.231804	0.00486134	0.148007	0.0506167	0.245396	0.00299036	0.156021	0.0581891	0.253854	0.00184922	0.164384	0.064855	0.263912	0.0012683	0.169137	0.0684756	0.269798	0.00104486	0.168064	0.0663038	0.269824	0.00126887	0.171028	0.0694796	0.272577	0.00101705	0.170787	0.0703443	0.271229	0.00091047	0.173444
Cit	0.102406	-0.00625238	0.211065	0.064645	0.100786	-0.00802198	0.209594	0.0693525	0.102359	-0.00643086	0.211148	0.0650899	0.0899616	-0.00732625	0.187249	0.0698255	0.0761187	-0.0256179	0.177855	0.142083	0.0977471	-0.00747835	0.202972	0.06856	0.101232	-0.00381146	0.206276	0.0588661	0.0710849	-0.0386249	0.180795	0.203437	0.107137	-0.00156003	0.215834	0.0533627	0.10195	-0.00700963	0.210909	0.0665866	0.103706	-0.0055421	0.212954	0.0627439	0.0922788	-0.0171614	0.201719	0.0981611	0.0977934
Glol	-0.0619983	-0.157988	0.0339912	0.204877	-0.0554706	-0.162005	0.0510639	0.306588	-0.0661857	-0.163379	0.031008	0.181391	-0.00359023	-0.0910208	0.0838403	0.935686	-0.0205657	-0.110975	0.069844	0.654935	-0.0356261	-0.129127	0.0578745	0.454198	-0.0448175	-0.138348	0.0487134	0.34669	-0.0500051	-0.145169	0.045159	0.302172	-0.0477185	-0.145229	0.0497922	0.336552	-0.0634671	-0.159841	0.0329073	0.196153	-0.0619161	-0.158064	0.0342318	0.206221	-0.0623508	-0.158121	0.0334196	0.201288	-0.0667014
Ala	0.0882998	-0.0149795	0.191579	0.0935753	0.094075	-0.00984555	0.197996	0.0758838	0.087324	-0.0170836	0.191732	0.100898	0.0792505	-0.0136399	0.172141	0.0942597	0.108298	0.0118402	0.204756	0.0278714	0.0933179	-0.0063965	0.193032	0.0665326	0.0955733	-0.00450456	0.195651	0.0611835	0.0919849	-0.0100621	0.194032	0.0771365	0.0934425	-0.010271	0.197156	0.077277	0.0871211	-0.0165337	0.190776	0.0992371	0.0882514	-0.0153486	0.191851	0.094771	0.0923187	-0.0107999	0.195437	0.0791614	0.0905716
Gln	-0.103763	-0.21296	0.00543324	0.0624765	-0.116886	-0.228189	-0.00558323	0.0396145	-0.102911	-0.212388	0.00656556	0.0653344	-0.0720909	-0.171256	0.0270739	0.153688	-0.0856104	-0.1882	0.0169794	0.101664	-0.103153	-0.208196	0.00189064	0.0542465	-0.101589	-0.207472	0.00429398	0.0599907	-0.0899032	-0.19841	0.0186038	0.104115	-0.100026	-0.20918	0.00912854	0.07237	-0.103284	-0.213151	0.00658366	0.0653202	-0.105463	-0.21665	0.00572514	0.0629537	-0.115716	-0.225322	-0.00610919	0.038583	-0.111546
Gly	-0.0192102	-0.111034	0.0726135	0.681048	-0.0250035	-0.117809	0.0678019	0.596601	-0.0186918	-0.110669	0.0732852	0.689687	-0.0307688	-0.113141	0.0516033	0.463107	-0.0226265	-0.108397	0.0631439	0.604267	-0.00698292	-0.0959523	0.0819864	0.877433	-0.0291288	-0.118575	0.0603177	0.52234	-0.0015709	-0.0930353	0.0898935	0.973078	-0.0171362	-0.108903	0.0746303	0.713695	-0.0174857	-0.109703	0.0747316	0.709482	-0.0187733	-0.111881	0.0743342	0.691991	-0.0225918	-0.114327	0.0691436	0.628502	-0.0200576
His	-0.0828728	-0.188912	0.0231663	0.125207	-0.0858214	-0.192106	0.0204628	0.113192	-0.0816441	-0.189093	0.0258045	0.135998	-0.0685724	-0.163547	0.0264024	0.156529	-0.0623679	-0.161809	0.0370735	0.218263	-0.0865146	-0.188724	0.0156949	0.0968737	-0.0768887	-0.179765	0.0259872	0.142506	-0.0779884	-0.182875	0.026898	0.144567	-0.0778254	-0.183931	0.02828	0.150074	-0.0840448	-0.190404	0.0223143	0.121084	-0.0831096	-0.189346	0.0231271	0.124833	-0.0808068	-0.186646	0.0250327	0.134137	-0.0794286
Ile	-0.00436667	-0.111906	0.103173	0.936407	0.0108382	-0.102886	0.124562	0.851457	-0.00762156	-0.116533	0.10129	0.890633	0.0324761	-0.0641792	0.129131	0.50922	0.0574049	-0.0439841	0.158794	0.266299	0.0116558	-0.0926128	0.115924	0.826141	0.0148179	-0.0904392	0.120075	0.782074	0.0285814	-0.0795734	0.136736	0.603632	0.00963895	-0.0987865	0.118064	0.861331	-0.00565939	-0.113876	0.102557	0.918152	-0.00468796	-0.112454	0.103078	0.931882	0.00733634	-0.100934	0.115607	0.89408	0.0020568
Leu	-0.0190337	-0.135891	0.0978239	0.748949	-0.00562558	-0.127967	0.116716	0.928007	-0.0223298	-0.140352	0.0956922	0.71009	0.0406663	-0.0647026	0.146035	0.448395	0.0630638	-0.0481917	0.174319	0.265748	0.0122279	-0.101648	0.126104	0.832892	0.0155756	-0.0989649	0.130116	0.789317	0.0103296	-0.106573	0.127232	0.862161	-0.00248128	-0.120565	0.115602	0.967065	-0.022115	-0.139729	0.0954988	0.711799	-0.0200157	-0.137684	0.0976522	0.738213	-0.00463902	-0.122634	0.113356	0.938422	-0.0102466
Val	0.0819038	-0.0239782	0.187786	0.129104	0.100202	-0.00950581	0.209909	0.0733109	0.0807636	-0.0267022	0.188229	0.140322	0.0886715	-0.00592363	0.183267	0.0660921	0.115683	0.0169141	0.214452	0.0218226	0.0881361	-0.0148875	0.19116	0.0933689	0.0919556	-0.0109919	0.194903	0.0798423	0.0830915	-0.0215412	0.187724	0.119252	0.0875379	-0.0182988	0.193375	0.104719	0.083398	-0.0235285	0.190325	0.125964	0.0817039	-0.0245097	0.187918	0.131236	0.0933459	-0.0129986	0.19969	0.0851787	0.0930918
Phe	-0.00767239	-0.125477	0.110133	0.898172	0.00936768	-0.115724	0.13446	0.883017	-0.0094921	-0.127813	0.108829	0.874747	0.0337534	-0.0724189	0.139926	0.532267	0.0476764	-0.0632443	0.158597	0.398561	0.0273204	-0.0872166	0.141857	0.639326	0.0484771	-0.0680334	0.164988	0.413798	0.0211304	-0.0965797	0.13884	0.724307	0.00980779	-0.109271	0.128886	0.871432	-0.00694163	-0.125381	0.111498	0.908315	-0.00762015	-0.125606	0.110366	0.899016	0.000255075	-0.117699	0.118209	0.99661	-0.00223484
Tyr	0.0664477	-0.0359885	0.168884	0.202933	0.0770409	-0.0272658	0.181348	0.147255	0.0656681	-0.0370157	0.168352	0.209366	0.0523004	-0.0396698	0.144271	0.264203	0.0683656	-0.0270459	0.163777	0.159688	0.0470253	-0.0528926	0.146943	0.355341	0.0701155	-0.0288763	0.169107	0.164526	0.0727223	-0.0284706	0.173915	0.158463	0.0722613	-0.0301362	0.174659	0.166083	0.0656455	-0.0377932	0.169084	0.212855	0.0663448	-0.0362296	0.168919	0.204238	0.0635262	-0.0387521	0.165804	0.222748	0.0631632
Ace	-0.0177158	-0.123918	0.0884864	0.7431	-0.0219282	-0.128648	0.0847922	0.686433	-0.0151908	-0.12264	0.0922585	0.781179	-0.0321814	-0.127311	0.0629482	0.506341	-0.0389807	-0.138133	0.0601722	0.439996	-0.0475849	-0.150509	0.055339	0.363889	-0.0298302	-0.13324	0.0735801	0.570908	-0.0400874	-0.146011	0.0658367	0.457247	-0.0254472	-0.132456	0.0815619	0.64035	-0.0160245	-0.122721	0.090672	0.767921	-0.0173142	-0.123803	0.0891748	0.749376	-0.0299359	-0.136842	0.0769704	0.582238	-0.0207935
AcAce	-0.0583933	-0.162585	0.0457981	0.271178	-0.0568398	-0.161167	0.0474872	0.284737	-0.0582157	-0.162534	0.0461026	0.273216	-0.0361972	-0.129656	0.0572616	0.446798	-0.0469637	-0.144187	0.0502598	0.342819	-0.0371489	-0.138162	0.0638641	0.470047	-0.059801	-0.161217	0.0416148	0.247006	-0.0667651	-0.169747	0.0362168	0.203175	-0.050689	-0.155303	0.0539245	0.341338	-0.0634345	-0.168853	0.0419837	0.237477	-0.059783	-0.16485	0.0452836	0.263935	-0.0666572	-0.171004	0.0376899	0.209874	-0.0586585
bOHBut	-0.0763448	-0.176353	0.0236634	0.134189	-0.0752488	-0.175357	0.0248592	0.140244	-0.0764962	-0.176628	0.0236355	0.133898	-0.0391584	-0.129256	0.0509387	0.393312	-0.0786218	-0.171853	0.0146089	0.0981153	-0.059763	-0.156476	0.0369499	0.225105	-0.0696351	-0.166989	0.0277186	0.160415	-0.086147	-0.185007	0.0127135	0.0874589	-0.0697251	-0.169967	0.0305164	0.172227	-0.0779427	-0.178382	0.0224962	0.127881	-0.0774508	-0.178028	0.0231263	0.130825	-0.080435	-0.180291	0.0194211	0.114067	-0.0767814
Crea	-0.0835477	-0.20011	0.0330144	0.159557	-0.0811658	-0.197998	0.0356664	0.172752	-0.0846646	-0.201464	0.0321352	0.154902	-0.0230598	-0.128976	0.0828567	0.668813	-0.0207903	-0.131192	0.0896112	0.711382	-0.04557	-0.159365	0.0682253	0.431533	-0.0959175	-0.209089	0.0172545	0.0964439	-0.0614259	-0.177579	0.0547274	0.299082	-0.0749061	-0.192291	0.0424789	0.210356	-0.0814049	-0.198582	0.0357722	0.172752	-0.0834114	-0.200527	0.033704	0.162214	-0.0805342	-0.196926	0.0358579	0.174484	-0.0827691
Alb	-0.03385	-0.148468	0.0807676	0.561796	-0.0402889	-0.155909	0.0753312	0.493664	-0.0336492	-0.148408	0.0811099	0.564596	-0.0455203	-0.148425	0.0573847	0.384956	-0.0245541	-0.131803	0.0826946	0.652842	-0.0547311	-0.165268	0.0558063	0.330887	-0.0278594	-0.138902	0.0831833	0.622069	-0.0463192	-0.159896	0.0672579	0.42312	-0.0221911	-0.137482	0.0930994	0.705296	-0.0352087	-0.150274	0.0798563	0.547763	-0.033998	-0.148882	0.0808857	0.560994	-0.0360384	-0.150447	0.07837	0.536049	-0.0321244
Gp	-0.143105	-0.250426	-0.0357843	0.00909735	-0.14683	-0.262405	-0.0312558	0.012913	-0.146012	-0.253846	-0.0381785	0.00808928	-0.0595642	-0.158213	0.0390848	0.23587	-0.0605974	-0.163802	0.0426068	0.249018	-0.0917651	-0.19768	0.0141498	0.0892807	-0.0975796	-0.203938	0.00877926	0.0720326	-0.10474	-0.214927	0.00544695	0.0623867	-0.127547	-0.237322	-0.0177723	0.0228905	-0.143198	-0.250777	-0.0356199	0.00921867	-0.143391	-0.250884	-0.0358976	0.00907098	-0.135164	-0.242958	-0.0273694	0.0141256	-0.139655
[truncated: 15 more columns]

## Sheet: Search speed (60-64 y) 
	Model 1				BMI (64 y)				Lipid Medication (64 y)				Childhood cognition (15 y)				Education (26 y)				SEP (53 y)				SEP (childhood)				Smoking (20-64 y)				Exercise (60-64 y)				Alcohol consumption (36 -64 y)				Diet (60-64 y): Carbohydrates				Diet (60-64 y): Total saturated total fatty acids nutrient density				Diet (60-64 y): Total Fat nutrient density
Metabolite	beta	L95	U95	Pvalue	beta	L95	U95	Pvalue	beta	L95	U95	Pvalue	beta	L95	U95	Pvalue	beta	L95	U95	Pvalue	beta	L95	U95	Pvalue	beta	L95	U95	Pvalue	beta	L95	U95	Pvalue	beta	L95	U95	Pvalue	beta	L95	U95	Pvalue	beta	L95	U95	Pvalue	beta	L95	U95	Pvalue	beta
XXL-VLDL-P	-0.0771123	-0.171995	0.0177701	0.110879	-0.0682762	-0.166848	0.030296	0.174032	-0.0708297	-0.166473	0.024814	0.146188	-0.0556795	-0.14954	0.0381806	0.244177	-0.0463554	-0.14068	0.0479688	0.334504	-0.0571487	-0.152587	0.038289	0.239767	-0.0625777	-0.157052	0.0318967	0.193565	-0.0606818	-0.156361	0.0349975	0.213152	-0.0758747	-0.171237	0.0194876	0.118549	-0.0753897	-0.170408	0.0196287	0.11958	-0.0753855	-0.171163	0.0203921	0.122551	-0.0754679	-0.170453	0.0195169	0.119068	-0.0766605
XXL-VLDL-L	-0.077115	-0.172057	0.0178275	0.111091	-0.0683252	-0.166863	0.0302131	0.173576	-0.0707037	-0.166447	0.02504	0.147327	-0.0560316	-0.149929	0.0378655	0.241398	-0.0465658	-0.140933	0.0478013	0.332537	-0.0572635	-0.152748	0.0382208	0.239055	-0.062837	-0.15736	0.0316855	0.191955	-0.0607934	-0.156498	0.0349111	0.212434	-0.075892	-0.171314	0.0195304	0.118696	-0.0754091	-0.170486	0.0196674	0.11971	-0.0753965	-0.171216	0.0204226	0.122658	-0.0755284	-0.170568	0.0195108	0.118984	-0.0767125
XXL-VLDL-PL	-0.0804891	-0.17725	0.0162721	0.102758	-0.0719506	-0.171935	0.0280337	0.157905	-0.0755609	-0.17273	0.0216087	0.127102	-0.0592313	-0.154916	0.0364535	0.224299	-0.0480894	-0.144351	0.048172	0.326585	-0.0630647	-0.160094	0.0339648	0.202036	-0.0647293	-0.161153	0.0316946	0.187645	-0.0635135	-0.161066	0.0340388	0.201267	-0.078914	-0.176439	0.0186107	0.112436	-0.077728	-0.174803	0.0193471	0.116236	-0.0788007	-0.176431	0.01883	0.113343	-0.0783177	-0.175237	0.018602	0.112926	-0.0795289
XXL-VLDL-C	-0.0711265	-0.166916	0.024663	0.145122	-0.0634233	-0.16117	0.0343237	0.202808	-0.0614616	-0.159453	0.0365299	0.218245	-0.0569106	-0.151304	0.0374826	0.236571	-0.0475454	-0.142221	0.0471297	0.324054	-0.0541412	-0.150143	0.0418603	0.268174	-0.0641663	-0.159263	0.0309308	0.185395	-0.0588161	-0.154598	0.0369655	0.228028	-0.0705878	-0.166743	0.025567	0.149724	-0.0703612	-0.166206	0.0254841	0.149722	-0.0696212	-0.165926	0.0266839	0.15601	-0.0711099	-0.166922	0.0247018	0.145307	-0.0719799
XXL-VLDL-CE	-0.0415385	-0.138994	0.0559173	0.402522	-0.0354263	-0.133692	0.0628389	0.478844	-0.0272912	-0.128553	0.0739709	0.596476	-0.0297554	-0.125625	0.0661146	0.542045	-0.0237331	-0.11955	0.0720837	0.62652	-0.0247474	-0.122272	0.0727776	0.6181	-0.0374238	-0.134018	0.0591707	0.446651	-0.0342108	-0.131094	0.0626721	0.48791	-0.0422762	-0.140098	0.0555458	0.395991	-0.0426826	-0.140206	0.0548412	0.390029	-0.0404868	-0.138177	0.0572037	0.415647	-0.0429472	-0.140467	0.0545726	0.387079	-0.0432865
XXL-VLDL-FC	-0.0904227	-0.1868	0.0059547	0.065853	-0.0824158	-0.182486	0.0176546	0.106203	-0.0857264	-0.182489	0.0110363	0.0823228	-0.0729274	-0.168108	0.0222534	0.132761	-0.060438	-0.156287	0.0354112	0.215806	-0.0733656	-0.170073	0.0233414	0.136614	-0.0764445	-0.172508	0.0196195	0.11849	-0.0737885	-0.170995	0.0234183	0.136385	-0.0890878	-0.186139	0.00796299	0.0718813	-0.0880024	-0.184634	0.00862877	0.0741449	-0.0888874	-0.186165	0.00838971	0.0731851	-0.0891025	-0.185552	0.00734749	0.0700903	-0.0905184
XXL-VLDL-TG	-0.0773022	-0.172113	0.0175087	0.109738	-0.0682928	-0.167184	0.0305986	0.175317	-0.0716173	-0.167019	0.0237847	0.140764	-0.0550219	-0.148868	0.0388239	0.24971	-0.0460085	-0.140311	0.0482941	0.338018	-0.0571	-0.152505	0.0383046	0.240005	-0.0619096	-0.15635	0.032531	0.198193	-0.0604905	-0.156227	0.0352463	0.21487	-0.0760069	-0.171305	0.019291	0.117663	-0.0754916	-0.170449	0.019466	0.118847	-0.0755485	-0.171328	0.0202306	0.121753	-0.0754949	-0.170425	0.0194349	0.118723	-0.0767425
XL-VLDL-P	-0.0937138	-0.188014	0.000586537	0.0514348	-0.0862385	-0.185323	0.0128459	0.0878389	-0.0939125	-0.18815	0.000325491	0.0507925	-0.0712952	-0.16479	0.0221995	0.134605	-0.058052	-0.152307	0.0362028	0.226639	-0.0750928	-0.169944	0.0197584	0.120383	-0.0729366	-0.167389	0.0215159	0.129757	-0.0771405	-0.172671	0.0183901	0.113179	-0.0924569	-0.187396	0.0024827	0.0562672	-0.0927868	-0.187154	0.00158051	0.0539423	-0.0923232	-0.187535	0.00288871	0.05733	-0.0930064	-0.187347	0.00133447	0.053313	-0.0951139
XL-VLDL-L	-0.0934478	-0.18775	0.000853817	0.0521	-0.0859393	-0.184842	0.0129633	0.0883578	-0.0928958	-0.187147	0.0013555	0.0533699	-0.0713409	-0.164815	0.0221334	0.134272	-0.0581489	-0.152373	0.0360756	0.225718	-0.0748153	-0.169669	0.0200388	0.121767	-0.0733943	-0.167805	0.021016	0.127205	-0.0770769	-0.172546	0.0183919	0.113243	-0.0922174	-0.187142	0.00270756	0.056867	-0.0925131	-0.186882	0.00185592	0.0546552	-0.0920523	-0.187241	0.00313666	0.058001	-0.0927839	-0.187124	0.00155628	0.0538811	-0.0948325
XL-VLDL-PL	-0.0940301	-0.190698	0.00263763	0.0565537	-0.0862806	-0.186715	0.0141539	0.0920137	-0.0897009	-0.186694	0.00729201	0.0697893	-0.0746564	-0.170225	0.0209122	0.125372	-0.060697	-0.157046	0.0356519	0.216229	-0.0750154	-0.172166	0.0221353	0.129782	-0.0777099	-0.174335	0.0189157	0.114634	-0.0790844	-0.176673	0.0185045	0.1119	-0.0928042	-0.190147	0.00453823	0.06162	-0.0918998	-0.188782	0.00498217	0.0629359	-0.0925774	-0.190234	0.005079	0.0630973	-0.0922691	-0.189064	0.00452583	0.0616571	-0.0940193
XL-VLDL-C	-0.0776547	-0.170642	0.0153329	0.101415	-0.069729	-0.165462	0.0260043	0.152926	-0.0715616	-0.165297	0.0221736	0.134158	-0.0606124	-0.152447	0.0312221	0.195156	-0.0500914	-0.142305	0.0421226	0.286162	-0.0601946	-0.153592	0.0332027	0.205839	-0.0654294	-0.157975	0.0271159	0.165298	-0.0644548	-0.157733	0.0288232	0.175057	-0.0769007	-0.170265	0.0164634	0.106165	-0.0772384	-0.170262	0.0157854	0.103386	-0.0762014	-0.169761	0.0173577	0.11011	-0.0780662	-0.171072	0.0149393	0.0996877	-0.0793306
XL-VLDL-CE	-0.0526756	-0.144153	0.0388014	0.258255	-0.0436597	-0.137692	0.0503725	0.361856	-0.0487861	-0.140473	0.042901	0.296124	-0.0351208	-0.125385	0.0551437	0.444718	-0.0269623	-0.117406	0.063481	0.558112	-0.0340657	-0.125991	0.0578595	0.466654	-0.0381403	-0.129035	0.0527544	0.409848	-0.040432	-0.131921	0.0510569	0.385421	-0.0529081	-0.144632	0.0388162	0.257441	-0.0544219	-0.145992	0.0371479	0.243307	-0.0514165	-0.143218	0.040385	0.271482	-0.0546739	-0.146239	0.036891	0.24111	-0.0559414
XL-VLDL-FC	-0.0942934	-0.190935	0.00234777	0.0558017	-0.086875	-0.186339	0.0125893	0.0867279	-0.0875099	-0.1852	0.0101801	0.0789865	-0.0773289	-0.17278	0.0181218	0.112005	-0.0661398	-0.162069	0.0297899	0.176016	-0.0770186	-0.173943	0.0199053	0.119016	-0.0822398	-0.178637	0.0141574	0.0942722	-0.0811372	-0.17829	0.016016	0.101397	-0.0932485	-0.190462	0.00396504	0.060053	-0.0922186	-0.18906	0.00462243	0.0619224	-0.0928726	-0.19023	0.00448491	0.0614697	-0.0934888	-0.190177	0.00319931	0.0580364	-0.0949603
XL-VLDL-TG	-0.0953356	-0.189717	-0.000954208	0.0477397	-0.0880735	-0.187747	0.0115997	0.0831259	-0.0978382	-0.192209	-0.00346774	0.0421941	-0.0720976	-0.165734	0.0215389	0.130868	-0.0588286	-0.153245	0.0355876	0.221286	-0.076792	-0.171712	0.0181279	0.112501	-0.0724648	-0.167135	0.0222056	0.133139	-0.0783579	-0.174127	0.0174116	0.108499	-0.094016	-0.189084	0.00105153	0.0525752	-0.0943699	-0.188822	8.18677e-05	0.0501979	-0.0939754	-0.189327	0.00137652	0.053383	-0.0945186	-0.188946	-9.12224e-05	0.0497802	-0.0967921
L-VLDL-P	-0.0709805	-0.165202	0.023241	0.139374	-0.061122	-0.160412	0.0381678	0.226878	-0.0749236	-0.16924	0.0193924	0.119131	-0.0465582	-0.140002	0.0468853	0.327863	-0.0347805	-0.128784	0.0592228	0.467366	-0.0516702	-0.146479	0.0431384	0.284576	-0.0492116	-0.143349	0.0449259	0.304651	-0.0534067	-0.148382	0.0415682	0.269567	-0.0696933	-0.164397	0.0250102	0.148728	-0.0708084	-0.165072	0.0234548	0.140507	-0.0692653	-0.164382	0.025852	0.153014	-0.0700488	-0.164326	0.0242283	0.144861	-0.0719989
L-VLDL-L	-0.0710525	-0.164913	0.0228081	0.137466	-0.0613066	-0.160118	0.037505	0.223248	-0.0745796	-0.168503	0.0193442	0.119292	-0.0466082	-0.139706	0.0464899	0.325555	-0.0348716	-0.128529	0.0587857	0.464558	-0.0516828	-0.146146	0.0427807	0.282705	-0.0493253	-0.143114	0.0444633	0.301743	-0.0533982	-0.148016	0.0412199	0.267845	-0.0697776	-0.16412	0.0245648	0.146696	-0.0709158	-0.164817	0.0229853	0.13839	-0.0693574	-0.164089	0.0253746	0.150814	-0.0702303	-0.164141	0.0236799	0.142271	-0.0721564
L-VLDL-PL	-0.0743243	-0.168138	0.0194889	0.120123	-0.0650615	-0.16348	0.0333572	0.194452	-0.0760776	-0.169857	0.0177013	0.111523	-0.0502678	-0.143297	0.0427617	0.288704	-0.0383788	-0.131997	0.0552396	0.420709	-0.0550597	-0.149452	0.0393327	0.252129	-0.0538309	-0.147533	0.0398708	0.259352	-0.0562528	-0.150881	0.0383752	0.243192	-0.0730414	-0.167357	0.0212747	0.128661	-0.0741028	-0.16796	0.0197546	0.121401	-0.0726997	-0.167347	0.0219475	0.131801	-0.0735774	-0.167441	0.0202858	0.124079	-0.0754105
L-VLDL-C	-0.0563879	-0.143231	0.0304553	0.202493	-0.0472081	-0.137471	0.0430543	0.304434	-0.0567244	-0.14351	0.0300612	0.199519	-0.0336702	-0.119824	0.0524834	0.442697	-0.0243382	-0.110847	0.0621705	0.580463	-0.0399592	-0.127314	0.0473953	0.368983	-0.0382953	-0.124985	0.0483943	0.385608	-0.0391337	-0.126413	0.0481459	0.378543	-0.0553705	-0.142636	0.031895	0.212947	-0.0572598	-0.144143	0.0296236	0.19582	-0.0549368	-0.142276	0.0324021	0.216934	-0.0576701	-0.144557	0.0292166	0.19266	-0.059327
L-VLDL-CE	-0.0359419	-0.120138	0.0482537	0.401799	-0.0262008	-0.11322	0.0608185	0.554191	-0.0356965	-0.119837	0.0484437	0.404705	-0.0142308	-0.0976441	0.0691826	0.737465	-0.00640636	-0.0900138	0.077201	0.880321	-0.0185136	-0.10321	0.0661828	0.667579	-0.0184853	-0.102374	0.0654032	0.665054	-0.0197655	-0.10412	0.0645894	0.645261	-0.0354355	-0.119916	0.0490455	0.410035	-0.0379946	-0.122319	0.0463294	0.376207	-0.0347164	-0.119212	0.0497797	0.419679	-0.0382878	-0.122611	0.0460355	0.372535	-0.0397292
L-VLDL-FC	-0.0868727	-0.179225	0.00547998	0.065154	-0.079133	-0.17564	0.0173738	0.107736	-0.0887052	-0.181024	0.0036137	0.0596178	-0.0634899	-0.15516	0.0281799	0.174063	-0.0515157	-0.143792	0.0407604	0.273024	-0.0694773	-0.162366	0.0234112	0.142202	-0.0664356	-0.158952	0.0260805	0.158777	-0.0687637	-0.16204	0.0245123	0.148015	-0.0856047	-0.178581	0.00737201	0.0710341	-0.086299	-0.178698	0.00610046	0.0670776	-0.0854907	-0.178567	0.00758561	0.071712	-0.0867441	-0.179117	0.00562857	0.0656088	-0.0886234
L-VLDL-TG	-0.0716793	-0.167152	0.0237929	0.140714	-0.0615523	-0.162468	0.0393637	0.231167	-0.0772981	-0.173018	0.0184219	0.113159	-0.0474467	-0.142084	0.047191	0.324865	-0.0354353	-0.130648	0.0597773	0.464751	-0.0528064	-0.148802	0.0431897	0.280105	-0.0497414	-0.145104	0.0456215	0.305725	-0.0543563	-0.150582	0.041869	0.267396	-0.0703227	-0.166298	0.0256523	0.150492	-0.0712677	-0.166789	0.024254	0.143207	-0.0699135	-0.166366	0.026539	0.154913	-0.0703483	-0.165903	0.0252062	0.148564	-0.0723841
M-VLDL-P	-0.0511763	-0.14621	0.0438578	0.290353	-0.0402124	-0.139102	0.0586769	0.42447	-0.0543724	-0.149456	0.0407112	0.261567	-0.0292879	-0.123262	0.0646867	0.540374	-0.0172843	-0.111709	0.0771403	0.719106	-0.0314136	-0.126996	0.064169	0.518522	-0.0320639	-0.126735	0.0626073	0.505841	-0.0349678	-0.130328	0.0603922	0.471345	-0.0503501	-0.145696	0.0449957	0.299775	-0.0518541	-0.146938	0.04323	0.284271	-0.0493508	-0.145088	0.0463864	0.311437	-0.050596	-0.145667	0.0444748	0.296034	-0.0522868
M-VLDL-L	-0.0514932	-0.146454	0.0434676	0.28701	-0.0407923	-0.139396	0.0578119	0.416483	-0.0538867	-0.148847	0.0410736	0.265225	-0.0299326	-0.123815	0.0639502	0.531099	-0.0177461	-0.112087	0.0765945	0.711688	-0.0316037	-0.127119	0.0639119	0.515702	-0.0327253	-0.127307	0.0618567	0.496705	-0.0351882	-0.130476	0.0600994	0.468219	-0.0506835	-0.145955	0.0445882	0.296215	-0.0522099	-0.147222	0.0428023	0.280622	-0.0496923	-0.14534	0.0459553	0.307653	-0.0509938	-0.145989	0.0440016	0.291876	-0.052639
M-VLDL-PL	-0.0501621	-0.14461	0.0442859	0.29702	-0.0395892	-0.137527	0.0583484	0.427221	-0.0520357	-0.146459	0.042388	0.279244	-0.0288231	-0.122191	0.0645443	0.544214	-0.0165583	-0.110385	0.0772685	0.728783	-0.0302748	-0.125285	0.0647348	0.531326	-0.0312354	-0.125346	0.0628755	0.514399	-0.0333377	-0.128159	0.0614834	0.489794	-0.0492581	-0.144034	0.045518	0.307468	-0.0506007	-0.145094	0.0438926	0.293051	-0.0483619	-0.143493	0.0467692	0.31815	-0.0496566	-0.144139	0.0448259	0.302082	-0.0512062
M-VLDL-C	-0.0471731	-0.141826	0.0474795	0.327744	-0.0392819	-0.135555	0.0569911	0.422894	-0.0415187	-0.136679	0.0536413	0.391501	-0.0296178	-0.122945	0.0637099	0.533004	-0.0170783	-0.110799	0.0766422	0.720315	-0.026798	-0.121933	0.0683375	0.579994	-0.0335157	-0.127529	0.0604974	0.483742	-0.0321398	-0.126845	0.0625657	0.504998	-0.0467692	-0.141716	0.0481779	0.333392	-0.0486041	-0.143344	0.0461362	0.313747	-0.0456577	-0.140774	0.0494582	0.345852	-0.0475914	-0.142275	0.0470925	0.323635	-0.0486588
M-VLDL-CE	-0.0354046	-0.131334	0.0605246	0.468485	-0.0298904	-0.12647	0.0666887	0.543197	-0.0235779	-0.121924	0.0747683	0.63763	-0.021135	-0.115524	0.0732541	0.659991	-0.0101243	-0.10471	0.0844609	0.833416	-0.0156512	-0.111893	0.080591	0.749322	-0.0264196	-0.121512	0.0686726	0.585181	-0.0237491	-0.119319	0.071821	0.625397	-0.0355289	-0.131788	0.0607299	0.468446	-0.0374625	-0.133533	0.058608	0.443717	-0.0341568	-0.130396	0.0620824	0.485698	-0.0363476	-0.132325	0.0596302	0.456954	-0.036933
M-VLDL-FC	-0.0572644	-0.151579	0.0370504	0.233293	-0.0475206	-0.145057	0.0500153	0.338685	-0.0595684	-0.153877	0.0347403	0.215026	-0.0361977	-0.129434	0.0570386	0.445714	-0.0234663	-0.117227	0.0702949	0.622926	-0.037467	-0.132357	0.057423	0.438007	-0.0381714	-0.132145	0.055802	0.424965	-0.0393962	-0.134211	0.0554187	0.414444	-0.0562811	-0.15095	0.0383882	0.243161	-0.0577999	-0.152161	0.0365612	0.229186	-0.0556103	-0.150552	0.0393317	0.250176	-0.0571244	-0.151465	0.0372162	0.234562	-0.058652
M-VLDL-TG	-0.0497543	-0.144772	0.0452638	0.303864	-0.0378027	-0.137541	0.0619359	0.456587	-0.0568679	-0.152362	0.0386267	0.242368	-0.0267058	-0.120738	0.0673263	0.576877	-0.0157959	-0.110227	0.078635	0.742408	-0.0308852	-0.1264	0.06463	0.525285	-0.0292742	-0.123988	0.0654397	0.54372	-0.0340688	-0.129389	0.0612509	0.482627	-0.0488188	-0.144164	0.0465265	0.31469	-0.0502354	-0.145298	0.0448267	0.29944	-0.0478626	-0.143623	0.0478981	0.326353	-0.0489187	-0.143981	0.0461435	0.312268	-0.0507648
S-VLDL-P	-0.0416664	-0.131432	0.0480992	0.361999	-0.0325012	-0.124638	0.0596358	0.488365	-0.0419462	-0.131654	0.0477619	0.358478	-0.0213759	-0.110112	0.0673599	0.636013	-0.0111897	-0.100215	0.0778355	0.804931	-0.0198374	-0.110336	0.0706607	0.666701	-0.0252004	-0.114633	0.0642321	0.579859	-0.0241441	-0.114131	0.0658429	0.598113	-0.0409082	-0.13095	0.0491335	0.372253	-0.0420378	-0.131849	0.0477731	0.35798	-0.0404214	-0.130521	0.0496784	0.378274	-0.0420795	-0.131869	0.0477102	0.357391	-0.0426449
S-VLDL-L	-0.0415141	-0.131206	0.0481779	0.363361	-0.0328467	-0.124615	0.058922	0.482005	-0.0407378	-0.130386	0.0489106	0.372159	-0.0216613	-0.110299	0.0669765	0.631136	-0.0115583	-0.100474	0.0773574	0.7984	-0.0198425	-0.110249	0.0705636	0.666302	-0.0256664	-0.115008	0.0636747	0.572482	-0.0243132	-0.114176	0.0655496	0.595044	-0.0407524	-0.130723	0.0492184	0.373699	-0.0418189	-0.131556	0.0479182	0.360092	-0.0403321	-0.130334	0.0496696	0.378808	-0.0419816	-0.131699	0.0477362	0.358125	-0.0424458
S-VLDL-PL	-0.0219006	-0.110587	0.0667852	0.627564	-0.012448	-0.103156	0.0782599	0.787437	-0.0219756	-0.110604	0.0666527	0.626161	-0.00478785	-0.0922326	0.0826569	0.914323	0.00723246	-0.0805453	0.0950102	0.871384	-0.000578249	-0.0898242	0.0886677	0.989842	-0.00816261	-0.0963305	0.0800053	0.855647	-0.00384381	-0.0927183	0.0850307	0.932274	-0.0206213	-0.109707	0.0684648	0.649268	-0.0209812	-0.109745	0.0677822	0.642366	-0.0203234	-0.109437	0.0687904	0.654103	-0.0213651	-0.110087	0.0673572	0.636137	-0.0218905
S-VLDL-C	-0.0398138	-0.131562	0.0519341	0.394063	-0.0353303	-0.127531	0.0568699	0.451649	-0.0307421	-0.12398	0.0624961	0.517183	-0.0239848	-0.114419	0.0664496	0.60233	-0.0162689	-0.106779	0.0742407	0.723962	-0.0205265	-0.112717	0.0716644	0.661781	-0.028915	-0.120155	0.0623245	0.533562	-0.0276397	-0.119008	0.0637287	0.552325	-0.0393204	-0.131357	0.0527162	0.401419	-0.0401223	-0.131922	0.0516774	0.390677	-0.0392659	-0.131162	0.0526304	0.401356	-0.040857	-0.132656	0.0509418	0.382063	-0.0406132
S-VLDL-CE	-0.0381175	-0.132069	0.0558337	0.425525	-0.0355292	-0.129613	0.0585542	0.458231	-0.024739	-0.122084	0.0726062	0.61758	-0.0243559	-0.116861	0.0681488	0.604966	-0.0191985	-0.111636	0.0732388	0.683228	-0.0207425	-0.114943	0.0734576	0.665282	-0.0293474	-0.12274	0.0640456	0.537024	-0.030125	-0.123427	0.063177	0.525904	-0.037999	-0.132265	0.0562673	0.428505	-0.0387065	-0.132718	0.0553047	0.418708	-0.0379723	-0.132036	0.0560915	0.42784	-0.039466	-0.133486	0.0545545	0.409692	-0.0389209
S-VLDL-FC	-0.0393805	-0.129033	0.0502718	0.388308	-0.0322071	-0.123174	0.0587598	0.486759	-0.0381174	-0.127745	0.0515101	0.40356	-0.0220574	-0.110496	0.0663809	0.624129	-0.0111608	-0.0999054	0.0775839	0.804823	-0.0186051	-0.108867	0.071657	0.685486	-0.0258651	-0.115062	0.0633319	0.56889	-0.0215187	-0.111373	0.0683357	0.637991	-0.0383338	-0.128332	0.0516641	0.402834	-0.0391334	-0.128836	0.0505695	0.391553	-0.0382755	-0.128213	0.0516617	0.403235	-0.0398565	-0.129537	0.0498241	0.382752	-0.0400552
S-VLDL-TG	-0.0340049	-0.125745	0.0577349	0.466564	-0.022151	-0.117583	0.0732808	0.64837	-0.0397426	-0.131819	0.0523341	0.396595	-0.0139298	-0.104547	0.0766872	0.762621	-0.00252228	-0.0934922	0.0884476	0.956551	-0.0120346	-0.104441	0.0803713	0.798025	-0.0165008	-0.107829	0.0748277	0.72259	-0.0156583	-0.107763	0.0764466	0.738356	-0.0332381	-0.125253	0.0587773	0.477982	-0.0344772	-0.126265	0.0573106	0.460633	-0.0323247	-0.124572	0.059923	0.491247	-0.0338222	-0.125585	0.0579405	0.469068	-0.0349035
XS-VLDL-P	-0.0256925	-0.119595	0.06821	0.590909	-0.02536	-0.119249	0.0685295	0.595667	-0.0137205	-0.109941	0.0824998	0.779342	-0.0184076	-0.110603	0.0737882	0.694851	-0.0113907	-0.103576	0.0807947	0.80817	-0.012116	-0.105898	0.0816662	0.799609	-0.0189789	-0.112369	0.0744117	0.68968	-0.0151422	-0.108524	0.0782394	0.750026	-0.024788	-0.119077	0.069501	0.605515	-0.0256166	-0.119565	0.0683319	0.592184	-0.0259506	-0.119965	0.0680636	0.587628	-0.0278666	-0.121897	0.0661634	0.560432	-0.0268072
XS-VLDL-L	-0.0238115	-0.118903	0.0712803	0.622753	-0.0247594	-0.119848	0.0703293	0.608967	-0.0103323	-0.108298	0.087633	0.835827	-0.0176613	-0.110998	0.0756756	0.710058	-0.0114245	-0.104703	0.081854	0.809823	-0.0116316	-0.106521	0.0832576	0.809662	-0.0179017	-0.112431	0.0766272	0.709822	-0.01503	-0.109512	0.0794522	0.754614	-0.0229721	-0.118456	0.0725119	0.636447	-0.0237739	-0.118913	0.0713651	0.623472	-0.0242911	-0.11951	0.0709281	0.616238	-0.0261205	-0.121354	0.069113	0.589997	-0.0249163
XS-VLDL-PL	-0.022319	-0.120861	0.0762234	0.656332	-0.0274968	-0.126438	0.0714441	0.585084	-0.0037161	-0.107491	0.100059	0.943905	-0.021495	-0.118138	0.0751476	0.662121	-0.0157896	-0.112323	0.0807439	0.747923	-0.0147147	-0.112798	0.0833684	0.768163	-0.0209934	-0.118865	0.0768785	0.673432	-0.0158213	-0.113653	0.0820103	0.750673	-0.0211783	-0.120176	0.0778191	0.674258	-0.0210904	-0.119725	0.0775446	0.674411	-0.0228577	-0.121539	0.0758236	0.64905	-0.023842	-0.122467	0.0747825	0.634825	-0.0223197
XS-VLDL-C	-0.0182758	-0.112834	0.0762828	0.704141	-0.0221141	-0.116901	0.0726729	0.646691	-0.00184043	-0.100484	0.0968027	0.970755	-0.0158732	-0.108635	0.076889	0.73671	-0.012297	-0.104863	0.0802693	0.794074	-0.0118428	-0.106072	0.0823868	0.804946	-0.0147215	-0.108509	0.079066	0.757762	-0.0170842	-0.110969	0.0768005	0.720691	-0.0178589	-0.112826	0.0771086	0.711768	-0.0187831	-0.113391	0.0758251	0.696483	-0.0194228	-0.114208	0.0753626	0.687242	-0.0208016	-0.11553	0.0739265	0.666152	-0.0193037
XS-VLDL-CE	-0.0215567	-0.11698	0.0738671	0.657166	-0.024819	-0.1204	0.0707618	0.609954	-0.00426436	-0.104329	0.0958002	0.933265	-0.0178211	-0.111457	0.0758144	0.708444	-0.0152504	-0.108671	0.07817	0.748401	-0.0151229	-0.11019	0.0799441	0.754612	-0.0170248	-0.111617	0.0775675	0.723613	-0.0221255	-0.116878	0.0726273	0.646399	-0.0215246	-0.11735	0.0743009	0.658982	-0.0228139	-0.118319	0.0726913	0.638848	-0.0228808	-0.118567	0.072805	0.638499	-0.0244651	-0.120098	0.0711677	0.615248	-0.0229953
XS-VLDL-FC	-0.0135343	-0.112325	0.0852562	0.787789	-0.0196508	-0.11902	0.0797188	0.697617	0.00198672	-0.100119	0.104092	0.969502	-0.0125296	-0.109414	0.0843547	0.799411	-0.00791639	-0.104626	0.0887933	0.872217	-0.00705746	-0.105442	0.0913275	0.887906	-0.0108094	-0.10892	0.0873014	0.828607	-0.00933518	-0.107411	0.088741	0.85164	-0.0125803	-0.111813	0.0866527	0.803284	-0.0130132	-0.111866	0.0858395	0.795899	-0.0146187	-0.113625	0.0843878	0.771728	-0.0158652	-0.114806	0.083076	0.752717	-0.0142707
XS-VLDL-TG	-0.0213684	-0.10876	0.0660237	0.63096	-0.0122717	-0.101556	0.0770126	0.787115	-0.0242023	-0.111648	0.063243	0.586624	-0.00916986	-0.0951375	0.0767978	0.833987	0.0029564	-0.0833329	0.0892457	0.946325	-0.000338643	-0.0882368	0.0875595	0.99396	-0.0103176	-0.0973852	0.07675	0.81588	-0.000194056	-0.0881449	0.0877568	0.996541	-0.0199536	-0.107771	0.0678637	0.655298	-0.0210131	-0.108452	0.0664261	0.636827	-0.020157	-0.107838	0.0675235	0.651511	-0.0223159	-0.109748	0.0651166	0.61606	-0.0225482
IDL-P	-0.0278203	-0.127153	0.0715122	0.582173	-0.0377509	-0.138432	0.0629303	0.461425	-0.00257198	-0.112157	0.107013	0.963217	-0.0292866	-0.126735	0.0681619	0.55492	-0.0268288	-0.124081	0.0704237	0.587843	-0.0247167	-0.123517	0.0740838	0.623072	-0.0298612	-0.128499	0.0687766	0.552018	-0.0261762	-0.124679	0.0723268	0.601618	-0.0269221	-0.126707	0.0728627	0.596075	-0.0262173	-0.125677	0.0732426	0.604555	-0.027923	-0.127372	0.071526	0.581221	-0.0281808	-0.127553	0.071191	0.577442	-0.0268835
IDL-L	-0.0326527	-0.126538	0.0612329	0.494494	-0.0415166	-0.136503	0.0534693	0.390658	-0.011565	-0.113942	0.090812	0.824343	-0.0348165	-0.126912	0.0572786	0.457734	-0.0322757	-0.12414	0.0595884	0.490096	-0.0312666	-0.124677	0.0621435	0.510831	-0.0346269	-0.127812	0.0585586	0.465439	-0.0312398	-0.124339	0.0618591	0.509791	-0.0317951	-0.126113	0.0625224	0.507836	-0.0308456	-0.124882	0.0631905	0.51934	-0.0324725	-0.126473	0.061528	0.497401	-0.032075	-0.126005	0.061855	0.502356	-0.0309915
IDL-PL	-0.0324241	-0.127217	0.0623691	0.501642	-0.0416024	-0.137563	0.0543583	0.39451	-0.0103917	-0.114299	0.0935153	0.844212	-0.0340405	-0.127023	0.058942	0.472067	-0.0325534	-0.125323	0.0602165	0.490636	-0.0315766	-0.125885	0.0627315	0.510706	-0.034129	-0.128259	0.0600012	0.476331	-0.0308828	-0.12488	0.0631142	0.51866	-0.0314776	-0.126733	0.0637776	0.516239	-0.030395	-0.125365	0.0645753	0.529537	-0.0322239	-0.127133	0.0626855	0.504805	-0.0316058	-0.126452	0.0632402	0.512725	-0.0305038
IDL-C	-0.0358418	-0.129983	0.0582997	0.454569	-0.0462937	-0.141886	0.0492983	0.341592	-0.0141035	-0.117866	0.0896585	0.789418	-0.0384269	-0.130783	0.0539294	0.41381	-0.0369255	-0.129015	0.0551636	0.430943	-0.0365771	-0.130232	0.0570775	0.443001	-0.0382348	-0.131686	0.0552163	0.421616	-0.0371574	-0.13051	0.0561949	0.434328	-0.0352066	-0.12974	0.0593269	0.464448	-0.0340985	-0.128385	0.0601877	0.477465	-0.0357381	-0.129992	0.0585158	0.456409	-0.0350378	-0.129233	0.0591577	0.464998	-0.0339947
IDL-CE	-0.0402008	-0.134189	0.0537878	0.40088	-0.0497962	-0.144997	0.0454042	0.304381	-0.0194844	-0.123045	0.0840761	0.711635	-0.0413667	-0.133575	0.0508413	0.378276	-0.0394698	-0.13141	0.0524707	0.399141	-0.0403698	-0.133868	0.0531279	0.396423	-0.0413939	-0.134715	0.0519271	0.383663	-0.0413257	-0.134516	0.0518645	0.383789	-0.0396354	-0.134005	0.0547344	0.409419	-0.0385632	-0.132687	0.0555607	0.420988	-0.0399537	-0.134062	0.0541543	0.404372	-0.0392963	-0.133344	0.0547515	0.411842	-0.0384174
IDL-FC	-0.0248363	-0.119663	0.0699909	0.606869	-0.0371144	-0.134017	0.059788	0.451865	-0.000847375	-0.105091	0.103396	0.987256	-0.0308642	-0.123912	0.0621833	0.514657	-0.0303528	-0.123148	0.0624424	0.520514	-0.0269239	-0.121285	0.0674371	0.575102	-0.030161	-0.124261	0.0639388	0.528917	-0.0265942	-0.12066	0.0674721	0.57861	-0.024033	-0.119276	0.0712099	0.620073	-0.0228458	-0.117839	0.0721478	0.636572	-0.0250962	-0.120038	0.0698461	0.603548	-0.0242897	-0.11916	0.0705807	0.614962	-0.0228514
IDL-TG	-0.000405703	-0.088521	0.0877096	0.992782	0.00245609	-0.0858018	0.090714	0.956392	0.00352608	-0.0847631	0.0918153	0.93745	-0.00041912	-0.0868171	0.0859789	0.992395	0.0101934	-0.0763203	0.0967071	0.816917	0.0149763	-0.0731742	0.103127	0.738517	0.000226281	-0.0876549	0.0881074	0.995963	0.0173313	-0.070793	0.105456	0.699193	0.00141767	-0.0872554	0.0900908	0.974938	0.000597175	-0.0875851	0.0887794	0.989383	0.000147537	-0.0881017	0.0883967	0.997379	-0.00203589	-0.0902395	0.0861677	0.963825	-0.00125371
L-LDL-P	-0.027764	-0.12659	0.0710619	0.581006	-0.0371468	-0.137192	0.0628983	0.4658	-0.00168358	-0.111496	0.108129	0.975967	-0.0270973	-0.124061	0.0698662	0.582993	-0.0262789	-0.123062	0.0705039	0.593732	-0.0244956	-0.122836	0.0738444	0.624569	-0.0296319	-0.127945	0.0686809	0.553768	-0.0263406	-0.124328	0.0716466	0.597418	-0.026589	-0.125887	0.0727093	0.598846	-0.0249188	-0.124035	0.0741974	0.621357	-0.027422	-0.126379	0.0715348	0.586165	-0.0267504	-0.12564	0.0721389	0.595117	-0.025564
L-LDL-L	-0.0273044	-0.12639	0.0717813	0.58826	-0.0372376	-0.137679	0.0632039	0.466474	-0.000514322	-0.111032	0.110003	0.992704	-0.0269034	-0.124124	0.0703167	0.58668	-0.02655	-0.123578	0.0704781	0.590871	-0.0246583	-0.123249	0.0739326	0.623157	-0.0293929	-0.127971	0.0691855	0.558032	-0.0267199	-0.124961	0.0715217	0.593112	-0.0261797	-0.125731	0.0733717	0.605402	-0.0245159	-0.123881	0.0748497	0.627871	-0.0270284	-0.126241	0.0721837	0.592504	-0.0263083	-0.125457	0.0728402	0.602164	-0.0250972
L-LDL-PL	-0.0378685	-0.132278	0.0565407	0.430794	-0.0458502	-0.141133	0.0494328	0.344672	-0.0170857	-0.120557	0.0863859	0.745606	-0.0371991	-0.129813	0.0554142	0.430156	-0.0355968	-0.127971	0.0567774	0.449098	-0.0369674	-0.13093	0.0569955	0.439657	-0.038335	-0.132263	0.0555931	0.422763	-0.0368974	-0.1305	0.0567053	0.438774	-0.0367721	-0.131674	0.0581295	0.446606	-0.0349306	-0.129672	0.0598105	0.468932	-0.0372101	-0.131787	0.0573669	0.439654	-0.0358215	-0.130378	0.0587349	0.456802	-0.0350322
L-LDL-C	-0.0316496	-0.125197	0.0618981	0.50631	-0.0402885	-0.134893	0.0543162	0.402925	-0.00934707	-0.112314	0.0936199	0.858433	-0.0318247	-0.123595	0.0599451	0.495733	-0.0319659	-0.123492	0.0595602	0.492676	-0.0311132	-0.124222	0.0619954	0.511544	-0.0332178	-0.126212	0.0597763	0.482881	-0.0318568	-0.124596	0.0608826	0.499816	-0.0307681	-0.124721	0.0631849	0.520018	-0.0289686	-0.122793	0.0648561	0.544159	-0.0311375	-0.124828	0.0625534	0.513852	-0.0297273	-0.123407	0.0639525	0.533038	-0.0287469
L-LDL-CE	-0.0263859	-0.125831	0.0730592	0.602182	-0.03628	-0.137076	0.0645159	0.479554	0.00157858	-0.11001	0.113167	0.977824	-0.0248177	-0.122405	0.0727698	0.617333	-0.0252552	-0.122641	0.0721304	0.610408	-0.0236736	-0.122617	0.0752698	0.638295	-0.0282369	-0.127226	0.0707518	0.575201	-0.0270057	-0.125601	0.0715893	0.5905	-0.0253294	-0.125219	0.0745603	0.618356	-0.0236951	-0.123404	0.0760135	0.640579	-0.0261383	-0.12571	0.0734337	0.60605	-0.0253617	-0.124873	0.0741498	0.616577	-0.0241676
L-LDL-FC	-0.0289177	-0.12321	0.0653742	0.546863	-0.0404934	-0.136607	0.05562	0.407968	-0.0051556	-0.10947	0.0991592	0.922636	-0.0320398	-0.124546	0.0604663	0.496273	-0.033482	-0.125743	0.058779	0.475935	-0.0308457	-0.124699	0.0630076	0.518516	-0.032962	-0.126644	0.0607202	0.489461	-0.0309093	-0.124411	0.0625924	0.516089	-0.0281543	-0.122849	0.0665404	0.559163	-0.0264502	-0.120979	0.0680783	0.582521	-0.0287655	-0.12317	0.065639	0.549448	-0.0274082	-0.121793	0.0669764	0.568355	-0.0261887
L-LDL-TG	-0.0177875	-0.114251	0.0786759	0.717132	-0.0185798	-0.115037	0.0778778	0.705093	-0.00695778	-0.105104	0.0911886	0.889215	-0.0188134	-0.113396	0.0757696	0.695938	-0.00989408	-0.10466	0.084872	0.837457	-0.00420411	-0.100617	0.0922089	0.931718	-0.0199912	-0.116102	0.0761198	0.682775	-0.00120616	-0.0975075	0.0950952	0.980365	-0.0158288	-0.112877	0.0812194	0.748613	-0.0151152	-0.111819	0.081589	0.75876	-0.0169297	-0.113585	0.0797252	0.730737	-0.0184602	-0.11496	0.0780397	0.707025	-0.0172277
M-LDL-P	-0.0277866	-0.125353	0.0697794	0.575825	-0.0360383	-0.134572	0.0624954	0.472494	-0.00336287	-0.110783	0.104058	0.95095	-0.0253078	-0.121047	0.0704313	0.603531	-0.0253785	-0.120933	0.0701759	0.60182	-0.0241548	-0.121285	0.0729753	0.625133	-0.0289181	-0.126091	0.068255	0.558789	-0.0260447	-0.122784	0.0706945	0.59686	-0.0265029	-0.124524	0.0715177	0.595287	-0.0241889	-0.122197	0.0738191	0.627758	-0.0271387	-0.12487	0.0705928	0.585388	-0.0258466	-0.123542	0.071849	0.603232	-0.0247616
M-LDL-L	-0.0276537	-0.125238	0.0699307	0.577723	-0.036315	-0.13496	0.0623296	0.469603	-0.00293371	-0.110583	0.104715	0.957294	-0.0253831	-0.121141	0.0703744	0.602524	-0.0258122	-0.121373	0.0697487	0.595652	-0.0245686	-0.121714	0.0725772	0.619277	-0.0288643	-0.126063	0.0683343	0.559624	-0.0266361	-0.123387	0.070115	0.588604	-0.0264128	-0.124444	0.0716188	0.59658	-0.0240971	-0.122114	0.0739197	0.629094	-0.0270409	-0.124786	0.0707038	0.58679	-0.0256969	-0.123413	0.0720188	0.605405	-0.0246102
M-LDL-PL	-0.0443948	-0.142427	0.0536375	0.373802	-0.0506932	-0.149252	0.0478653	0.312504	-0.0243753	-0.131239	0.0824879	0.654051	-0.0389532	-0.135193	0.0572869	0.42662	-0.0370534	-0.133058	0.0589516	0.448394	-0.0397358	-0.137391	0.0579197	0.424167	-0.0432925	-0.140996	0.0544115	0.384162	-0.0422807	-0.139512	0.0549502	0.393078	-0.0429992	-0.141593	0.0555948	0.391692	-0.0403677	-0.138992	0.0582565	0.421439	-0.0432553	-0.141576	0.0550649	0.387566	-0.0415458	-0.139826	0.0567341	0.40639	-0.0410391
M-LDL-C	-0.0268807	-0.11951	0.0657485	0.568613	-0.0344518	-0.127936	0.0590323	0.469132	-0.00519267	-0.106097	0.0957114	0.919457	-0.0262482	-0.11711	0.0646138	0.570362	-0.0275055	-0.11813	0.0631186	0.551009	-0.0267287	-0.118954	0.0654966	0.569104	-0.0276049	-0.119753	0.0645433	0.556181	-0.0271942	-0.119016	0.064628	0.560691	-0.0259588	-0.118959	0.0670409	0.58344	-0.0236871	-0.116688	0.0693138	0.616804	-0.0262049	-0.119001	0.0665911	0.579049	-0.0243188	-0.117154	0.0685162	0.606803	-0.023345
M-LDL-CE	-0.0253468	-0.117816	0.0671221	0.590226	-0.032332	-0.125541	0.0608773	0.495629	-0.00357516	-0.104188	0.0970373	0.944335	-0.0246524	-0.115356	0.066051	0.593369	-0.0256538	-0.116128	0.0648203	0.577495	-0.0248014	-0.116863	0.0672602	0.596617	-0.0257592	-0.117747	0.0662283	0.582217	-0.0251856	-0.116849	0.0664775	0.589339	-0.024459	-0.117284	0.0683664	0.604691	-0.0223063	-0.115114	0.0705018	0.636781	-0.0247096	-0.117339	0.0679202	0.600231	-0.0229114	-0.11557	0.0697468	0.627113	-0.0219072
M-LDL-FC	-0.0298701	-0.127405	0.0676646	0.547427	-0.0415484	-0.140889	0.0577923	0.411386	-0.00522812	-0.113171	0.102715	0.92418	-0.0294061	-0.125106	0.0662934	0.546082	-0.0316125	-0.127055	0.0638296	0.515268	-0.0301843	-0.127294	0.0669256	0.54145	-0.0321226	-0.129226	0.0649808	0.515784	-0.0326096	-0.129324	0.0641048	0.507752	-0.0287093	-0.126703	0.0692843	0.564918	-0.0259632	-0.124015	0.0720881	0.602917	-0.029169	-0.126875	0.0685365	0.557551	-0.0272667	-0.125004	0.0704701	0.58364	-0.0263117
M-LDL-TG	-0.00426872	-0.0959968	0.0874593	0.927142	-0.00414351	-0.0958575	0.0875705	0.929262	0.00595588	-0.0872002	0.0991119	0.900028	-0.00330148	-0.093242	0.0866391	0.9425	0.00413839	-0.0860102	0.0942869	0.928125	0.00877434	-0.0828608	0.100409	0.850759	-0.00636207	-0.0976689	0.0849448	0.891097	0.0134897	-0.078243	0.105222	0.772627	-0.00182489	-0.0943373	0.0906875	0.969081	-0.000192458	-0.0924281	0.0920432	0.996729	-0.00287271	-0.0949127	0.0891673	0.951097	-0.00324449	-0.0950231	0.0885341	0.944621	-0.00233652
S-LDL-P	-0.0316954	-0.129257	0.0658662	0.523352	-0.0401959	-0.138758	0.0583666	0.423127	-0.00837508	-0.115565	0.0988152	0.877985	-0.0284464	-0.12419	0.067297	0.559434	-0.0291848	-0.124704	0.0663347	0.548355	-0.028979	-0.126104	0.0681464	0.55777	-0.0331816	-0.130373	0.06401	0.502437	-0.0300621	-0.126805	0.0666806	0.541565	-0.0302637	-0.128314	0.0677868	0.544284	-0.0271835	-0.125432	0.071065	0.586745	-0.0307877	-0.128562	0.0669868	0.536196	-0.0288853	-0.126678	0.0689078	0.561739	-0.0279818
S-LDL-L	-0.0310943	-0.12871	0.0665209	0.53148	-0.040151	-0.138896	0.0585938	0.4245	-0.00732121	-0.11483	0.100188	0.893554	-0.0281656	-0.123961	0.0676301	0.56353	-0.0293598	-0.124922	0.0662026	0.54614	-0.0289814	-0.126159	0.0681957	0.557948	-0.0326743	-0.129925	0.064576	0.509245	-0.0303319	-0.12712	0.0664567	0.538138	-0.0297033	-0.127799	0.0683921	0.551942	-0.0266176	-0.124906	0.0716711	0.594705	-0.0302453	-0.12806	0.0675699	0.543565	-0.0283011	-0.126145	0.0695429	0.569875	-0.0273728
S-LDL-PL	-0.0460383	-0.145009	0.0529325	0.360966	-0.0543445	-0.154191	0.0455019	0.285215	-0.0261913	-0.133931	0.0815489	0.632935	-0.0409926	-0.138132	0.0561472	0.4072	-0.0410163	-0.137875	0.055842	0.405569	-0.0464554	-0.144943	0.0520322	0.354272	-0.0472008	-0.145858	0.0514562	0.347437	-0.0458478	-0.144014	0.0523185	0.359032	-0.0442868	-0.14393	0.055356	0.382718	-0.0401021	-0.140387	0.0601831	0.432203	-0.0444377	-0.143891	0.0550151	0.380196	-0.0414608	-0.14103	0.0581084	0.413444	-0.041329
S-LDL-C	-0.029189	-0.121849	0.0634708	0.536033	-0.0374299	-0.13108	0.05622	0.432437	-0.00780247	-0.108833	0.0932279	0.879385	-0.0278295	-0.118729	0.0630703	0.547546	-0.0304006	-0.121046	0.0602447	0.510011	-0.0295857	-0.121856	0.0626848	0.528765	-0.0300663	-0.122258	0.0621253	0.521738	-0.030101	-0.121958	0.0617559	0.519749	-0.0282273	-0.121256	0.0648016	0.551122	-0.0254652	-0.11862	0.0676899	0.591237	-0.0285088	-0.121334	0.0643169	0.546287	-0.0262542	-0.119174	0.066666	0.578843	-0.0252658
S-LDL-CE	-0.0278642	-0.120429	0.064701	0.554284	-0.0355891	-0.129038	0.0578601	0.454429	-0.00630757	-0.107194	0.0945787	0.902226	-0.0267188	-0.117524	0.0640868	0.563232	-0.02914	-0.1197	0.0614195	0.527312	-0.0278897	-0.120066	0.0642869	0.55224	-0.0286882	-0.120781	0.063405	0.540557	-0.0283357	-0.120097	0.0634258	0.544098	-0.0270069	-0.119915	0.0659012	0.567959	-0.0244553	-0.117439	0.0685285	0.605364	-0.0273006	-0.120014	0.0654131	0.562945	-0.0251676	-0.117958	0.0676225	0.594133	-0.0240975
S-LDL-FC	-0.030567	-0.128127	0.0669927	0.53823	-0.04246	-0.141881	0.0569607	0.401588	-0.00674124	-0.114142	0.10066	0.901844	-0.0281259	-0.123863	0.0676113	0.563841	-0.031256	-0.126711	0.0641986	0.520069	-0.031199	-0.12832	0.0659221	0.527998	-0.0319037	-0.12903	0.0652225	0.518746	-0.0336124	-0.13036	0.0631352	0.494945	-0.0290845	-0.127182	0.0690132	0.560262	-0.0254338	-0.123868	0.0729999	0.611714	-0.0295135	-0.127316	0.0682889	0.553303	-0.0270808	-0.124975	0.0708139	0.586812	-0.0263481
S-LDL-TG	-0.033454	-0.128234	0.0613258	0.4881	-0.0291891	-0.124337	0.0659584	0.546737	-0.024999	-0.120917	0.0709195	0.60863	-0.0256439	-0.118687	0.0673993	0.588187	-0.015119	-0.108542	0.0783035	0.750501	-0.014619	-0.109692	0.0804537	0.762551	-0.030881	-0.125038	0.0632756	0.519384	-0.012542	-0.107824	0.0827404	0.795915	-0.0312577	-0.126791	0.0642756	0.520389	-0.0295357	-0.124851	0.0657798	0.542699	-0.0315157	-0.126933	0.0639015	0.516448	-0.0318869	-0.126755	0.0629817	0.509086	-0.0314182
XL-HDL-P	-0.00469181	-0.0952439	0.0858603	0.918908	-0.0293717	-0.128469	0.069726	0.56039	0.0132284	-0.0816532	0.10811	0.784132	-0.021291	-0.110467	0.0678853	0.639019	-0.0288505	-0.11813	0.0604286	0.525552	-0.0199431	-0.110518	0.0706322	0.665302	-0.0313057	-0.122027	0.0594152	0.497849	-0.0196992	-0.110221	0.070823	0.668972	-0.00533542	-0.0961863	0.0855155	0.908131	-0.00263209	-0.0933291	0.0880649	0.954526	-0.00560043	-0.0963346	0.0851337	0.903468	-0.00352868	-0.0941188	0.0870614	0.938991	-0.00273646
XL-HDL-L	-0.0049872	-0.0954304	0.085456	0.913719	-0.0296725	-0.128638	0.069293	0.555856	0.0129045	-0.0818732	0.107682	0.789065	-0.0210643	-0.110111	0.0679822	0.642106	-0.0289658	-0.118129	0.0601975	0.523362	-0.0202368	-0.110707	0.0702334	0.660311	-0.0311746	-0.121744	0.0593948	0.498933	-0.0202782	-0.110711	0.0701547	0.659533	-0.0056368	-0.0963778	0.0851042	0.90285	-0.00288497	-0.0934785	0.0877086	0.950106	-0.00589061	-0.0965152	0.0847339	0.89837	-0.003782	-0.0942656	0.0867016	0.934544	-0.00298574
XL-HDL-PL	-0.00935174	-0.114953	0.0962496	0.861861	-0.0412451	-0.15804	0.0755501	0.487882	0.0128288	-0.0986347	0.124292	0.821088	-0.0296823	-0.133678	0.0743138	0.574989	-0.0387018	-0.142955	0.0655514	0.465881	-0.0283647	-0.133977	0.0772473	0.597741	-0.0398522	-0.145621	0.0659163	0.459226	-0.0285388	-0.134246	0.0771683	0.595831	-0.0096291	-0.11549	0.0962315	0.85815	-0.00690197	-0.112682	0.0988777	0.897984	-0.0108433	-0.116751	0.0950642	0.840561	-0.00867918	-0.114306	0.0969477	0.871736	-0.00777213
XL-HDL-C	-0.00648765	-0.0968233	0.083848	0.88778	-0.0295691	-0.127428	0.06829	0.552787	0.0115342	-0.0832654	0.106334	0.811055	-0.0175259	-0.106289	0.0712369	0.698062	-0.0279155	-0.116816	0.0609847	0.537325	-0.0201048	-0.110403	0.0701932	0.661785	-0.0292177	-0.119366	0.0609302	0.524315	-0.0222244	-0.112557	0.0681088	0.62884	-0.00713631	-0.0977552	0.0834826	0.877026	-0.00383485	-0.0943978	0.0867281	0.933689	-0.00710347	-0.0975784	0.0833714	0.877396	-0.00484931	-0.0952553	0.0855567	0.91606	-0.00408512
XL-HDL-CE	-0.00594064	-0.0970474	0.0851662	0.898052	-0.0277736	-0.125771	0.0702237	0.577681	0.0120525	-0.0834408	0.107546	0.80414	-0.0160885	-0.105585	0.0734081	0.723933	-0.0269833	-0.116602	0.0626353	0.554188	-0.01867	-0.109689	0.0723494	0.686934	-0.028601	-0.119503	0.0623009	0.536504	-0.0207565	-0.111792	0.0702787	0.65418	-0.00652592	-0.0978981	0.0848463	0.888393	-0.0029707	-0.0943528	0.0884114	0.949068	-0.00646072	-0.0976973	0.0847759	0.889338	-0.00422565	-0.0954085	0.0869572	0.927445	-0.00344939
XL-HDL-FC	-0.00765403	-0.0967026	0.0813945	0.865884	-0.0332865	-0.131139	0.064566	0.503994	0.0101219	-0.0834022	0.103646	0.831595	-0.020565	-0.108116	0.0669857	0.644446	-0.0296466	-0.117369	0.0580759	0.506765	-0.0231109	-0.112235	0.0660136	0.610432	-0.0301902	-0.119062	0.0586814	0.504561	-0.0252715	-0.114461	0.063918	0.577765	-0.00844228	-0.0978247	0.0809401	0.852767	-0.00576002	-0.0949398	0.0834197	0.89901	-0.00848213	-0.0976969	0.0807327	0.851807	-0.0062165	-0.0953211	0.0828881	0.890963	-0.00548937
XL-HDL-TG	0.00883968	-0.0895486	0.107228	0.859873	-0.00498365	-0.1067	0.0967323	0.923303	0.0362674	-0.0696123	0.142147	0.501036	-0.0108966	-0.107873	0.08608	0.825261	-0.00153052	-0.0978988	0.0948377	0.975104	0.00452415	-0.0934772	0.102525	0.927721	-0.0139562	-0.11221	0.0842975	0.780168	0.00493513	-0.0926353	0.102506	0.920831	0.00813483	-0.090616	0.106886	0.871412	0.00765131	-0.0908261	0.106129	0.878661	0.010374	-0.0883469	0.109095	0.836416	0.00908703	-0.0893324	0.107506	0.856039	0.00892927
L-HDL-P	-0.0017061	-0.0979719	0.0945597	0.97222	-0.0270931	-0.132288	0.0781017	0.612864	0.0121559	-0.0865702	0.110882	0.808834	-0.0270635	-0.122238	0.0681107	0.576408	-0.0278121	-0.122806	0.0671819	0.565174	-0.0245232	-0.121101	0.0720551	0.617871	-0.0304584	-0.127194	0.0662776	0.536212	-0.0136312	-0.109509	0.0822467	0.779976	-0.000543708	-0.0972141	0.0961267	0.991182	0.00314585	-0.0937625	0.100054	0.94914	-0.00237325	-0.0987745	0.094028	0.961418	0.000415977	-0.095961	0.0967929	0.993233	0.000741685
L-HDL-L	-0.00781388	-0.123752	0.108124	0.894645	-0.0408628	-0.168274	0.0865484	0.528678	0.00887487	-0.110145	0.127894	0.883513	-0.0365359	-0.151011	0.0779387	0.530672	-0.040387	-0.154811	0.0740366	0.488099	-0.0372426	-0.153737	0.079252	0.529983	-0.0399592	-0.156124	0.0762052	0.499208	-0.0242738	-0.139842	0.0912947	0.679847	-0.00636901	-0.122759	0.110021	0.914373	-0.00182075	-0.118597	0.114955	0.975559	-0.00888172	-0.125029	0.107265	0.880562	-0.00598981	-0.122017	0.110037	0.919202	-0.00579461
L-HDL-PL	-0.0126217	-0.128946	0.103702	0.831172	-0.0447777	-0.171554	0.0819984	0.487805	0.00530513	-0.114682	0.125292	0.930768	-0.0398657	-0.154634	0.0749023	0.495024	-0.042741	-0.157354	0.0718719	0.463858	-0.0423096	-0.159146	0.074527	0.476875	-0.0431294	-0.159636	0.0733773	0.467123	-0.0265292	-0.142302	0.0892436	0.652559	-0.0106377	-0.127576	0.106301	0.858137	-0.00541403	-0.122964	0.112136	0.92789	-0.0134991	-0.13	0.103002	0.819901	-0.0102194	-0.126676	0.106237	0.863102	-0.010025
L-HDL-C	-0.0024164	-0.111502	0.106669	0.965282	-0.0328012	-0.152893	0.0872907	0.591549	0.0111251	-0.100051	0.122301	0.844123	-0.0297469	-0.137481	0.0779876	0.58751	-0.0349145	-0.142737	0.0729084	0.524702	-0.0295254	-0.139108	0.0800569	0.596568	-0.0333034	-0.142586	0.0759791	0.549381	-0.0197666	-0.128659	0.0891257	0.721347	-0.00136985	-0.110803	0.108063	0.980377	0.00267454	-0.107044	0.112393	0.961797	-0.00361331	-0.112935	0.105709	0.948218	-0.000928935	-0.110084	0.108226	0.986658	-0.000608043
L-HDL-CE	-0.00280441	-0.110203	0.104594	0.95908	-0.0318985	-0.149605	0.0858078	0.594447	0.00987549	-0.0993902	0.119141	0.859046	-0.0300359	-0.13612	0.0760483	0.578052	-0.0344123	-0.140554	0.0717296	0.524195	-0.0292579	-0.137123	0.0786074	0.594106	-0.0333243	-0.140944	0.0742955	0.542979	-0.0195447	-0.126704	0.0876149	0.720076	-0.00179346	-0.10953	0.105943	0.973906	0.00215556	-0.105854	0.110165	0.968719	-0.00391757	-0.111535	0.1037	0.942976	-0.00130864	-0.108776	0.106159	0.980911	-0.00107196
L-HDL-FC	0.00662993	-0.0939618	0.107222	0.896957	-0.0215937	-0.133767	0.0905795	0.705265	0.0216725	-0.0815089	0.124854	0.679844	-0.0192099	-0.118642	0.0802227	0.704252	-0.024544	-0.124091	0.0750032	0.628101	-0.0177176	-0.118755	0.0833195	0.730433	-0.0231249	-0.124061	0.077811	0.652613	-0.00995909	-0.110503	0.0905846	0.845683	0.00755186	-0.0933596	0.108463	0.883093	0.0114621	-0.0897171	0.112641	0.823852	0.00554739	-0.0952572	0.106352	0.913891	0.00841285	-0.0922595	0.109085	0.869573	0.00902746
L-HDL-TG	-0.0170836	-0.110698	0.0765312	0.719934	-0.0365841	-0.135124	0.0619558	0.465847	-0.00209183	-0.0991273	0.0949436	0.966212	-0.0387573	-0.131065	0.05355	0.409562	-0.0299438	-0.121764	0.0618767	0.521766	-0.0259762	-0.119149	0.0671965	0.583881	-0.0407525	-0.134566	0.0530612	0.393556	-0.0174434	-0.110333	0.0754458	0.712156	-0.0174078	-0.111552	0.0767362	0.716378	-0.0177393	-0.111406	0.0759279	0.709818	-0.0168052	-0.11053	0.0769192	0.724616	-0.0169908	-0.110629	0.0766477	0.721457	-0.0175478
M-HDL-P	-0.0473543	-0.152927	0.0582181	0.378363	-0.0504421	-0.156115	0.0552304	0.348547	-0.0438741	-0.149574	0.061826	0.414927	-0.049528	-0.153039	0.0539825	0.347396	-0.0362458	-0.139663	0.067171	0.491157	-0.0628141	-0.16864	0.0430114	0.2439	-0.0450499	-0.150655	0.0605554	0.402112	-0.0384666	-0.143609	0.0666753	0.472359	-0.043392	-0.152638	0.0658536	0.435284	-0.0371253	-0.146963	0.0727126	0.506708	-0.0456209	-0.151733	0.060491	0.398448	-0.0419264	-0.148279	0.0644259	0.438742	-0.043304
M-HDL-L	-0.0457685	-0.151608	0.0600708	0.395714	-0.0495959	-0.155602	0.0564106	0.358199	-0.0422632	-0.148231	0.0637046	0.433413	-0.048914	-0.152688	0.0548596	0.354619	-0.0361228	-0.139769	0.0675233	0.493585	-0.062471	-0.168612	0.0436703	0.247886	-0.0441409	-0.150006	0.0617242	0.412815	-0.0378544	-0.143201	0.0674917	0.480284	-0.0417113	-0.151232	0.0678095	0.454398	-0.0353182	-0.145504	0.0748679	0.528906	-0.0440972	-0.150434	0.06224	0.415363	-0.0402675	-0.146898	0.0663633	0.45823	-0.0415956
M-HDL-PL	-0.0511248	-0.157824	0.0555744	0.346732	-0.055388	-0.162293	0.051517	0.308986	-0.0466606	-0.153602	0.0602813	0.391486	-0.0519713	-0.156583	0.0526406	0.329272	-0.0399831	-0.144485	0.0645191	0.452337	-0.0658815	-0.172579	0.0408164	0.225468	-0.0500801	-0.156695	0.0565344	0.356268	-0.0407989	-0.147101	0.0655027	0.450922	-0.0472474	-0.157742	0.063247	0.400995	-0.0407846	-0.152052	0.0704826	0.471518	-0.0493521	-0.156615	0.0579113	0.366213	-0.0457195	-0.153192	0.0617533	0.403427	-0.0470029
M-HDL-C	-0.0347294	-0.13991	0.0704514	0.516586	-0.0406698	-0.146301	0.0649613	0.449498	-0.0322666	-0.137481	0.0729477	0.546871	-0.0425582	-0.145738	0.0606217	0.417866	-0.0320076	-0.13495	0.0709347	0.541325	-0.0567082	-0.162576	0.0491596	0.292902	-0.0351492	-0.140366	0.0700674	0.511662	-0.0325328	-0.137012	0.0719466	0.540736	-0.0303027	-0.13885	0.0782447	0.58338	-0.0236496	-0.133051	0.0857518	0.671037	-0.0334495	-0.138945	0.0720463	0.533373	-0.0290347	-0.135021	0.0769513	0.590444	-0.0301899
M-HDL-CE	-0.0323572	-0.136533	0.0718181	0.541752	-0.0375468	-0.14207	0.0669764	0.480427	-0.0307718	-0.134929	0.073385	0.561652	-0.0401928	-0.142394	0.0620086	0.439843	-0.0299986	-0.131967	0.0719694	0.563293	-0.0545085	-0.159436	0.0504194	0.307691	-0.0323653	-0.136609	0.0718785	0.541902	-0.0309716	-0.13446	0.0725169	0.556577	-0.0279554	-0.135323	0.0794118	0.608969	-0.0214205	-0.129621	0.0867801	0.697298	-0.0311012	-0.135582	0.0733795	0.558694	-0.0266854	-0.131659	0.0782884	0.617477	-0.027892
M-HDL-FC	-0.0423911	-0.150668	0.0658857	0.441902	-0.0511752	-0.160369	0.0580183	0.357371	-0.0366791	-0.145377	0.0720186	0.507419	-0.0498101	-0.155993	0.0563727	0.356924	-0.038381	-0.144323	0.0675606	0.47669	-0.0624687	-0.171087	0.0461499	0.258835	-0.0444119	-0.152554	0.0637301	0.419873	-0.0370642	-0.144614	0.0704857	0.498426	-0.03802	-0.150085	0.0740452	0.505111	-0.0312039	-0.144089	0.0816814	0.58709	-0.0410758	-0.149686	0.0675347	0.457566	-0.0368553	-0.145893	0.0721823	0.506709	-0.0377565
M-HDL-TG	-0.0413103	-0.131202	0.0485818	0.366786	-0.0318636	-0.124279	0.0605524	0.49823	-0.0393442	-0.129249	0.050561	0.390076	-0.0266258	-0.115149	0.0618976	0.5546	-0.010232	-0.0994507	0.0789867	0.821712	-0.0238684	-0.114184	0.066447	0.603612	-0.0272866	-0.116579	0.0620055	0.54828	-0.0204282	-0.111037	0.0701805	0.657798	-0.0397548	-0.130183	0.0506736	0.387903	-0.0403774	-0.130351	0.0495961	0.378124	-0.0393936	-0.130039	0.0512521	0.393363	-0.040786	-0.130712	0.0491396	0.373069	-0.0423449
S-HDL-P	-0.0514536	-0.148552	0.0456446	0.298107	-0.0431878	-0.142118	0.0557425	0.391236	-0.0601115	-0.157899	0.0376761	0.22754	-0.0372302	-0.132808	0.0583479	0.444206	-0.0266452	-0.122397	0.0691064	0.584591	-0.0526415	-0.14998	0.0446967	0.288284	-0.0325447	-0.129702	0.0646123	0.510517	-0.0349521	-0.132551	0.0626465	0.481764	-0.0482479	-0.148274	0.0517779	0.343505	-0.0434474	-0.143587	0.0566918	0.39414	-0.0493481	-0.147476	0.0487796	0.323382	-0.0463442	-0.144231	0.0515424	0.35249	-0.047717
S-HDL-L	-0.0513573	-0.149315	0.0466008	0.303267	-0.0436841	-0.143154	0.0557855	0.3884	-0.0592782	-0.157807	0.0392502	0.237565	-0.0379198	-0.134301	0.0584618	0.439653	-0.0277829	-0.124302	0.0687361	0.571738	-0.0537551	-0.15197	0.04446	0.282529	-0.0331165	-0.131122	0.0648888	0.506822	-0.0359344	-0.134258	0.062389	0.472822	-0.048097	-0.149052	0.0528581	0.349468	-0.0430987	-0.144281	0.0580834	0.402819	-0.0492643	-0.148212	0.0496834	0.328224	-0.0460325	-0.144841	0.052776	0.360235	-0.0473521
S-HDL-PL	-0.0460892	-0.14072	0.0485418	0.338857	-0.0371436	-0.133949	0.0596622	0.451058	-0.066077	-0.164014	0.0318603	0.18544	-0.0344665	-0.127563	0.0586304	0.46709	-0.021029	-0.114376	0.0723184	0.658053	-0.0495421	-0.144211	0.0451268	0.304139	-0.0281782	-0.122627	0.0662708	0.557799	-0.0302002	-0.125267	0.0648669	0.532591	-0.0428392	-0.1402	0.0545214	0.387488	-0.0389492	-0.135756	0.0578579	0.429379	-0.0441882	-0.139561	0.0511849	0.362874	-0.0426714	-0.137651	0.0523079	0.377593	-0.0447401
S-HDL-C	-0.0337776	-0.134638	0.0670823	0.510627	-0.0336889	-0.13453	0.0671521	0.511656	-0.0267017	-0.128283	0.0748799	0.605565	-0.0272868	-0.126213	0.0716389	0.587893	-0.0278227	-0.126557	0.0709116	0.579851	-0.0389647	-0.139881	0.0619512	0.448202	-0.0252658	-0.125898	0.0753661	0.621815	-0.0302389	-0.13038	0.0699026	0.553043	-0.0307788	-0.133067	0.071509	0.55443	-0.0255233	-0.128737	0.0776901	0.627084	-0.0322921	-0.13356	0.0689757	0.531041	-0.0276324	-0.129483	0.0742179	0.594034	-0.0274205
S-HDL-CE	-0.0256811	-0.12496	0.0735979	0.611317	-0.0266826	-0.125954	0.0725884	0.597464	-0.0149832	-0.115975	0.0860086	0.770666	-0.0201298	-0.117488	0.0772284	0.684572	-0.0239018	-0.121028	0.0732244	0.628752	-0.029594	-0.128778	0.06959	0.55776	-0.0191803	-0.118181	0.0798202	0.703453	-0.0247686	-0.123236	0.0736987	0.621172	-0.0233767	-0.123495	0.0767415	0.646422	-0.0186537	-0.11951	0.0822024	0.71631	-0.0246194	-0.124156	0.0749171	0.627013	-0.020136	-0.120198	0.0799266	0.692567	-0.0193536
S-HDL-FC	-0.0454908	-0.145137	0.0541554	0.369952	-0.0412744	-0.141297	0.0587484	0.417662	-0.0611292	-0.162908	0.0406497	0.238366	-0.0392869	-0.13713	0.0585564	0.430306	-0.0261247	-0.124126	0.0718763	0.600475	-0.052215	-0.151899	0.0474686	0.303689	-0.0338304	-0.132867	0.0652066	0.502199	-0.0335452	-0.13319	0.0660995	0.508412	-0.0418446	-0.144693	0.0610043	0.424213	-0.0369079	-0.139611	0.0657949	0.480243	-0.0433375	-0.143902	0.0572271	0.397341	-0.0403657	-0.140754	0.060023	0.429662	-0.0422226
S-HDL-TG	-0.0204144	-0.110659	0.0698302	0.65673	-0.00711741	-0.101285	0.0870497	0.881937	-0.0264979	-0.117173	0.0641774	0.565908	-0.00313208	-0.0921235	0.0858593	0.944864	0.00792943	-0.0814238	0.0972827	0.861573	0.00146524	-0.0893329	0.0922634	0.974703	-0.00642297	-0.0960455	0.0831996	0.888009	0.00397936	-0.0873694	0.0953281	0.931785	-0.0195005	-0.110014	0.0710132	0.672086	-0.0208703	-0.111163	0.0694227	0.649745	-0.0178218	-0.109081	0.0734376	0.701205	-0.0200951	-0.110364	0.0701734	0.661842	-0.021457
XXL-VLDL-PL-PC	-0.039988	-0.135683	0.0557067	0.411804	-0.036924	-0.132811	0.058963	0.449426	-0.0465022	-0.142608	0.049604	0.342012	-0.0303475	-0.12438	0.0636848	0.526084	-0.0167477	-0.111012	0.0775169	0.727029	-0.0425728	-0.137949	0.0528036	0.380672	-0.0285734	-0.123812	0.0666651	0.55559	-0.0270064	-0.122445	0.0684325	0.57827	-0.0367714	-0.13469	0.0611473	0.460728	-0.0338629	-0.130948	0.063222	0.493244	-0.0387226	-0.134748	0.0573026	0.428334	-0.036367	-0.132429	0.0596947	0.457107	-0.037416
XXL-VLDL-C-PC	-0.0320405	-0.12796	0.0638796	0.511717	-0.0338295	-0.12978	0.0621211	0.488582	-0.0142285	-0.115822	0.0873652	0.783176	-0.0366134	-0.130742	0.0575157	0.444856	-0.0301329	-0.124065	0.0637992	0.528574	-0.0226023	-0.118086	0.0728816	0.641878	-0.0409416	-0.136068	0.0541849	0.397933	-0.0336806	-0.128808	0.0614471	0.486751	-0.034023	-0.130576	0.0625303	0.48882	-0.035156	-0.131342	0.06103	0.47279	-0.0326491	-0.128697	0.0633984	0.504299	-0.0356395	-0.131833	0.0605541	0.466764	-0.0350963
XXL-VLDL-CE-PC	-0.0135048	-0.107485	0.0804758	0.777682	-0.0192788	-0.113798	0.0752407	0.688611	0.0109867	-0.0912874	0.113261	0.832828	-0.0189668	-0.111203	0.073269	0.686198	-0.0183725	-0.110349	0.073604	0.694714	-0.00505048	-0.0985183	0.0884173	0.915442	-0.0269155	-0.120205	0.0663741	0.57084	-0.0207574	-0.114205	0.0726904	0.662533	-0.0167339	-0.111818	0.0783498	0.729499	-0.0186831	-0.113363	0.0759969	0.698235	-0.0149714	-0.10924	0.0792976	0.755007	-0.0176986	-0.112075	0.0766779	0.712532	-0.0164782
XXL-VLDL-FC-PC	-0.0604344	-0.15722	0.0363515	0.220305	-0.052544	-0.151139	0.0460513	0.29537	-0.0638884	-0.160734	0.0329571	0.195379	-0.059413	-0.154432	0.0356062	0.219665	-0.041872	-0.137327	0.0535832	0.388952	-0.0549637	-0.151432	0.0415048	0.263294	-0.0512841	-0.147548	0.0449797	0.295522	-0.0466375	-0.143432	0.0501572	0.344048	-0.0584572	-0.156317	0.0394027	0.240909	-0.0565566	-0.15394	0.0408263	0.254205	-0.0588921	-0.156228	0.0384441	0.234928	-0.0597784	-0.156598	0.0370411	0.225503	-0.0613662
XXL-VLDL-TG-PC	0.0441589	-0.0547745	0.143092	0.380702	0.0445227	-0.0543958	0.143441	0.37672	0.0309295	-0.0712769	0.133136	0.552185	0.0445718	-0.0525181	0.141662	0.367276	0.0335999	-0.0634191	0.130619	0.496312	0.0365693	-0.0619053	0.135044	0.465721	0.0478475	-0.0503322	0.146027	0.33854	0.040588	-0.0575337	0.13871	0.416533	0.0441792	-0.0551727	0.143531	0.382485	0.044197	-0.0547867	0.143181	0.38053	0.0441501	-0.0548914	0.143192	0.381314	0.0458281	-0.0531777	0.144834	0.363326	0.0457858
XL-VLDL-PL-PC	-0.059875	-0.153183	0.0334326	0.207824	-0.060215	-0.153497	0.0330671	0.205134	-0.0458581	-0.144882	0.0531659	0.363101	-0.0601427	-0.151688	0.0314029	0.197224	-0.051913	-0.143478	0.0396521	0.265654	-0.0559351	-0.148666	0.0367955	0.236342	-0.0673815	-0.160204	0.0254413	0.154303	-0.0570063	-0.149775	0.0357619	0.227697	-0.058987	-0.152744	0.0347705	0.216831	-0.0553343	-0.149496	0.0388272	0.248625	-0.0586398	-0.152263	0.0349829	0.218884	-0.0559928	-0.14977	0.0377843	0.241127	-0.0561487
XL-VLDL-C-PC	0.0470544	-0.0455167	0.139625	0.318216	0.0390695	-0.0552334	0.133372	0.415807	0.0733144	-0.0243556	0.170984	0.140793	0.0344271	-0.0566198	0.125474	0.457644	0.0283265	-0.062797	0.11945	0.541413	0.0454748	-0.0466043	0.137554	0.332127	0.0226735	-0.0700327	0.11538	0.630858	0.0362343	-0.0565441	0.129013	0.443014	0.0450253	-0.0483607	0.138411	0.343725	0.04416	-0.048724	0.137044	0.350478	0.0454319	-0.0476545	0.138518	0.337844	0.0433075	-0.0496779	0.136293	0.36037	0.0452386
XL-VLDL-CE-PC	0.0341247	-0.0522635	0.120513	0.437825	0.031807	-0.0546812	0.118295	0.47006	0.0449608	-0.0427017	0.132623	0.313878	0.0329808	-0.0516975	0.117659	0.444257	0.0291235	-0.0554077	0.113655	0.498544	0.0392106	-0.0467174	0.125139	0.370153	0.0247359	-0.0608243	0.110296	0.570054	0.0301182	-0.055826	0.116062	0.49121	0.0315538	-0.0560751	0.119183	0.479366	0.0287648	-0.0587186	0.116248	0.51834	0.0326891	-0.0540744	0.119453	0.45927	0.028619	-0.0587106	0.115949	0.519728	0.029829
XL-VLDL-FC-PC	-0.011879	-0.10593	0.0821717	0.804003	-0.02081	-0.116143	0.0745226	0.668015	0.0100376	-0.0906183	0.110693	0.844655	-0.0208015	-0.11313	0.0715269	0.658021	-0.0215524	-0.113883	0.0707778	0.646511	-0.0124373	-0.106013	0.0811388	0.79397	-0.0315543	-0.125161	0.0620523	0.507842	-0.0209011	-0.114485	0.0726832	0.660807	-0.0129275	-0.10731	0.0814547	0.787831	-0.0094385	-0.103687	0.0848105	0.844005	-0.0131296	-0.107419	0.0811603	0.784392	-0.0118944	-0.10595	0.0821612	0.803763	-0.0104016
XL-VLDL-TG-PC	-0.00757655	-0.100534	0.0853813	0.872763	-0.000308939	-0.094264	0.0936461	0.994845	-0.0365364	-0.137999	0.064926	0.479355	0.00224381	-0.0890781	0.0935657	0.961493	0.00297571	-0.0882732	0.0942246	0.948907	-0.00816787	-0.100576	0.08424	0.862116	0.0145763	-0.0782609	0.107413	0.757697	-0.000328556	-0.0927733	0.0921162	0.994428	-0.00624234	-0.0996299	0.0871452	0.895504	-0.0077416	-0.100733	0.0852495	0.870061	-0.00676424	-0.0998894	0.0863609	0.886508	-0.00653205	-0.099525	0.0864609	0.890224	-0.00816899
L-VLDL-PL-PC	-0.0497233	-0.140817	0.0413709	0.283838	-0.0509286	-0.142015	0.040158	0.272304	-0.0375329	-0.13204	0.0569747	0.435362	-0.0491527	-0.138476	0.0401704	0.279944	-0.0424341	-0.131942	0.0470736	0.351841	-0.045086	-0.135804	0.0456321	0.329082	-0.0589609	-0.149357	0.031435	0.200448	-0.0383959	-0.129084	0.0522925	0.405663	-0.04896	-0.140388	0.0424684	0.293043	-0.048702	-0.139853	0.0424487	0.294127	-0.0495191	-0.140717	0.0416785	0.286361	-0.0498333	-0.140939	0.041272	0.282832	-0.0494542
L-VLDL-C-PC	-0.0241703	-0.111337	0.062996	0.585926	-0.0208694	-0.108245	0.0665063	0.638889	-0.0159862	-0.104244	0.0722718	0.72193	-0.00673553	-0.0926997	0.0792286	0.877642	-0.00338548	-0.0893139	0.0825429	0.938292	-0.00898393	-0.0963916	0.0784238	0.839947	-0.0104471	-0.0970041	0.0761098	0.812532	-0.0126842	-0.0995319	0.0741635	0.774135	-0.0242609	-0.111781	0.063259	0.586035	-0.0267856	-0.114147	0.0605759	0.54696	-0.0242411	-0.111487	0.0630049	0.58517	-0.0286501	-0.116251	0.0589513	0.520572	-0.0285698
L-VLDL-CE-PC	0.0286787	-0.068038	0.125395	0.560218	0.027225	-0.0695073	0.123957	0.580321	0.0421818	-0.0563681	0.140732	0.400542	0.040971	-0.0539371	0.135879	0.39652	0.0363983	-0.0582784	0.131075	0.450164	0.0402531	-0.0563256	0.136832	0.412999	0.0356541	-0.0601217	0.13143	0.464629	0.0313703	-0.0646927	0.127433	0.521193	0.0271498	-0.07015	0.12445	0.583568	0.0237423	-0.0737441	0.121229	0.632307	0.0273727	-0.0696436	0.124389	0.579381	0.0225201	-0.0751947	0.120235	0.650695	0.0235894
L-VLDL-FC-PC	-0.089936	-0.180065	0.000192914	0.0504899	-0.0837631	-0.175633	0.008107	0.0738129	-0.0877682	-0.177947	0.00241025	0.0564128	-0.0699472	-0.159195	0.0193006	0.124142	-0.0578726	-0.147861	0.0321162	0.206822	-0.0737909	-0.164425	0.0168431	0.110242	-0.0714054	-0.161766	0.0189556	0.121069	-0.0710821	-0.162091	0.0199271	0.12544	-0.0887344	-0.179732	0.00226344	0.0559466	-0.0884092	-0.178662	0.00184381	0.0548428	-0.0887979	-0.179356	0.00175978	0.0545977	-0.090098	-0.18024	4.40192e-05	0.0501114	-0.0913468
L-VLDL-TG-PC	0.0328988	-0.0532956	0.119093	0.453434	0.0302371	-0.0560989	0.116573	0.491478	0.0228504	-0.0652526	0.110953	0.610373	0.0172939	-0.0676623	0.10225	0.689191	0.0127926	-0.072265	0.0978502	0.767603	0.01842	-0.067998	0.104838	0.675368	0.0227169	-0.0628145	0.108248	0.601805	0.0201238	-0.0658572	0.106105	0.645634	0.0328279	-0.0537411	0.119397	0.456355	0.0349895	-0.0513368	0.121316	0.425977	0.0329161	-0.053363	0.119195	0.453638	0.0369694	-0.0495809	0.12352	0.401511	0.0368034
M-VLDL-PL-PC	0.0473659	-0.0514121	0.146144	0.34636	0.0371453	-0.0643932	0.138684	0.472399	0.0558714	-0.0435846	0.155327	0.270044	0.0311286	-0.0661378	0.128395	0.52955	0.0249149	-0.0725178	0.122348	0.615395	0.0346494	-0.0639486	0.133247	0.489992	0.0384844	-0.0594536	0.136422	0.440212	0.0441693	-0.0539646	0.142303	0.376719	0.0483462	-0.0507341	0.147427	0.337952	0.0519423	-0.0472962	0.151181	0.304065	0.0459816	-0.0531486	0.145112	0.362326	0.0472242	-0.0515776	0.146026	0.347916	0.0494734
M-VLDL-C-PC	0.0109467	-0.0831275	0.105021	0.819152	-0.00473973	-0.10341	0.0939309	0.924801	0.0456042	-0.059258	0.150466	0.393029	-0.00495626	-0.0975575	0.087645	0.916241	-0.00314299	-0.0955402	0.0892543	0.946709	0.0101291	-0.0835195	0.103778	0.831694	-0.00704144	-0.100467	0.0863844	0.882265	0.00604723	-0.087487	0.0995814	0.898909	0.00960282	-0.0849846	0.10419	0.841884	0.00901618	-0.085194	0.103226	0.85084	0.00928554	-0.0851784	0.103749	0.846846	0.00836279	-0.0858795	0.102605	0.861582	0.0102055
M-VLDL-CE-PC	0.0263336	-0.0675019	0.120169	0.581414	0.0112078	-0.0879827	0.110398	0.8243	0.0651951	-0.0395209	0.169911	0.221651	0.00790803	-0.0846199	0.100436	0.866634	0.00671959	-0.0856743	0.0991135	0.886364	0.0221956	-0.0713084	0.1157	0.640946	0.00523275	-0.0881858	0.0986513	0.912356	0.0162891	-0.0772986	0.109877	0.732365	0.0246485	-0.0698222	0.119119	0.608235	0.0242665	-0.0697307	0.118264	0.612022	0.0245821	-0.0697333	0.118898	0.608616	0.0241462	-0.0698215	0.118114	0.613676	0.0260296
M-VLDL-FC-PC	-0.0710845	-0.161985	0.0198163	0.124981	-0.0667678	-0.158187	0.0246515	0.151816	-0.0721393	-0.16299	0.0187116	0.119293	-0.0589935	-0.148414	0.0304268	0.19535	-0.0459697	-0.135999	0.0440594	0.316024	-0.0561162	-0.147169	0.0349363	0.226333	-0.0565552	-0.14715	0.0340396	0.220402	-0.0483342	-0.140274	0.0436052	0.301935	-0.069446	-0.161041	0.0221492	0.13685	-0.0702829	-0.161243	0.0206774	0.129528	-0.0702325	-0.161359	0.0208941	0.130502	-0.0728344	-0.1638	0.0181315	0.116246	-0.073272
M-VLDL-TG-PC	-0.0173356	-0.112579	0.0779074	0.720631	-0.0016704	-0.101833	0.0984919	0.973859	-0.0510217	-0.155873	0.05383	0.339283	-0.00028952	-0.0940931	0.093514	0.995161	-0.000960343	-0.0946138	0.0926931	0.983924	-0.0145857	-0.109422	0.0802506	0.762502	0.000469281	-0.0940884	0.0950269	0.992219	-0.0123696	-0.107088	0.0823484	0.797485	-0.0162636	-0.111936	0.0794089	0.738376	-0.0162069	-0.111519	0.079105	0.738307	-0.0156186	-0.111285	0.0800475	0.748378	-0.0149647	-0.110353	0.0804232	0.757895	-0.0169658
S-VLDL-PL-PC	0.0520395	-0.046796	0.150875	0.301201	0.0519632	-0.0468619	0.150788	0.301856	0.0393415	-0.0628073	0.14149	0.449354	0.0484471	-0.0485624	0.145457	0.326745	0.0461844	-0.0505605	0.142929	0.348504	0.0423154	-0.0561852	0.140816	0.398807	0.0514876	-0.0471245	0.1501	0.305242	0.0593088	-0.0389954	0.157613	0.236254	0.0552038	-0.0445938	0.155001	0.27744	0.0578558	-0.041692	0.157403	0.25386	0.0519827	-0.0469727	0.150938	0.302311	0.0533794	-0.0455307	0.15229	0.289304	0.0544536
S-VLDL-C-PC	0.0140349	-0.0842003	0.11227	0.778928	-0.00306959	-0.106676	0.100537	0.953576	0.0439403	-0.0624616	0.150342	0.417307	-0.00205766	-0.0987711	0.0946557	0.966653	-0.00949303	-0.106326	0.0873397	0.847247	0.00186574	-0.0963238	0.100055	0.970216	-0.00418753	-0.101771	0.0933963	0.9328	-0.00391855	-0.102442	0.0946045	0.937707	0.0130522	-0.0855945	0.111699	0.794881	0.014148	-0.0841371	0.112433	0.777302	0.0118646	-0.0869756	0.110705	0.81354	0.0129728	-0.0853107	0.111256	0.795365	0.0147911
S-VLDL-CE-PC	0.0123503	-0.0843343	0.109035	0.801825	-0.00299609	-0.104028	0.0980356	0.953533	0.0423769	-0.0627251	0.147479	0.428399	-0.00147708	-0.0965854	0.0936312	0.975655	-0.00982567	-0.105076	0.0854244	0.839373	0.000958977	-0.0956087	0.0975266	0.984431	-0.00388726	-0.0999364	0.0921619	0.936614	-0.00672108	-0.103774	0.0903315	0.89176	0.0110202	-0.0861815	0.108222	0.823715	0.0118863	-0.0848553	0.108628	0.809232	0.0102243	-0.0870499	0.107498	0.83638	0.0112653	-0.0854705	0.108001	0.81901	0.012868
S-VLDL-FC-PC	0.0158266	-0.0858746	0.117528	0.759786	-0.000362927	-0.10679	0.106064	0.994654	0.0197744	-0.0820509	0.1216	0.702792	-0.00448717	-0.104623	0.0956489	0.929836	0.0010361	-0.0986669	0.100739	0.983709	0.0074766	-0.0938653	0.108819	0.884736	-0.00287008	-0.10446	0.0987199	0.955729	0.0204971	-0.0808624	0.121857	0.691132	0.0185397	-0.0840231	0.121103	0.722464	0.0204142	-0.0818061	0.122635	0.694779	0.0149373	-0.086946	0.116821	0.773294	0.0157944	-0.0859425	0.117531	0.760339	0.017805
S-VLDL-TG-PC	-0.0270633	-0.127959	0.0738327	0.598224	-0.0105744	-0.117275	0.0961262	0.845606	-0.0539749	-0.160939	0.052989	0.321741	-0.00942679	-0.108817	0.0899632	0.852157	-0.00116091	-0.100745	0.0984232	0.981725	-0.0121086	-0.113103	0.0888862	0.813757	-0.00774727	-0.10794	0.0924451	0.879234	-0.0101923	-0.111395	0.0910108	0.843131	-0.0266087	-0.127807	0.07459	0.605459	-0.028426	-0.129413	0.0725612	0.580274	-0.0249065	-0.126459	0.076646	0.629917	-0.0262628	-0.127197	0.0746718	0.609222	-0.0284168
XS-VLDL-PL-PC	-0.00171322	-0.107737	0.10431	0.974671	-0.0207436	-0.131846	0.0903587	0.71374	0.0258714	-0.0881881	0.139931	0.655859	-0.0230305	-0.127521	0.0814599	0.664985	-0.0238764	-0.128037	0.0802845	0.65245	-0.0187273	-0.12453	0.0870754	0.728005	-0.0197454	-0.125033	0.0855426	0.712517	-0.00877758	-0.114042	0.0964868	0.869851	-7.2204e-05	-0.106578	0.106434	0.998937	0.00366159	-0.103086	0.110409	0.946263	-0.00197247	-0.108114	0.104169	0.970871	0.00131486	-0.104917	0.107547	0.980597	0.00298621
XS-VLDL-C-PC	0.0282805	-0.0726217	0.129183	0.581898	0.0176616	-0.0855648	0.120888	0.736743	0.0439956	-0.0593077	0.147299	0.402896	0.0182918	-0.0807732	0.117357	0.716763	0.00455129	-0.0948392	0.103942	0.928303	0.0114269	-0.0895733	0.112427	0.824075	0.0213715	-0.0786083	0.121351	0.674495	0.000880356	-0.101565	0.103326	0.986528	0.0263787	-0.075273	0.12803	0.610175	0.0253679	-0.0758386	0.126574	0.622405	0.0256789	-0.0762432	0.127601	0.620613	0.0255802	-0.075536	0.126696	0.619183	0.0267921
XS-VLDL-CE-PC	0.0204948	-0.0783064	0.119296	0.683603	0.0146132	-0.0848426	0.114069	0.772813	0.033099	-0.0674011	0.133599	0.517656	0.0152937	-0.0815751	0.112162	0.756402	0.00224027	-0.094823	0.0993035	0.963826	0.00822506	-0.0903199	0.10677	0.869727	0.0165194	-0.081499	0.114538	0.740534	-0.00397348	-0.10375	0.0958029	0.937627	0.0182665	-0.0814088	0.117942	0.718795	0.0168416	-0.082396	0.116079	0.738796	0.0182552	-0.0812795	0.11779	0.718584	0.0178632	-0.08114	0.116866	0.722958	0.018581
XS-VLDL-FC-PC	0.0357094	-0.0706231	0.142042	0.509453	0.0154081	-0.10046	0.131276	0.793872	0.0481138	-0.0596733	0.155901	0.380669	0.0153936	-0.0894041	0.120191	0.772875	0.009959	-0.0947915	0.11471	0.851808	0.0146225	-0.0922178	0.121463	0.787989	0.0232843	-0.0821155	0.128684	0.664257	0.0187818	-0.0879877	0.125551	0.729621	0.0365067	-0.0702108	0.143224	0.501591	0.0380904	-0.0684218	0.144603	0.482388	0.0332927	-0.0738347	0.14042	0.541523	0.0348142	-0.0715809	0.141209	0.520362	0.0370936
XS-VLDL-TG-PC	-0.0239903	-0.124942	0.0769613	0.640583	-0.00773289	-0.114053	0.0985872	0.886359	-0.0522068	-0.159883	0.0554696	0.34103	-0.00661224	-0.106061	0.0928363	0.896054	0.00589024	-0.0938729	0.105653	0.90764	-0.00226882	-0.103671	0.0991331	0.964932	-0.0106524	-0.110896	0.0895911	0.8346	0.00297864	-0.0993355	0.105293	0.954381	-0.0228991	-0.124302	0.078504	0.657277	-0.0235544	-0.124569	0.0774598	0.646865	-0.0215255	-0.12332	0.0802694	0.677805	-0.0228187	-0.123838	0.0782005	0.657192	-0.0245878
IDL-PL-PC	0.0260338	-0.0773559	0.129423	0.620815	0.0305513	-0.0731177	0.13422	0.562628	0.016969	-0.0875548	0.121493	0.749742	0.0336609	-0.067774	0.135096	0.514476	0.0201457	-0.0810458	0.121337	0.695683	0.0174957	-0.0853421	0.120334	0.738169	0.0328572	-0.0698208	0.135535	0.529584	0.0265225	-0.0760922	0.129137	0.611599	0.0266847	-0.0770182	0.130388	0.613182	0.0279251	-0.0755953	0.131445	0.596143	0.0262176	-0.0773026	0.129738	0.618792	0.0288479	-0.0747238	0.13242	0.584247	0.0281991
IDL-C-PC	-0.0201122	-0.121598	0.0813731	0.697003	-0.0381376	-0.143659	0.0673839	0.477744	0.00976071	-0.103815	0.123336	0.865903	-0.0266859	-0.12629	0.0729185	0.598641	-0.0335221	-0.133117	0.0660728	0.508491	-0.0348184	-0.136183	0.0665466	0.499827	-0.0271696	-0.128319	0.0739801	0.597694	-0.0434378	-0.145281	0.0584051	0.402196	-0.0209761	-0.122848	0.0808958	0.685805	-0.019896	-0.121429	0.0816367	0.700233	-0.0210499	-0.122726	0.0806265	0.684188	-0.0194312	-0.120967	0.082105	0.706916	-0.0187314
IDL-CE-PC	-0.0507562	-0.15494	0.0534277	0.33872	-0.0589617	-0.163948	0.0460251	0.27018	-0.0323675	-0.143674	0.0789394	0.567814	-0.0473308	-0.149497	0.0548357	0.362922	-0.0507091	-0.152817	0.0513989	0.329445	-0.0591623	-0.162982	0.0446578	0.263214	-0.0502855	-0.154278	0.0537066	0.34231	-0.0689309	-0.172789	0.0349275	0.192683	-0.0519857	-0.15657	0.0525985	0.329011	-0.0512102	-0.155436	0.0530161	0.334616	-0.0503673	-0.154696	0.0539613	0.343096	-0.0491639	-0.153454	0.0551266	0.354562	-0.0496441
IDL-FC-PC	0.0511006	-0.0598594	0.162061	0.36577	0.0325076	-0.0884613	0.153476	0.597544	0.0893299	-0.0301449	0.208805	0.142354	0.0279392	-0.0816738	0.137552	0.616533	0.0176023	-0.0922169	0.127421	0.752812	0.0315218	-0.0796958	0.142739	0.577655	0.0317363	-0.078475	0.141948	0.571584	0.0302652	-0.0814037	0.141934	0.594407	0.0513112	-0.0600016	0.162624	0.365314	0.0525982	-0.0584511	0.163647	0.352288	0.0486167	-0.0633144	0.160548	0.393628	0.0495474	-0.0615045	0.160599	0.380896	0.0523559
IDL-TG-PC	0.0142405	-0.0871132	0.115594	0.782498	0.0314836	-0.0738042	0.136771	0.556913	-0.0158712	-0.128488	0.0967459	0.781852	0.0191081	-0.0803693	0.118586	0.705872	0.0301481	-0.0693787	0.129675	0.55179	0.0323629	-0.0691018	0.133828	0.53093	0.0199487	-0.0815561	0.121453	0.699389	0.0388635	-0.0629709	0.140698	0.453482	0.0149683	-0.0867616	0.116698	0.772502	0.0135016	-0.0879125	0.114916	0.793639	0.0151813	-0.0863664	0.116729	0.768956	0.0127646	-0.0886777	0.114207	0.804721	0.0121968
L-LDL-PL-PC	-0.00279101	-0.104384	0.0988018	0.95695	0.00805004	-0.0954825	0.111583	0.878572	-0.0371675	-0.150027	0.0756919	0.517678	-0.00163929	-0.101357	0.0980784	0.974231	0.00198339	-0.0977788	0.101746	0.968838	-0.00821919	-0.109356	0.0929177	0.873126	0.00357977	-0.0973441	0.104504	0.944434	-0.0035458	-0.10432	0.097228	0.944879	-0.00358463	-0.105476	0.0983072	0.944887	-0.00468501	-0.10642	0.09705	0.9279	-0.00231486	-0.104044	0.0994143	0.964336	-0.00186692	-0.103516	0.0997821	0.971212	-0.00397152
L-LDL-C-PC	-0.0102894	-0.11333	0.0927517	0.844448	-0.0253033	-0.131499	0.0808925	0.639698	0.0281421	-0.090638	0.146922	0.641587	-0.0101986	-0.111353	0.0909553	0.84296	-0.0192319	-0.120195	0.0817308	0.708208	-0.0157644	-0.118363	0.0868341	0.762723	-0.0146911	-0.117536	0.0881538	0.778955	-0.024705	-0.127393	0.0779834	0.636451	-0.0103772	-0.113736	0.0929811	0.84361	-0.00916899	-0.112295	0.0939568	0.861314	-0.0111403	-0.114367	0.0920866	0.832067	-0.00974533	-0.11284	0.0933489	0.852649	-0.00831913
L-LDL-CE-PC	-0.0221997	-0.124315	0.0799156	0.66929	-0.0305329	-0.133632	0.0725662	0.560707	0.00797911	-0.106757	0.122715	0.89131	-0.0153783	-0.115652	0.0848956	0.763158	-0.0194152	-0.119413	0.0805827	0.702851	-0.0196714	-0.121298	0.0819558	0.70371	-0.0220646	-0.124049	0.0799194	0.670774	-0.0281941	-0.129491	0.073103	0.584515	-0.0216522	-0.124081	0.0807769	0.677907	-0.0201285	-0.122417	0.0821598	0.699031	-0.0220243	-0.124275	0.0802259	0.672155	-0.0208396	-0.123049	0.0813702	0.68872	-0.0198718
L-LDL-FC-PC	0.0397892	-0.0645466	0.144125	0.453819	0.02555	-0.0836255	0.134725	0.64567	0.0447184	-0.0598106	0.149247	0.40078	0.0183523	-0.0845983	0.121303	0.726149	0.0038306	-0.0997557	0.107417	0.942073	0.0154154	-0.0895837	0.120415	0.772983	0.0256289	-0.0779536	0.129211	0.626884	0.0162475	-0.0891708	0.121666	0.762018	0.0379939	-0.0669815	0.142969	0.477119	0.036654	-0.0680241	0.141332	0.491559	0.0372531	-0.0681342	0.14264	0.487453	0.0371468	-0.0673911	0.141685	0.485174	0.0382727
L-LDL-TG-PC	0.0171369	-0.0828619	0.117136	0.736337	0.0292667	-0.072795	0.131328	0.573203	-0.00706888	-0.115119	0.100981	0.897714	0.0160619	-0.0820541	0.114178	0.747718	0.0262241	-0.0718317	0.12428	0.599293	0.029709	-0.0702321	0.12965	0.559225	0.0183866	-0.0818576	0.118631	0.718557	0.0390195	-0.0611651	0.139204	0.444264	0.0179294	-0.0824311	0.11829	0.72558	0.0170458	-0.0829935	0.117085	0.737788	0.0179842	-0.0821996	0.118168	0.724312	0.0156187	-0.0844782	0.115716	0.75916	0.0152649
M-LDL-PL-PC	-0.00977323	-0.108831	0.089285	0.846287	0.00223964	-0.0993784	0.103858	0.965457	-0.0437621	-0.153225	0.0657005	0.432309	-0.00584843	-0.103105	0.0914086	0.905941	-0.000673065	-0.0980335	0.0966873	0.989162	-0.00918805	-0.107797	0.0894213	0.85473	-0.00378601	-0.102282	0.0947102	0.939792	-0.00783865	-0.10614	0.0904631	0.875493	-0.0104513	-0.109786	0.0888831	0.836217	-0.0116609	-0.110859	0.0875373	0.817335	-0.00892861	-0.10817	0.0903129	0.859681	-0.00920067	-0.108307	0.0899056	0.855257	-0.0113737
M-LDL-C-PC	-0.000560026	-0.0996142	0.0984941	0.991136	-0.0144386	-0.116552	0.0876751	0.781147	0.0332034	-0.0774522	0.143859	0.555548	-0.00321719	-0.100486	0.0940513	0.94818	-0.0110846	-0.108236	0.086067	0.822611	-0.00617406	-0.104916	0.0925682	0.902214	-0.00427097	-0.102993	0.0944508	0.932253	-0.0112676	-0.109847	0.0873116	0.8223	-0.000530497	-0.0998451	0.0987841	0.991626	0.000388682	-0.0987424	0.0995198	0.993853	-0.00167446	-0.100964	0.0976149	0.973565	-0.000686135	-0.099788	0.0984158	0.989146	0.00106811
M-LDL-CE-PC	-0.00663456	-0.105415	0.0921457	0.895006	-0.0171005	-0.117598	0.0833975	0.738134	0.0247057	-0.0851907	0.134602	0.65872	-0.00618348	-0.103144	0.0907774	0.900277	-0.0107141	-0.10756	0.0861314	0.827912	-0.00689181	-0.105231	0.0914473	0.89047	-0.00902673	-0.107482	0.0894286	0.857031	-0.0110424	-0.109056	0.0869713	0.824806	-0.00619419	-0.105247	0.092859	0.902206	-0.00528527	-0.104171	0.0936002	0.916358	-0.00739769	-0.106353	0.0915573	0.883216	-0.00683621	-0.105667	0.0919944	0.891888	-0.00511161
M-LDL-FC-PC	0.018845	-0.0798162	0.117506	0.707451	0.0197543	-0.0789081	0.118417	0.694036	-0.00153987	-0.106206	0.103126	0.976937	0.0115171	-0.0853074	0.108341	0.815202	0.00769475	-0.0892975	0.104687	0.876123	0.00705271	-0.0912639	0.105369	0.887904	0.0177475	-0.080418	0.115913	0.722419	0.00842156	-0.0896681	0.106511	0.866032	0.0175911	-0.0814577	0.11664	0.727127	0.0168705	-0.081963	0.115704	0.737335	0.018661	-0.0801295	0.117452	0.710537	0.0191807	-0.0795279	0.117889	0.702621	0.0178413
M-LDL-TG-PC	0.0185969	-0.080825	0.118019	0.713239	0.0288242	-0.0720913	0.12974	0.574712	0.00128655	-0.102475	0.105048	0.980563	0.0178985	-0.0796436	0.115441	0.71845	0.0270945	-0.0703929	0.124582	0.585057	0.0308747	-0.0685705	0.13032	0.541914	0.016849	-0.0825502	0.116248	0.739088	0.0406808	-0.0589547	0.140316	0.422583	0.0197612	-0.0800561	0.119579	0.697297	0.0196701	-0.0798175	0.119158	0.697676	0.0197199	-0.0799331	0.119373	0.697427	0.0178981	-0.0815811	0.117377	0.723714	0.017618
S-LDL-PL-PC	0.000938714	-0.0957541	0.0976315	0.984781	0.00962272	-0.0883459	0.107591	0.846961	-0.0270312	-0.132406	0.0783433	0.614281	0.00213376	-0.0927536	0.0970211	0.964756	0.00514353	-0.0898076	0.100095	0.915232	-0.005339	-0.101804	0.0911259	0.913397	0.00311901	-0.0930596	0.0992976	0.94919	-0.000674211	-0.0966115	0.095263	0.988982	0.000594632	-0.0963482	0.0975375	0.990384	0.000375518	-0.0963762	0.0971272	0.993915	0.00191464	-0.0949796	0.0988089	0.969028	0.00209517	-0.0946659	0.0988563	0.966063	-9.27311e-05
S-LDL-C-PC	-0.00425186	-0.104198	0.0956946	0.933382	-0.0184808	-0.121512	0.0845504	0.724519	0.0282721	-0.0830231	0.139567	0.617731	-0.00881639	-0.106982	0.0893489	0.859921	-0.0166245	-0.114717	0.081468	0.739139	-0.00759869	-0.107311	0.0921135	0.880967	-0.00806698	-0.107581	0.0914474	0.873442	-0.0146934	-0.114245	0.084858	0.771812	-0.00444341	-0.104666	0.095779	0.930578	-0.00390419	-0.103909	0.0961002	0.938853	-0.00595156	-0.106276	0.0943727	0.907204	-0.00515049	-0.10516	0.0948587	0.919396	-0.00295227
S-LDL-CE-PC	-0.0101405	-0.109521	0.0892396	0.841096	-0.0214942	-0.122817	0.0798288	0.676834	0.0205898	-0.0899931	0.131173	0.714494	-0.0129299	-0.110501	0.0846413	0.794569	-0.0179801	-0.115473	0.0795128	0.717085	-0.0101443	-0.109209	0.0889204	0.840533	-0.0139524	-0.112958	0.0850532	0.781853	-0.0154798	-0.114183	0.0832238	0.75797	-0.0101148	-0.109755	0.089525	0.841899	-0.00957923	-0.109023	0.0898645	0.849877	-0.0115746	-0.111254	0.0881048	0.819523	-0.0109718	-0.110413	0.0884697	0.828368	-0.00880627
S-LDL-FC-PC	0.0276102	-0.075416	0.130636	0.598548	0.0266708	-0.0763604	0.129702	0.61106	0.00912921	-0.099103	0.117361	0.868364	0.0236614	-0.0773528	0.124676	0.64537	0.0181309	-0.0831073	0.119369	0.724929	0.0161687	-0.0865191	0.118856	0.757034	0.0302771	-0.0721189	0.132673	0.561312	0.0146067	-0.0879919	0.117205	0.779683	0.0268684	-0.0764556	0.130192	0.609435	0.0264647	-0.0766611	0.12959	0.614141	0.0277311	-0.0754263	0.130889	0.597411	0.0279995	-0.0750762	0.131075	0.593578	0.0264663
S-LDL-TG-PC	0.00494704	-0.0933425	0.103237	0.92122	0.0206532	-0.081339	0.122645	0.690736	-0.0141441	-0.117016	0.0887281	0.787044	0.014454	-0.0821257	0.111034	0.768712	0.0274879	-0.069328	0.124304	0.576995	0.0253017	-0.0734226	0.124026	0.6146	0.00916624	-0.0887	0.107033	0.853982	0.032899	-0.0665551	0.132353	0.515806	0.00624216	-0.0924638	0.104948	0.901107	0.00529124	-0.0930476	0.10363	0.9158	0.00698475	-0.0917945	0.105764	0.889497	0.00454548	-0.0937832	0.102874	0.927624	0.0035677
XL-HDL-PL-PC	-0.0133916	-0.154074	0.127291	0.85163	-0.0272963	-0.170057	0.115465	0.707163	-0.0160947	-0.15675	0.124561	0.822108	-0.0390007	-0.177429	0.0994274	0.579923	-0.0350895	-0.173066	0.102887	0.61733	-0.030889	-0.171635	0.109857	0.666324	-0.0309776	-0.170531	0.108576	0.662743	-0.0196452	-0.15931	0.120019	0.782258	-0.0137039	-0.15478	0.127372	0.848629	-0.0167272	-0.157641	0.124187	0.815575	-0.0185801	-0.160955	0.123795	0.797628	-0.0179377	-0.158974	0.123098	0.802663	-0.0162595
XL-HDL-C-PC	-0.0163417	-0.158626	0.125943	0.821458	-0.00601147	-0.149589	0.137566	0.934432	-0.0131632	-0.155453	0.129127	0.855761	0.0154009	-0.124916	0.155718	0.829249	-0.00115099	-0.140526	0.138224	0.987053	-0.0047697	-0.147156	0.137617	0.947518	0.00307895	-0.138211	0.144368	0.965844	-0.0174071	-0.15846	0.123645	0.808405	-0.0157912	-0.158551	0.126968	0.827938	-0.0107341	-0.153625	0.132157	0.882653	-0.0128903	-0.156132	0.130351	0.859648	-0.0116262	-0.154288	0.131035	0.872778	-0.0123281
XL-HDL-CE-PC	-0.00759264	-0.149129	0.133944	0.916053	0.0118703	-0.134083	0.157823	0.873034	-0.0136051	-0.155401	0.128191	0.850461	0.0231093	-0.116454	0.162673	0.744922	0.0079228	-0.130911	0.146757	0.910718	0.00783585	-0.133985	0.149656	0.913544	0.0140282	-0.126711	0.154767	0.844721	0.00315511	-0.137317	0.143628	0.964797	-0.00705592	-0.149072	0.13496	0.922229	-0.00231032	-0.144383	0.139762	0.974509	-0.00425153	-0.146663	0.13816	0.953222	-0.00397752	-0.145744	0.137789	0.956035	-0.00436669
XL-HDL-FC-PC	-0.0212073	-0.14193	0.0995151	0.72998	-0.0391487	-0.163512	0.0852141	0.536313	-0.00155824	-0.126749	0.123633	0.980488	-0.0133653	-0.131722	0.104991	0.824404	-0.0192145	-0.137592	0.0991629	0.749785	-0.0269011	-0.146842	0.0930394	0.659454	-0.0222629	-0.142027	0.0975013	0.714931	-0.0471083	-0.168037	0.0738207	0.444173	-0.0210788	-0.142166	0.100009	0.732327	-0.0194308	-0.140259	0.101398	0.752026	-0.0201886	-0.141109	0.100732	0.742882	-0.0180347	-0.138975	0.102906	0.769525	-0.0188043
XL-HDL-TG-PC	0.0177093	-0.0915475	0.126966	0.750127	0.0226232	-0.0869827	0.132229	0.685088	0.0235723	-0.0860159	0.133161	0.672581	0.00729568	-0.0999069	0.114498	0.893621	0.0282421	-0.0787033	0.135188	0.60389	0.0270895	-0.0816665	0.135845	0.624577	0.0149481	-0.0931806	0.123077	0.785902	0.0300561	-0.0788042	0.138916	0.58753	0.0168728	-0.0927983	0.126544	0.762432	0.0134293	-0.0963301	0.123189	0.810014	0.0203774	-0.0895674	0.130322	0.715742	0.016858	-0.0924586	0.126175	0.761888	0.016071
L-HDL-PL-PC	-0.00912625	-0.120456	0.102203	0.872036	0.018109	-0.103649	0.139867	0.770112	-0.0168533	-0.128784	0.0950771	0.767349	0.0193967	-0.0905846	0.129378	0.728951	0.0247897	-0.085429	0.135008	0.658568	0.0130561	-0.0985449	0.124657	0.818188	0.0225336	-0.0889683	0.134036	0.691315	0.0127055	-0.0988767	0.124288	0.822962	-0.00831101	-0.119941	0.103319	0.88369	-0.00921591	-0.120588	0.102156	0.870838	-0.00765814	-0.11931	0.103994	0.892791	-0.00857707	-0.119954	0.1028	0.879725	-0.00874487
L-HDL-C-PC	-0.000627084	-0.116608	0.115354	0.991523	-0.0266375	-0.15098	0.0977045	0.67383	0.00348672	-0.112612	0.119586	0.952943	-0.0242647	-0.138482	0.0899524	0.676389	-0.0355229	-0.150123	0.0790769	0.542566	-0.0262301	-0.142507	0.0900463	0.657611	-0.0278526	-0.14336	0.0876547	0.635673	-0.0228476	-0.138974	0.0932786	0.699078	-0.000711421	-0.117076	0.115653	0.990415	0.00177073	-0.114384	0.117926	0.976103	-0.00264144	-0.119096	0.113813	0.964451	-0.00079522	-0.116829	0.115238	0.989256	-0.000129305
L-HDL-CE-PC	-0.0100199	-0.123509	0.103469	0.862275	-0.0306307	-0.149327	0.0880652	0.612163	-0.0109064	-0.12433	0.102517	0.850142	-0.0317841	-0.14345	0.0798817	0.576037	-0.0399955	-0.151879	0.0718874	0.482555	-0.0323178	-0.145867	0.0812311	0.576057	-0.0339665	-0.146828	0.0788947	0.554355	-0.0294542	-0.142753	0.0838451	0.609533	-0.0103322	-0.124216	0.103552	0.858512	-0.00844189	-0.122042	0.105158	0.883907	-0.0118085	-0.125696	0.102079	0.838563	-0.0104248	-0.123971	0.103122	0.856838	-0.0101275
L-HDL-FC-PC	0.0210004	-0.100691	0.142691	0.73456	-0.0113336	-0.14823	0.125563	0.870774	0.0374335	-0.086654	0.161521	0.55343	-0.00372092	-0.123667	0.116225	0.951394	-0.0202112	-0.140831	0.100409	0.741983	-0.00846676	-0.130795	0.113861	0.891819	-0.00993099	-0.131339	0.111477	0.872304	-0.00431591	-0.126781	0.118149	0.944791	0.0214347	-0.100635	0.143505	0.730088	0.0250393	-0.0970071	0.147086	0.686882	0.0187877	-0.103472	0.141047	0.7627	0.0213979	-0.100341	0.143136	0.729831	0.0228434
L-HDL-TG-PC	-0.0147149	-0.130503	0.101073	0.802816	-0.0133505	-0.12915	0.102449	0.820789	-0.00598349	-0.122623	0.110656	0.91971	-0.0245665	-0.13811	0.0889764	0.670768	-0.00267352	-0.116076	0.110729	0.963051	-0.00354502	-0.11877	0.11168	0.951793	-0.0205283	-0.135038	0.0939811	0.724658	-0.00479745	-0.119804	0.110209	0.934673	-0.0165748	-0.133274	0.100124	0.780189	-0.0220521	-0.138977	0.0948729	0.710966	-0.0133723	-0.129466	0.102721	0.820949	-0.0163752	-0.132256	0.0995058	0.781279	-0.0174886
M-HDL-PL-PC	0.00385945	-0.0961884	0.103907	0.939579	0.00409334	-0.0959475	0.104134	0.93592	0.00681389	-0.0932872	0.106915	0.893598	0.015953	-0.0823363	0.114242	0.749798	0.00658418	-0.0914375	0.104606	0.894995	0.0190589	-0.0818517	0.11997	0.710567	0.0011904	-0.0986409	0.101022	0.981306	0.0140114	-0.0854698	0.113493	0.781979	0.00186627	-0.098837	0.10257	0.970951	-0.00113616	-0.101873	0.0996004	0.982319	0.00341066	-0.096773	0.103594	0.946666	-0.000488444	-0.100969	0.099992	0.992379	0.000494866
M-HDL-C-PC	0.00725347	-0.0921628	0.10667	0.886005	-0.00272265	-0.103835	0.0983893	0.957803	0.00564281	-0.0937451	0.105031	0.911172	-0.0111349	-0.109075	0.0868051	0.823229	-0.0157751	-0.113701	0.0821503	0.751607	-0.0203119	-0.12068	0.0800561	0.690908	-0.00174032	-0.100663	0.097182	0.972423	-0.011949	-0.111359	0.0874606	0.813293	0.00892815	-0.0910422	0.108898	0.860699	0.0136717	-0.0867749	0.114118	0.789133	0.00640394	-0.0931764	0.105984	0.899444	0.0112162	-0.0885459	0.110978	0.825162	0.0111575
M-HDL-CE-PC	0.0105196	-0.083568	0.104607	0.826116	0.00420784	-0.0906064	0.0990221	0.93051	0.00666927	-0.0875696	0.100908	0.889405	-0.00430572	-0.0969096	0.0882981	0.927204	-0.00886438	-0.101438	0.0837095	0.850759	-0.0125464	-0.107269	0.0821765	0.794663	0.00486522	-0.0888083	0.0985387	0.91871	-0.00737895	-0.101455	0.0866967	0.877513	0.0115217	-0.0829391	0.105982	0.810591	0.0149335	-0.079689	0.109556	0.75649	0.00979274	-0.0844432	0.104029	0.838208	0.0138537	-0.0804954	0.108203	0.772959	0.0136192
M-HDL-FC-PC	-0.0188164	-0.15302	0.115387	0.782943	-0.0470712	-0.188757	0.0946142	0.514003	-0.00499295	-0.14113	0.131144	0.942549	-0.0436363	-0.175651	0.0883784	0.516131	-0.0444294	-0.176194	0.0873353	0.507734	-0.04974	-0.184376	0.0848964	0.468027	-0.0409359	-0.174286	0.0924145	0.546461	-0.0293966	-0.162845	0.104051	0.66516	-0.0147384	-0.150652	0.121175	0.831268	-0.00635873	-0.143827	0.13111	0.927579	-0.0197048	-0.154098	0.114688	0.77328	-0.0144465	-0.149003	0.12011	0.83292	-0.0134685
M-HDL-TG-PC	-0.026256	-0.120014	0.0675017	0.582215	-0.0128151	-0.11071	0.0850803	0.797015	-0.0271889	-0.120895	0.0665167	0.56867	-0.00829656	-0.100713	0.08412	0.859981	0.00470301	-0.0883023	0.0977084	0.920851	-1.76767e-05	-0.0945852	0.0945499	0.999707	-0.00844215	-0.101647	0.0847624	0.858738	-0.00458726	-0.0988025	0.089628	0.923781	-0.0268151	-0.12085	0.0672196	0.575332	-0.0315384	-0.125971	0.0628939	0.51178	-0.0249629	-0.119012	0.0690865	0.602053	-0.029245	-0.123199	0.064709	0.540883	-0.0299307
S-HDL-PL-PC	-0.0094827	-0.103212	0.0842464	0.842427	-0.00377376	-0.0981077	0.0905602	0.937346	-0.0294321	-0.127613	0.0687492	0.555926	-0.00818301	-0.100102	0.0837365	0.861139	0.0012899	-0.090506	0.0930858	0.977972	-0.0120309	-0.105382	0.0813203	0.800087	-0.00308845	-0.0961791	0.0900022	0.948021	-0.00395696	-0.0969586	0.0890447	0.933372	-0.00818951	-0.102312	0.0859332	0.86425	-0.00952554	-0.103299	0.084248	0.841798	-0.00940773	-0.103254	0.084439	0.843849	-0.0117891	-0.105669	0.0820907	0.805108	-0.0136399
S-HDL-C-PC	0.00896566	-0.0877271	0.105658	0.855433	-0.001147	-0.0996819	0.0973879	0.981751	0.0307628	-0.0710547	0.13258	0.552817	0.00279232	-0.0920936	0.0976783	0.953888	-0.00986757	-0.104828	0.0850925	0.838213	0.00358918	-0.0927889	0.0999672	0.941665	-0.00104373	-0.0971244	0.0950369	0.98297	-0.00416127	-0.100501	0.0921782	0.932361	0.00789514	-0.0891263	0.104917	0.872963	0.0103115	-0.0864726	0.107096	0.834181	0.00819045	-0.0886758	0.105057	0.868045	0.0118971	-0.0850127	0.108807	0.809387	0.0140999
S-HDL-CE-PC	0.00848319	-0.0873918	0.104358	0.861978	0.000384634	-0.0966785	0.0974478	0.993787	0.0306872	-0.070529	0.131903	0.551441	0.00466857	-0.0893951	0.0987322	0.92231	-0.00788546	-0.101945	0.0861743	0.869157	0.00512405	-0.0903781	0.100626	0.916035	0.000861253	-0.0943905	0.0961131	0.985824	-0.00282854	-0.0982501	0.092593	0.953552	0.00728903	-0.0889272	0.103505	0.881666	0.00938388	-0.0865563	0.105324	0.847596	0.00771294	-0.0883365	0.103762	0.874625	0.011045	-0.0850077	0.107098	0.821249	0.0132763
S-HDL-FC-PC	-0.00174122	-0.0969882	0.0935057	0.971345	-0.00954637	-0.105831	0.0867383	0.845538	-0.0161642	-0.113999	0.0816709	0.745466	-0.0146077	-0.108198	0.0789823	0.75909	-0.00731432	-0.100684	0.0860554	0.877667	-0.0126822	-0.107569	0.0822043	0.792842	-0.0123687	-0.10698	0.0822424	0.797273	-0.00629716	-0.100764	0.0881701	0.895789	-0.000193871	-0.0959478	0.0955601	0.996826	0.000511224	-0.0949098	0.0959323	0.991601	-0.00130292	-0.096685	0.0940792	0.978586	-0.00101573	-0.0963128	0.0942814	0.983291	-0.00261807
S-HDL-TG-PC	-0.00670555	-0.102806	0.0893953	0.890949	0.00668989	-0.0925428	0.105923	0.894614	-0.0110459	-0.107345	0.0852534	0.821684	0.00881988	-0.0857976	0.103437	0.85467	0.0186782	-0.0761411	0.113498	0.698729	0.0197923	-0.0770864	0.116671	0.688121	0.00399108	-0.0914435	0.0994257	0.934506	0.0170457	-0.0796833	0.113775	0.729159	-0.00735681	-0.103744	0.0890307	0.880785	-0.0111097	-0.107739	0.0855198	0.821274	-0.00457358	-0.101235	0.0920882	0.925926	-0.00882348	-0.105037	0.0873903	0.856999	-0.00971961
VLDL-D	-0.0562865	-0.160372	0.0477995	0.288333	-0.0424443	-0.152816	0.067927	0.450037	-0.0684572	-0.173798	0.0368834	0.202105	-0.0323308	-0.13523	0.0705681	0.537078	-0.0196923	-0.123084	0.0836998	0.708242	-0.0379933	-0.142478	0.0664917	0.475055	-0.035772	-0.139407	0.0678626	0.497733	-0.0397314	-0.144505	0.0650426	0.456353	-0.0554867	-0.159905	0.0489321	0.296763	-0.0562332	-0.160369	0.0479026	0.289017	-0.0538555	-0.159195	0.0514839	0.315414	-0.0541388	-0.158372	0.0500947	0.30778	-0.0567102
LDL-D	0.02344	-0.0795957	0.126476	0.65491	0.0224561	-0.0805764	0.125489	0.668497	0.0189837	-0.0842611	0.122229	0.717901	0.00922804	-0.0919775	0.110434	0.857809	0.017543	-0.0832567	0.118343	0.732387	0.0234359	-0.0790563	0.125928	0.653247	0.0215047	-0.0810643	0.124074	0.680385	0.0223684	-0.0799914	0.124728	0.667671	0.0215795	-0.0822135	0.125373	0.682914	0.0137273	-0.0920999	0.119554	0.798821	0.0205244	-0.0836071	0.124656	0.698567	0.0140677	-0.0910789	0.119214	0.79264	0.0145882
HDL-D	0.00588619	-0.0940043	0.105777	0.907823	-0.0213918	-0.1322	0.0894166	0.704464	0.0255885	-0.0785971	0.129774	0.629432	-0.018553	-0.117265	0.0801587	0.711914	-0.0253568	-0.124159	0.073445	0.614113	-0.0142382	-0.114398	0.0859212	0.779999	-0.0248399	-0.125149	0.0754693	0.626592	-0.0119902	-0.111967	0.0879866	0.813704	0.00532655	-0.0948435	0.105497	0.916784	0.00766628	-0.0923291	0.107662	0.880257	0.00437055	-0.0958513	0.104592	0.931714	0.00596375	-0.0939368	0.105864	0.906622	0.00661268
Serum-C	-0.0367146	-0.133316	0.0598871	0.455352	-0.0506988	-0.149667	0.0482691	0.314454	-0.0131701	-0.120844	0.0945036	0.810072	-0.0401852	-0.134948	0.0545773	0.40491	-0.038448	-0.132927	0.0560309	0.424116	-0.0400478	-0.136142	0.0560461	0.413037	-0.0431618	-0.139241	0.0529175	0.377623	-0.0385286	-0.134316	0.0572591	0.429504	-0.0352937	-0.132525	0.0619373	0.475833	-0.0321715	-0.129502	0.0651586	0.516134	-0.0360371	-0.132808	0.0607341	0.464487	-0.0338044	-0.130657	0.063048	0.492957	-0.033087
VLDL-C	-0.0390563	-0.132875	0.0547625	0.413567	-0.0336261	-0.128104	0.0608515	0.484471	-0.0296271	-0.125001	0.0657469	0.5417	-0.0232924	-0.115736	0.0691511	0.620585	-0.0141931	-0.106762	0.0783759	0.763216	-0.0203923	-0.114483	0.0736989	0.670238	-0.0273577	-0.120578	0.0658625	0.564243	-0.0270669	-0.12051	0.0663762	0.56932	-0.0386076	-0.132722	0.0555071	0.420406	-0.039593	-0.133463	0.0542769	0.407437	-0.0381463	-0.13218	0.0558877	0.425581	-0.0400103	-0.133874	0.0538532	0.402484	-0.0401461
RemNAt-C	-0.0357459	-0.131763	0.0602714	0.464621	-0.0377566	-0.133818	0.058305	0.440109	-0.0175627	-0.119852	0.0847261	0.735853	-0.0281474	-0.122447	0.0661518	0.557613	-0.022306	-0.116501	0.0718892	0.641753	-0.0245477	-0.120293	0.071198	0.614465	-0.0313343	-0.126665	0.0639966	0.518475	-0.0297731	-0.125051	0.0655046	0.539299	-0.0351771	-0.131565	0.0612104	0.473448	-0.0352116	-0.131291	0.0608682	0.471603	-0.0352165	-0.131384	0.0609507	0.471945	-0.036136	-0.132191	0.0599193	0.459939	-0.0355658
LDL-C	-0.0297475	-0.12282	0.0633247	0.530093	-0.0379992	-0.132057	0.0560582	0.427482	-0.00773662	-0.109721	0.0942475	0.881506	-0.0293751	-0.120677	0.0619265	0.527364	-0.0303304	-0.121388	0.0607271	0.512902	-0.0295127	-0.122167	0.0631417	0.531488	-0.0309177	-0.123477	0.0616415	0.511704	-0.0301184	-0.122384	0.0621466	0.521356	-0.0288339	-0.122294	0.0646257	0.544463	-0.0267013	-0.120118	0.066715	0.574438	-0.0291512	-0.122378	0.0640753	0.539037	-0.0274277	-0.120676	0.0658202	0.563374	-0.0264469
HDL-C	-0.0155586	-0.123972	0.0928551	0.777963	-0.0455643	-0.163372	0.0722431	0.447439	0.00154775	-0.110556	0.113652	0.978357	-0.0365636	-0.143299	0.0701717	0.500996	-0.0419429	-0.148765	0.064879	0.440571	-0.0435172	-0.152374	0.065339	0.432324	-0.0407059	-0.149028	0.0676162	0.46042	-0.0306728	-0.138644	0.0772985	0.576776	-0.0132292	-0.12242	0.0959619	0.811835	-0.00665696	-0.117116	0.103802	0.905734	-0.0157363	-0.12426	0.0927874	0.775714	-0.0111586	-0.119988	0.0976712	0.840334	-0.0110794
HDL2-C	-0.022304	-0.136014	0.0914064	0.699957	-0.054095	-0.177281	0.0690914	0.388442	-0.00554233	-0.1228	0.111715	0.926003	-0.0434486	-0.155351	0.068454	0.445673	-0.0501879	-0.162228	0.0618525	0.378997	-0.0528887	-0.167178	0.0614008	0.363443	-0.0486112	-0.162164	0.0649412	0.400452	-0.039109	-0.152391	0.074173	0.497663	-0.0200519	-0.134498	0.0943939	0.730656	-0.0133553	-0.129124	0.102413	0.820677	-0.0227018	-0.136537	0.0911336	0.695189	-0.0178741	-0.131997	0.0962492	0.758286	-0.0178586
HDL3-C	-0.00803001	-0.114096	0.0980355	0.881744	-0.0314538	-0.144383	0.0814751	0.584253	0.0114511	-0.0991534	0.122056	0.838799	-0.0225082	-0.126674	0.0816573	0.671171	-0.0258819	-0.129909	0.0781456	0.624981	-0.0229793	-0.128731	0.0827721	0.669428	-0.02267	-0.128199	0.0828586	0.672967	-0.0141216	-0.119411	0.0911678	0.79214	-0.00569172	-0.112521	0.101138	0.916622	-0.000747046	-0.108164	0.10667	0.989097	-0.00735763	-0.113582	0.098867	0.891742	-0.00511649	-0.111374	0.101141	0.924621	-0.00482363
EstC	-0.0373571	-0.133863	0.0591484	0.447056	-0.0511719	-0.149983	0.0476396	0.309201	-0.0147312	-0.121579	0.0921167	0.786472	-0.0401685	-0.134837	0.0545	0.404638	-0.0387654	-0.133151	0.0556202	0.419846	-0.0417373	-0.137821	0.054346	0.393573	-0.0424466	-0.138373	0.0534796	0.384814	-0.0388858	-0.134582	0.0568101	0.424799	-0.0358155	-0.132973	0.0613418	0.469003	-0.0325906	-0.129903	0.0647223	0.510612	-0.0368293	-0.133482	0.0598239	0.454184	-0.0344754	-0.131229	0.0622786	0.483975	-0.0337269
FreeC	-0.0336626	-0.130225	0.0628999	0.493481	-0.0473065	-0.146192	0.0515793	0.347488	-0.0084556	-0.116938	0.100027	0.878277	-0.0386014	-0.13332	0.056117	0.423444	-0.0361257	-0.130569	0.0583175	0.452447	-0.0344049	-0.130354	0.0615442	0.481205	-0.0431556	-0.139326	0.0530148	0.378143	-0.0361142	-0.131857	0.0596289	0.458746	-0.032598	-0.129732	0.0645356	0.509733	-0.02985	-0.12692	0.06722	0.545779	-0.0326515	-0.129453	0.0641501	0.507593	-0.0307931	-0.127594	0.0660072	0.532031	-0.0301711
Serum-TG	-0.0510764	-0.146102	0.0439492	0.291252	-0.0406588	-0.139027	0.0577096	0.416893	-0.0533571	-0.148377	0.0416626	0.270242	-0.0333413	-0.12707	0.0603876	0.484705	-0.0193142	-0.113606	0.0749771	0.687351	-0.0301697	-0.125763	0.0654232	0.535253	-0.0353749	-0.129851	0.0591011	0.462036	-0.0304295	-0.126242	0.0653832	0.532692	-0.0498244	-0.145249	0.0456002	0.305241	-0.0505082	-0.145592	0.0445758	0.296938	-0.0491822	-0.144974	0.0466098	0.313367	-0.0504306	-0.145494	0.0446327	0.297575	-0.0516071
VLDL-TG	-0.0529183	-0.147207	0.0413707	0.270502	-0.041398	-0.140375	0.0575791	0.411368	-0.0591982	-0.153848	0.0354513	0.219542	-0.030488	-0.123788	0.0628125	0.520922	-0.0187427	-0.112508	0.0750223	0.694513	-0.0324709	-0.12739	0.0624484	0.501581	-0.0325391	-0.126522	0.0614439	0.496426	-0.0345011	-0.129377	0.0603752	0.475037	-0.0518053	-0.14646	0.0428494	0.282545	-0.0529673	-0.147297	0.0413625	0.270263	-0.0510938	-0.146105	0.043917	0.29101	-0.0523443	-0.146666	0.0419773	0.275888	-0.0539413
LDL-TG	-0.0202791	-0.116805	0.0762469	0.679778	-0.0199511	-0.116463	0.0765611	0.684631	-0.0092881	-0.107583	0.0890069	0.852705	-0.0191079	-0.113756	0.0755405	0.691625	-0.010138	-0.10502	0.0847441	0.833708	-0.00535347	-0.101894	0.0911869	0.913231	-0.0220727	-0.118163	0.0740174	0.65176	-0.00235648	-0.0988667	0.0941538	0.961733	-0.0181432	-0.115325	0.0790385	0.713757	-0.0168717	-0.113773	0.0800293	0.732278	-0.0190019	-0.115824	0.0778198	0.699795	-0.0200561	-0.116611	0.0764987	0.683193	-0.0189707
HDL-TG	-0.0372866	-0.13338	0.0588067	0.445969	-0.0364214	-0.132515	0.0596727	0.456588	-0.0291685	-0.126323	0.0679862	0.555328	-0.0392393	-0.133455	0.054976	0.413348	-0.0214145	-0.115718	0.0728889	0.655492	-0.0262144	-0.121962	0.0695334	0.590656	-0.041299	-0.136512	0.0539138	0.39426	-0.0194868	-0.115702	0.0767284	0.690681	-0.0367581	-0.133229	0.0597127	0.454201	-0.0380228	-0.134184	0.0581388	0.43737	-0.0354076	-0.13214	0.0613246	0.472142	-0.0374483	-0.133571	0.0586741	0.444136	-0.038614
DAG	-0.0352831	-0.130627	0.0600609	0.467292	-0.0283316	-0.124743	0.0680799	0.563741	-0.0326241	-0.128022	0.062774	0.50173	-0.0266993	-0.120289	0.06689	0.575172	-0.0199614	-0.113544	0.0736209	0.675154	-0.0270052	-0.122462	0.0684513	0.578351	-0.0207274	-0.115454	0.0739986	0.667254	-0.018019	-0.113558	0.0775204	0.710962	-0.0334652	-0.129437	0.0625063	0.493363	-0.0318487	-0.127623	0.0639256	0.513602	-0.033134	-0.129272	0.0630042	0.498397	-0.0329062	-0.128428	0.0626155	0.498597	-0.0339813
DAG-TG	-0.0741556	-0.170358	0.0220463	0.130444	-0.0696599	-0.166375	0.0270554	0.157538	-0.0689807	-0.165642	0.0276811	0.161385	-0.0737269	-0.168045	0.0205914	0.125132	-0.0726932	-0.166809	0.0214227	0.129674	-0.0769095	-0.173334	0.0195147	0.11764	-0.065128	-0.160883	0.0306275	0.181907	-0.0609524	-0.156867	0.0349621	0.212243	-0.0730614	-0.169772	0.023649	0.13826	-0.0705806	-0.167322	0.0261604	0.152243	-0.0731168	-0.16959	0.0233562	0.137	-0.0723014	-0.168621	0.0240178	0.140788	-0.072498
TotPG	-0.0480352	-0.145981	0.0499105	0.335513	-0.0626632	-0.162959	0.0376328	0.220031	-0.0321735	-0.135543	0.0711957	0.540911	-0.0514167	-0.147452	0.0446181	0.293137	-0.0400597	-0.135943	0.0558238	0.411882	-0.0538764	-0.151243	0.0434902	0.27728	-0.0521082	-0.149495	0.0452785	0.293428	-0.0397433	-0.137085	0.0575983	0.422594	-0.0451305	-0.145042	0.0547813	0.37501	-0.0414167	-0.1411	0.0582669	0.414474	-0.046746	-0.145032	0.0515396	0.350294	-0.0447944	-0.143042	0.0534536	0.370568	-0.0449201
TG-PG	-0.0189385	-0.11852	0.0806428	0.708658	-0.000230026	-0.106535	0.106075	0.996608	-0.0382968	-0.141628	0.0650339	0.466613	0.000568828	-0.0976598	0.0987975	0.990921	0.0113055	-0.0871502	0.109761	0.821492	7.99061e-05	-0.0999056	0.100065	0.998747	-0.00130314	-0.100216	0.0976093	0.979346	-0.00342342	-0.103324	0.0964776	0.946314	-0.0190371	-0.118863	0.0807887	0.707892	-0.0221283	-0.121977	0.0777204	0.663261	-0.0172143	-0.117216	0.0827874	0.735197	-0.0201904	-0.11981	0.0794291	0.690479	-0.021508
PC	-0.0511166	-0.150089	0.0478558	0.310512	-0.0676763	-0.169467	0.0341141	0.191912	-0.0349325	-0.139792	0.0699273	0.512849	-0.0549489	-0.151993	0.042095	0.266264	-0.0436788	-0.140556	0.0531986	0.3759	-0.05819	-0.156587	0.0402068	0.245635	-0.0561909	-0.154538	0.0421559	0.261959	-0.0436875	-0.142018	0.0546428	0.382891	-0.048348	-0.149253	0.0525573	0.346728	-0.0446332	-0.145281	0.0560147	0.383785	-0.0498963	-0.149185	0.0493928	0.323731	-0.0478935	-0.147164	0.0513767	0.343415	-0.048041
SM	-0.0110474	-0.112871	0.0907765	0.831187	-0.0224457	-0.126181	0.0812899	0.670754	0.0121896	-0.0963902	0.120769	0.825415	-0.0196511	-0.119602	0.0802995	0.699282	-0.0201311	-0.119797	0.0795349	0.691476	-0.0188233	-0.120245	0.0825981	0.715364	-0.0233439	-0.124653	0.0779653	0.65075	-0.0159717	-0.117048	0.0851044	0.756198	-0.0101183	-0.112439	0.0922024	0.845935	-0.00397588	-0.107166	0.099214	0.939651	-0.00823027	-0.111004	0.0945437	0.874966	-0.00480284	-0.107504	0.097898	0.926784	-0.00544712
TotCho	-0.0383288	-0.138522	0.0618645	0.45241	-0.0559885	-0.159592	0.0476147	0.288648	-0.0186435	-0.126062	0.0887747	0.733096	-0.0455454	-0.143839	0.0527479	0.362827	-0.0362762	-0.134276	0.0617235	0.46716	-0.0463902	-0.146024	0.0532432	0.360501	-0.0466869	-0.146298	0.0529241	0.35733	-0.0345744	-0.133998	0.0648498	0.494544	-0.0355261	-0.137308	0.0662562	0.492937	-0.0315309	-0.133333	0.0702715	0.542888	-0.0370422	-0.137556	0.0634713	0.469133	-0.0347304	-0.13527	0.065809	0.497412	-0.0347241
ApoA1	-0.0219327	-0.128301	0.0844355	0.685391	-0.0490377	-0.162983	0.0649078	0.397978	-0.00148218	-0.113592	0.110628	0.979275	-0.0408977	-0.145531	0.0637354	0.442641	-0.0391745	-0.14365	0.0653008	0.461409	-0.0449392	-0.151416	0.0615371	0.407124	-0.0445944	-0.15103	0.0618416	0.41055	-0.03229	-0.137967	0.0733865	0.548331	-0.0190441	-0.126615	0.0885272	0.727956	-0.0122658	-0.121274	0.096742	0.825018	-0.0211468	-0.127688	0.0853948	0.696558	-0.0162199	-0.123325	0.0908853	0.766044	-0.0164537
ApoB	-0.0397534	-0.133884	0.0543774	0.406846	-0.041488	-0.135647	0.0526709	0.38684	-0.0231839	-0.122979	0.0766114	0.648086	-0.0321491	-0.124595	0.0602971	0.494527	-0.0260576	-0.118415	0.0662996	0.579386	-0.0288331	-0.122726	0.0650593	0.546323	-0.0355339	-0.129097	0.0580294	0.455665	-0.0327195	-0.126197	0.060758	0.491723	-0.0389351	-0.133428	0.055558	0.418345	-0.0383275	-0.132576	0.0559211	0.424443	-0.0387365	-0.133122	0.055649	0.420195	-0.0387768	-0.132971	0.0554173	0.418768	-0.0383811
ApoB-ApoA1	-0.0269714	-0.1192	0.0652571	0.565628	-0.0193594	-0.112858	0.0741388	0.684148	-0.0191112	-0.112301	0.0740786	0.687003	-0.0111308	-0.101972	0.0797101	0.809741	-0.00617641	-0.0970747	0.0847218	0.893786	-0.00624142	-0.0988449	0.086362	0.894638	-0.0127382	-0.104672	0.0791957	0.785425	-0.0156025	-0.107375	0.0761704	0.738348	-0.0276281	-0.12012	0.0648635	0.557326	-0.0305323	-0.1231	0.062035	0.517025	-0.0263144	-0.118696	0.0660674	0.575761	-0.0288466	-0.121175	0.0634814	0.539369	-0.0283563
TotFA	-0.0447813	-0.140921	0.0513589	0.360325	-0.0470022	-0.143195	0.0491904	0.337286	-0.0319653	-0.131327	0.0673963	0.527407	-0.0379513	-0.132327	0.0564245	0.429619	-0.0256793	-0.120179	0.0688206	0.59344	-0.0384183	-0.134256	0.0574195	0.43106	-0.0398794	-0.135361	0.0556021	0.412017	-0.0331305	-0.128998	0.062737	0.497227	-0.0425033	-0.139764	0.0547572	0.390735	-0.0399861	-0.137002	0.05703	0.418214	-0.0430048	-0.139759	0.0537493	0.3827	-0.0415914	-0.138043	0.05486	0.397041	-0.0421315
FALen	0.00586898	-0.0975088	0.109247	0.911178	0.0162621	-0.0887116	0.121236	0.760836	-0.0192976	-0.130006	0.091411	0.731987	0.00187266	-0.099493	0.103238	0.971042	0.0132912	-0.0878746	0.114457	0.796293	0.00429935	-0.0987544	0.107353	0.934664	0.00652609	-0.0957978	0.10885	0.900267	0.0131249	-0.0896315	0.115881	0.801837	0.0069434	-0.0970662	0.110953	0.895637	0.00723257	-0.0962197	0.110685	0.890737	0.00707133	-0.0965358	0.110678	0.893316	0.00407523	-0.0994068	0.107557	0.93832	0.00234614
UnsatDeg	0.0430005	-0.0548096	0.14081	0.387904	0.0319718	-0.0689859	0.132929	0.53387	0.0391314	-0.058856	0.137119	0.432814	0.0230877	-0.0733733	0.119549	0.638183	0.0126322	-0.0842849	0.109549	0.797871	0.018655	-0.0802044	0.117514	0.710812	0.0213456	-0.0765711	0.119262	0.668422	0.0140528	-0.0867674	0.114873	0.784181	0.0416577	-0.0567181	0.140034	0.405582	0.0418665	-0.0560273	0.13976	0.400929	0.0395821	-0.0619195	0.141084	0.443692	0.0384285	-0.0599658	0.136823	0.443006	0.0404438
DHA	0.054865	-0.0489908	0.158721	0.299596	0.0443046	-0.0624446	0.151054	0.414979	0.061215	-0.0429902	0.16542	0.248792	0.0209565	-0.0823066	0.12422	0.69009	0.0175616	-0.0855575	0.120681	0.737915	0.0286508	-0.0767168	0.134018	0.593199	0.0309509	-0.0731587	0.13506	0.559189	0.0296291	-0.0756025	0.134861	0.580162	0.0545769	-0.0495419	0.158696	0.303353	0.0577309	-0.0463409	0.161803	0.276089	0.0521706	-0.053156	0.157497	0.330713	0.0511664	-0.0530613	0.155394	0.335035	0.0538322
LA	0.00706731	-0.094017	0.108152	0.890733	-0.00516896	-0.108772	0.0984337	0.921905	0.0451446	-0.0685918	0.158881	0.435615	0.00206806	-0.0970966	0.101233	0.967313	0.0061654	-0.0927162	0.105047	0.90249	0.00907865	-0.091686	0.109843	0.859479	-0.00239326	-0.102619	0.0978328	0.962576	0.0063488	-0.0939155	0.106613	0.900981	0.00786024	-0.0936363	0.109357	0.879052	0.0101212	-0.091266	0.111508	0.844492	0.00737064	-0.0938488	0.10859	0.886225	0.0122036	-0.0894636	0.113871	0.813546	0.0127927
CLA	-0.068196	-0.165369	0.0289767	0.168428	-0.0684634	-0.165618	0.0286913	0.16669	-0.0622507	-0.160014	0.0355124	0.21134	-0.0715401	-0.166808	0.023728	0.140633	-0.0487377	-0.144467	0.0469912	0.317434	-0.0741811	-0.170765	0.0224029	0.13183	-0.0673929	-0.164313	0.0295275	0.172362	-0.0622572	-0.158878	0.0343636	0.205952	-0.0665242	-0.164356	0.0313074	0.182016	-0.0629102	-0.161312	0.0354918	0.209506	-0.0672654	-0.169856	0.0353249	0.198106	-0.0618054	-0.160471	0.0368606	0.218832	-0.0652088
FAw3	0.0528563	-0.0510026	0.156715	0.317628	0.0430501	-0.0631514	0.149252	0.425926	0.0646283	-0.0404583	0.169715	0.227324	0.0231997	-0.0797529	0.126152	0.657958	0.0245691	-0.0779793	0.127118	0.637849	0.0321116	-0.0723452	0.136568	0.545894	0.0283469	-0.0759429	0.132637	0.593338	0.0274904	-0.0778311	0.132812	0.608093	0.0543924	-0.0498948	0.15868	0.305768	0.0565732	-0.0476127	0.160759	0.286346	0.0504068	-0.0545268	0.15534	0.345503	0.0503039	-0.0537418	0.15435	0.342394	0.0525515
FAw6	-0.0272744	-0.124575	0.0700261	0.581851	-0.0385048	-0.13751	0.0605008	0.444924	-0.00563759	-0.110672	0.0993968	0.916007	-0.027708	-0.123115	0.0676988	0.568311	-0.021245	-0.116451	0.0739611	0.661081	-0.0262716	-0.123215	0.0706712	0.594437	-0.0296224	-0.126048	0.0668027	0.546166	-0.0253956	-0.121883	0.071092	0.605094	-0.0259417	-0.123822	0.0719385	0.602581	-0.0230995	-0.120989	0.0747895	0.642923	-0.0268022	-0.124248	0.0706437	0.588957	-0.0228769	-0.120699	0.0749452	0.645901	-0.0226731
PUFA	-0.0148065	-0.112082	0.0824692	0.764887	-0.0267219	-0.12607	0.0726259	0.597208	0.00794388	-0.0964827	0.11237	0.88118	-0.0202876	-0.115701	0.0751258	0.676123	-0.0143858	-0.109515	0.0807438	0.766367	-0.0177657	-0.114769	0.0792372	0.718958	-0.0211422	-0.117591	0.0753066	0.666695	-0.0176302	-0.114144	0.0788836	0.719663	-0.0133458	-0.1112	0.084508	0.788715	-0.010503	-0.108366	0.08736	0.832981	-0.0150074	-0.112401	0.0823866	0.762073	-0.0113151	-0.108917	0.0862865	0.819808	-0.0105987
MUFA	-0.0805416	-0.177813	0.0167295	0.104341	-0.0751309	-0.173221	0.022959	0.132895	-0.0759696	-0.173581	0.0216419	0.126777	-0.0628279	-0.158788	0.0331319	0.198751	-0.0491734	-0.145666	0.0473192	0.316973	-0.0667238	-0.164164	0.030716	0.178965	-0.0663121	-0.16326	0.0306357	0.179452	-0.0603822	-0.158852	0.0380872	0.228675	-0.0784188	-0.17713	0.0202924	0.119111	-0.076506	-0.174518	0.0215061	0.125666	-0.0789052	-0.177044	0.0192333	0.114735	-0.079524	-0.176857	0.017809	0.109001	-0.0800762
SFA	-0.0426196	-0.144713	0.0594741	0.412267	-0.0451208	-0.14728	0.057038	0.385704	-0.0289276	-0.134313	0.0764577	0.589706	-0.0369325	-0.137134	0.063269	0.469066	-0.0225063	-0.122888	0.077875	0.659572	-0.0367432	-0.138485	0.0649987	0.478074	-0.0380614	-0.1395	0.063377	0.461099	-0.0302069	-0.132041	0.071627	0.560071	-0.0404214	-0.143534	0.0626908	0.441303	-0.0376394	-0.140604	0.0653248	0.47272	-0.0402755	-0.143376	0.0628255	0.442908	-0.0387111	-0.141229	0.063807	0.458269	-0.0400175
DHA-FA	0.0868869	-0.0115324	0.185306	0.0834043	0.0789205	-0.0221387	0.17998	0.125494	0.0835828	-0.0149749	0.18214	0.0962428	0.0481566	-0.0506	0.146913	0.338268	0.037087	-0.0623799	0.136554	0.463929	0.0566436	-0.0440199	0.157307	0.269242	0.0602879	-0.0389944	0.15957	0.233225	0.0561492	-0.0457819	0.15808	0.27944	0.0853788	-0.0137025	0.18446	0.0910251	0.0863807	-0.0120833	0.184845	0.0853518	0.0857823	-0.015517	0.187082	0.0967272	0.0819984	-0.0172886	0.181285	0.105235	0.0844801
LA-FA	0.0784053	-0.0199512	0.176762	0.117857	0.0687852	-0.0341579	0.171728	0.189703	0.118474	0.0125439	0.224405	0.0284758	0.0608709	-0.0362036	0.157945	0.218358	0.0513951	-0.0458317	0.148622	0.299288	0.0733104	-0.0248415	0.171462	0.142766	0.0603223	-0.0377511	0.158396	0.22726	0.0632523	-0.0356846	0.162189	0.209503	0.0766298	-0.0226365	0.175896	0.12988	0.0761968	-0.022376	0.17477	0.129368	0.0769448	-0.0219141	0.175804	0.126755	0.0833708	-0.0153852	0.182127	0.097757	0.0854799
CLA-FA	-0.0723006	-0.174469	0.029868	0.164912	-0.070833	-0.173028	0.0313625	0.173746	-0.0708425	-0.172984	0.0312987	0.17346	-0.0778459	-0.178018	0.0223262	0.127343	-0.0570219	-0.157422	0.0433778	0.264816	-0.0845457	-0.186199	0.0171075	0.102805	-0.0733509	-0.175657	0.0289557	0.15943	-0.0682414	-0.16992	0.0334377	0.187751	-0.0712183	-0.173902	0.0314652	0.17346	-0.0666968	-0.170175	0.0367809	0.205808	-0.0717722	-0.180356	0.0368116	0.194501	-0.0652603	-0.169212	0.0386916	0.217818	-0.0689638
FAw3-FA	0.0942639	-0.00365122	0.192179	0.0591299	0.0870487	-0.0130653	0.187163	0.0881511	0.0935744	-0.00429159	0.19144	0.0608722	0.0576674	-0.040465	0.1558	0.248625	0.0500032	-0.0484563	0.148463	0.318638	0.0675389	-0.0317835	0.166861	0.182006	0.0654596	-0.0336114	0.164531	0.194669	0.0618774	-0.0405937	0.164348	0.235839	0.0937722	-0.0044852	0.19203	0.0613562	0.0939758	-0.00397898	0.191931	0.060009	0.0934918	-0.0071377	0.194121	0.0685194	0.0899892	-0.00859465	0.188573	0.0734783	0.0922079
FAw6-FA	0.0543388	-0.0447786	0.153456	0.281745	0.0422226	-0.0616209	0.146066	0.424518	0.076268	-0.026462	0.178998	0.145184	0.0408224	-0.0566983	0.138343	0.410979	0.0289974	-0.0688134	0.126808	0.560289	0.0455784	-0.053556	0.144713	0.366556	0.0388948	-0.0595889	0.137378	0.437902	0.0361727	-0.063889	0.136234	0.477636	0.0521445	-0.0478564	0.152145	0.305881	0.0525514	-0.0467209	0.151824	0.298602	0.0521103	-0.0480435	0.152264	0.306939	0.0566437	-0.0425942	0.155882	0.262442	0.0584016
PUFA-FA	0.0811494	-0.0163633	0.178662	0.102609	0.0715402	-0.0321191	0.175199	0.175589	0.101181	0.00100248	0.201361	0.0477624	0.0579326	-0.0386452	0.15451	0.23895	0.0445189	-0.0526941	0.141732	0.36845	0.0647396	-0.0333749	0.162854	0.195276	0.0578496	-0.0395052	0.155204	0.243382	0.0556361	-0.0448768	0.156149	0.277122	0.0792448	-0.0191003	0.17759	0.113943	0.0792303	-0.0184626	0.176923	0.111624	0.079531	-0.0201164	0.179178	0.11741	0.0811591	-0.0163816	0.1787	0.102665	0.0837538
MUFA-FA	-0.0906142	-0.186176	0.00494761	0.0630325	-0.08251	-0.183439	0.0184184	0.108794	-0.106635	-0.203965	-0.00930606	0.0318508	-0.0659826	-0.160775	0.0288102	0.171917	-0.0563743	-0.151588	0.0388397	0.245082	-0.073886	-0.170349	0.0225767	0.132883	-0.0686009	-0.164126	0.026924	0.158749	-0.0673511	-0.165308	0.0306053	0.177205	-0.0887192	-0.18536	0.00792197	0.0718575	-0.0886288	-0.184375	0.00711752	0.0695357	-0.0890937	-0.185402	0.00721414	0.0697068	-0.0929144	-0.188584	0.00275494	0.0569366	-0.093612
SFA-FA	0.0278853	-0.0731165	0.128887	0.587552	0.0298922	-0.0711561	0.130941	0.561144	0.0235762	-0.0776234	0.124776	0.647164	0.0218218	-0.0773066	0.12095	0.665373	0.0282524	-0.0710046	0.127509	0.576033	0.0229251	-0.0782937	0.124144	0.656323	0.0306298	-0.070471	0.131731	0.55172	0.0306956	-0.069441	0.130832	0.547048	0.0266825	-0.0747203	0.128085	0.605186	0.0273608	-0.0736814	0.128403	0.594739	0.03279	-0.0698665	0.135447	0.530349	0.0325147	-0.0689128	0.133942	0.528864	0.0281649
Glc	0.000930654	-0.0979246	0.0997859	0.985241	0.0156126	-0.0866838	0.117909	0.764273	-0.0175528	-0.120484	0.0853783	0.737582	0.00511933	-0.0918627	0.102101	0.917389	0.0023858	-0.094363	0.0991346	0.961353	0.00228868	-0.0966094	0.101187	0.96373	0.00804107	-0.0897575	0.10584	0.871651	0.010466	-0.0879577	0.10889	0.834494	0.00400713	-0.0962174	0.104232	0.937381	0.00915395	-0.091398	0.109706	0.858031	0.00237438	-0.0967779	0.101527	0.96247	0.00533611	-0.0939414	0.104614	0.915888	0.00429917
Lac	-0.0403725	-0.132623	0.0518782	0.390058	-0.0336899	-0.127004	0.0596246	0.478212	-0.045871	-0.13842	0.0466781	0.330406	-0.0495418	-0.140068	0.0409846	0.282585	-0.0355806	-0.126177	0.0550158	0.440464	-0.0350061	-0.126763	0.0567511	0.453627	-0.0418661	-0.133704	0.0499719	0.370623	-0.0223324	-0.114777	0.070112	0.635057	-0.0397512	-0.132242	0.0527396	0.398606	-0.0400631	-0.132339	0.0522132	0.393825	-0.0395671	-0.131988	0.0528542	0.400441	-0.0390201	-0.131329	0.0532891	0.406411	-0.0386704
Pyr	0.0261022	-0.0730328	0.125237	0.604965	0.0376925	-0.0632927	0.138678	0.463466	0.0175467	-0.0826168	0.11771	0.730701	-0.00632761	-0.104829	0.0921736	0.899553	0.00549847	-0.0923053	0.103302	0.912038	0.014297	-0.0845476	0.113142	0.776253	0.0127321	-0.0856433	0.111108	0.799257	0.0303333	-0.0681454	0.128812	0.545112	0.0290407	-0.0711976	0.129279	0.569245	0.0317584	-0.0681291	0.131646	0.532247	0.0264127	-0.0728461	0.125671	0.60113	0.0287017	-0.0705875	0.127991	0.570109	0.0300104
Cit	0.04476	-0.0611777	0.150698	0.406633	0.0428104	-0.0631896	0.14881	0.427628	0.0450681	-0.0608023	0.150939	0.403113	0.0393546	-0.0644731	0.143182	0.456563	0.0295257	-0.0744003	0.133452	0.57675	0.049047	-0.0568647	0.154959	0.363099	0.047555	-0.0571792	0.152289	0.37253	0.0560864	-0.0491407	0.161314	0.295297	0.0452501	-0.0610079	0.151508	0.402934	0.0409183	-0.065478	0.147315	0.450007	0.0424824	-0.0643466	0.149311	0.434754	0.0413851	-0.064848	0.147618	0.444161	0.0436299
Glol	-0.041345	-0.1347	0.05201	0.384413	-0.0241513	-0.127677	0.0793745	0.646712	-0.0510978	-0.145427	0.0432319	0.287508	-0.0153708	-0.107974	0.0772327	0.744322	-0.0174349	-0.109572	0.0747027	0.710049	-0.0237884	-0.117627	0.0700506	0.618449	-0.0311998	-0.124076	0.0616768	0.509312	-0.0197471	-0.113951	0.0744573	0.680449	-0.0413851	-0.135122	0.0523515	0.385883	-0.0424113	-0.135815	0.0509926	0.372531	-0.0413657	-0.134817	0.0520859	0.384664	-0.0446996	-0.138276	0.0488763	0.348205	-0.0452803
Ala	-0.0242604	-0.124933	0.0764125	0.635896	-0.0185017	-0.119785	0.0827816	0.719661	-0.0333149	-0.134861	0.0682312	0.519267	-0.0282834	-0.127003	0.0704358	0.573536	-0.0134005	-0.112263	0.0854617	0.789983	-0.0220039	-0.122461	0.078453	0.666936	-0.0166173	-0.116424	0.0831893	0.743562	-0.00933552	-0.109851	0.0911795	0.855193	-0.0229569	-0.12401	0.0780962	0.655356	-0.0216879	-0.122579	0.0792031	0.672775	-0.0231915	-0.124083	0.0777003	0.651549	-0.0225152	-0.12328	0.0782491	0.660661	-0.0228566
Gln	-0.0402856	-0.146767	0.0661955	0.4574	-0.0535022	-0.162015	0.0550104	0.332935	-0.0370334	-0.143596	0.0695289	0.494819	-0.0262139	-0.130938	0.07851	0.622875	-0.0291418	-0.13401	0.0757262	0.585109	-0.0375186	-0.143345	0.0683079	0.486163	-0.0374646	-0.14306	0.0681307	0.485836	-0.0341007	-0.139844	0.0716428	0.526404	-0.0397955	-0.146932	0.067341	0.46562	-0.0499707	-0.158151	0.0582091	0.364318	-0.0436076	-0.150899	0.0636842	0.424698	-0.0457757	-0.152772	0.0612208	0.400762	-0.042793
Gly	0.00132323	-0.0878986	0.090545	0.976752	-0.00559559	-0.0957179	0.0845267	0.902899	0.00299439	-0.086212	0.0922008	0.947412	-0.0038165	-0.0912917	0.0836587	0.931681	-0.000799896	-0.0882278	0.086628	0.985657	0.00627295	-0.0829798	0.0955258	0.890158	-0.00857868	-0.0974649	0.0803076	0.849588	0.000374164	-0.0881838	0.0889321	0.993376	0.000119261	-0.0894975	0.089736	0.997914	-0.00484178	-0.0951823	0.0854987	0.916129	0.000437209	-0.0889682	0.0898426	0.992333	0.000767924	-0.088484	0.0900199	0.986511	0.00132481
His	-0.0930565	-0.195951	0.0098384	0.0761666	-0.0969802	-0.200022	0.00606202	0.0650097	-0.0853773	-0.189508	0.0187538	0.107767	-0.0868182	-0.187697	0.0140611	0.0914338	-0.0818351	-0.182979	0.019309	0.11247	-0.0921877	-0.194667	0.0102911	0.0777318	-0.0852699	-0.187378	0.0168382	0.101417	-0.0834925	-0.18575	0.0187647	0.109232	-0.0926809	-0.195915	0.0105531	0.0783276	-0.0915558	-0.194546	0.0114342	0.081283	-0.0926422	-0.195666	0.010382	0.0778487	-0.0906112	-0.193677	0.0124544	0.0846874	-0.0914871
Ile	0.0233954	-0.0810453	0.127836	0.659863	0.0464498	-0.0638481	0.156748	0.408166	0.0140602	-0.0915394	0.11966	0.793619	0.0400924	-0.0625499	0.142735	0.44295	0.0599028	-0.0434453	0.163251	0.255137	0.0400596	-0.0644657	0.144585	0.451566	0.043153	-0.0613051	0.147611	0.417128	0.0426483	-0.0619849	0.147281	0.423375	0.0229176	-0.0821718	0.128007	0.668314	0.0252257	-0.0793232	0.129775	0.635475	0.0269938	-0.07847	0.132458	0.615068	0.0286125	-0.0763557	0.133581	0.592297	0.0261261
Leu	0.0157808	-0.0977434	0.129305	0.784754	0.036887	-0.0818167	0.155591	0.541561	0.00671311	-0.107748	0.121174	0.908253	0.0428342	-0.0691315	0.1548	0.452384	0.0643961	-0.0490303	0.177822	0.264994	0.0401315	-0.0740398	0.154303	0.48989	0.0446215	-0.0690556	0.158299	0.440696	0.0342152	-0.0797729	0.148203	0.555405	0.0171027	-0.0971374	0.131343	0.76864	0.0212073	-0.0929631	0.135378	0.715141	0.0201469	-0.0947923	0.135086	0.730548	0.02296	-0.0914721	0.137392	0.693423	0.0202077
Val	0.0511159	-0.0519219	0.154154	0.329971	0.0706809	-0.0360252	0.177387	0.193565	0.0419064	-0.0625101	0.146323	0.43053	0.0541803	-0.0467416	0.155102	0.291829	0.0706846	-0.0304559	0.171825	0.170202	0.0667219	-0.0367916	0.170235	0.205789	0.0613638	-0.0411705	0.163898	0.240028	0.0562398	-0.046144	0.158624	0.280796	0.0494519	-0.0546257	0.153529	0.350764	0.0539425	-0.0492947	0.15718	0.304895	0.0546612	-0.0492183	0.158541	0.301499	0.0594656	-0.0446671	0.163598	0.262216	0.0559422
Phe	0.00894141	-0.105501	0.123384	0.877989	0.0332979	-0.0880915	0.154687	0.58996	0.00341874	-0.11132	0.118157	0.953313	0.0276565	-0.08493	0.140243	0.62937	0.0412127	-0.0719062	0.154332	0.474204	0.0345753	-0.0803077	0.149458	0.554353	0.0447503	-0.0710563	0.160557	0.447832	0.0305225	-0.0843508	0.145396	0.601664	0.00737586	-0.107714	0.122466	0.899788	0.00788888	-0.106616	0.122394	0.892316	0.0111346	-0.103826	0.126095	0.849064	0.0132388	-0.101553	0.128031	0.820729	0.0118309
Tyr	0.036221	-0.0634401	0.135882	0.47529	0.0481129	-0.0533106	0.149536	0.351548	0.0334452	-0.0662795	0.13317	0.510021	0.030011	-0.0677258	0.127748	0.546366	0.0373527	-0.0601037	0.134809	0.451546	0.0285142	-0.0717994	0.128828	0.576546	0.0369661	-0.0615666	0.135499	0.461162	0.0421644	-0.0568133	0.141142	0.402769	0.0360258	-0.0646086	0.13666	0.481929	0.036417	-0.0632836	0.136118	0.473078	0.0355723	-0.0642471	0.135392	0.483918	0.03387	-0.0659446	0.133685	0.505048	0.0336436
Ace	0.0750137	-0.0278953	0.177923	0.15261	0.0704766	-0.0329021	0.173855	0.180902	0.0859042	-0.0179387	0.189747	0.104658	0.0686073	-0.0323054	0.16952	0.182093	0.0629535	-0.037937	0.163844	0.220622	0.0662137	-0.0369339	0.169361	0.207648	0.0748951	-0.0275841	0.177374	0.151539	0.0559263	-0.0471875	0.15904	0.2869	0.0740329	-0.0293683	0.177434	0.160013	0.0729238	-0.0301666	0.176014	0.165079	0.073111	-0.0308404	0.177062	0.16751	0.0728657	-0.0301792	0.175911	0.165229	0.0742085
AcAce	-0.0248295	-0.126175	0.0765163	0.630281	-0.0228849	-0.124285	0.0785154	0.65747	-0.0244939	-0.125778	0.0767898	0.634701	-0.0149486	-0.114375	0.0844781	0.76768	-0.0183131	-0.117519	0.0808928	0.716833	-0.0131808	-0.114577	0.088215	0.798394	-0.018644	-0.119572	0.0822845	0.716639	-0.0218857	-0.122912	0.0791405	0.67038	-0.0226229	-0.125089	0.0798429	0.664447	-0.0198833	-0.121959	0.0821919	0.701929	-0.0271487	-0.129008	0.0747106	0.600539	-0.0251341	-0.126493	0.0762252	0.626137	-0.0234922
bOHBut	-0.0398992	-0.137255	0.0574565	0.420852	-0.0384737	-0.135854	0.0589065	0.437739	-0.0404644	-0.137761	0.0568321	0.414022	-0.0233247	-0.119108	0.0724586	0.632348	-0.0413044	-0.136574	0.0539651	0.394488	-0.0276784	-0.124848	0.0694912	0.575749	-0.03324	-0.13015	0.0636695	0.500443	-0.0358448	-0.132723	0.0610337	0.467362	-0.0386616	-0.136433	0.0591098	0.43734	-0.0361823	-0.133994	0.0616295	0.467461	-0.041014	-0.13857	0.0565421	0.408963	-0.0402528	-0.137615	0.0571096	0.41678	-0.0394566
Crea	-0.0164589	-0.129978	0.0970597	0.775738	-0.0129771	-0.126664	0.10071	0.822534	-0.019381	-0.132927	0.0941648	0.737346	0.0109555	-0.101187	0.123098	0.847775	0.0212088	-0.0913188	0.133736	0.711148	0.0108986	-0.103349	0.125146	0.851311	-0.0178351	-0.130645	0.0949753	0.756071	0.00481038	-0.108644	0.118265	0.933603	-0.0183555	-0.132461	0.0957501	0.751948	-0.0205076	-0.134416	0.0934005	0.723538	-0.0156329	-0.129338	0.098072	0.787052	-0.0157434	-0.129294	0.0978073	0.785299	-0.0154316
Alb	-0.0452811	-0.156605	0.0660425	0.424345	-0.0540661	-0.166261	0.0581293	0.343978	-0.045476	-0.156736	0.0657837	0.422087	-0.0507971	-0.159893	0.058299	0.360499	-0.0401779	-0.149236	0.0688807	0.469276	-0.0550849	-0.165995	0.0558248	0.329398	-0.0394756	-0.149735	0.0707833	0.481873	-0.0374299	-0.148702	0.0738418	0.508745	-0.0439111	-0.155689	0.0678668	0.440341	-0.0435653	-0.155024	0.0678929	0.442645	-0.0461421	-0.157629	0.065345	0.416278	-0.0443508	-0.155718	0.0670169	0.434097	-0.0456693
Gp	-0.0260185	-0.13118	0.0791426	0.626911	-0.00613861	-0.119244	0.106966	0.915072	-0.0319727	-0.137459	0.0735141	0.551557	0.0125567	-0.0923777	0.117491	0.814111	0.0246258	-0.0807784	0.13003	0.646222	0.00473025	-0.101933	0.111393	0.930558	0.00626803	-0.0997802	0.112316	0.90754	-0.00471574	-0.111421	0.10199	0.930799	-0.0255169	-0.13095	0.0799166	0.634441	-0.024985	-0.130212	0.0802422	0.640867	-0.0238127	-0.129635	0.08201	0.658413	-0.0231599	-0.128531	0.0822108	0.665863	-0.025656
[truncated: 15 more columns]

## Sheet: Change in short term verbal mem
	Model 1				Model 1				BMI (64 y)				Lipid Medication (64 y)				Childhood cognition (15 y)				Education (26 y)				SEP (53 y)				SEP (childhood)				Smoking (20-64 y)				Exercise (60-64 y)				Alcohol consumption (36 -64 y)				Diet (60-64 y): Carbohydrates				Diet (60-64 y): Total saturated total fatty acids nutrient density
Metabolite	beta	L95	U95	Pvalue	beta	L95	U95	Pvalue	beta	L95	U95	Pvalue	beta	L95	U95	Pvalue	beta	L95	U95	Pvalue	beta	L95	U95	Pvalue	beta	L95	U95	Pvalue	beta	L95	U95	Pvalue	beta	L95	U95	Pvalue	beta	L95	U95	Pvalue	beta	L95	U95	Pvalue	beta	L95	U95	Pvalue	beta
XXL-VLDL-P	0.00638876	-0.0930328	0.10581	0.899475	0.0375315	-0.0578314	0.132894	0.439301	0.035269	-0.0629291	0.133467	0.480293	0.0431862	-0.0534939	0.139866	0.38013	0.0429547	-0.0505416	0.136451	0.366709	0.0512643	-0.0421574	0.144686	0.281108	0.0450629	-0.0497986	0.139924	0.350662	0.0456919	-0.0502266	0.14161	0.349323	0.0473555	-0.0494796	0.144191	0.33668	0.0360318	-0.0609111	0.132975	0.465134	0.0410564	-0.0532987	0.135411	0.392559	0.0402657	-0.0553346	0.135866	0.407894	0.039695
XXL-VLDL-L	0.00576929	-0.0937159	0.105255	0.909235	0.0364204	-0.059008	0.131849	0.453265	0.0341023	-0.0640654	0.13227	0.494788	0.0421895	-0.0546078	0.138987	0.391784	0.0416467	-0.051917	0.135211	0.381806	0.0501412	-0.0433471	0.143629	0.292106	0.0439446	-0.050982	0.138871	0.363059	0.0445193	-0.0514564	0.140495	0.362098	0.0461605	-0.0507256	0.143047	0.349251	0.0348882	-0.0620922	0.131869	0.479577	0.0401133	-0.0543054	0.134532	0.403826	0.0391556	-0.0565109	0.134822	0.421248	0.0385468
XXL-VLDL-PL	-0.000206817	-0.101991	0.101577	0.996813	0.0346714	-0.0631997	0.132542	0.486309	0.0322768	-0.0678608	0.132414	0.526416	0.0389663	-0.0597745	0.137707	0.438059	0.041699	-0.0542804	0.137678	0.393295	0.0511975	-0.0447478	0.147143	0.294561	0.0406159	-0.0565918	0.137823	0.411629	0.0429107	-0.0555857	0.141407	0.391981	0.044923	-0.054529	0.144375	0.374804	0.0329712	-0.066578	0.132521	0.515088	0.0404969	-0.0566887	0.137682	0.41289	0.0392746	-0.0591513	0.1377	0.432977	0.0368228
XXL-VLDL-C	-0.00462866	-0.104002	0.0947452	0.927042	0.0178532	-0.077602	0.113309	0.713124	0.0154353	-0.0813391	0.11221	0.753864	0.0265872	-0.0719928	0.125167	0.596032	0.0192407	-0.0744453	0.112927	0.686418	0.0283387	-0.065153	0.12183	0.551335	0.0246749	-0.0702077	0.119558	0.609221	0.0242153	-0.0716063	0.120037	0.619362	0.0249056	-0.071434	0.121245	0.611349	0.0163113	-0.0800342	0.112657	0.739272	0.0228035	-0.0714263	0.117033	0.634288	0.0196777	-0.0759122	0.115268	0.685727	0.0192644
XXL-VLDL-CE	-0.0103548	-0.110431	0.089721	0.838821	0.0141516	-0.0819776	0.110281	0.772275	0.0126905	-0.0839111	0.109292	0.796207	0.0254197	-0.0756296	0.126469	0.620977	0.0136994	-0.0806578	0.108057	0.775319	0.0194061	-0.0746354	0.113448	0.685001	0.0220424	-0.0734267	0.117512	0.649927	0.0202101	-0.076216	0.116636	0.680327	0.0183584	-0.0781025	0.114819	0.708308	0.0133292	-0.08322	0.109878	0.78608	0.0167764	-0.0780665	0.111619	0.728037	0.0136489	-0.082534	0.109832	0.780268	0.0146643
XXL-VLDL-FC	0.000438743	-0.101315	0.102193	0.993237	0.0441438	-0.0534247	0.141712	0.374043	0.0421775	-0.058112	0.142467	0.408596	0.0484146	-0.0499664	0.146796	0.333658	0.0458631	-0.049907	0.141633	0.346785	0.058566	-0.0370418	0.154174	0.229007	0.0503202	-0.0466233	0.147264	0.307886	0.0521258	-0.0459883	0.15024	0.296664	0.0545988	-0.0445286	0.153726	0.279312	0.0427014	-0.0565446	0.141948	0.397881	0.0513101	-0.0454657	0.148086	0.297646	0.0485497	-0.0495129	0.146612	0.330744	0.0465599
XXL-VLDL-TG	0.00880502	-0.0906167	0.108227	0.861787	0.0426143	-0.0527401	0.137969	0.379908	0.0406656	-0.0579248	0.139256	0.417657	0.0477429	-0.0487083	0.144194	0.330838	0.048252	-0.045224	0.141728	0.310574	0.0561937	-0.0372068	0.149594	0.237397	0.0501068	-0.0447388	0.144952	0.299377	0.05092	-0.0450127	0.146853	0.297107	0.0528163	-0.04407	0.149703	0.284271	0.0412687	-0.0557723	0.13831	0.403367	0.0457184	-0.0486478	0.140085	0.341186	0.045435	-0.0501653	0.141035	0.350451	0.04495
XL-VLDL-P	0.00977609	-0.0894717	0.109024	0.846459	0.0532753	-0.0414558	0.148006	0.269349	0.0522974	-0.0461975	0.150792	0.296961	0.0536929	-0.0411527	0.148538	0.266194	0.0603255	-0.0326756	0.153327	0.2028	0.0736357	-0.0193416	0.166613	0.120178	0.0604842	-0.0335922	0.154561	0.2068	0.0635219	-0.0320018	0.159046	0.191685	0.0656854	-0.0310656	0.162436	0.182575	0.0523619	-0.0443537	0.149078	0.287583	0.0595496	-0.0343577	0.153457	0.213062	0.0549863	-0.0398595	0.149832	0.254871	0.0558143
XL-VLDL-L	0.00945678	-0.0897795	0.108693	0.851398	0.0497661	-0.0449954	0.144528	0.302258	0.048463	-0.049883	0.146809	0.333003	0.0506318	-0.044273	0.145537	0.294665	0.0565522	-0.0364856	0.14959	0.232606	0.069823	-0.0231803	0.162826	0.140633	0.0568066	-0.0373211	0.150934	0.235942	0.0598544	-0.0356767	0.155386	0.218575	0.0618033	-0.0349139	0.158521	0.209575	0.0487123	-0.047978	0.145403	0.322322	0.0560098	-0.0379111	0.149931	0.24153	0.0515227	-0.0433582	0.146404	0.286144	0.0522186
XL-VLDL-PL	0.0130136	-0.0886101	0.114637	0.801247	0.0395539	-0.058198	0.137306	0.426552	0.0374119	-0.0629079	0.137732	0.463644	0.0436057	-0.054901	0.142112	0.384433	0.0427491	-0.0531849	0.138683	0.381277	0.0569131	-0.038953	0.152779	0.243653	0.0442803	-0.0529195	0.14148	0.370742	0.0487043	-0.0497233	0.147132	0.330991	0.0499624	-0.0493578	0.149283	0.323041	0.0382362	-0.0610959	0.137568	0.449386	0.047081	-0.0498895	0.144052	0.340149	0.0431889	-0.054918	0.141296	0.387058	0.0421031
XL-VLDL-C	-0.00258188	-0.0998219	0.0946581	0.958371	0.0249998	-0.0679381	0.117938	0.596999	0.0224143	-0.0725567	0.117385	0.642705	0.0300264	-0.0641319	0.124185	0.530825	0.0276946	-0.0635549	0.118944	0.55082	0.0381227	-0.05293	0.129175	0.410676	0.032245	-0.0601455	0.124636	0.492766	0.0331045	-0.0603039	0.126513	0.486104	0.0335512	-0.0606346	0.127737	0.483882	0.023367	-0.0707513	0.117485	0.625538	0.0293648	-0.0624572	0.121187	0.529642	0.0263718	-0.0666612	0.119405	0.577418	0.0265796
XL-VLDL-CE	-0.022875	-0.11823	0.0724797	0.637268	0.0371106	-0.0539896	0.128211	0.423447	0.0350103	-0.0581564	0.128177	0.460231	0.0397822	-0.0517756	0.13134	0.39325	0.0392979	-0.0500527	0.128648	0.387491	0.0483521	-0.0408282	0.137532	0.286886	0.0477853	-0.0427875	0.138358	0.300024	0.0462185	-0.0453447	0.137782	0.321376	0.0455052	-0.0467555	0.137766	0.332562	0.0356974	-0.056429	0.127824	0.446391	0.0378378	-0.0519087	0.127584	0.407417	0.0361135	-0.0550586	0.127286	0.436355	0.0380482
XL-VLDL-FC	-0.000503014	-0.102047	0.101041	0.99223	0.027536	-0.0701333	0.125205	0.579486	0.0250706	-0.0744307	0.124572	0.620415	0.0341739	-0.0652844	0.133632	0.499503	0.0298339	-0.0660846	0.125752	0.540985	0.0401934	-0.0554997	0.135886	0.409186	0.0306173	-0.0664639	0.127699	0.535346	0.0359488	-0.0622774	0.134175	0.47199	0.0359924	-0.0628314	0.134816	0.474146	0.025991	-0.0729252	0.124907	0.605521	0.0348042	-0.061928	0.131536	0.479497	0.0312006	-0.0668418	0.129243	0.53167	0.0294313
XL-VLDL-TG	0.00959348	-0.0899265	0.109114	0.8497	0.0647014	-0.0301391	0.159542	0.180473	0.0649195	-0.0341883	0.164027	0.198406	0.0639811	-0.0309986	0.158961	0.186001	0.0724289	-0.0206568	0.165515	0.12679	0.0857016	-0.00738371	0.178787	0.0710212	0.0723039	-0.0218149	0.166423	0.131657	0.075364	-0.0203351	0.171063	0.12227	0.078174	-0.0188412	0.175189	0.113869	0.0642656	-0.0326833	0.161214	0.193098	0.0710826	-0.0229804	0.165146	0.138047	0.0663583	-0.0285899	0.161306	0.170078	0.0674771
L-VLDL-P	0.00141015	-0.0971081	0.0999284	0.977551	0.0772506	-0.0165424	0.171044	0.106122	0.0786033	-0.0193872	0.176594	0.115508	0.0758881	-0.018156	0.169932	0.11336	0.0867496	-0.00525028	0.17875	0.0644949	0.0969172	0.00484009	0.188994	0.0391786	0.0866627	-0.00642768	0.179753	0.0679426	0.0862251	-0.00817045	0.180621	0.0732549	0.0901157	-0.00557177	0.185803	0.0648221	0.0766505	-0.01858	0.171881	0.114273	0.0791814	-0.0136224	0.171985	0.0941939	0.0775149	-0.0163336	0.171363	0.105141	0.0798567
L-VLDL-L	0.00154325	-0.0966011	0.0996876	0.97534	0.0745336	-0.0189339	0.168001	0.11766	0.0755667	-0.0219747	0.173108	0.128442	0.0733006	-0.0203858	0.166987	0.124708	0.0840558	-0.00763151	0.175743	0.0722228	0.0941885	0.00243381	0.185943	0.04426	0.0840043	-0.00877129	0.17678	0.0757898	0.0836434	-0.0104351	0.177722	0.0812114	0.0872324	-0.00811865	0.182583	0.0728152	0.0738767	-0.0210368	0.16879	0.12666	0.0767356	-0.0157391	0.16921	0.103535	0.0747629	-0.0187592	0.168285	0.116751	0.0770429
L-VLDL-PL	0.00920827	-0.0885891	0.107006	0.853153	0.0721822	-0.0210009	0.165365	0.128486	0.07273	-0.0241275	0.169588	0.140562	0.071723	-0.0215806	0.165027	0.13142	0.0816298	-0.00978022	0.17304	0.079885	0.0917865	0.000358585	0.183214	0.0491137	0.0806777	-0.0118062	0.173162	0.0870757	0.0807694	-0.0129792	0.174518	0.0910346	0.0843308	-0.0106149	0.179276	0.0815125	0.0714962	-0.0231343	0.166127	0.138136	0.075172	-0.0170229	0.167367	0.109657	0.0725464	-0.0206923	0.165785	0.126801	0.0746228
L-VLDL-C	-0.0057107	-0.0962725	0.0848511	0.901343	0.0342877	-0.0520809	0.120656	0.43533	0.0322473	-0.0569728	0.121467	0.47752	0.0343011	-0.0521632	0.120765	0.435655	0.0430756	-0.0417573	0.127908	0.318523	0.0513548	-0.0333855	0.136095	0.234004	0.0432054	-0.042538	0.128949	0.32222	0.043681	-0.0433427	0.130705	0.324091	0.0428417	-0.0447663	0.13045	0.336697	0.0327002	-0.054993	0.120393	0.46368	0.0390906	-0.0462008	0.124382	0.367859	0.0336819	-0.0527331	0.120097	0.443719	0.0357148
L-VLDL-CE	-0.0205199	-0.107597	0.0665575	0.643231	0.0274703	-0.0556551	0.110596	0.51603	0.0251709	-0.0603856	0.110727	0.563096	0.0276106	-0.0556092	0.11083	0.514364	0.0346246	-0.0469765	0.116226	0.40442	0.0420316	-0.0394623	0.123525	0.310979	0.0382842	-0.04433	0.120898	0.362565	0.0368316	-0.0468876	0.120551	0.387346	0.0337513	-0.0501295	0.117632	0.429132	0.0258343	-0.0584042	0.110073	0.546664	0.0311668	-0.0506838	0.113017	0.454287	0.0255889	-0.0576805	0.108858	0.545854	0.0282677
L-VLDL-FC	0.00897566	-0.0884291	0.10638	0.856251	0.0529707	-0.039808	0.145749	0.262149	0.0519157	-0.0441146	0.147946	0.288281	0.0524962	-0.0404008	0.145393	0.267044	0.06231	-0.0288037	0.153424	0.179412	0.072715	-0.0183574	0.163787	0.117198	0.060289	-0.0317749	0.152353	0.198519	0.0632334	-0.0303139	0.156781	0.184482	0.064753	-0.0298934	0.159399	0.179229	0.0518257	-0.0425977	0.146249	0.281001	0.0587845	-0.0331318	0.150701	0.209193	0.0540424	-0.0388078	0.146893	0.252999	0.0550704
L-VLDL-TG	0.00180491	-0.0981226	0.101732	0.971675	0.0862385	-0.00877963	0.181257	0.0751051	0.0887059	-0.0109029	0.188315	0.0807172	0.0844576	-0.0109709	0.179886	0.0826011	0.0954963	0.00231511	0.188678	0.0446062	0.105908	0.0126157	0.1992	0.0262136	0.0953067	0.00102934	0.189584	0.0475657	0.0946551	-0.000943522	0.190254	0.05229	0.0996703	0.0027206	0.19662	0.0439455	0.0858233	-0.0106179	0.182264	0.0809338	0.087493	-0.00657013	0.181556	0.0681784	0.0867989	-0.00828105	0.181879	0.073426	0.0892084
M-VLDL-P	-0.00288518	-0.102102	0.0963318	0.954412	0.0629108	-0.0315477	0.157369	0.191012	0.0623776	-0.0353013	0.160056	0.209875	0.0616854	-0.0329841	0.156355	0.200776	0.0724022	-0.020264	0.165068	0.125226	0.0813089	-0.0115731	0.174191	0.0859815	0.0718071	-0.0221879	0.165802	0.13381	0.0720285	-0.0229104	0.166967	0.136499	0.0756249	-0.02084	0.17209	0.123957	0.0618623	-0.033726	0.157451	0.203832	0.0606084	-0.0327077	0.153925	0.202212	0.0621565	-0.0323892	0.156702	0.196782	0.0648009
M-VLDL-L	-0.000954002	-0.10009	0.0981824	0.984907	0.0614749	-0.0329172	0.155867	0.200996	0.0607433	-0.036651	0.158138	0.22069	0.0605785	-0.033973	0.15513	0.208388	0.0708051	-0.0217953	0.163406	0.133467	0.0798595	-0.0129419	0.172661	0.0914151	0.0703936	-0.0235448	0.164332	0.141367	0.0705135	-0.0243524	0.165379	0.144603	0.0740909	-0.0222972	0.170479	0.131431	0.0604001	-0.0351233	0.155924	0.214387	0.0593781	-0.033867	0.152623	0.211152	0.0606894	-0.0337915	0.15517	0.20722	0.0633117
M-VLDL-PL	0.00305469	-0.0957591	0.101869	0.95154	0.0571634	-0.036957	0.151284	0.232998	0.0561215	-0.0408201	0.153063	0.255545	0.0564852	-0.0377708	0.150741	0.239248	0.0667212	-0.0256212	0.159064	0.15612	0.0753046	-0.0172015	0.167811	0.110228	0.0657901	-0.0279112	0.159492	0.168107	0.0661289	-0.0284722	0.16073	0.169985	0.0697205	-0.0264258	0.165867	0.154632	0.0560146	-0.0392622	0.151291	0.248248	0.0553145	-0.0376832	0.148312	0.242759	0.0566007	-0.0375988	0.1508	0.238009	0.0589132
M-VLDL-C	0.0138377	-0.0843963	0.112072	0.781851	0.042193	-0.0514366	0.135823	0.375946	0.0405283	-0.0542158	0.135272	0.40062	0.0463719	-0.0480578	0.140802	0.334679	0.0494722	-0.0423614	0.141306	0.289974	0.0587744	-0.0331246	0.150673	0.209192	0.0513069	-0.0419383	0.144552	0.279793	0.0502113	-0.0437884	0.144211	0.294051	0.0525506	-0.0426623	0.147764	0.278325	0.0408872	-0.0536513	0.135426	0.395438	0.0420825	-0.0503227	0.134488	0.370896	0.0408062	-0.052951	0.134563	0.392457	0.0433399
M-VLDL-CE	0.0209509	-0.0776998	0.119602	0.676351	0.0223985	-0.0717066	0.116504	0.63989	0.0212327	-0.0732575	0.115723	0.658701	0.0311549	-0.0659197	0.128229	0.528196	0.027711	-0.0645713	0.119993	0.555054	0.0354676	-0.0567851	0.12772	0.44994	0.0317451	-0.0619652	0.125455	0.505548	0.0298565	-0.0645724	0.124285	0.534309	0.0302033	-0.0649512	0.125358	0.532726	0.0212387	-0.0734524	0.11593	0.659286	0.0240689	-0.0687735	0.116911	0.61034	0.020388	-0.0739017	0.114678	0.670805	0.0230355
M-VLDL-FC	0.00522181	-0.0934242	0.103868	0.917119	0.0657555	-0.0280621	0.159573	0.168868	0.0650931	-0.031306	0.161492	0.184949	0.0649204	-0.0290517	0.158893	0.175033	0.0751658	-0.0168598	0.167191	0.109039	0.0846397	-0.00753604	0.176815	0.0717673	0.0748622	-0.0184857	0.16821	0.115586	0.0741465	-0.0201488	0.168442	0.122832	0.0790551	-0.016885	0.174995	0.105959	0.0647712	-0.0303172	0.15986	0.181134	0.0644786	-0.0282622	0.157219	0.172296	0.0652168	-0.0286779	0.159111	0.172724	0.0675167
M-VLDL-TG	-0.0114489	-0.11067	0.0877721	0.820556	0.0704902	-0.023873	0.164853	0.142623	0.0711757	-0.0273505	0.169702	0.156201	0.068123	-0.026912	0.163158	0.159416	0.0806333	-0.0119371	0.173204	0.0875449	0.0886197	-0.00422087	0.18146	0.0612939	0.0794131	-0.0144327	0.173259	0.0969143	0.0796721	-0.015188	0.174532	0.0994218	0.0835924	-0.0127947	0.17998	0.0889248	0.0695779	-0.0258867	0.165042	0.152559	0.0676352	-0.0256211	0.160892	0.154569	0.0699319	-0.0245079	0.164372	0.146126	0.0725705
S-VLDL-P	-0.00237785	-0.0965152	0.0917595	0.960396	0.0531319	-0.0363734	0.142637	0.243705	0.0518302	-0.0395393	0.1432	0.265225	0.0533147	-0.0362923	0.142922	0.24262	0.0636907	-0.0241801	0.151561	0.154821	0.068658	-0.0191866	0.156503	0.1251	0.0622515	-0.0271146	0.151618	0.171476	0.0600666	-0.0298772	0.150011	0.189801	0.0629621	-0.0279251	0.153849	0.173846	0.0519414	-0.0386119	0.142495	0.259928	0.0493383	-0.0390899	0.137766	0.273123	0.0528017	-0.0367789	0.142382	0.247033	0.0539534
S-VLDL-L	-0.00050093	-0.0945791	0.0935773	0.991648	0.0497321	-0.0397268	0.139191	0.274881	0.0482838	-0.0427466	0.139314	0.297463	0.0505538	-0.0390408	0.140148	0.267764	0.0601968	-0.0276351	0.148029	0.178468	0.0649073	-0.0228742	0.152689	0.146708	0.0583242	-0.031009	0.147657	0.199873	0.0564473	-0.0334401	0.146335	0.217525	0.0590313	-0.0317044	0.149767	0.201462	0.0485047	-0.041955	0.138964	0.292227	0.0460752	-0.0422984	0.134449	0.305751	0.0495029	-0.0400291	0.139035	0.277482	0.0504654
S-VLDL-PL	0.00314884	-0.089818	0.0961157	0.946912	0.0338476	-0.0545853	0.12228	0.451968	0.0319129	-0.0580953	0.121921	0.485936	0.0340612	-0.0544733	0.122596	0.449638	0.0445543	-0.0422682	0.131377	0.313418	0.0507121	-0.0362036	0.137628	0.251839	0.0429136	-0.0454774	0.131305	0.340173	0.0386278	-0.050181	0.127437	0.392744	0.0435432	-0.0464036	0.13349	0.34157	0.0323122	-0.05724	0.121864	0.478266	0.0323927	-0.0551091	0.119894	0.466907	0.0348984	-0.0536528	0.123449	0.43867	0.0348599
S-VLDL-C	0.00872505	-0.0868495	0.1043	0.857575	0.0175638	-0.0734207	0.108548	0.704337	0.0168108	-0.0744056	0.108027	0.717137	0.0245116	-0.0686625	0.117686	0.605093	0.0261347	-0.0632311	0.115501	0.565421	0.0279059	-0.0612286	0.11704	0.538337	0.0211458	-0.0696522	0.111944	0.647096	0.0236672	-0.067717	0.115051	0.610696	0.0223248	-0.0690826	0.113732	0.63117	0.0165385	-0.074985	0.108062	0.722418	0.0162556	-0.0734702	0.105981	0.721724	0.0175873	-0.0734635	0.108638	0.704161	0.0176096
S-VLDL-CE	0.00588542	-0.0911217	0.102893	0.905062	0.000403612	-0.0921057	0.0929129	0.993156	0.000462499	-0.092185	0.09311	0.992169	0.00971825	-0.0873353	0.106772	0.843941	0.00726391	-0.0835993	0.0981271	0.875112	0.00695097	-0.0836174	0.0975193	0.880065	0.0012889	-0.0909159	0.0934937	0.978074	0.00694454	-0.0860084	0.0998975	0.883223	0.00264271	-0.0899678	0.0952532	0.955261	-9.15324e-05	-0.0929715	0.0927885	0.998454	0.000848404	-0.0903364	0.0920332	0.985405	0.000211401	-0.0923611	0.0927839	0.996418	7.88943e-05
S-VLDL-FC	0.00621193	-0.0879486	0.100372	0.896811	0.0494403	-0.0400147	0.138895	0.27768	0.0480826	-0.0423147	0.13848	0.296111	0.0506184	-0.0390048	0.140242	0.267306	0.0592832	-0.0285167	0.147083	0.18497	0.0642736	-0.0234843	0.152032	0.150569	0.0574455	-0.0318891	0.14678	0.206722	0.0537972	-0.0360499	0.143644	0.239635	0.0587162	-0.0320009	0.149433	0.20378	0.0482486	-0.0422587	0.138756	0.295032	0.0456002	-0.0429014	0.134102	0.311454	0.0498962	-0.0396363	0.139429	0.273692	0.0501808
S-VLDL-TG	-0.00786002	-0.104041	0.088321	0.872368	0.0647989	-0.026539	0.156137	0.163743	0.0647306	-0.0300315	0.159493	0.179915	0.0626589	-0.0292018	0.15452	0.180537	0.074941	-0.0146762	0.164558	0.100899	0.0821383	-0.00766393	0.171941	0.0728773	0.0761568	-0.0149538	0.167267	0.101044	0.0722811	-0.0195075	0.16407	0.122287	0.077919	-0.0155145	0.171352	0.101828	0.0637878	-0.0288056	0.156381	0.176244	0.0605982	-0.0296915	0.150888	0.18761	0.0642668	-0.0271564	0.15569	0.167612	0.0662377
XS-VLDL-P	0.0505635	-0.046198	0.147325	0.304684	0.000952906	-0.0911505	0.0930563	0.983772	0.00170642	-0.0906341	0.094047	0.971019	0.00869691	-0.0866826	0.104076	0.857734	0.00907627	-0.0813529	0.0995054	0.843575	0.00880638	-0.0813262	0.0989389	0.847676	0.00271665	-0.0890575	0.0944908	0.95359	0.00374526	-0.0890001	0.0964906	0.936719	0.00601487	-0.086587	0.0986168	0.898387	3.20123e-05	-0.0925653	0.0926294	0.999458	0.00404295	-0.0868034	0.0948893	0.930278	0.00151983	-0.0906469	0.0936866	0.974138	0.000447899
XS-VLDL-L	0.0510791	-0.046632	0.14879	0.304501	-0.0073027	-0.100312	0.0857067	0.877328	-0.00612648	-0.0995256	0.0872727	0.897391	0.000652203	-0.0963163	0.0976207	0.98945	0.000602655	-0.0907176	0.0919229	0.989648	-0.000486259	-0.0914971	0.0905246	0.991619	-0.00680475	-0.0994274	0.0858179	0.885153	-0.00466225	-0.0983139	0.0889894	0.92203	-0.00310369	-0.0964632	0.0902558	0.947888	-0.00801921	-0.101468	0.0854299	0.866027	-0.00368955	-0.0954196	0.0880405	0.93697	-0.00674208	-0.0998148	0.0863306	0.886754	-0.00797803
XS-VLDL-PL	0.0732369	-0.0273159	0.17379	0.152848	-0.0251767	-0.120974	0.0706208	0.605455	-0.0230783	-0.120055	0.0738981	0.639938	-0.0168679	-0.119469	0.0857336	0.746553	-0.0197021	-0.113727	0.0743231	0.680407	-0.0203805	-0.114137	0.0733756	0.669154	-0.0267173	-0.121898	0.0684639	0.581126	-0.0245137	-0.120995	0.0719679	0.617474	-0.0210514	-0.117194	0.0750909	0.666893	-0.0254666	-0.121628	0.070695	0.60268	-0.0199277	-0.114414	0.0745585	0.678437	-0.0234443	-0.119376	0.0724875	0.630962	-0.0257451
XS-VLDL-C	0.0310572	-0.0660705	0.128185	0.529735	-0.0359686	-0.128331	0.0563938	0.444121	-0.034387	-0.127719	0.0589448	0.469037	-0.0300171	-0.127768	0.0677335	0.546149	-0.029472	-0.12013	0.0611863	0.522872	-0.0327382	-0.123087	0.0576103	0.476398	-0.0401679	-0.132029	0.0516936	0.390238	-0.0342257	-0.12715	0.0586983	0.469164	-0.0354998	-0.127852	0.0568522	0.450021	-0.035916	-0.128697	0.056865	0.446835	-0.0301563	-0.121333	0.0610208	0.515662	-0.0359659	-0.128373	0.056441	0.44437	-0.0372582
XS-VLDL-CE	0.0208177	-0.0772003	0.118836	0.676334	-0.0337094	-0.127056	0.0596375	0.477909	-0.0321624	-0.126383	0.0620582	0.502311	-0.0272068	-0.126629	0.0722157	0.590668	-0.0279565	-0.119565	0.0636516	0.548633	-0.0316119	-0.122925	0.0597011	0.49627	-0.0380257	-0.130823	0.0547722	0.420695	-0.0309869	-0.12484	0.0628665	0.516399	-0.034714	-0.128049	0.0586215	0.464842	-0.0334678	-0.127252	0.0603165	0.483106	-0.0281224	-0.120312	0.0640673	0.548787	-0.0345357	-0.127938	0.0588662	0.467452	-0.0352561
XS-VLDL-FC	0.0593844	-0.0417558	0.160525	0.248884	-0.0347187	-0.130824	0.0613867	0.477742	-0.0327333	-0.130262	0.0647951	0.5095	-0.0286055	-0.129153	0.071942	0.576037	-0.0264777	-0.120854	0.0678983	0.581328	-0.0297596	-0.123797	0.064278	0.533952	-0.038452	-0.134005	0.0571014	0.429074	-0.0340241	-0.130836	0.0627873	0.489749	-0.0318743	-0.128144	0.0643956	0.515233	-0.0349437	-0.13147	0.061583	0.476817	-0.0300453	-0.12484	0.0647489	0.533314	-0.0334727	-0.129685	0.0627397	0.494149	-0.0357782
XS-VLDL-TG	0.028155	-0.0639416	0.120252	0.547957	0.0602746	-0.0271085	0.147658	0.175704	0.0592822	-0.0297806	0.148345	0.191271	0.05918	-0.0283902	0.14675	0.18459	0.0682857	-0.0174227	0.153994	0.117981	0.0750411	-0.0106141	0.160696	0.0857381	0.0719389	-0.0153975	0.159275	0.106087	0.0635046	-0.0244886	0.151498	0.156596	0.0735957	-0.0159978	0.163189	0.107045	0.05936	-0.0295181	0.148238	0.189771	0.0599412	-0.0266157	0.146498	0.173992	0.0609192	-0.0265412	0.14838	0.171518	0.0611421
IDL-P	0.0778366	-0.0229959	0.178669	0.129819	-0.0487204	-0.144898	0.0474568	0.319678	-0.0469964	-0.145691	0.0516984	0.349523	-0.0446088	-0.153593	0.0643758	0.421228	-0.0452282	-0.139644	0.049188	0.346643	-0.0476415	-0.141782	0.0464985	0.320145	-0.0541524	-0.149526	0.0412208	0.264763	-0.0472768	-0.144084	0.0495301	0.337335	-0.0463891	-0.142678	0.0498998	0.343902	-0.0483578	-0.144871	0.0481553	0.324964	-0.0411923	-0.136044	0.0536589	0.393479	-0.0465121	-0.142881	0.0498567	0.343025	-0.0488713
IDL-L	0.0680067	-0.0284463	0.16446	0.166353	-0.0452046	-0.137063	0.0466535	0.333661	-0.043497	-0.137563	0.0505688	0.363614	-0.0406512	-0.143357	0.0620548	0.436705	-0.041801	-0.131965	0.0483627	0.362363	-0.0445599	-0.134422	0.0453025	0.329983	-0.0518154	-0.142933	0.0393017	0.26403	-0.0449607	-0.137401	0.04748	0.339303	-0.0430993	-0.135049	0.0488503	0.357104	-0.0448877	-0.137062	0.0472865	0.338706	-0.0374317	-0.128037	0.053174	0.416906	-0.0428589	-0.134933	0.0492152	0.360439	-0.0450545
IDL-PL	0.0717801	-0.0254536	0.169014	0.147373	-0.0488354	-0.141508	0.0438372	0.300612	-0.0472596	-0.142255	0.0477355	0.328405	-0.0451822	-0.149415	0.0590501	0.394369	-0.0452298	-0.136191	0.0457316	0.328646	-0.0487826	-0.139461	0.0418962	0.29064	-0.056161	-0.148075	0.0357531	0.230176	-0.0483795	-0.141673	0.0449139	0.308344	-0.0468831	-0.139633	0.0458664	0.320713	-0.048486	-0.141477	0.0445055	0.305729	-0.0403463	-0.13178	0.0510879	0.385932	-0.0462905	-0.139212	0.0466311	0.327753	-0.0486737
IDL-C	0.0614458	-0.0352122	0.158104	0.211961	-0.0534342	-0.14538	0.0385119	0.253729	-0.0522162	-0.146849	0.042417	0.278466	-0.0513571	-0.155406	0.0526919	0.332216	-0.0504081	-0.14066	0.0398439	0.272632	-0.053827	-0.143766	0.0361121	0.239863	-0.0616543	-0.152842	0.0295331	0.184369	-0.0530976	-0.145629	0.0394343	0.259726	-0.0523188	-0.144285	0.0396479	0.263857	-0.0528654	-0.145174	0.0394435	0.260674	-0.0460204	-0.136677	0.0446365	0.318651	-0.0511952	-0.143343	0.0409526	0.275173	-0.053324
IDL-CE	0.0568435	-0.0396878	0.153375	0.24751	-0.0515346	-0.143351	0.0402817	0.270289	-0.0501545	-0.144378	0.0440695	0.29576	-0.0489343	-0.152749	0.0548802	0.354412	-0.048219	-0.138353	0.041915	0.293333	-0.051375	-0.141187	0.0384369	0.261231	-0.0597235	-0.150794	0.0313471	0.197881	-0.0507337	-0.143119	0.0416517	0.280738	-0.0504166	-0.142255	0.0414213	0.280908	-0.0509974	-0.143166	0.041171	0.277133	-0.0446293	-0.135147	0.0458888	0.332737	-0.0494118	-0.141412	0.0425883	0.291439	-0.0513614
IDL-FC	0.0719944	-0.0253694	0.169358	0.146711	-0.0574408	-0.15013	0.0352487	0.223641	-0.0566848	-0.152745	0.0393753	0.246502	-0.0562123	-0.160895	0.04847	0.291533	-0.055154	-0.146109	0.035801	0.233723	-0.0591959	-0.149874	0.0314821	0.199927	-0.06564	-0.157535	0.0262551	0.160879	-0.0582553	-0.151586	0.0350753	0.220311	-0.0563403	-0.149048	0.0363677	0.232707	-0.056806	-0.149888	0.0362764	0.230748	-0.0488971	-0.140318	0.0425236	0.293431	-0.054942	-0.147877	0.0379929	0.245632	-0.0574918
IDL-TG	0.0758106	-0.0167799	0.168401	0.108196	0.0339367	-0.0542993	0.122173	0.449771	0.0334303	-0.054987	0.121848	0.457475	0.0370866	-0.051703	0.125876	0.411795	0.0379936	-0.0485277	0.124515	0.388239	0.0426359	-0.0437091	0.128981	0.332016	0.0424812	-0.045544	0.130507	0.343056	0.0331586	-0.0560202	0.122337	0.464951	0.043679	-0.0460642	0.133422	0.338976	0.0325952	-0.0566617	0.121852	0.472965	0.0398293	-0.0476206	0.127279	0.370851	0.0356174	-0.052745	0.12398	0.428321	0.034275
L-LDL-P	0.0800744	-0.0200073	0.180156	0.116451	-0.0530045	-0.148384	0.042375	0.275052	-0.0514385	-0.14907	0.0461933	0.300704	-0.0505695	-0.159691	0.0585517	0.362564	-0.0484665	-0.142147	0.0452135	0.309481	-0.0519452	-0.145316	0.0414258	0.274518	-0.0599192	-0.15452	0.0346812	0.213595	-0.0504881	-0.146602	0.0456258	0.302127	-0.0506393	-0.146135	0.0448567	0.297587	-0.0525415	-0.148256	0.0431733	0.280937	-0.0460483	-0.140125	0.0480285	0.336241	-0.0496408	-0.145434	0.0461525	0.308699	-0.0527392
L-LDL-L	0.0797138	-0.0205263	0.179954	0.118679	-0.0560709	-0.15158	0.0394385	0.248931	-0.0546716	-0.1526	0.0432567	0.272848	-0.054739	-0.164459	0.0549811	0.327048	-0.0516539	-0.145463	0.0421551	0.279457	-0.0554064	-0.148905	0.038092	0.24451	-0.0633641	-0.158084	0.0313553	0.189047	-0.0535011	-0.149762	0.04276	0.274975	-0.053992	-0.149591	0.0416069	0.267318	-0.0555247	-0.151385	0.0403359	0.255294	-0.0489798	-0.143176	0.0452164	0.307045	-0.0527824	-0.148691	0.0431265	0.279715	-0.0558468
L-LDL-PL	0.0675307	-0.0291223	0.164184	0.170212	-0.0507851	-0.142803	0.0412333	0.278359	-0.0492435	-0.14315	0.0446635	0.302977	-0.0477168	-0.151178	0.055744	0.364863	-0.0458029	-0.136167	0.044561	0.319379	-0.0497144	-0.139736	0.0403074	0.27805	-0.0591629	-0.150493	0.0321667	0.203391	-0.0492476	-0.141992	0.0434972	0.296914	-0.0484829	-0.140613	0.0436467	0.301267	-0.0503909	-0.14273	0.0419485	0.283767	-0.0426369	-0.13343	0.0481559	0.356195	-0.0473476	-0.139811	0.0451154	0.314453	-0.050267
L-LDL-C	0.0664995	-0.0291358	0.162135	0.172262	-0.051235	-0.142204	0.0397338	0.268644	-0.0497778	-0.142802	0.0432461	0.293215	-0.0486903	-0.151595	0.0542143	0.352583	-0.0469623	-0.136287	0.0423624	0.301718	-0.0518643	-0.140849	0.0371201	0.252338	-0.0599075	-0.150174	0.0303589	0.19256	-0.0497823	-0.141421	0.0418563	0.285935	-0.0494718	-0.140503	0.0415594	0.285759	-0.0506977	-0.14201	0.0406141	0.275483	-0.0442094	-0.133896	0.0454773	0.332846	-0.0480727	-0.139424	0.0432783	0.301271	-0.0507841
L-LDL-CE	0.0776195	-0.0225526	0.177792	0.128379	-0.0577381	-0.153121	0.0376447	0.234547	-0.0564045	-0.154167	0.0413578	0.257159	-0.0572588	-0.167449	0.0529314	0.307371	-0.0531353	-0.14684	0.0405693	0.265393	-0.0570724	-0.150459	0.0363141	0.230087	-0.0652643	-0.159861	0.0293329	0.175603	-0.054259	-0.150418	0.0418995	0.267736	-0.0560386	-0.151482	0.0394048	0.248873	-0.0570729	-0.152837	0.0386913	0.241837	-0.0513096	-0.14536	0.0427406	0.2839	-0.0546054	-0.150356	0.0411447	0.262683	-0.0575399
L-LDL-FC	0.0710079	-0.0255591	0.167575	0.148964	-0.0579498	-0.149832	0.0339324	0.215559	-0.0570863	-0.151967	0.0377944	0.237383	-0.0574193	-0.162032	0.0471932	0.280994	-0.0545933	-0.144792	0.0356052	0.234594	-0.060481	-0.150362	0.0293998	0.186471	-0.0674786	-0.158607	0.0236503	0.146129	-0.05773	-0.15031	0.0348496	0.220762	-0.0570307	-0.148922	0.0348607	0.222952	-0.0572499	-0.149527	0.0350272	0.223113	-0.0496451	-0.140251	0.0409605	0.281818	-0.0549771	-0.1472	0.0372463	0.241715	-0.0576923
L-LDL-TG	0.0863634	-0.0141209	0.186848	0.0918233	0.0231848	-0.0727429	0.119113	0.634734	0.0240583	-0.0721016	0.120218	0.622875	0.0315051	-0.0670677	0.130078	0.529899	0.0260281	-0.068027	0.120083	0.586486	0.0288291	-0.0651149	0.122773	0.546409	0.0284105	-0.0670157	0.123837	0.558424	0.0201956	-0.0767018	0.117093	0.682009	0.0321996	-0.0650294	0.129429	0.515127	0.0218654	-0.0748597	0.118591	0.65678	0.0279865	-0.0670619	0.123035	0.562759	0.0269493	-0.069366	0.123265	0.582345	0.0238125
M-LDL-P	0.0769268	-0.0220166	0.17587	0.127096	-0.0516914	-0.145878	0.042495	0.281047	-0.0500514	-0.146071	0.0459683	0.305862	-0.0487081	-0.15542	0.0580041	0.36983	-0.0459247	-0.138473	0.0466235	0.329632	-0.050265	-0.142459	0.0419289	0.284209	-0.0595399	-0.152989	0.0339094	0.210908	-0.0487072	-0.143674	0.0462597	0.313672	-0.0491262	-0.143452	0.0452001	0.306279	-0.0512537	-0.145771	0.0432641	0.286815	-0.0462844	-0.139181	0.0466126	0.327679	-0.0476616	-0.142451	0.047128	0.323266	-0.0511453
M-LDL-L	0.0762613	-0.022631	0.175154	0.130208	-0.0545676	-0.148681	0.039546	0.254825	-0.0530467	-0.149105	0.043012	0.278068	-0.0524843	-0.159331	0.0543626	0.334545	-0.0487703	-0.141251	0.0437105	0.300244	-0.053382	-0.145503	0.0387391	0.255085	-0.0627719	-0.156146	0.0306018	0.186881	-0.0514919	-0.146402	0.0434179	0.286564	-0.0522127	-0.146444	0.0420189	0.276458	-0.0540634	-0.148519	0.040392	0.260949	-0.0490555	-0.141868	0.0437567	0.299155	-0.050606	-0.14531	0.0440984	0.293889	-0.0540447
M-LDL-PL	0.0732347	-0.0268973	0.173367	0.151148	-0.0463949	-0.14186	0.04907	0.339703	-0.0446037	-0.141409	0.0522014	0.365329	-0.0414556	-0.148207	0.0652958	0.445394	-0.0382067	-0.132065	0.0556519	0.423769	-0.0426246	-0.136078	0.0508286	0.370177	-0.054242	-0.149084	0.0406001	0.261315	-0.0425287	-0.13877	0.053713	0.385246	-0.04309	-0.138783	0.0526032	0.376305	-0.0460931	-0.14189	0.0497043	0.344517	-0.0391138	-0.133376	0.0551487	0.41486	-0.041774	-0.138003	0.0544554	0.393677	-0.0455476
M-LDL-C	0.0629796	-0.0315302	0.157489	0.190781	-0.0513866	-0.141211	0.0384377	0.261198	-0.0499223	-0.14144	0.0415949	0.283961	-0.0486505	-0.149087	0.0517861	0.341289	-0.046231	-0.134446	0.0419836	0.303258	-0.0523575	-0.140217	0.0355022	0.241876	-0.0608149	-0.149974	0.0283439	0.180535	-0.049435	-0.139986	0.0411161	0.283561	-0.0494057	-0.139313	0.040502	0.280434	-0.0508501	-0.141017	0.0393165	0.268009	-0.0457515	-0.134272	0.0427685	0.309958	-0.0477989	-0.138125	0.0425273	0.298583	-0.0507948
M-LDL-CE	0.0615536	-0.0327187	0.155826	0.199864	-0.0480197	-0.137627	0.0415874	0.292514	-0.0464511	-0.137601	0.044699	0.316781	-0.0444625	-0.144519	0.0555943	0.382606	-0.0432713	-0.131262	0.0447191	0.333985	-0.0488679	-0.136517	0.0387808	0.273477	-0.0572092	-0.146154	0.0317358	0.206609	-0.0459617	-0.136292	0.044369	0.317521	-0.0460319	-0.135723	0.0436596	0.313367	-0.0475253	-0.137464	0.0424135	0.299278	-0.0429111	-0.131211	0.0453886	0.339707	-0.0445575	-0.134625	0.0455104	0.331115	-0.0474496
M-LDL-FC	0.0750842	-0.0240002	0.174169	0.136982	-0.0740083	-0.168173	0.0201563	0.123018	-0.0737811	-0.170746	0.0231834	0.135364	-0.0777036	-0.18494	0.0295326	0.154949	-0.0672925	-0.159846	0.0252605	0.153549	-0.0743725	-0.166508	0.0177626	0.113238	-0.0840052	-0.177407	0.00939627	0.0777597	-0.0714792	-0.166463	0.0235049	0.139692	-0.0722704	-0.166497	0.0219561	0.132281	-0.0732566	-0.167848	0.0213351	0.12857	-0.0665892	-0.159457	0.0262781	0.159285	-0.0699168	-0.164787	0.0249532	0.148044	-0.0734337
M-LDL-TG	0.0983364	0.00159268	0.19508	0.0463675	0.0230662	-0.0694391	0.115572	0.624046	0.0236451	-0.0690335	0.116324	0.61603	0.0309922	-0.063987	0.125971	0.521324	0.0269301	-0.0637805	0.117641	0.559547	0.0294102	-0.0611753	0.119996	0.523411	0.0289774	-0.0630072	0.120962	0.535804	0.0207967	-0.0725168	0.11411	0.661303	0.031806	-0.0619582	0.12557	0.504986	0.02168	-0.0716831	0.115043	0.648062	0.0320652	-0.0598825	0.124013	0.493101	0.0284597	-0.0648074	0.121727	0.548677	0.0242117
S-LDL-P	0.0747399	-0.0241512	0.173631	0.138018	-0.0538861	-0.147945	0.0401731	0.260519	-0.0523221	-0.148212	0.043568	0.283829	-0.0513938	-0.157612	0.0548243	0.341825	-0.0473632	-0.139805	0.0450785	0.314176	-0.052367	-0.14442	0.0396859	0.26386	-0.0627968	-0.156133	0.0305389	0.186528	-0.0518496	-0.146681	0.0429821	0.282841	-0.0511711	-0.145388	0.0430459	0.28606	-0.0534721	-0.147863	0.0409184	0.265862	-0.0484719	-0.141294	0.04435	0.30498	-0.0490768	-0.144034	0.0458804	0.309982	-0.0531385
S-LDL-L	0.0741547	-0.0247095	0.173019	0.141011	-0.0578563	-0.151854	0.0361416	0.226791	-0.0564667	-0.152445	0.0395119	0.24792	-0.0565756	-0.162997	0.0498462	0.296371	-0.0513558	-0.143742	0.04103	0.274901	-0.0567009	-0.148693	0.0352914	0.226137	-0.0671502	-0.160418	0.0261177	0.157588	-0.0557579	-0.150546	0.03903	0.247977	-0.0554138	-0.14954	0.0387122	0.247604	-0.0573585	-0.1517	0.0369831	0.232498	-0.0522765	-0.145022	0.0404687	0.268256	-0.05315	-0.148028	0.0417283	0.271211	-0.0571506
S-LDL-PL	0.0791958	-0.0215153	0.179907	0.122826	-0.0601996	-0.156059	0.0356599	0.217525	-0.058754	-0.156334	0.038826	0.237035	-0.0583028	-0.164964	0.0483585	0.282976	-0.0508568	-0.145128	0.0434147	0.289296	-0.0571648	-0.151018	0.0366884	0.231654	-0.0692429	-0.164403	0.0259177	0.153223	-0.0592684	-0.155963	0.0374262	0.228711	-0.0565694	-0.152716	0.0395774	0.247888	-0.0598362	-0.15606	0.0363872	0.222048	-0.0523951	-0.147191	0.0424014	0.277641	-0.0540882	-0.151566	0.0433892	0.27577	-0.0590389
S-LDL-C	0.0601766	-0.034185	0.154538	0.210515	-0.0555117	-0.145131	0.0341074	0.22386	-0.0542209	-0.145662	0.0372207	0.244226	-0.0538542	-0.154142	0.0464335	0.291518	-0.0495498	-0.137586	0.0384864	0.268957	-0.0569223	-0.144576	0.0307316	0.202285	-0.0658205	-0.154782	0.0231411	0.146455	-0.0542172	-0.14457	0.0361359	0.238621	-0.0538513	-0.143527	0.0358241	0.238279	-0.0549283	-0.144902	0.0350453	0.230583	-0.0497005	-0.138021	0.03862	0.269044	-0.0515373	-0.141797	0.038722	0.262097	-0.0548974
S-LDL-CE	0.059032	-0.0351797	0.153244	0.21857	-0.050675	-0.140191	0.0388411	0.266205	-0.0491956	-0.140398	0.0420067	0.289357	-0.0478454	-0.148028	0.0523374	0.348109	-0.045266	-0.133187	0.0426546	0.311833	-0.0521282	-0.139683	0.0354269	0.242306	-0.0608354	-0.149698	0.0280275	0.178947	-0.0491751	-0.139424	0.0410735	0.284486	-0.0491884	-0.138749	0.0403718	0.280692	-0.0501189	-0.139979	0.0397409	0.273305	-0.04545	-0.133655	0.0427549	0.311429	-0.0469192	-0.136986	0.0431478	0.306161	-0.0501215
S-LDL-FC	0.072088	-0.0268418	0.171018	0.15266	-0.0830125	-0.176781	0.0107564	0.0825143	-0.0833026	-0.179849	0.0132442	0.0905652	-0.08831	-0.194085	0.0174649	0.101449	-0.0749051	-0.167116	0.0173058	0.110981	-0.083067	-0.174814	0.00867963	0.0758107	-0.0934832	-0.186491	-0.00047534	0.0488477	-0.0816053	-0.176155	0.0129447	0.0904614	-0.0808911	-0.17476	0.0129775	0.090965	-0.0822956	-0.176496	0.0119044	0.0866165	-0.0754117	-0.167985	0.0171612	0.109979	-0.0783082	-0.17318	0.0165636	0.105369	-0.0822675
S-LDL-TG	0.0540147	-0.0459866	0.154016	0.288728	0.054802	-0.0401886	0.149793	0.257192	0.0540378	-0.0412713	0.149347	0.265465	0.0628156	-0.0340397	0.159671	0.202877	0.0587323	-0.0343836	0.151848	0.215518	0.0645264	-0.0284194	0.157472	0.172929	0.0613389	-0.0331985	0.155876	0.202671	0.0528176	-0.0427175	0.148353	0.277509	0.0674695	-0.0295103	0.164449	0.172021	0.0536645	-0.0425341	0.149863	0.273213	0.0561151	-0.0387248	0.150955	0.245213	0.0604652	-0.035231	0.156161	0.214721	0.05701
XL-HDL-P	0.0398925	-0.0533804	0.133165	0.400719	-0.0689348	-0.157911	0.0200413	0.128423	-0.0737225	-0.170678	0.023233	0.135636	-0.0667976	-0.160645	0.0270503	0.16237	-0.0716783	-0.158897	0.0155409	0.106887	-0.0756951	-0.162688	0.0112977	0.0878778	-0.0759227	-0.164609	0.0127635	0.0930968	-0.083308	-0.173313	0.00669742	0.0695346	-0.073361	-0.162653	0.0159309	0.106986	-0.0680267	-0.157861	0.0218076	0.137246	-0.0578897	-0.14585	0.0300704	0.196292	-0.0666446	-0.155839	0.0225494	0.142526	-0.0689007
XL-HDL-L	0.0397043	-0.0534184	0.132827	0.402185	-0.0707828	-0.159589	0.0180236	0.117835	-0.075904	-0.172655	0.0208474	0.123692	-0.0688759	-0.162561	0.0248096	0.149031	-0.073016	-0.160067	0.0140348	0.0998728	-0.0775254	-0.164349	0.00929857	0.0799201	-0.0780018	-0.166518	0.0105139	0.0839242	-0.0848776	-0.174681	0.00492586	0.0638719	-0.0752265	-0.164347	0.0138938	0.0977485	-0.0698974	-0.159578	0.0197835	0.126154	-0.0597876	-0.147581	0.0280057	0.181236	-0.0684752	-0.157506	0.0205554	0.131212	-0.0707609
XL-HDL-PL	0.0364275	-0.0740112	0.146866	0.516842	-0.0907545	-0.195723	0.0142144	0.0899118	-0.100648	-0.21698	0.0156846	0.0896929	-0.0898175	-0.201361	0.021726	0.114127	-0.0976998	-0.20056	0.00516038	0.0625756	-0.101575	-0.204254	0.00110478	0.0525009	-0.0993527	-0.203924	0.00521889	0.0625031	-0.111448	-0.217868	-0.00502776	0.0401751	-0.0971694	-0.202685	0.00834598	0.0709528	-0.0898007	-0.195985	0.0163838	0.0971153	-0.0782196	-0.181954	0.0255151	0.138912	-0.0884935	-0.193659	0.0166718	0.0987939	-0.0910497
XL-HDL-C	0.0357039	-0.0568064	0.128214	0.448222	-0.0782087	-0.166212	0.00979438	0.0813429	-0.0836013	-0.178576	0.0113735	0.0842673	-0.0773844	-0.170438	0.0156689	0.10279	-0.0772964	-0.163576	0.00898335	0.0789243	-0.0851128	-0.171145	0.000919925	0.0524851	-0.0868995	-0.17461	0.000810795	0.0521423	-0.0904479	-0.179268	-0.00162769	0.0459718	-0.0825409	-0.170823	0.00574149	0.0667722	-0.0774459	-0.166366	0.0114746	0.0875785	-0.0683732	-0.155319	0.0185727	0.122804	-0.0755319	-0.163862	0.0127984	0.0934715	-0.0781316
XL-HDL-CE	0.0309178	-0.062383	0.124218	0.514895	-0.0734055	-0.162128	0.0153172	0.104556	-0.0772752	-0.172416	0.0178658	0.11103	-0.071905	-0.165628	0.0218181	0.132171	-0.0731018	-0.160085	0.0138811	0.0992141	-0.0810614	-0.16782	0.00569684	0.0669541	-0.0821041	-0.170541	0.00633328	0.0687005	-0.0862347	-0.175842	0.00337304	0.0592114	-0.0779835	-0.167023	0.0110557	0.0858276	-0.0725756	-0.162187	0.0170359	0.112051	-0.0643746	-0.151957	0.0232074	0.149116	-0.0704216	-0.159543	0.0186997	0.12102	-0.0732775
XL-HDL-FC	0.0463427	-0.0450137	0.137699	0.319024	-0.0885019	-0.175497	-0.00150677	0.046185	-0.097611	-0.19274	-0.00248251	0.044348	-0.0889671	-0.180973	0.00303925	0.0580133	-0.0861972	-0.171502	-0.000892482	0.0476652	-0.0936087	-0.178624	-0.00859286	0.0310323	-0.097039	-0.183707	-0.0103707	0.0283238	-0.0991848	-0.186842	-0.0115276	0.0267062	-0.0921922	-0.179382	-0.00500264	0.0382962	-0.0879082	-0.17588	6.39402e-05	0.0501657	-0.0769614	-0.163109	0.00918624	0.0797638	-0.086547	-0.173727	0.000633022	0.0516765	-0.0885496
XL-HDL-TG	0.0949173	-0.00539458	0.195229	0.0635756	-0.00834299	-0.104563	0.0878768	0.864647	-0.00371805	-0.103766	0.0963295	0.941757	0.00427748	-0.100792	0.109347	0.936208	-0.0193654	-0.113878	0.0751473	0.687108	-0.00926833	-0.103403	0.0848665	0.846516	-0.0135343	-0.109345	0.0822763	0.781232	-0.0182788	-0.115202	0.0786447	0.710829	-0.00415419	-0.100708	0.0923994	0.93259	-0.00778324	-0.104333	0.0887665	0.874074	-0.0022507	-0.0972612	0.0927598	0.962852	-0.00880416	-0.105087	0.0874786	0.857334	-0.00698187
L-HDL-P	0.0509159	-0.0482425	0.150074	0.313148	-0.0561202	-0.150884	0.0386433	0.244818	-0.0582008	-0.161789	0.0453871	0.269799	-0.0520321	-0.149255	0.0451909	0.293147	-0.06592	-0.158879	0.027039	0.163922	-0.06266	-0.155338	0.0300175	0.184387	-0.0627749	-0.157171	0.0316214	0.191665	-0.0749238	-0.171202	0.0213546	0.126731	-0.0605586	-0.155681	0.0345637	0.21127	-0.055084	-0.150476	0.0403077	0.256748	-0.041417	-0.135217	0.0523826	0.385621	-0.0515573	-0.14709	0.0439755	0.289113	-0.055799
L-HDL-L	0.0326431	-0.0867934	0.15208	0.591148	-0.0769221	-0.190732	0.0368881	0.18454	-0.0820136	-0.207319	0.043292	0.198767	-0.072498	-0.189199	0.0442031	0.222509	-0.0901061	-0.201728	0.0215162	0.113225	-0.0888321	-0.20021	0.0225456	0.117589	-0.0861254	-0.199822	0.0275712	0.137109	-0.0992724	-0.214751	0.0162063	0.091743	-0.0837964	-0.198268	0.0306754	0.150775	-0.0755521	-0.190251	0.0391467	0.195914	-0.0621157	-0.174859	0.0506271	0.279169	-0.0716734	-0.186402	0.0430547	0.219921	-0.0768154
L-HDL-PL	0.0359602	-0.083846	0.155766	0.555253	-0.0717617	-0.185854	0.0423304	0.216807	-0.0752279	-0.200191	0.0497354	0.23712	-0.0669447	-0.184542	0.050653	0.263539	-0.084634	-0.196548	0.0272804	0.137767	-0.0824551	-0.194128	0.0292176	0.147282	-0.0822879	-0.196238	0.0316618	0.156342	-0.0948435	-0.210807	0.0211199	0.108568	-0.0784703	-0.193208	0.0362678	0.17939	-0.0704521	-0.185293	0.0443888	0.228318	-0.0563072	-0.169484	0.0568693	0.328367	-0.0653762	-0.180859	0.0501064	0.266185	-0.0715337
L-HDL-C	0.0298952	-0.0830911	0.142881	0.603031	-0.0743084	-0.182081	0.0334645	0.17588	-0.0793405	-0.197871	0.03919	0.18879	-0.0703957	-0.180131	0.0393393	0.207812	-0.0862848	-0.191961	0.0193912	0.109164	-0.0865947	-0.192053	0.0188633	0.107179	-0.0820652	-0.189679	0.0255483	0.134498	-0.0945619	-0.203768	0.0146442	0.0894204	-0.0808799	-0.189273	0.0275133	0.143066	-0.0729832	-0.1817	0.0357337	0.18751	-0.0609541	-0.167581	0.0456728	0.261532	-0.0699327	-0.178377	0.0385112	0.20544	-0.0743056
L-HDL-CE	0.0305897	-0.0805333	0.141713	0.588479	-0.0700958	-0.176115	0.035923	0.194256	-0.0739063	-0.18989	0.0420771	0.210861	-0.0662365	-0.173994	0.0415213	0.227411	-0.0821014	-0.186067	0.021864	0.121243	-0.0816346	-0.185363	0.0220939	0.122514	-0.0773193	-0.183157	0.0285182	0.151594	-0.0899377	-0.197372	0.0174968	0.100529	-0.0764624	-0.183083	0.0301579	0.159224	-0.0687687	-0.175669	0.0381311	0.206544	-0.0566483	-0.161531	0.0482345	0.288721	-0.0657824	-0.172452	0.040887	0.225893	-0.0700523
L-HDL-FC	0.0386392	-0.0655892	0.142868	0.466318	-0.0782174	-0.177709	0.0212746	0.122913	-0.0864691	-0.197309	0.0243711	0.125805	-0.074907	-0.177057	0.0272429	0.150068	-0.0875802	-0.185112	0.00995121	0.0782322	-0.0886888	-0.18601	0.00863231	0.0739295	-0.0860158	-0.185207	0.0131757	0.0889562	-0.0974709	-0.198333	0.00339114	0.0581644	-0.0837903	-0.183754	0.016173	0.1001	-0.0771337	-0.17758	0.0233125	0.131816	-0.0648111	-0.163223	0.0336009	0.195996	-0.0740459	-0.174225	0.0261329	0.146862	-0.0781515
L-HDL-TG	0.0780338	-0.0215877	0.177655	0.124286	-0.0164063	-0.111995	0.0791825	0.735815	-0.0115253	-0.113523	0.0904727	0.824203	-0.00894994	-0.108327	0.0904273	0.859466	-0.0273358	-0.121199	0.0665273	0.567038	-0.0167881	-0.110379	0.0768031	0.724369	-0.0129055	-0.107729	0.081918	0.789032	-0.0305926	-0.12721	0.0660252	0.533716	-0.0167323	-0.112362	0.0788978	0.730877	-0.0163286	-0.112438	0.0797809	0.738387	-0.00300249	-0.097596	0.091591	0.95024	-0.0168226	-0.112458	0.0788129	0.729497	-0.0156241
M-HDL-P	0.0361544	-0.0767645	0.149073	0.52919	-0.00353544	-0.112101	0.10503	0.948953	-0.00122227	-0.110555	0.108111	0.982465	-0.00215333	-0.110912	0.106605	0.96895	-0.00898201	-0.115563	0.0975989	0.868406	0.00337206	-0.102879	0.109623	0.950248	-0.00971998	-0.118394	0.0989543	0.860416	-0.0154845	-0.126049	0.0950796	0.783059	-0.00276223	-0.111359	0.105835	0.960117	-0.00464882	-0.11387	0.104573	0.933311	0.0117952	-0.0996498	0.12324	0.83515	0.010974	-0.102556	0.124504	0.849275	-0.00200324
M-HDL-L	0.036701	-0.0762992	0.149701	0.523284	-0.00770113	-0.116276	0.100874	0.8891	-0.00522747	-0.114702	0.104247	0.925206	-0.00631857	-0.115087	0.10245	0.909073	-0.0134287	-0.120018	0.093161	0.804382	-0.00153155	-0.107786	0.104723	0.977392	-0.0146109	-0.123342	0.0941199	0.79164	-0.0199688	-0.130575	0.0906371	0.722648	-0.00725755	-0.115859	0.101344	0.895474	-0.00869163	-0.117867	0.100484	0.875627	0.00755149	-0.103869	0.118972	0.893987	0.0066023	-0.107007	0.120212	0.909033	-0.00624273
M-HDL-PL	0.0448791	-0.0691263	0.158885	0.439213	0.000120162	-0.109555	0.109796	0.998281	0.00290969	-0.107788	0.113607	0.958787	0.00223739	-0.107734	0.112209	0.968094	-0.00350817	-0.111143	0.104127	0.948907	0.00708274	-0.100253	0.114419	0.89678	-0.00666064	-0.116271	0.10295	0.904903	-0.0133944	-0.125052	0.0982634	0.813556	0.00103438	-0.108672	0.11074	0.985211	-0.00114613	-0.111558	0.109266	0.983718	0.0162795	-0.0964248	0.128984	0.776411	0.015822	-0.0993453	0.130989	0.787086	0.00175543
M-HDL-C	0.030683	-0.0809928	0.142359	0.589193	-0.026291	-0.133201	0.0806192	0.628826	-0.0237506	-0.131912	0.0844108	0.666003	-0.0256017	-0.132651	0.0814471	0.63828	-0.0342653	-0.139243	0.0707121	0.521187	-0.0237339	-0.128336	0.0808682	0.655585	-0.0360244	-0.14339	0.0713417	0.50961	-0.0385693	-0.14759	0.0704512	0.486871	-0.0274938	-0.13446	0.0794724	0.6134	-0.0265389	-0.133849	0.0807716	0.626878	-0.012479	-0.121714	0.0967556	0.822279	-0.0139289	-0.125562	0.097704	0.806218	-0.0251961
M-HDL-CE	0.0260179	-0.0847418	0.136778	0.644283	-0.0261151	-0.132099	0.0798686	0.628143	-0.023783	-0.130807	0.083241	0.662241	-0.0259465	-0.132057	0.0801639	0.630768	-0.0346615	-0.138746	0.0694227	0.512793	-0.0239958	-0.127686	0.0796945	0.649181	-0.0358551	-0.142354	0.0706439	0.508171	-0.0377853	-0.14589	0.0703196	0.492123	-0.0275467	-0.133596	0.078503	0.609652	-0.0262843	-0.132662	0.080093	0.627191	-0.012989	-0.121119	0.0951414	0.813292	-0.0141094	-0.124585	0.096366	0.801746	-0.0250462
M-HDL-FC	0.047355	-0.0667012	0.161411	0.41462	-0.0257062	-0.135056	0.0836436	0.644017	-0.022487	-0.133977	0.0890025	0.691746	-0.023106	-0.13289	0.0866781	0.679076	-0.0309838	-0.138289	0.0763215	0.57035	-0.0215616	-0.128572	0.0854488	0.69204	-0.0348469	-0.14432	0.0746261	0.531554	-0.0396179	-0.15092	0.0716843	0.484207	-0.0259459	-0.135325	0.083433	0.641016	-0.0262734	-0.136089	0.0835423	0.638149	-0.00993474	-0.121948	0.102079	0.861561	-0.0125431	-0.12705	0.101964	0.829486	-0.0245692
M-HDL-TG	0.000663561	-0.0962453	0.0975724	0.98926	0.0695173	-0.023362	0.162397	0.141847	0.0687193	-0.0260588	0.163497	0.154692	0.0704794	-0.0225444	0.163503	0.13704	0.0727707	-0.018252	0.163793	0.11672	0.0867319	-0.00424877	0.177713	0.0616286	0.0821954	-0.0102638	0.174655	0.0812422	0.0714728	-0.0216127	0.164558	0.131857	0.0777949	-0.0160048	0.171595	0.103715	0.0687275	-0.0258286	0.163284	0.153679	0.0713173	-0.0207541	0.163389	0.128498	0.0701811	-0.0227723	0.163135	0.138406	0.0711817
S-HDL-P	0.0103572	-0.0924019	0.113116	0.842937	0.0243143	-0.0744735	0.123102	0.628535	0.022303	-0.0777609	0.122367	0.661291	0.020562	-0.079388	0.120512	0.68592	0.0322092	-0.0648099	0.129228	0.514091	0.0344606	-0.0624147	0.131336	0.484498	0.0208572	-0.0784006	0.120115	0.679549	0.0255857	-0.0741946	0.125366	0.614231	0.0279339	-0.0710772	0.126945	0.579215	0.0226895	-0.0773406	0.12272	0.655687	0.0287114	-0.0722133	0.129636	0.576013	0.0378684	-0.0646173	0.140354	0.467739	0.0263705
S-HDL-L	0.0120298	-0.0913217	0.115381	0.819014	0.0167748	-0.0825071	0.116057	0.73978	0.0148621	-0.085432	0.115156	0.770812	0.0131982	-0.0870714	0.113468	0.795816	0.0246791	-0.072828	0.122186	0.618831	0.0262236	-0.0711544	0.123602	0.596578	0.012159	-0.0876547	0.111973	0.810724	0.0178439	-0.0824727	0.118161	0.726574	0.0199816	-0.0794826	0.119446	0.692911	0.0151567	-0.0852357	0.115549	0.76662	0.0214735	-0.0799435	0.12289	0.677218	0.030276	-0.072889	0.133441	0.564047	0.0187367
S-HDL-PL	-0.0179596	-0.119715	0.0837958	0.728634	0.050738	-0.0472114	0.148687	0.308895	0.0491895	-0.0506202	0.148999	0.332952	0.0459188	-0.0575448	0.149382	0.383202	0.0536118	-0.04259	0.149814	0.273695	0.0631567	-0.0327428	0.159056	0.196	0.0500605	-0.0479541	0.148075	0.315694	0.0496082	-0.0493601	0.148577	0.324754	0.0536612	-0.0444264	0.151749	0.282573	0.0494681	-0.0499981	0.148934	0.328557	0.0559694	-0.0444471	0.156386	0.273582	0.0629667	-0.0376097	0.163543	0.218933	0.0523911
S-HDL-C	0.0395681	-0.0644927	0.143629	0.454954	-0.0477888	-0.146701	0.0511238	0.342535	-0.0469801	-0.1461	0.0521402	0.351759	-0.0440523	-0.144191	0.0560862	0.387393	-0.0388511	-0.135971	0.0582691	0.431819	-0.0482999	-0.145339	0.0487395	0.328165	-0.0592585	-0.158336	0.0398185	0.240151	-0.0458832	-0.145757	0.0539908	0.366713	-0.0475501	-0.146474	0.0513735	0.344997	-0.0476444	-0.146904	0.0516153	0.345674	-0.0432989	-0.141772	0.0551741	0.3876	-0.0395447	-0.141163	0.062074	0.444433	-0.0466434
S-HDL-CE	0.041442	-0.0610771	0.143961	0.427026	-0.0507209	-0.148078	0.0466366	0.30613	-0.0497069	-0.147344	0.0479297	0.317265	-0.046178	-0.146134	0.053778	0.364057	-0.0424289	-0.138004	0.0531465	0.383072	-0.053649	-0.149081	0.0417833	0.269523	-0.0618698	-0.159135	0.0353954	0.211653	-0.0482599	-0.146531	0.050011	0.334645	-0.0512256	-0.148594	0.0461426	0.301399	-0.0502019	-0.147917	0.0475131	0.312862	-0.0474427	-0.143757	0.0488719	0.333185	-0.0438274	-0.143045	0.0553902	0.38543	-0.0498147
S-HDL-FC	0.00649638	-0.0969999	0.109993	0.901794	-0.00451476	-0.103456	0.0944268	0.928519	-0.00541672	-0.104681	0.0938475	0.914566	-0.0124496	-0.114569	0.0896697	0.810586	0.00148906	-0.0957268	0.0987049	0.975976	0.00582543	-0.0913874	0.103038	0.906216	-0.00865168	-0.107659	0.0903554	0.863594	-0.00609723	-0.105962	0.0937679	0.904453	-0.00129203	-0.100433	0.0978492	0.979559	-0.00619362	-0.106049	0.0936613	0.902944	0.00414705	-0.0973494	0.105644	0.935966	0.00674616	-0.0955761	0.109068	0.896864	-0.00282632
S-HDL-TG	0.0136944	-0.0852131	0.112602	0.785487	0.0903766	-0.00353285	0.184286	0.0592067	0.0927883	-0.00528463	0.190861	0.0636037	0.0881968	-0.00641345	0.182807	0.0675744	0.098535	0.00647351	0.190597	0.0360073	0.104812	0.0129026	0.196721	0.0255456	0.106641	0.013067	0.200215	0.0256417	0.0957219	0.00132579	0.190118	0.0468873	0.103824	0.00807133	0.199576	0.033668	0.0905353	-0.00550271	0.186573	0.0645596	0.0847228	-0.00831773	0.177763	0.0741489	0.090047	-0.00393744	0.184031	0.0603368	0.0932265
XXL-VLDL-PL-PC	-0.0224459	-0.121447	0.0765548	0.655854	-0.00683535	-0.102229	0.0885584	0.887974	-0.00683422	-0.10237	0.0887017	0.888157	-0.00971962	-0.105672	0.0862331	0.842152	0.00123854	-0.0924731	0.0949502	0.97927	0.0104079	-0.0832926	0.104109	0.82714	-0.00945888	-0.104345	0.0854271	0.844621	-0.00468664	-0.100887	0.0915139	0.923694	-0.00175171	-0.0976461	0.0941427	0.971351	-0.00882618	-0.105191	0.0875387	0.857101	0.00147589	-0.0947315	0.0976833	0.975938	0.00153516	-0.0959363	0.0990066	0.975297	-0.00583612
[truncated: 134 more rows]
[truncated: 19 more columns]

## Sheet: Change in search speed
	BMI (64 y)				Lipid Medication (64 y)				Childhood cognition (15 y)				Education (26 y)				SEP (53 y)				SEP (childhood)				Smoking (20-64 y)				Exercise (60-64 y)				Alcohol consumption (36 -64 y)				Diet (60-64 y): Carbohydrates				Diet (60-64 y): Total saturated total fatty acids nutrient density				Diet (60-64 y): Total Fat nutrient density				Diet (60-64 y): Mono-unsaturated fatty acids nutrient density
[truncated: 234 more rows]
[truncated: 11 more columns]
