# Supplementary material for: Lifetime cognition and late midlife blood metabolites: findings from a British birth cohort
Source: Transl Psychiatry. 2018 Sep 26;8:203. doi: 10.1038/s41398-018-0253-0 (PMC6158182; doi:10.1038/s41398-018-0253-0)
Supplement: Supplementary file 8 — sup table 4 [file 41398_2018_253_MOESM8_ESM.xlsx]

## Sheet: Short-term mem (60-64 y)
Metabolite measure	Whole sample (N=798)																	Females (N=390)																Males (N=408)
	Model 1					Model 2				Model 3				Model 4				Model 1				Model 2				Model 3				Model 4				Model 1				Model 2				Model 3				Model 4
	beta	L95	U95	Pvalue	Pvalue (sex interaction)	beta	L95	U95	Pvalue	beta	L95	U95	Pvalue	beta	L95	U95	Pvalue	beta	L95	U95	Pvalue	beta	L95	U95	Pvalue	beta	L95	U95	Pvalue	beta	L95	U95	Pvalue	beta	L95	U95	Pvalue	beta	L95	U95	Pvalue	beta	L95	U95	Pvalue	beta	L95	U95	Pvalue
XXL-VLDL-P	-0.0475435	-0.117211	0.0221237	0.180758	0.131666	-0.0247841	-0.0973767	0.0478086	0.502934	-0.000474602	-0.0619198	0.0609706	0.987906	0.0103212	-0.0518728	0.0725152	0.744678	-0.121188	-0.219249	-0.0231275	0.0155629	-0.0831649	-0.186364	0.0200347	0.113907	-0.0218277	-0.111722	0.0680665	0.633288	-0.000168659	-0.0925537	0.0922164	0.997137	0.0291013	-0.0719122	0.130115	0.571458	0.036663	-0.0676304	0.140956	0.4899	0.0317852	-0.05424	0.11781	0.46797	0.044148	-0.0430523	0.131348	0.320121
XXL-VLDL-L	-0.0461533	-0.115799	0.0234919	0.19369	0.136738	-0.0236594	-0.0961997	0.0488809	0.522204	-3.59968e-05	-0.0614417	0.0613697	0.999082	0.0106422	-0.0515003	0.0727848	0.736816	-0.118952	-0.217103	-0.0208008	0.0176667	-0.0810047	-0.18423	0.0222206	0.123668	-0.0203474	-0.110253	0.0695577	0.656534	0.00120996	-0.0911442	0.0935641	0.979459	0.0291696	-0.0717369	0.130076	0.570148	0.0363548	-0.0678166	0.140526	0.493048	0.030903	-0.0550411	0.116847	0.479989	0.0431304	-0.0439726	0.130233	0.330848
XXL-VLDL-PL	-0.0385408	-0.108211	0.031129	0.277853	0.195531	-0.0162322	-0.0881437	0.0556792	0.657818	0.00319653	-0.0576742	0.0640673	0.91792	0.0137155	-0.048052	0.0754831	0.663022	-0.104244	-0.204486	-0.00400182	0.0415709	-0.0664338	-0.170537	0.0376689	0.210334	-0.003265	-0.0938818	0.0873518	0.943551	0.0190488	-0.0742589	0.112356	0.688295	0.0237949	-0.0752479	0.122838	0.636961	0.0312527	-0.0703705	0.132876	0.545787	0.0168332	-0.0670713	0.100738	0.693444	0.0281248	-0.0571239	0.113374	0.516907
XXL-VLDL-C	-0.0202748	-0.0896287	0.0490791	0.56623	0.206759	-0.00427607	-0.0763982	0.0678461	0.907378	0.00955513	-0.0515302	0.0706405	0.758871	0.0176073	-0.0438929	0.0791075	0.574257	-0.080152	-0.179532	0.0192278	0.113615	-0.0456734	-0.149812	0.058465	0.389031	-0.00213908	-0.0925104	0.0882322	0.962899	0.0155034	-0.0763042	0.107311	0.740003	0.0358523	-0.0635707	0.135275	0.478785	0.0349744	-0.0678549	0.137804	0.504097	0.0260264	-0.0590101	0.111063	0.547662	0.0356175	-0.0502009	0.121436	0.414957
XXL-VLDL-CE	-0.00933756	-0.0783087	0.0596336	0.790497	0.157491	-0.00215715	-0.0743239	0.0700096	0.953225	0.00957822	-0.051418	0.0705745	0.757965	0.0148836	-0.0462988	0.076066	0.6331	-0.0690339	-0.170047	0.0319796	0.179833	-0.0427194	-0.148712	0.0632734	0.428576	-0.00324536	-0.0949213	0.0884306	0.944537	0.00896392	-0.0833842	0.101312	0.848715	0.0410604	-0.0552868	0.137408	0.40263	0.0315463	-0.0692307	0.132323	0.538638	0.0230081	-0.0602004	0.106217	0.586966	0.0302661	-0.0535094	0.114042	0.477896
XXL-VLDL-FC	-0.0437891	-0.113549	0.0259712	0.21825	0.199117	-0.0192436	-0.0916098	0.0531226	0.601819	-0.003398	-0.0647336	0.0579376	0.913425	0.00719477	-0.054993	0.0693826	0.820389	-0.107005	-0.206911	-0.00709926	0.0358646	-0.0674939	-0.17178	0.0367927	0.203958	-0.0168696	-0.107855	0.0741154	0.715606	0.00474595	-0.0888442	0.0983361	0.920615	0.0169447	-0.0829336	0.116823	0.738911	0.0270902	-0.0758834	0.130064	0.605301	0.0166282	-0.0683893	0.101646	0.700764	0.0286928	-0.0576325	0.115018	0.513781
XXL-VLDL-TG	-0.0526731	-0.122438	0.0170921	0.138724	0.117656	-0.0287261	-0.101538	0.0440855	0.438897	-0.00277494	-0.0643947	0.0588448	0.929578	0.00846545	-0.0539557	0.0708866	0.79013	-0.128826	-0.226715	-0.0309378	0.0100336	-0.0903751	-0.19364	0.0128893	0.0860993	-0.0279266	-0.11792	0.0620673	0.542077	-0.00594888	-0.0985941	0.0866963	0.89958	0.02786	-0.0734397	0.12916	0.589028	0.0371082	-0.0675502	0.141767	0.486171	0.0341734	-0.0520933	0.12044	0.436515	0.0470947	-0.0404204	0.13461	0.290665
XL-VLDL-P	-0.0673989	-0.137111	0.00231318	0.0580819	0.355882	-0.0398468	-0.112447	0.0327536	0.281638	-0.00839757	-0.0699624	0.0531672	0.788949	0.00307919	-0.0594053	0.0655636	0.922957	-0.119764	-0.217395	-0.0221332	0.0163396	-0.0806654	-0.182902	0.0215712	0.121644	-0.0142179	-0.103649	0.0752131	0.754729	0.0090906	-0.0832589	0.10144	0.846605	-0.0139264	-0.115883	0.08803	0.78843	0.00115407	-0.1042	0.106509	0.982829	0.011187	-0.0759573	0.0983313	0.800855	0.0232403	-0.0651879	0.111668	0.605609
XL-VLDL-L	-0.0647613	-0.134467	0.00494408	0.0685687	0.348902	-0.0376935	-0.110203	0.0348163	0.307834	-0.00693535	-0.0684275	0.0545568	0.824836	0.00437202	-0.0580097	0.0667538	0.890604	-0.117592	-0.215248	-0.0199353	0.0184036	-0.0784776	-0.18062	0.0236647	0.131698	-0.0127778	-0.102117	0.0765613	0.778665	0.0102874	-0.081885	0.10246	0.826386	-0.0112168	-0.113202	0.0907683	0.828925	0.00305042	-0.102239	0.108339	0.954607	0.0119248	-0.0751697	0.0990193	0.787908	0.023883	-0.0644702	0.112236	0.595366
XL-VLDL-PL	-0.0523541	-0.122101	0.0173927	0.141022	0.370057	-0.0284049	-0.100791	0.0439811	0.441357	-0.00345312	-0.0648906	0.0579843	0.912171	0.00743507	-0.0548971	0.0697672	0.814919	-0.109086	-0.209307	-0.00886547	0.0329782	-0.0695338	-0.174106	0.0350382	0.191858	-0.00950841	-0.100952	0.0819347	0.838088	0.0130547	-0.0811683	0.107278	0.785406	-0.000552416	-0.0999349	0.0988301	0.991287	0.00820713	-0.0943696	0.110784	0.875091	0.012812	-0.072071	0.097695	0.766792	0.0245368	-0.0615857	0.110659	0.575658
XL-VLDL-C	-0.0408449	-0.110382	0.0286921	0.24925	0.271017	-0.0204866	-0.0923119	0.0513387	0.575707	-0.000280028	-0.0611198	0.0605598	0.992793	0.00849563	-0.0528221	0.0698134	0.785701	-0.0950598	-0.191448	0.00132811	0.0532249	-0.0594815	-0.159685	0.0407222	0.243872	-0.00905871	-0.0962361	0.0781186	0.838197	0.00944111	-0.0794123	0.0982945	0.834593	0.0153164	-0.0884107	0.119044	0.771744	0.020609	-0.0858108	0.127029	0.703611	0.0175826	-0.0704997	0.105665	0.694909	0.0278237	-0.0611203	0.116768	0.538848
XL-VLDL-CE	-0.0454495	-0.115131	0.0242318	0.200798	0.216011	-0.0247959	-0.0963578	0.0467661	0.496599	-0.00699859	-0.0674912	0.053494	0.820394	0.000813282	-0.0600492	0.0616758	0.979079	-0.100283	-0.194859	-0.00570756	0.0377467	-0.0676863	-0.165038	0.029666	0.172411	-0.0187239	-0.103128	0.0656807	0.662916	-0.00346565	-0.0890077	0.0820764	0.936539	0.0183541	-0.0884177	0.125126	0.735582	0.0251634	-0.0839961	0.134323	0.650657	0.0176598	-0.0727366	0.108056	0.701096	0.0281599	-0.0631349	0.119455	0.544536
XL-VLDL-FC	-0.0355968	-0.105314	0.0341207	0.31652	0.395595	-0.0152731	-0.087455	0.0569088	0.677997	0.00302417	-0.0582479	0.0642963	0.922838	0.0123638	-0.0495443	0.0742719	0.695122	-0.0904834	-0.190867	0.0099002	0.0771443	-0.0524879	-0.157159	0.0521828	0.324766	-0.00153185	-0.0928224	0.0897587	0.973694	0.018849	-0.0746232	0.112321	0.691908	0.0125926	-0.0870835	0.112269	0.803979	0.0168035	-0.085781	0.119388	0.747601	0.0124443	-0.0724116	0.0973001	0.773228	0.0227363	-0.063085	0.108558	0.602714
XL-VLDL-TG	-0.075128	-0.144848	-0.00540763	0.0347236	0.413136	-0.0464659	-0.119352	0.0264199	0.211147	-0.0133148	-0.0751077	0.0484781	0.672419	-0.00147117	-0.0642566	0.0613143	0.963323	-0.12624	-0.22389	-0.0285904	0.0114213	-0.0875297	-0.1902	0.0151404	0.0945056	-0.0192639	-0.1091	0.0705726	0.673498	0.00449935	-0.0884728	0.0974715	0.924228	-0.021853	-0.123575	0.0798693	0.673002	-0.00466888	-0.1101	0.100762	0.930667	0.00848658	-0.0786938	0.095667	0.848309	0.0207018	-0.0678233	0.109227	0.6459
L-VLDL-P	-0.0885278	-0.158187	-0.0188685	0.0128106	0.488651	-0.0614209	-0.134178	0.0113365	0.0978923	-0.0212869	-0.0829265	0.0403528	0.498017	-0.0108669	-0.0732738	0.0515401	0.732568	-0.1256	-0.222865	-0.0283354	0.011514	-0.0885808	-0.190604	0.0134428	0.0886095	-0.019014	-0.108006	0.0699785	0.674608	0.00205346	-0.0892411	0.093348	0.964741	-0.0491007	-0.150776	0.0525746	0.343	-0.0351755	-0.140519	0.0701682	0.511909	-0.00570344	-0.0928624	0.0814556	0.897689	0.00566394	-0.0827787	0.0941066	0.899858
L-VLDL-L	-0.0882055	-0.157849	-0.0185621	0.0131188	0.488218	-0.0613649	-0.134048	0.0113183	0.0978561	-0.0211638	-0.0827535	0.040426	0.500158	-0.0108097	-0.0731596	0.0515403	0.733689	-0.125506	-0.222396	-0.0286156	0.0112609	-0.0887223	-0.190248	0.0128033	0.0865613	-0.0187484	-0.107341	0.0698438	0.677527	0.00220788	-0.0886644	0.0930801	0.961916	-0.0481118	-0.150262	0.0540383	0.355037	-0.0344719	-0.140241	0.0712969	0.522059	-0.0058534	-0.0933826	0.0816758	0.895456	0.00549307	-0.0833047	0.0942908	0.90325
L-VLDL-PL	-0.088621	-0.158116	-0.0191262	0.012508	0.593991	-0.0630983	-0.135451	0.00925428	0.0873075	-0.0207758	-0.0821512	0.0405996	0.506564	-0.0104564	-0.072623	0.0517102	0.741343	-0.124108	-0.220993	-0.0272221	0.0121893	-0.08721	-0.188401	0.0139808	0.0909756	-0.0177143	-0.105998	0.0705699	0.693377	0.00337071	-0.0872377	0.0939792	0.941718	-0.0512662	-0.152969	0.0504367	0.322293	-0.0398521	-0.145029	0.0653251	0.456765	-0.00750129	-0.0946539	0.0796513	0.865699	0.00361704	-0.0847521	0.0919862	0.935895
L-VLDL-C	-0.0804531	-0.150013	-0.0108927	0.0234545	0.541358	-0.056955	-0.128832	0.0149221	0.120239	-0.0180043	-0.0789381	0.0429296	0.562061	-0.0101181	-0.0715595	0.0513232	0.746568	-0.112747	-0.202367	-0.023126	0.0138123	-0.08075	-0.173506	0.0120057	0.0877612	-0.0162219	-0.0972915	0.0648476	0.694178	-0.000537653	-0.0830011	0.0819258	0.989777	-0.0329712	-0.147621	0.0816787	0.572141	-0.0221162	-0.139833	0.0956004	0.712057	-0.0040835	-0.101597	0.0934304	0.93442	0.00643648	-0.0921502	0.105023	0.897919
L-VLDL-CE	-0.0809162	-0.150557	-0.0112752	0.0228268	0.454352	-0.0595706	-0.131185	0.0120435	0.102897	-0.0226004	-0.0832095	0.0380086	0.464387	-0.0170059	-0.0778949	0.0438831	0.583659	-0.113852	-0.200574	-0.0271299	0.0102159	-0.0848457	-0.17414	0.00444863	0.0624935	-0.0248402	-0.102737	0.0530569	0.530987	-0.0134664	-0.0921335	0.0652008	0.736577	-0.020941	-0.143517	0.101635	0.73715	-0.0127132	-0.138012	0.112585	0.841994	-0.000398869	-0.104261	0.103464	0.993979	0.00896173	-0.0958349	0.113758	0.866554
L-VLDL-FC	-0.0801102	-0.149642	-0.0105783	0.0239928	0.618149	-0.0545492	-0.126685	0.0175861	0.138097	-0.0155528	-0.076829	0.0457233	0.618443	-0.00536758	-0.0674811	0.0567459	0.865334	-0.114044	-0.209648	-0.0184395	0.0195173	-0.0783466	-0.177724	0.021031	0.121943	-0.00918017	-0.0961112	0.0777509	0.8356	0.011872	-0.0774162	0.10116	0.793863	-0.0449621	-0.148992	0.0590681	0.396011	-0.0323614	-0.139685	0.074962	0.553652	-0.0106661	-0.0996427	0.0783104	0.813785	0.000242415	-0.0899661	0.0904509	0.995787
L-VLDL-TG	-0.0890084	-0.158709	-0.0193078	0.0123853	0.489035	-0.0609901	-0.133992	0.0120113	0.101404	-0.0216108	-0.0834091	0.0401874	0.492613	-0.0109539	-0.0735583	0.0516506	0.731328	-0.125419	-0.223997	-0.0268413	0.0127831	-0.087811	-0.191573	0.0159508	0.0969419	-0.0198134	-0.110221	0.0705937	0.666733	0.00161711	-0.0911862	0.0944204	0.972681	-0.0516789	-0.151756	0.0483984	0.31063	-0.036617	-0.140561	0.0673275	0.488991	-0.00535171	-0.0912912	0.0805878	0.902611	0.0061177	-0.0811754	0.0934108	0.890468
M-VLDL-P	-0.07745	-0.147248	-0.00765223	0.0296878	0.609309	-0.0525672	-0.124687	0.0195521	0.152883	-0.0169653	-0.0779647	0.0440341	0.585242	-0.00806674	-0.0695814	0.0534479	0.796913	-0.104168	-0.202401	-0.00593588	0.0377327	-0.0688444	-0.170454	0.0327649	0.183591	-0.00854308	-0.0969223	0.0798362	0.84934	0.011798	-0.0785406	0.102137	0.797447	-0.0535555	-0.15451	0.0473987	0.297619	-0.0433674	-0.147186	0.0604513	0.412009	-0.0120518	-0.0981052	0.0740016	0.783177	-0.00317894	-0.0903075	0.0839496	0.942844
M-VLDL-L	-0.0758934	-0.145617	-0.00616973	0.0329315	0.606202	-0.0517284	-0.123653	0.0201966	0.15841	-0.0165331	-0.077375	0.0443089	0.593882	-0.00770414	-0.0690523	0.053644	0.805339	-0.103043	-0.201213	-0.00487281	0.039713	-0.0680578	-0.169381	0.0332652	0.187394	-0.00798809	-0.0961249	0.0801487	0.858637	0.0124091	-0.0776881	0.102506	0.786647	-0.0518342	-0.152668	0.0489996	0.31282	-0.0425578	-0.146151	0.0610353	0.419774	-0.0122667	-0.0981545	0.0736211	0.778997	-0.00352936	-0.0904589	0.0834002	0.936412
M-VLDL-PL	-0.0770678	-0.146724	-0.00741128	0.0301658	0.629194	-0.0536381	-0.125427	0.0181508	0.142864	-0.0178574	-0.0786053	0.0428905	0.564066	-0.00895725	-0.0702319	0.0523174	0.774212	-0.102791	-0.200422	-0.0051602	0.0391134	-0.0683462	-0.168972	0.0322791	0.182512	-0.00871681	-0.0963049	0.0788713	0.844943	0.0119214	-0.0776987	0.101541	0.793773	-0.054107	-0.155387	0.0471726	0.29423	-0.0460574	-0.150053	0.057938	0.384452	-0.0151555	-0.101459	0.0711483	0.730068	-0.00649072	-0.0938421	0.0808606	0.883912
M-VLDL-C	-0.0520994	-0.121238	0.0170392	0.139485	0.516309	-0.0379225	-0.108673	0.0328279	0.293045	-0.00852121	-0.0683595	0.0513171	0.779898	-0.00111447	-0.0612909	0.059062	0.971007	-0.0856971	-0.183691	0.0122971	0.0863397	-0.0567628	-0.156737	0.043211	0.264962	-0.000434789	-0.0873272	0.0864576	0.992154	0.0190292	-0.0695755	0.107634	0.673009	-0.0240816	-0.12359	0.075427	0.6345	-0.0266114	-0.128575	0.0753523	0.60817	-0.00809819	-0.0927421	0.0765457	0.850882	-0.00127341	-0.0865967	0.0840499	0.976603
M-VLDL-CE	-0.0283441	-0.0972694	0.0405813	0.419775	0.362826	-0.0234155	-0.0947143	0.0478834	0.519328	0.000392769	-0.0598253	0.0606108	0.989787	0.00582191	-0.0545676	0.0662115	0.849943	-0.0722884	-0.171666	0.027089	0.153464	-0.0495316	-0.151961	0.0528974	0.342301	0.00305929	-0.0858115	0.0919301	0.946064	0.0202551	-0.069964	0.110474	0.659093	0.00684232	-0.0905474	0.104232	0.890214	-0.00551978	-0.106653	0.0956137	0.914604	0.00416618	-0.079679	0.0880114	0.92222	0.00873078	-0.0755755	0.0930371	0.838748
M-VLDL-FC	-0.0771593	-0.146655	-0.00766324	0.0295949	0.687003	-0.0540588	-0.125541	0.0174231	0.13807	-0.0187056	-0.0792147	0.0418034	0.544123	-0.00952065	-0.0706126	0.0515713	0.759738	-0.100999	-0.198552	-0.00344555	0.0424765	-0.0679552	-0.168199	0.0322881	0.183357	-0.00713289	-0.0943533	0.0800876	0.87232	0.0141768	-0.0751891	0.103543	0.755231	-0.056392	-0.157303	0.044519	0.272595	-0.047412	-0.150945	0.0561209	0.368508	-0.0194151	-0.105364	0.0665338	0.657178	-0.0106481	-0.0976386	0.0763423	0.809925
M-VLDL-TG	-0.0839311	-0.15403	-0.0138324	0.0190026	0.643017	-0.0563961	-0.129429	0.016637	0.129967	-0.019278	-0.0810164	0.0424605	0.540075	-0.0100827	-0.0723842	0.0522188	0.750796	-0.106996	-0.205173	-0.00881893	0.0327601	-0.0711766	-0.173834	0.0314806	0.173602	-0.0102586	-0.0994963	0.0789792	0.821272	0.00963945	-0.0815354	0.100814	0.835404	-0.0621112	-0.163907	0.0396844	0.231035	-0.0480484	-0.153292	0.0571948	0.369967	-0.012672	-0.0998312	0.0744871	0.775131	-0.00315782	-0.0915489	0.0852333	0.944033
S-VLDL-P	-0.0872795	-0.156114	-0.0184447	0.0130167	0.986089	-0.0685142	-0.138889	0.00186054	0.0563565	-0.0259109	-0.0856623	0.0338405	0.39488	-0.0192788	-0.0794049	0.0408472	0.529241	-0.0964913	-0.189263	-0.00371936	0.0415378	-0.0675719	-0.162212	0.0270679	0.161173	-0.0133024	-0.0958781	0.0692733	0.751578	0.00272204	-0.0812573	0.0867014	0.949208	-0.0848964	-0.190511	0.0207187	0.114837	-0.0820698	-0.189823	0.0256829	0.13509	-0.0367586	-0.127109	0.0535922	0.42423	-0.0296804	-0.120896	0.061535	0.522674
S-VLDL-L	-0.0849618	-0.153705	-0.0162183	0.0154859	0.993558	-0.067816	-0.137968	0.002336	0.0581122	-0.0253831	-0.0849476	0.0341814	0.403102	-0.0191118	-0.0790218	0.0407983	0.531339	-0.0944695	-0.187185	-0.001754	0.0458414	-0.0665716	-0.160908	0.0277649	0.16609	-0.012741	-0.0950793	0.0695974	0.761071	0.00278427	-0.0808903	0.0864589	0.94786	-0.0826086	-0.188009	0.0227922	0.124155	-0.0820797	-0.189553	0.0253934	0.134034	-0.037345	-0.127483	0.0527927	0.415783	-0.030695	-0.121624	0.0602342	0.507236
S-VLDL-PL	-0.0797255	-0.148228	-0.0112227	0.0226032	0.928549	-0.062866	-0.132488	0.00675547	0.0766962	-0.0256404	-0.0846468	0.033366	0.39391	-0.0191475	-0.0785756	0.0402805	0.527245	-0.0793771	-0.171114	0.0123603	0.0897035	-0.0518474	-0.145039	0.0413442	0.274681	-0.00676809	-0.0879487	0.0744125	0.869859	0.00934974	-0.0733972	0.0920967	0.824272	-0.0895555	-0.195877	0.0167655	0.0985227	-0.0879167	-0.195545	0.0197111	0.109088	-0.0463667	-0.136695	0.0439621	0.313469	-0.0394324	-0.13059	0.0517252	0.395538
S-VLDL-C	-0.0573928	-0.126149	0.0113638	0.101707	0.954661	-0.056206	-0.126911	0.0144994	0.119058	-0.017748	-0.0777324	0.0422364	0.561525	-0.0151588	-0.0752181	0.0449006	0.620401	-0.0748879	-0.169915	0.0201388	0.122087	-0.0568093	-0.153471	0.0398521	0.248575	-0.00663569	-0.0910794	0.077808	0.877273	0.00386988	-0.0812341	0.0889739	0.928791	-0.0476613	-0.149745	0.0544224	0.359244	-0.0685685	-0.174806	0.0376685	0.205223	-0.0324472	-0.121204	0.0563093	0.472691	-0.030257	-0.119316	0.0588022	0.50451
S-VLDL-CE	-0.0391607	-0.108123	0.0298018	0.265324	0.936341	-0.0457832	-0.118133	0.0265668	0.21454	-0.0114668	-0.0728073	0.0498738	0.713739	-0.0113809	-0.0727079	0.0499461	0.715726	-0.0661018	-0.163477	0.0312736	0.18276	-0.0526451	-0.153222	0.0479313	0.30404	-0.00459383	-0.0924264	0.0832387	0.918134	0.00219091	-0.0859276	0.0903094	0.961028	-0.0201317	-0.11983	0.0795669	0.691599	-0.0498336	-0.156374	0.0567067	0.358357	-0.0213873	-0.109982	0.0672071	0.635293	-0.0218966	-0.110758	0.0669649	0.628286
S-VLDL-FC	-0.0829922	-0.151537	-0.0144477	0.0177048	0.821748	-0.0693648	-0.138783	5.31328e-05	0.0501752	-0.0283318	-0.0872401	0.0305764	0.345396	-0.0221918	-0.0815087	0.0371251	0.462904	-0.0840315	-0.176797	0.00873396	0.0756941	-0.06077	-0.15431	0.0327703	0.20224	-0.011761	-0.0933238	0.0698018	0.776903	0.00376484	-0.0792704	0.0868001	0.928998	-0.0918151	-0.196196	0.0125662	0.0845365	-0.0933397	-0.199195	0.0125157	0.0837801	-0.0486736	-0.137611	0.0402639	0.282566	-0.0425907	-0.13229	0.0471084	0.35108
S-VLDL-TG	-0.0890827	-0.158521	-0.019644	0.0119894	0.935516	-0.0644537	-0.136236	0.0073285	0.0783601	-0.0259799	-0.0868391	0.0348793	0.402286	-0.0174765	-0.0788587	0.0439057	0.576373	-0.0930665	-0.187898	0.00176467	0.0543959	-0.060397	-0.158538	0.0377436	0.227011	-0.010165	-0.0954895	0.0751595	0.814898	0.0091659	-0.0780113	0.0963431	0.836301	-0.0913973	-0.195771	0.0129768	0.0859341	-0.0793656	-0.18652	0.0277885	0.146148	-0.0348496	-0.124473	0.0547741	0.445001	-0.0260871	-0.116895	0.0647209	0.572486
XS-VLDL-P	-0.00762398	-0.0772913	0.0620433	0.829965	0.801208	-0.0129387	-0.0851112	0.0592339	0.724998	0.00113408	-0.0596582	0.0619264	0.970797	0.00429846	-0.0566695	0.0652665	0.889957	-0.027179	-0.124648	0.0702903	0.583825	-0.0195527	-0.118636	0.0795307	0.698224	0.00809496	-0.0779837	0.0941737	0.853382	0.0187165	-0.0682152	0.105648	0.672242	0.00700152	-0.0941645	0.108168	0.891843	-0.0172792	-0.124529	0.0899708	0.751607	-0.0209461	-0.110078	0.0681856	0.644292	-0.0190576	-0.108467	0.0703523	0.675365
XS-VLDL-L	0.000838139	-0.0689931	0.0706694	0.981209	0.820437	-0.00708214	-0.0798819	0.0657177	0.848603	0.0042724	-0.0570098	0.0655546	0.891178	0.00651222	-0.0548952	0.0679197	0.83514	-0.0199446	-0.118661	0.0787717	0.691402	-0.0152005	-0.116013	0.0856125	0.767033	0.0109566	-0.0765509	0.0984642	0.805646	0.0200605	-0.0681666	0.108288	0.655029	0.0158391	-0.0842956	0.115974	0.755987	-0.0100771	-0.11709	0.0969356	0.853221	-0.0180866	-0.106961	0.0707883	0.689274	-0.0172399	-0.106353	0.0718736	0.703857
XS-VLDL-PL	0.0170844	-0.0536241	0.087793	0.635424	0.727414	0.000494301	-0.0754892	0.0764778	0.989815	0.00977655	-0.0541522	0.0737053	0.764098	0.0128554	-0.0512649	0.0769756	0.694003	-0.00025188	-0.102564	0.102061	0.99614	-0.00442924	-0.111335	0.102476	0.935115	0.0142441	-0.0783606	0.106849	0.762456	0.024808	-0.0687661	0.118382	0.602416	0.0270942	-0.071401	0.125589	0.588952	-0.0069289	-0.116297	0.102439	0.900942	-0.0135099	-0.104537	0.0775167	0.77058	-0.0129602	-0.104335	0.0784148	0.780478
XS-VLDL-C	0.0331277	-0.0370309	0.103286	0.354269	0.78534	0.0217888	-0.0522684	0.0958461	0.563738	0.0209117	-0.0413363	0.0831597	0.509787	0.0185111	-0.0438101	0.0808323	0.560003	0.00162421	-0.0965461	0.0997945	0.974066	0.000673695	-0.100865	0.102213	0.989598	0.018176	-0.0696277	0.10598	0.684183	0.0189847	-0.0691631	0.107132	0.67214	0.0634929	-0.0382801	0.165266	0.22074	0.0396654	-0.0705689	0.1499	0.479726	0.0095231	-0.0817556	0.100802	0.837573	0.0055132	-0.0861812	0.0972076	0.90595
XS-VLDL-CE	0.0344031	-0.0357069	0.104513	0.335723	0.6419	0.0244931	-0.0499002	0.0988864	0.51828	0.0221528	-0.0404149	0.0847205	0.487235	0.0186308	-0.0440398	0.0813014	0.559667	-0.00889369	-0.107965	0.0901778	0.859988	-0.00816103	-0.111127	0.0948049	0.876239	0.0125879	-0.0763668	0.101543	0.780952	0.0107807	-0.0784163	0.0999776	0.812253	0.0777637	-0.022782	0.178309	0.129181	0.057043	-0.052437	0.166523	0.306299	0.0197953	-0.0707311	0.110322	0.667469	0.0153828	-0.0757012	0.106467	0.740006
XS-VLDL-FC	0.0197711	-0.0504113	0.0899534	0.580426	0.760728	0.00374109	-0.0697274	0.0772096	0.920404	0.00737006	-0.0543533	0.0690934	0.814737	0.00757169	-0.0542303	0.0693737	0.81	0.0170694	-0.08547	0.119609	0.743613	0.00894074	-0.096425	0.114306	0.867581	0.0262702	-0.0649468	0.117487	0.571502	0.0320735	-0.0597745	0.123922	0.492682	0.0129916	-0.084001	0.109984	0.792435	-0.0160138	-0.119603	0.0875757	0.76135	-0.0282855	-0.114259	0.0576883	0.518089	-0.0299676	-0.116216	0.0562811	0.494893
XS-VLDL-TG	-0.0735428	-0.142032	-0.00505372	0.0353615	0.810616	-0.0540537	-0.12372	0.0156127	0.128144	-0.0272429	-0.0862981	0.0318122	0.365436	-0.0186979	-0.0785393	0.0411436	0.539804	-0.0621203	-0.152645	0.0284046	0.178053	-0.0366708	-0.128428	0.0550859	0.432465	-0.00808206	-0.088005	0.0718409	0.842481	0.0111026	-0.070999	0.0932042	0.790431	-0.0976675	-0.20544	0.0101045	0.0755738	-0.0890724	-0.198513	0.0203686	0.110379	-0.0563323	-0.148089	0.0354241	0.228123	-0.0480197	-0.141136	0.0450968	0.311217
IDL-P	0.0339419	-0.0368953	0.104779	0.347214	0.777525	0.0117758	-0.0687548	0.0923065	0.774154	0.021166	-0.0466924	0.0890243	0.540513	0.0234673	-0.0445038	0.0914383	0.498124	0.0103776	-0.0927632	0.113519	0.843281	-0.00129335	-0.114788	0.112201	0.982135	0.0195135	-0.0787265	0.117754	0.69631	0.0284669	-0.0705837	0.127517	0.572283	0.0495144	-0.0483848	0.147414	0.320675	0.0126381	-0.103012	0.128288	0.830003	0.00111273	-0.0951092	0.0973346	0.981871	0.000386401	-0.0962245	0.0969973	0.993729
IDL-L	0.0365535	-0.0343993	0.107506	0.312189	0.610706	0.0159899	-0.0631977	0.0951774	0.691936	0.0263984	-0.0402872	0.0930839	0.437333	0.0281356	-0.0386508	0.094922	0.40849	0.0116336	-0.0858706	0.109138	0.814648	0.00263321	-0.103246	0.108513	0.961024	0.0162208	-0.0753797	0.107821	0.727861	0.0237561	-0.0685169	0.116029	0.61294	0.0609776	-0.0435225	0.165478	0.252004	0.0263889	-0.0947641	0.147542	0.668725	0.0226186	-0.0782836	0.123521	0.659638	0.020473	-0.0808163	0.121762	0.691265
IDL-PL	0.0327618	-0.0382815	0.103805	0.365618	0.628122	0.0101494	-0.0695751	0.0898739	0.802729	0.0249707	-0.0422003	0.0921416	0.465754	0.0266887	-0.0406054	0.0939828	0.43648	0.00941048	-0.0890367	0.107858	0.851016	-0.000385459	-0.107877	0.107106	0.994378	0.0153329	-0.0776814	0.108347	0.745992	0.0230177	-0.0707164	0.116752	0.629434	0.0545954	-0.0489279	0.158119	0.300465	0.017292	-0.103187	0.137771	0.777961	0.0206481	-0.0796362	0.120932	0.685823	0.0179915	-0.0827552	0.118738	0.725671
IDL-C	0.0444991	-0.0262804	0.115279	0.217524	0.579178	0.0235558	-0.0565731	0.103685	0.564059	0.0320979	-0.0354256	0.0996214	0.351028	0.0326093	-0.0349451	0.100164	0.343627	0.014755	-0.083022	0.112532	0.766848	0.00344144	-0.104129	0.111011	0.949875	0.0180173	-0.0750526	0.111087	0.703647	0.0234545	-0.070102	0.117011	0.622286	0.0738266	-0.0297134	0.177367	0.161764	0.0424897	-0.0793728	0.164352	0.493446	0.0344211	-0.0672464	0.136089	0.506006	0.030996	-0.0710843	0.133076	0.550822
IDL-CE	0.0406724	-0.0299288	0.111274	0.258463	0.532177	0.0206754	-0.0591127	0.100463	0.611129	0.03093	-0.0363587	0.0982186	0.367153	0.0316076	-0.0356947	0.0989098	0.356849	0.00677516	-0.0908707	0.104421	0.891556	-0.00367711	-0.110847	0.103493	0.946248	0.0151467	-0.0776389	0.107932	0.748374	0.0207729	-0.0724661	0.114012	0.661538	0.0750954	-0.028032	0.178223	0.153054	0.045423	-0.0758421	0.166688	0.46192	0.0372539	-0.0639709	0.138479	0.469733	0.0343574	-0.0672499	0.135965	0.506524
IDL-FC	0.0529369	-0.0182427	0.124116	0.14472	0.72019	0.0299011	-0.0506535	0.110456	0.466437	0.0339946	-0.0337547	0.101744	0.324929	0.0341	-0.0337306	0.101931	0.324008	0.0340498	-0.0643531	0.132453	0.496689	0.0209352	-0.0876749	0.129545	0.704895	0.024766	-0.0690854	0.118617	0.604117	0.0296629	-0.0647512	0.124077	0.537046	0.06858	-0.0354637	0.172624	0.195781	0.0335038	-0.0882569	0.155264	0.58884	0.0260274	-0.0752839	0.127339	0.613756	0.0214914	-0.0803505	0.123333	0.678414
IDL-TG	-0.0249031	-0.0950531	0.0452469	0.486099	0.792894	-0.0192102	-0.089558	0.0511376	0.59208	-0.0115299	-0.0710032	0.0479434	0.703625	-0.00400651	-0.0643024	0.0562894	0.89625	-0.00705913	-0.0985197	0.0844014	0.879459	0.00347864	-0.0875857	0.0945429	0.940166	0.00353978	-0.0759454	0.083025	0.930261	0.0192937	-0.0619605	0.100548	0.640799	-0.0567459	-0.168614	0.0551225	0.319256	-0.0622521	-0.17521	0.0507062	0.279263	-0.0531604	-0.146423	0.0401024	0.263095	-0.0465238	-0.14125	0.0482023	0.334793
L-LDL-P	0.0268712	-0.0434432	0.0971856	0.453377	0.888241	0.00319556	-0.0774169	0.083808	0.937995	0.0225101	-0.0455233	0.0905435	0.516196	0.0250929	-0.043134	0.0933198	0.470514	0.00504253	-0.0975761	0.107661	0.923081	-0.0060197	-0.11964	0.1076	0.917086	0.0203387	-0.0782648	0.118942	0.685249	0.0302666	-0.0692929	0.129826	0.5503	0.0392543	-0.0577541	0.136263	0.426788	-0.0022658	-0.118087	0.113556	0.96934	0.0022375	-0.0942545	0.0987295	0.963658	0.00129918	-0.0957708	0.0983692	0.979018
L-LDL-L	0.0291279	-0.0411588	0.0994145	0.416183	0.897812	0.00498985	-0.0759914	0.0859711	0.903758	0.02382	-0.0445202	0.0921603	0.494034	0.0259537	-0.0425562	0.0944637	0.457295	0.00676549	-0.0961202	0.109651	0.897194	-0.00527849	-0.119737	0.10918	0.927796	0.021176	-0.0781447	0.120497	0.675256	0.0303801	-0.0698355	0.130596	0.551424	0.0417048	-0.0549835	0.138393	0.396962	0.000426	-0.115575	0.116427	0.994243	0.00394985	-0.0927028	0.100603	0.935999	0.00247487	-0.0947514	0.0997011	0.960107
L-LDL-PL	0.0276759	-0.0429001	0.0982519	0.441667	0.665349	0.006422	-0.072754	0.0855979	0.873537	0.0283848	-0.038427	0.0951967	0.404536	0.0306241	-0.0363474	0.0975955	0.369645	0.00322732	-0.094846	0.101301	0.948444	-0.0041503	-0.110977	0.102677	0.939149	0.0178617	-0.0748692	0.110593	0.705061	0.0264722	-0.067094	0.120038	0.578272	0.0489878	-0.0535612	0.151537	0.348232	0.0111313	-0.108416	0.130678	0.854847	0.0272531	-0.0726254	0.127132	0.591918	0.025121	-0.0753148	0.125557	0.623132
L-LDL-C	0.030757	-0.0394502	0.100964	0.390072	0.712161	0.00852763	-0.0708043	0.0878595	0.832936	0.0305579	-0.0363522	0.097468	0.370246	0.0319932	-0.0350153	0.0990016	0.34891	0.00675	-0.0904042	0.103904	0.891413	-0.00191594	-0.108344	0.104512	0.971782	0.0163915	-0.075866	0.108649	0.726992	0.0236458	-0.0692534	0.116545	0.616975	0.0515983	-0.0509393	0.154136	0.323123	0.0127601	-0.10802	0.13354	0.83557	0.0338264	-0.0670738	0.134727	0.510184	0.0309003	-0.0705041	0.132305	0.549407
L-LDL-CE	0.0284479	-0.0414978	0.0983936	0.424895	0.945469	0.00411502	-0.0770215	0.0852516	0.920721	0.0240483	-0.0444487	0.0925453	0.4909	0.0254467	-0.0431886	0.094082	0.466942	0.00308486	-0.100173	0.106342	0.953189	-0.00972551	-0.125286	0.105835	0.868655	0.0217765	-0.0785524	0.122105	0.669747	0.0301601	-0.0709739	0.131294	0.55791	0.0427993	-0.0526581	0.138257	0.378606	0.00208041	-0.113231	0.117392	0.971723	0.00489598	-0.0912041	0.100996	0.920259	0.00287978	-0.0938052	0.0995648	0.953327
L-LDL-FC	0.0413227	-0.0293285	0.111974	0.25127	0.790999	0.0165362	-0.0639345	0.0970068	0.686778	0.033104	-0.0346703	0.100878	0.337935	0.0333892	-0.0344633	0.101242	0.334345	0.0215047	-0.0763908	0.1194	0.666044	0.0083919	-0.100061	0.116845	0.879154	0.0192074	-0.0746997	0.113114	0.687752	0.0241918	-0.0702514	0.118635	0.614737	0.0572749	-0.0457327	0.160282	0.275005	0.0181845	-0.103527	0.139896	0.769118	0.0318031	-0.0695029	0.133109	0.53743	0.0273084	-0.0745592	0.129176	0.598413
L-LDL-TG	-0.0189131	-0.0900133	0.0521872	0.601703	0.992268	-0.0232376	-0.0955219	0.0490467	0.528189	-0.0102671	-0.0713294	0.0507952	0.741436	-0.00108753	-0.0631059	0.0609308	0.972548	-0.00891786	-0.10906	0.0912242	0.861097	-0.0051293	-0.106122	0.0958636	0.920505	-0.00335942	-0.0915218	0.084803	0.940308	0.014833	-0.0754526	0.105119	0.746807	-0.0320212	-0.133787	0.0697451	0.536539	-0.0484964	-0.152925	0.0559317	0.361799	-0.0363911	-0.122428	0.0496463	0.406127	-0.0284924	-0.116204	0.0592192	0.523374
M-LDL-P	0.0174921	-0.0524311	0.0874152	0.623519	0.989103	-0.00623607	-0.0854066	0.0729344	0.877161	0.0190597	-0.0477868	0.0859062	0.575829	0.021965	-0.0451529	0.0890829	0.520776	0.000907214	-0.100405	0.10222	0.985962	-0.00875244	-0.119742	0.102237	0.87686	0.0196572	-0.0768221	0.116137	0.688894	0.0299769	-0.0675135	0.127467	0.545746	0.0243813	-0.0728272	0.12159	0.622223	-0.0202984	-0.134763	0.0941657	0.727549	-0.00339487	-0.0988977	0.092108	0.944314	-0.00390724	-0.100168	0.0923538	0.936427
M-LDL-L	0.0195045	-0.0503829	0.0893918	0.583959	0.967678	-0.00452312	-0.0838628	0.0748165	0.910924	0.0202795	-0.0467045	0.0872634	0.552469	0.0228324	-0.0443979	0.0900627	0.505165	0.00290377	-0.098427	0.104234	0.955097	-0.00743205	-0.11873	0.103866	0.895608	0.0209554	-0.0757931	0.117704	0.670398	0.0306684	-0.0670329	0.12837	0.537404	0.0262665	-0.070827	0.12336	0.595132	-0.0183196	-0.132951	0.0963122	0.753544	-0.00223704	-0.0978869	0.0934129	0.963346	-0.00315612	-0.0995478	0.0932356	0.948699
M-LDL-PL	0.0150363	-0.0551176	0.0851901	0.674066	0.892886	-0.00424256	-0.0825173	0.0740321	0.915295	0.0234995	-0.0426619	0.0896609	0.485854	0.0272285	-0.0392199	0.0936768	0.421404	-0.00662431	-0.108482	0.0952339	0.898317	-0.0113048	-0.121429	0.0988191	0.840145	0.0251057	-0.0708131	0.121025	0.607058	0.0366239	-0.0604702	0.133718	0.458678	0.0271428	-0.0701321	0.124418	0.583614	-0.0117429	-0.124206	0.10072	0.83746	0.00330707	-0.090654	0.0972681	0.944863	0.00382269	-0.0909075	0.0985529	0.936797
M-LDL-C	0.0229475	-0.0468537	0.0927487	0.518894	0.894055	0.000926452	-0.0768855	0.0787384	0.98136	0.0278524	-0.0377801	0.093485	0.405066	0.0294393	-0.0363257	0.0952043	0.379802	0.00709886	-0.0890862	0.103284	0.884696	0.00024347	-0.103933	0.10442	0.996336	0.0174048	-0.0729867	0.107796	0.705163	0.0247795	-0.0662434	0.115802	0.59271	0.0334229	-0.0691135	0.135959	0.522008	-0.00936391	-0.128216	0.109488	0.876986	0.0275542	-0.071981	0.127089	0.586547	0.0248575	-0.0752881	0.125003	0.625784
M-LDL-CE	0.0209257	-0.0488348	0.0906862	0.556147	0.861186	-0.000581591	-0.0782203	0.0770571	0.988271	0.0266443	-0.038849	0.0921377	0.424753	0.0282359	-0.0373943	0.093866	0.39861	0.00466039	-0.0913552	0.100676	0.924018	-0.00110308	-0.104897	0.102691	0.983339	0.0157026	-0.0743466	0.105752	0.731855	0.0231897	-0.0674729	0.113852	0.615249	0.0320626	-0.0705635	0.134689	0.539432	-0.0108516	-0.129686	0.107983	0.857616	0.0282232	-0.0713442	0.127791	0.577619	0.0255651	-0.0746141	0.125744	0.616105
M-LDL-FC	0.0319428	-0.037954	0.10184	0.36995	0.822376	0.00664254	-0.0730515	0.0863366	0.870075	0.0282656	-0.0389598	0.0954909	0.409404	0.0297369	-0.0376356	0.0971094	0.386503	0.0189874	-0.0822813	0.120256	0.712588	0.00445714	-0.107794	0.116708	0.93781	0.0293987	-0.0681159	0.126913	0.553634	0.0365887	-0.061765	0.134942	0.464877	0.0352475	-0.061955	0.13245	0.476332	-0.00716118	-0.121742	0.107419	0.902271	0.00392756	-0.0916415	0.0994967	0.935639	0.00158946	-0.094628	0.0978069	0.974104
M-LDL-TG	-0.0259412	-0.0968	0.0449175	0.472573	0.979149	-0.0292958	-0.10106	0.0424688	0.423181	-0.010741	-0.0714885	0.0500065	0.728612	-0.00155107	-0.0635024	0.0604003	0.960813	-0.014458	-0.109661	0.0807452	0.765408	-0.00874121	-0.104627	0.0871444	0.857837	-0.00310423	-0.0866739	0.0804654	0.941808	0.0144064	-0.0713964	0.100209	0.741437	-0.0433107	-0.150957	0.0643352	0.429423	-0.0588088	-0.168549	0.0509315	0.292733	-0.0380095	-0.128659	0.0526395	0.410202	-0.0300209	-0.122819	0.062777	0.525078
S-LDL-P	0.0219775	-0.0479443	0.0918993	0.537416	0.954814	-0.000901894	-0.0797769	0.0779731	0.982098	0.0221997	-0.0443765	0.088776	0.512931	0.0255393	-0.0413678	0.0924465	0.453881	0.00264706	-0.0986734	0.103967	0.959059	-0.00724568	-0.118034	0.103543	0.897746	0.0221195	-0.0742074	0.118446	0.651843	0.0331081	-0.0643917	0.130608	0.504675	0.0313743	-0.0657967	0.128545	0.525951	-0.00998747	-0.123651	0.103676	0.862938	0.00122949	-0.0938268	0.0962858	0.979724	0.00123324	-0.0946931	0.0971596	0.979845
S-LDL-L	0.0244417	-0.0454366	0.09432	0.492536	0.979831	0.00104759	-0.0780601	0.0801553	0.979268	0.0232801	-0.0434826	0.0900428	0.493851	0.0261662	-0.040897	0.0932293	0.443943	0.00508971	-0.0962834	0.106463	0.921413	-0.00581165	-0.117034	0.105411	0.918222	0.0233385	-0.0733699	0.120047	0.635368	0.0335352	-0.0642768	0.131347	0.500567	0.0336756	-0.0633343	0.130686	0.495352	-0.0077007	-0.121601	0.106199	0.894326	0.00191423	-0.0933455	0.0971739	0.968503	0.00137796	-0.0947326	0.0974885	0.977524
S-LDL-PL	0.034117	-0.0360362	0.10427	0.340053	0.752667	0.0165112	-0.061148	0.0941703	0.676535	0.0334957	-0.0320354	0.0990269	0.315979	0.038513	-0.0275267	0.104553	0.252635	0.00772637	-0.095112	0.110565	0.882638	-0.000129993	-0.111429	0.111169	0.998169	0.0343917	-0.0624539	0.131237	0.485399	0.0476098	-0.0508494	0.146069	0.342255	0.0506476	-0.0456626	0.146958	0.301834	0.0209333	-0.0883019	0.130168	0.706562	0.0157944	-0.0757897	0.107379	0.734726	0.0173751	-0.0753019	0.110052	0.712594
S-LDL-C	0.0255918	-0.0442184	0.0954019	0.471978	0.887784	0.00238565	-0.0756329	0.0804042	0.952152	0.0297145	-0.0360814	0.0955104	0.375595	0.0310255	-0.03491	0.0969611	0.355922	0.00907089	-0.0871521	0.105294	0.853049	0.000838088	-0.103575	0.105251	0.987416	0.0193511	-0.0712969	0.109999	0.674873	0.0260682	-0.0652145	0.117351	0.574717	0.0366344	-0.065891	0.13916	0.482796	-0.00654611	-0.125758	0.112665	0.914086	0.0284374	-0.0714863	0.128361	0.5761	0.0256403	-0.0749668	0.126247	0.616571
S-LDL-CE	0.0230329	-0.0468009	0.0928668	0.517536	0.886162	0.000110431	-0.0778843	0.0781052	0.997783	0.0288464	-0.0369447	0.0946374	0.389662	0.0299749	-0.0359448	0.0958947	0.372322	0.00758373	-0.0885379	0.103705	0.876801	0.000481452	-0.103698	0.104661	0.992755	0.0177096	-0.0727154	0.108135	0.700355	0.0241564	-0.0668327	0.115145	0.601908	0.0329707	-0.069753	0.135694	0.528404	-0.0113674	-0.130856	0.108121	0.851732	0.0294922	-0.070691	0.129675	0.56305	0.0266052	-0.0742431	0.127454	0.604242
S-LDL-FC	0.036747	-0.0328517	0.106346	0.300322	0.936332	0.011961	-0.0667631	0.090685	0.765593	0.0271453	-0.0392032	0.0934938	0.422132	0.0291461	-0.0374297	0.095722	0.390378	0.0164919	-0.0848102	0.117794	0.749068	1.78681e-05	-0.111773	0.111809	0.999749	0.0299653	-0.0672094	0.12714	0.544618	0.0382337	-0.0600877	0.136555	0.444912	0.0465283	-0.049835	0.142891	0.343074	0.00954057	-0.102554	0.121635	0.867197	0.00229222	-0.0914038	0.0959882	0.961659	0.000465433	-0.0939912	0.0949221	0.992274
S-LDL-TG	-0.0541594	-0.123713	0.0153944	0.126787	0.705337	-0.0493112	-0.119972	0.0213497	0.171114	-0.0187564	-0.078771	0.0412582	0.539714	-0.00759245	-0.0689425	0.0537576	0.808111	-0.0585135	-0.156781	0.0397536	0.242414	-0.0410072	-0.140321	0.0583066	0.417372	-0.0184019	-0.104937	0.0681337	0.676058	0.00454867	-0.0852542	0.0943515	0.920705	-0.051875	-0.151148	0.0473976	0.304901	-0.0613253	-0.162615	0.0399643	0.234646	-0.026426	-0.110666	0.0578138	0.537726	-0.0159039	-0.102187	0.0703788	0.717221
XL-HDL-P	0.140689	0.0663646	0.215014	0.000216949	0.336115	0.112843	0.0286408	0.197045	0.00868824	0.0626602	-0.0086765	0.133997	0.0850561	0.0581818	-0.0133897	0.129753	0.110941	0.114908	0.0216272	0.208189	0.0158984	0.0847176	-0.0204881	0.189923	0.114179	0.0539388	-0.0378882	0.145766	0.248785	0.0449388	-0.0475753	0.137453	0.340058	0.186102	0.0575206	0.314684	0.00466483	0.172294	0.0264998	0.318089	0.0206682	0.0459696	-0.0760172	0.167956	0.459169	0.0426641	-0.080446	0.165774	0.496008
XL-HDL-L	0.140724	0.0664599	0.214988	0.000213644	0.335804	0.112976	0.0288312	0.197121	0.00856501	0.063351	-0.00792468	0.134627	0.0814194	0.0588435	-0.0126667	0.130354	0.106646	0.113998	0.0208191	0.207176	0.0166255	0.083676	-0.0214098	0.188762	0.118265	0.0541459	-0.0375374	0.145829	0.246238	0.0450576	-0.0473267	0.137442	0.338108	0.188081	0.0595477	0.316614	0.00423437	0.174836	0.0290348	0.320638	0.0188854	0.0475288	-0.0745365	0.169594	0.444384	0.0442241	-0.0789682	0.167416	0.480692
XL-HDL-PL	0.130247	0.0551202	0.205374	0.00069966	0.410428	0.098796	0.0126608	0.184931	0.024628	0.0432054	-0.029689	0.1161	0.244975	0.0386623	-0.0343868	0.111711	0.299136	0.113698	0.004678	0.222718	0.0409918	0.0713718	-0.0537626	0.196506	0.262797	0.0339558	-0.0752646	0.143176	0.541321	0.022421	-0.0873431	0.132185	0.688128	0.144898	0.03959	0.250207	0.00712325	0.131683	0.0120911	0.251275	0.0310046	0.0332178	-0.0661818	0.132617	0.511519	0.0287264	-0.0714729	0.128926	0.573269
XL-HDL-C	0.131494	0.0575424	0.205446	0.000509156	0.440451	0.102819	0.0198426	0.185796	0.0152212	0.060556	-0.00959601	0.130708	0.0905687	0.0563899	-0.0139726	0.126752	0.116074	0.0981028	0.00485244	0.191353	0.039265	0.0663815	-0.0378194	0.170582	0.211122	0.0485485	-0.0420298	0.139127	0.29256	0.0398615	-0.0513912	0.131114	0.390859	0.187888	0.0616236	0.314152	0.00363684	0.173691	0.031953	0.315429	0.0164442	0.0497969	-0.0692488	0.168843	0.411312	0.047733	-0.0725298	0.167996	0.43561
XL-HDL-CE	0.123647	0.049501	0.197794	0.00110865	0.5155	0.0936263	0.0111287	0.176124	0.026177	0.0537076	-0.0160011	0.123416	0.130829	0.0494847	-0.0204221	0.119392	0.165054	0.0904992	-0.00363272	0.184631	0.0594723	0.0582263	-0.0460713	0.162524	0.273032	0.0413846	-0.0492313	0.132001	0.369704	0.0327703	-0.0584431	0.123984	0.480288	0.17603	0.0513182	0.300741	0.00578183	0.158937	0.0201255	0.297748	0.0249328	0.0434509	-0.0730878	0.15999	0.46394	0.0415445	-0.0762225	0.159312	0.488315
XL-HDL-FC	0.146824	0.0732592	0.220388	9.71181e-05	0.307118	0.121732	0.0379894	0.205475	0.00443796	0.0753083	0.00439637	0.14622	0.0374209	0.0714709	0.000306681	0.142635	0.0490233	0.114022	0.0223004	0.205743	0.014968	0.0843333	-0.019793	0.18846	0.112108	0.064629	-0.0259862	0.155244	0.161592	0.0560631	-0.0354387	0.147565	0.229006	0.209728	0.0806234	0.338833	0.00151671	0.201809	0.0549988	0.348619	0.00717861	0.0634621	-0.0598756	0.1868	0.312316	0.061112	-0.0633822	0.185606	0.335041
XL-HDL-TG	0.0970723	0.0264512	0.167693	0.00712049	0.976579	0.0791574	0.00358524	0.154729	0.0401013	0.039347	-0.0248802	0.103574	0.229493	0.0466014	-0.018014	0.111217	0.15724	0.0866938	-0.0150611	0.188449	0.0947178	0.0738243	-0.0373541	0.185003	0.192473	0.0398035	-0.0571108	0.136718	0.419802	0.0543269	-0.0440971	0.152751	0.278412	0.0988256	-0.000556173	0.198207	0.0512897	0.0800754	-0.0245009	0.184652	0.133026	0.0327939	-0.0540992	0.119687	0.458501	0.040586	-0.0472682	0.12844	0.364253
L-HDL-P	0.131685	0.0566607	0.206709	0.000600226	0.499623	0.0994103	0.0167303	0.18209	0.0185087	0.044734	-0.0255529	0.115021	0.211902	0.0412546	-0.0293725	0.111882	0.251872	0.135618	0.0366324	0.234604	0.00737564	0.0998964	-0.00969938	0.209492	0.0738937	0.0543184	-0.0417957	0.150432	0.267131	0.0468373	-0.0499513	0.143626	0.341888	0.128727	0.0094091	0.248045	0.034542	0.109829	-0.0198055	0.239463	0.0965818	0.0134325	-0.0942924	0.121157	0.806452	0.00745207	-0.10168	0.116584	0.893259
L-HDL-L	0.126027	0.050834	0.20122	0.00104625	0.720335	0.0927063	0.00996494	0.175448	0.0281402	0.0328155	-0.0374086	0.10304	0.359253	0.0286623	-0.0418615	0.0991861	0.42521	0.14016	0.0206449	0.259675	0.0216556	0.089818	-0.0434995	0.223135	0.186071	0.0380113	-0.0784124	0.154435	0.521234	0.0272045	-0.0899752	0.144384	0.648247	0.11483	0.0171712	0.212488	0.021309	0.100593	-0.0053701	0.206557	0.0627328	0.0154443	-0.0726382	0.103527	0.730464	0.0083542	-0.081051	0.0977594	0.854315
L-HDL-PL	0.118018	0.0422379	0.193798	0.00231049	0.706522	0.0837635	0.000668971	0.166858	0.0481883	0.0311425	-0.0393214	0.101606	0.385881	0.0276552	-0.0432763	0.0985867	0.444279	0.131778	0.0117599	0.251796	0.0314845	0.0833622	-0.0498995	0.216624	0.219463	0.0370545	-0.0793132	0.153422	0.531572	0.0278262	-0.0894952	0.145148	0.641173	0.107894	0.00929521	0.206492	0.0320555	0.0907333	-0.0159673	0.197434	0.0953591	0.0142379	-0.0743543	0.10283	0.752174	0.00768495	-0.0825434	0.0979133	0.867081
L-HDL-C	0.128929	0.0547721	0.203086	0.000675761	0.60949	0.0964574	0.014929	0.177986	0.0204641	0.0336833	-0.035567	0.102934	0.339961	0.029147	-0.0403011	0.0985952	0.410253	0.137658	0.0252783	0.250037	0.0164934	0.0887085	-0.0360971	0.213514	0.163063	0.0370305	-0.0719205	0.145981	0.504302	0.0256765	-0.0839246	0.135278	0.645268	0.120742	0.0206021	0.220882	0.0182446	0.109212	0.000695457	0.217728	0.0485567	0.0169337	-0.0733948	0.107262	0.712625	0.00984472	-0.0814908	0.10118	0.832264
L-HDL-CE	0.130525	0.0564136	0.204637	0.000575109	0.576621	0.0987473	0.0176159	0.179879	0.0171198	0.0357558	-0.0332004	0.104712	0.309042	0.0313422	-0.0378204	0.100505	0.373955	0.137181	0.0265601	0.247801	0.0152131	0.0899059	-0.0321999	0.212012	0.148516	0.0382102	-0.0684397	0.14486	0.481526	0.0272995	-0.0799878	0.134587	0.617084	0.124278	0.0227787	0.225776	0.0165322	0.113139	0.00356085	0.222717	0.043039	0.019127	-0.0721763	0.11043	0.680639	0.0121167	-0.080229	0.104462	0.796544
L-HDL-FC	0.131274	0.0571091	0.205438	0.000539716	0.603512	0.0980477	0.0148398	0.181256	0.0209758	0.0383753	-0.0322887	0.109039	0.286724	0.0335567	-0.0373143	0.104428	0.352921	0.14059	0.037137	0.244042	0.00786333	0.0989128	-0.018103	0.215929	0.0973281	0.0490144	-0.0534053	0.151434	0.347264	0.0386883	-0.0643836	0.14176	0.460878	0.120337	0.0113947	0.229279	0.0304782	0.104734	-0.0154275	0.224895	0.0873919	0.00998084	-0.0898414	0.109803	0.844248	0.00269995	-0.0980567	0.103457	0.958005
L-HDL-TG	0.0658631	-0.00914177	0.140868	0.0851493	0.660885	0.0328647	-0.0464714	0.112201	0.416372	0.0134228	-0.053655	0.0805005	0.694553	0.0134545	-0.0538691	0.0807781	0.694926	0.0963388	-0.000360455	0.193038	0.0508558	0.0682911	-0.0356377	0.17222	0.19714	0.0427958	-0.0480771	0.133669	0.354984	0.044597	-0.047033	0.136227	0.339107	0.013542	-0.109469	0.136553	0.828766	-0.0164713	-0.144001	0.111058	0.79969	-0.0377331	-0.1419	0.0664341	0.476749	-0.0390293	-0.144171	0.0661128	0.465894
M-HDL-P	0.0119003	-0.0617092	0.0855099	0.75106	0.139675	0.000719931	-0.0729339	0.0743737	0.984697	-0.00725193	-0.0697695	0.0552656	0.819929	-0.00409724	-0.0691376	0.0609431	0.90161	-0.0145378	-0.124214	0.095138	0.79452	-0.0218793	-0.130815	0.0870561	0.693128	-0.00571339	-0.101714	0.0902869	0.906894	0.00217926	-0.0980398	0.102398	0.965911	0.0445749	-0.0555991	0.144749	0.382213	0.0342256	-0.0667365	0.135188	0.505509	-0.00330402	-0.0868313	0.0802233	0.938046	-0.00473725	-0.0929651	0.0834906	0.915968
M-HDL-L	0.015775	-0.0578335	0.0893835	0.674099	0.155917	0.00351093	-0.070207	0.0772289	0.925538	-0.00560139	-0.0681896	0.0569868	0.860585	-0.00268063	-0.0677701	0.0624089	0.935583	-0.00854854	-0.1185	0.101403	0.878581	-0.017926	-0.127207	0.0913553	0.747224	-0.00388387	-0.100195	0.092427	0.936834	0.00338737	-0.0971096	0.103884	0.947182	0.0461989	-0.0537649	0.146163	0.364126	0.0356261	-0.06521	0.136462	0.487719	-0.00224233	-0.085705	0.0812204	0.957899	-0.00399394	-0.0921486	0.0841608	0.929056
M-HDL-PL	0.00820566	-0.0656848	0.0820961	0.827491	0.170343	-0.00452928	-0.0785795	0.0695209	0.904461	-0.00988161	-0.0726349	0.0528717	0.757313	-0.00643868	-0.0717276	0.0588503	0.84654	-0.0169902	-0.127851	0.093871	0.763322	-0.0269883	-0.137304	0.0833274	0.630768	-0.00849229	-0.105311	0.0883266	0.863146	-0.000249924	-0.101507	0.101007	0.996129	0.0389557	-0.0609347	0.138846	0.443722	0.0279406	-0.0728111	0.128692	0.585918	-0.00777305	-0.0910034	0.0754573	0.8544	-0.00872317	-0.0963598	0.0789135	0.844924
M-HDL-C	0.0344243	-0.0386834	0.107532	0.355607	0.217371	0.0194715	-0.0539525	0.0928955	0.602812	0.00391892	-0.058554	0.0663918	0.902025	0.00558169	-0.0591898	0.0703532	0.865705	0.0178532	-0.0913574	0.127064	0.748062	0.00214602	-0.106657	0.110949	0.969084	0.0049564	-0.0911439	0.101057	0.919268	0.00865039	-0.091114	0.108415	0.864687	0.0575421	-0.0418244	0.156909	0.255614	0.0473293	-0.0531605	0.147819	0.355038	0.00729143	-0.0761542	0.0907371	0.863679	0.00418535	-0.0840169	0.0923876	0.925705
M-HDL-CE	0.0356091	-0.0371906	0.108409	0.337265	0.198	0.0219479	-0.0510606	0.0949563	0.555282	0.00561255	-0.0565361	0.0677612	0.859333	0.00721564	-0.0571823	0.0716136	0.825958	0.0171016	-0.0910589	0.125262	0.756058	0.00283595	-0.104779	0.110451	0.958703	0.00454332	-0.090585	0.0996716	0.925222	0.00765052	-0.0909286	0.10623	0.878772	0.0610806	-0.0383477	0.160509	0.227874	0.0519543	-0.0484527	0.152361	0.309647	0.0115581	-0.0718675	0.0949838	0.785454	0.00871395	-0.0795304	0.0969583	0.846137
M-HDL-FC	0.0285893	-0.0455866	0.102765	0.449525	0.316772	0.00909989	-0.0658868	0.0840866	0.811776	-0.00280814	-0.066452	0.0608357	0.930999	-0.000993027	-0.0669803	0.0649943	0.976439	0.0200874	-0.0923619	0.132537	0.725605	-0.000615379	-0.113425	0.112194	0.991448	0.00645521	-0.0927407	0.105651	0.89824	0.0123529	-0.0911054	0.115811	0.814474	0.0428022	-0.0567002	0.142305	0.398242	0.0286279	-0.0725946	0.12985	0.578512	-0.00894436	-0.0927898	0.0749011	0.833973	-0.0128063	-0.100965	0.0753524	0.775301
M-HDL-TG	-0.0814527	-0.150743	-0.0121623	0.0212834	0.213891	-0.0645345	-0.135288	0.00621951	0.0737689	-0.0417349	-0.101589	0.0181197	0.171465	-0.034095	-0.0946684	0.0264783	0.269519	-0.10571	-0.19851	-0.0129096	0.0256848	-0.0753966	-0.170488	0.0196944	0.119827	-0.0291303	-0.112166	0.053905	0.490695	-0.013165	-0.0980232	0.0716932	0.760458	-0.043349	-0.150201	0.063503	0.425597	-0.0428285	-0.151243	0.0655855	0.437829	-0.042586	-0.132401	0.0472289	0.351761	-0.0344195	-0.125736	0.056897	0.459048
S-HDL-P	-0.0972659	-0.166807	-0.0277246	0.00617817	0.863691	-0.0823801	-0.152585	-0.0121754	0.0215154	-0.0378311	-0.0975562	0.0218941	0.214081	-0.0355985	-0.0978605	0.0266635	0.262034	-0.0874456	-0.187986	0.0130946	0.0880561	-0.066108	-0.168132	0.0359161	0.203422	-0.026951	-0.116538	0.0626363	0.554478	-0.0176898	-0.111565	0.0761849	0.711144	-0.0974167	-0.194365	-0.000468663	0.048908	-0.089779	-0.187223	0.00766532	0.0708485	-0.0364412	-0.11742	0.044538	0.37681	-0.0392582	-0.124763	0.0462464	0.367181
S-HDL-L	-0.0930155	-0.162636	-0.0233945	0.00889499	0.819036	-0.0797305	-0.14978	-0.00968062	0.0257462	-0.0356248	-0.0952314	0.0239817	0.241053	-0.0337607	-0.0958482	0.0283269	0.286097	-0.0818003	-0.183282	0.0196808	0.11382	-0.0620424	-0.164575	0.0404906	0.23488	-0.0244644	-0.114517	0.0655882	0.593493	-0.0158873	-0.110226	0.0784517	0.740677	-0.0947597	-0.191008	0.00148864	0.0536326	-0.088445	-0.184988	0.00809817	0.0724534	-0.0349572	-0.115241	0.0453264	0.392455	-0.0382647	-0.122958	0.0464288	0.374875
S-HDL-PL	-0.0685939	-0.137876	0.000688507	0.0523149	0.578561	-0.0497906	-0.121685	0.0221036	0.174386	-0.0354979	-0.0962404	0.0252445	0.251647	-0.0325309	-0.0957616	0.0306999	0.312823	-0.0790148	-0.177034	0.0190044	0.113797	-0.0633174	-0.165604	0.0389695	0.224306	-0.0302998	-0.119931	0.0593308	0.506601	-0.0226088	-0.115825	0.0706078	0.633648	-0.0439917	-0.143006	0.0550225	0.382938	-0.023754	-0.126016	0.0785079	0.64816	-0.0264222	-0.110371	0.0575271	0.536379	-0.0266399	-0.115218	0.0619383	0.554606
S-HDL-C	-0.0621052	-0.131881	0.00767001	0.0809922	0.292303	-0.0697423	-0.139985	0.00050031	0.0516502	-0.0147461	-0.0745752	0.0450831	0.628637	-0.0154825	-0.0763901	0.045425	0.61791	-0.0278287	-0.132535	0.0768773	0.601569	-0.0237697	-0.128308	0.0807683	0.655069	-0.00166826	-0.0928883	0.0895518	0.97133	0.00102345	-0.0923454	0.0943923	0.982813	-0.0903438	-0.183896	0.0032083	0.0583504	-0.107828	-0.202691	-0.0129644	0.0259975	-0.023034	-0.10295	0.0568815	0.571232	-0.0288756	-0.111262	0.0535109	0.491123
S-HDL-CE	-0.0544897	-0.124099	0.0151191	0.124788	0.314185	-0.0667259	-0.13764	0.00418808	0.0651147	-0.00958686	-0.0699197	0.050746	0.755177	-0.0109152	-0.0719649	0.0501345	0.725694	-0.0225339	-0.125589	0.080521	0.667488	-0.0195982	-0.123502	0.0843053	0.710939	-0.00108494	-0.0915548	0.089385	0.981198	-1.66983e-05	-0.0918657	0.0918323	0.999715	-0.0838576	-0.178348	0.0106323	0.0818041	-0.1095	-0.206668	-0.0123327	0.0272941	-0.0159693	-0.0979564	0.0660178	0.701948	-0.0219326	-0.105887	0.0620218	0.607759
S-HDL-FC	-0.060171	-0.129507	0.00916538	0.088869	0.415577	-0.0520065	-0.122266	0.0182529	0.146618	-0.0289833	-0.0883955	0.030429	0.338538	-0.027286	-0.0887254	0.0341534	0.383564	-0.0319248	-0.135409	0.0715594	0.544492	-0.0283472	-0.133326	0.0766316	0.595769	-0.00331662	-0.0949903	0.0883571	0.943319	0.00486275	-0.0907737	0.100499	0.920399	-0.0782178	-0.172081	0.015645	0.102158	-0.0675129	-0.162689	0.0276629	0.16393	-0.0424615	-0.121007	0.036084	0.288478	-0.0460777	-0.127966	0.0358107	0.269233
S-HDL-TG	-0.126485	-0.194891	-0.0580794	0.000302168	0.532558	-0.102815	-0.174503	-0.0311279	0.00499443	-0.0562355	-0.117274	0.00480344	0.0709074	-0.0459977	-0.107882	0.0158863	0.144936	-0.105419	-0.198514	-0.0123244	0.0265645	-0.0736844	-0.170458	0.0230888	0.135192	-0.033665	-0.117815	0.0504851	0.431949	-0.0142942	-0.100597	0.0720091	0.744818	-0.152673	-0.255505	-0.0498402	0.00371356	-0.142448	-0.250547	-0.0343483	0.009933	-0.0766947	-0.167503	0.0141137	0.0976093	-0.0648633	-0.15776	0.028033	0.170578
XXL-VLDL-PL-PC	0.00578113	-0.0644841	0.0760464	0.871736	0.956745	0.0152751	-0.0549676	0.0855178	0.669588	0.0162926	-0.0432186	0.0758037	0.591117	0.0221366	-0.0388633	0.0831365	0.476425	0.00591844	-0.0934959	0.105333	0.906878	0.0120043	-0.0870908	0.111099	0.811862	0.0520191	-0.0340921	0.13813	0.235621	0.0656716	-0.0230041	0.154347	0.14614	0.00523384	-0.0961542	0.106622	0.919216	0.0127351	-0.088928	0.114398	0.805598	-0.0234026	-0.107992	0.0611871	0.586756	-0.0200327	-0.10718	0.0671148	0.65151
XXL-VLDL-C-PC	0.0396527	-0.029587	0.108892	0.261281	0.937354	0.0355069	-0.0370321	0.108046	0.336919	0.0257942	-0.0355513	0.0871398	0.409385	0.025498	-0.036003	0.0869989	0.415959	0.0348697	-0.0646888	0.134428	0.491459	0.0474463	-0.0570153	0.151908	0.372387	0.0499306	-0.0401918	0.140053	0.276643	0.052278	-0.0381032	0.142659	0.256073	0.0364201	-0.0625805	0.135421	0.469966	0.0176023	-0.0863289	0.121534	0.739335	-0.000975313	-0.0870349	0.0850843	0.982233	0.000544462	-0.0863201	0.087409	0.990173
XXL-VLDL-CE-PC	0.0567343	-0.0122971	0.125766	0.10708	0.978288	0.0460863	-0.02843	0.120603	0.225091	0.0384025	-0.0244074	0.101212	0.230416	0.0351287	-0.0282747	0.0985321	0.27709	0.0553665	-0.0420365	0.152769	0.26442	0.0634829	-0.0416691	0.168635	0.235942	0.0631749	-0.0272267	0.153576	0.170207	0.06077	-0.0304271	0.151967	0.190872	0.0480301	-0.0520114	0.148072	0.345818	0.0208726	-0.0875627	0.129308	0.705315	0.00585499	-0.0838888	0.0955988	0.897993	0.00353498	-0.0879905	0.0950604	0.9395
XXL-VLDL-FC-PC	-0.0283408	-0.0981791	0.0414976	0.42593	0.787769	-0.00586205	-0.0769014	0.0651773	0.871361	-0.0159967	-0.0761879	0.0441946	0.602015	-0.0083442	-0.069432	0.0527436	0.788655	-0.0448594	-0.145417	0.0556982	0.380961	-0.0178877	-0.119452	0.083677	0.72931	-0.011052	-0.099474	0.0773701	0.805972	0.00294043	-0.0871627	0.0930436	0.948862	-0.0120588	-0.111337	0.0872196	0.81139	0.00306539	-0.0984394	0.10457	0.952686	-0.0157105	-0.0994749	0.068054	0.712489	-0.00632421	-0.0917872	0.0791388	0.884384
XXL-VLDL-TG-PC	-0.0363944	-0.10639	0.0336009	0.307728	0.930249	-0.0352409	-0.107103	0.0366214	0.336024	-0.0275421	-0.0884311	0.0333469	0.374833	-0.0290822	-0.0900593	0.0318948	0.349422	-0.0337484	-0.136486	0.0689894	0.518743	-0.0456127	-0.150795	0.0595701	0.394381	-0.0637973	-0.154736	0.0271415	0.168555	-0.0701021	-0.161291	0.0210872	0.131452	-0.0323295	-0.130871	0.0662116	0.519306	-0.0187719	-0.120373	0.082829	0.716623	0.00910347	-0.0752019	0.0934089	0.831966	0.00634312	-0.0784308	0.0911171	0.883104
XL-VLDL-PL-PC	0.00844493	-0.0627439	0.0796338	0.815928	0.686091	0.00477442	-0.0694325	0.0789814	0.899529	0.0143026	-0.0486314	0.0772366	0.655619	0.0178546	-0.0456169	0.0813262	0.580949	-0.00741384	-0.104465	0.0896374	0.880685	0.00508347	-0.0970953	0.107262	0.922125	0.0151271	-0.0734449	0.103699	0.737161	0.0204199	-0.0691209	0.109961	0.654055	0.0216018	-0.084983	0.128187	0.690518	0.0057288	-0.104833	0.116291	0.918913	0.0109468	-0.0804876	0.102381	0.814019	0.0160951	-0.0767855	0.108976	0.733481
XL-VLDL-C-PC	0.09384	0.0251532	0.162527	0.00747556	0.925147	0.0781625	0.00551705	0.150808	0.0349958	0.0486171	-0.0125808	0.109815	0.119288	0.0420011	-0.0198505	0.103853	0.182909	0.0838185	-0.0120231	0.17966	0.0863254	0.076997	-0.0245287	0.178523	0.13674	0.0469986	-0.0408536	0.134851	0.293477	0.0382645	-0.0508735	0.127402	0.399104	0.0931368	-0.00714344	0.193417	0.0686146	0.0722803	-0.0337588	0.178319	0.180987	0.0270253	-0.0604619	0.114512	0.543954	0.0215262	-0.0673863	0.110439	0.634296
XL-VLDL-CE-PC	0.0387036	-0.0309852	0.108392	0.27596	0.150094	0.0280354	-0.0426616	0.0987324	0.436545	0.0132804	-0.046119	0.0726799	0.660858	0.00870436	-0.0516929	0.0691016	0.777316	0.00329559	-0.0864439	0.093035	0.942475	0.00224288	-0.0881069	0.0925926	0.961096	-0.000138198	-0.0775314	0.077255	0.9972	-0.00493964	-0.0836274	0.0737481	0.901814	0.0890547	-0.0250042	0.203114	0.125587	0.0695368	-0.047681	0.186755	0.244208	0.0244019	-0.0728943	0.121698	0.622194	0.0208646	-0.0792239	0.120953	0.682095
XL-VLDL-FC-PC	0.0633765	-0.00717768	0.133931	0.0782408	0.747209	0.0481344	-0.0265237	0.122793	0.206032	0.0321093	-0.0309024	0.0951209	0.317458	0.0272044	-0.0359082	0.090317	0.39771	0.0516669	-0.045827	0.149161	0.298073	0.0464779	-0.0576362	0.150592	0.380629	0.0284238	-0.0618613	0.118709	0.536221	0.019113	-0.0716698	0.109896	0.679079	0.0656164	-0.0383257	0.169559	0.215315	0.0438019	-0.0654727	0.153076	0.431142	0.0124416	-0.0772818	0.102165	0.785269	0.0107352	-0.0796384	0.101109	0.81544
XL-VLDL-TG-PC	-0.0755223	-0.144801	-0.00624331	0.0326711	0.706118	-0.064035	-0.138485	0.0104154	0.0917369	-0.0451201	-0.107885	0.0176444	0.158586	-0.0410124	-0.103914	0.021889	0.200947	-0.0600733	-0.156377	0.0362302	0.220764	-0.0640643	-0.168685	0.0405562	0.229328	-0.0450105	-0.135576	0.0455552	0.329038	-0.0399752	-0.130812	0.050862	0.387354	-0.0814728	-0.183215	0.0202692	0.116216	-0.0597176	-0.168374	0.0489384	0.280576	-0.02616	-0.115372	0.0630519	0.564568	-0.0238701	-0.113891	0.0661504	0.602387
L-VLDL-PL-PC	-0.0316417	-0.102484	0.0392007	0.380881	0.441382	-0.0390154	-0.111878	0.033847	0.293528	-0.00502785	-0.0669619	0.0569062	0.873423	-0.00196323	-0.0643229	0.0603964	0.950735	-0.015752	-0.110434	0.0789301	0.743761	-0.00993657	-0.107285	0.0874123	0.841041	0.00023147	-0.084215	0.084678	0.995702	0.00736891	-0.0778479	0.0925857	0.865054	-0.0577723	-0.166112	0.0505678	0.295119	-0.0786557	-0.190382	0.0330707	0.167123	-0.0214085	-0.11449	0.0716731	0.651359	-0.0191978	-0.113137	0.0747414	0.688022
L-VLDL-C-PC	-0.0203742	-0.0892851	0.0485368	0.561828	0.159353	-0.0207797	-0.0904364	0.0488769	0.558317	-0.00408845	-0.062726	0.0545491	0.891167	-0.00328227	-0.0622716	0.0557071	0.913049	-0.0738115	-0.164018	0.0163948	0.108476	-0.0602484	-0.151365	0.0308678	0.194345	-0.00305978	-0.0822362	0.0761167	0.939463	0.00427158	-0.0752866	0.0838297	0.915966	0.0566348	-0.0543802	0.16765	0.316502	0.0417379	-0.0711364	0.154612	0.467677	-0.0021976	-0.0960877	0.0916925	0.963316	-0.00335474	-0.0986477	0.0919383	0.944847
L-VLDL-CE-PC	0.0142161	-0.055335	0.0837672	0.68836	0.129092	0.00191441	-0.0686544	0.0724833	0.957544	0.00393352	-0.0552833	0.0631503	0.896286	-0.000365555	-0.0602205	0.0594894	0.990437	-0.0400673	-0.140416	0.0602813	0.432897	-0.0387463	-0.140176	0.0626833	0.45305	0.00248876	-0.0850876	0.0900652	0.955464	0.00159287	-0.0864693	0.089655	0.971643	0.0648047	-0.0330459	0.162655	0.193666	0.04737	-0.053135	0.147875	0.354698	0.00490162	-0.0788039	0.0886072	0.908396	-0.00125329	-0.0869071	0.0844005	0.977062
L-VLDL-FC-PC	-0.0624755	-0.131844	0.0068932	0.0774617	0.605465	-0.0449587	-0.115563	0.0256458	0.211683	-0.0144249	-0.074432	0.0455822	0.637132	-0.00615317	-0.0670123	0.0547059	0.84272	-0.103063	-0.196513	-0.00961373	0.0307402	-0.0767226	-0.171611	0.0181663	0.112711	-0.010096	-0.0935263	0.0733343	0.812034	0.00741272	-0.0781384	0.0929638	0.864789	-0.0146398	-0.121551	0.0922713	0.787911	-0.00840357	-0.117283	0.100476	0.879471	-0.0124921	-0.102717	0.077733	0.785583	-0.00371149	-0.0949702	0.0875472	0.936301
L-VLDL-TG-PC	0.0259538	-0.0426465	0.0945541	0.457908	0.136518	0.0282858	-0.0417074	0.0982789	0.42785	0.00494595	-0.0540955	0.0639874	0.869422	0.00349181	-0.0559296	0.0629132	0.908191	0.0694175	-0.0198445	0.158679	0.127072	0.0569225	-0.034038	0.147883	0.219286	0.00271049	-0.0763479	0.0817689	0.946283	-0.00556993	-0.0851372	0.0739973	0.890579	-0.0363861	-0.14775	0.0749782	0.521027	-0.0181571	-0.132509	0.0961951	0.755082	0.00767089	-0.0871016	0.102443	0.873635	0.00817736	-0.0878242	0.104179	0.867071
M-VLDL-PL-PC	0.0365439	-0.033685	0.106773	0.307357	0.550921	0.0105245	-0.0616531	0.0827022	0.774776	-0.00550096	-0.0662108	0.0552089	0.858868	-0.0099225	-0.0708596	0.0510146	0.749317	0.0643782	-0.0380682	0.166825	0.217373	0.0336376	-0.0713741	0.138649	0.529182	-0.00630803	-0.0968688	0.0842528	0.891121	-0.0140788	-0.105206	0.0770482	0.761423	0.0131432	-0.0839165	0.110203	0.790212	-0.00713823	-0.107055	0.0927785	0.888374	-0.0224841	-0.104699	0.0597303	0.591078	-0.0292974	-0.112368	0.0537729	0.488431
M-VLDL-C-PC	0.079566	0.00864675	0.150485	0.0279322	0.746422	0.0534545	-0.026696	0.133605	0.19086	0.0291796	-0.0382849	0.096644	0.396109	0.0237088	-0.0442498	0.0916673	0.493633	0.0638722	-0.0335717	0.161316	0.198246	0.0458627	-0.0657789	0.157504	0.419745	0.0264642	-0.0698007	0.122729	0.589091	0.0219827	-0.0750206	0.118986	0.656092	0.0898846	-0.0147545	0.194524	0.0920529	0.0611749	-0.055695	0.178045	0.304071	0.0122383	-0.0836589	0.108135	0.802003	0.00453106	-0.0927681	0.10183	0.927088
M-VLDL-CE-PC	0.0931448	0.0224795	0.16381	0.00984762	0.754748	0.0686477	-0.0119493	0.149245	0.094931	0.0370597	-0.0308438	0.104963	0.284331	0.0292593	-0.0394021	0.0979207	0.403103	0.0772725	-0.0198568	0.174402	0.118589	0.0606829	-0.0516365	0.173002	0.288772	0.0278338	-0.069048	0.124716	0.572428	0.0177621	-0.0802815	0.115806	0.721827	0.104254	1.57094e-05	0.208493	0.0499656	0.0784353	-0.0388932	0.195764	0.189515	0.0267464	-0.0696102	0.123103	0.585534	0.0173617	-0.0808595	0.115583	0.728352
M-VLDL-FC-PC	-0.0644362	-0.133464	0.00459205	0.06727	0.804678	-0.0521616	-0.12142	0.0170965	0.139696	-0.027043	-0.0856321	0.031546	0.365169	-0.0184344	-0.0780048	0.041136	0.543701	-0.0626742	-0.157109	0.0317602	0.192702	-0.048508	-0.142648	0.045632	0.31163	-0.00336799	-0.0851367	0.0784007	0.935487	0.0173716	-0.0668958	0.101639	0.68541	-0.0702207	-0.173371	0.0329292	0.181549	-0.0638183	-0.167837	0.0402	0.228467	-0.056191	-0.142683	0.0303014	0.202236	-0.0497091	-0.137518	0.0380995	0.266348
M-VLDL-TG-PC	-0.0775074	-0.148586	-0.0064287	0.0326191	0.862801	-0.0492692	-0.128968	0.0304297	0.225302	-0.0245765	-0.0915843	0.0424314	0.471745	-0.0188176	-0.0862437	0.0486085	0.583939	-0.0683254	-0.166965	0.030314	0.174016	-0.0475291	-0.159518	0.0644602	0.404529	-0.0225387	-0.11911	0.0740326	0.646523	-0.017036	-0.114297	0.0802253	0.730686	-0.0807432	-0.184191	0.0227046	0.125711	-0.0508793	-0.165501	0.0637421	0.383369	-0.00560455	-0.0996134	0.0884043	0.906746	0.00248939	-0.0927729	0.0977516	0.959046
S-VLDL-PL-PC	-0.0195225	-0.0890182	0.0499733	0.581493	0.594637	-0.0208704	-0.0918658	0.0501249	0.564066	-0.0275975	-0.0874361	0.0322412	0.365554	-0.0273629	-0.0875194	0.0327936	0.372168	-0.000668368	-0.103398	0.102061	0.9898	-0.0122832	-0.117581	0.0930146	0.818707	-0.0323591	-0.123665	0.0589472	0.486278	-0.0369977	-0.129133	0.0551377	0.430207	-0.0231685	-0.118768	0.0724306	0.634017	-0.0159424	-0.11368	0.0817951	0.748623	-0.0259747	-0.10614	0.0541908	0.524453	-0.0252583	-0.106185	0.0556684	0.539775
S-VLDL-C-PC	0.0800851	0.0087218	0.151448	0.0278914	0.550955	0.0512163	-0.028515	0.130948	0.207702	0.0305304	-0.0367589	0.0978197	0.373376	0.0195886	-0.0484377	0.0876149	0.572042	0.0780568	-0.0236186	0.179732	0.132006	0.0537814	-0.0602411	0.167804	0.354294	0.0243218	-0.0739008	0.122544	0.62658	0.00478214	-0.0952238	0.104788	0.925127	0.0763072	-0.0248384	0.177453	0.138822	0.0463405	-0.0658797	0.158561	0.417375	0.0191546	-0.073126	0.111435	0.683406	0.00820982	-0.0857483	0.102168	0.863674
S-VLDL-CE-PC	0.0807598	0.0100256	0.151494	0.0252907	0.693417	0.0550476	-0.0238744	0.13397	0.171337	0.0346543	-0.0319785	0.101287	0.307596	0.0234003	-0.0441167	0.0909173	0.496467	0.0687259	-0.0314022	0.168854	0.177955	0.0480508	-0.0635887	0.15969	0.397921	0.023239	-0.0729115	0.11939	0.634853	0.00316631	-0.0949519	0.101285	0.949431	0.0878166	-0.0131946	0.188828	0.0882045	0.0605786	-0.0519115	0.173069	0.290371	0.0308468	-0.0616755	0.123369	0.512512	0.019791	-0.0745852	0.114167	0.680314
S-VLDL-FC-PC	0.0185755	-0.0536288	0.0907798	0.613698	0.148303	-0.0111091	-0.085416	0.0631978	0.769239	-0.0175915	-0.0798669	0.0446839	0.579382	-0.0175522	-0.0802062	0.0451019	0.582516	0.086072	-0.019149	0.191293	0.108579	0.0432178	-0.0663428	0.152778	0.438458	0.00973877	-0.0850438	0.104521	0.839982	0.0112762	-0.0845611	0.107114	0.817137	-0.0464799	-0.146035	0.0530748	0.35925	-0.0619635	-0.163261	0.0393344	0.229859	-0.0581601	-0.141449	0.0251285	0.170559	-0.0604492	-0.144541	0.0236426	0.158343
S-VLDL-TG-PC	-0.0753965	-0.147102	-0.00369111	0.0393422	0.576936	-0.0436224	-0.122314	0.0350689	0.276849	-0.0217695	-0.0881514	0.0446124	0.519911	-0.0111466	-0.0781652	0.055872	0.74413	-0.081576	-0.186022	0.0228703	0.125447	-0.0510133	-0.166123	0.0640963	0.384094	-0.0158819	-0.115002	0.0832378	0.752865	0.00527552	-0.0958276	0.106379	0.918321	-0.0671105	-0.166362	0.0321413	0.184511	-0.0381823	-0.146247	0.0698826	0.487693	-0.0104453	-0.0995062	0.0786157	0.817745	-0.000445181	-0.0909096	0.0900192	0.992284
XS-VLDL-PL-PC	0.0631258	-0.00907194	0.135324	0.0864959	0.777021	0.0317617	-0.0493382	0.112862	0.442255	0.0251345	-0.0432481	0.0935171	0.470795	0.0292382	-0.0394691	0.0979456	0.403758	0.0823713	-0.027363	0.192106	0.14079	0.0556439	-0.0661988	0.177487	0.369776	0.0202178	-0.0847914	0.125227	0.705186	0.0275076	-0.0781498	0.133165	0.608953	0.0473729	-0.0497883	0.144534	0.338375	0.00889367	-0.10197	0.119757	0.874763	0.013353	-0.0790617	0.105768	0.776486	0.0129311	-0.0805114	0.106374	0.785682
XS-VLDL-C-PC	0.0900173	0.020364	0.159671	0.0113765	0.735865	0.0709378	-0.00150784	0.143383	0.0549505	0.0357295	-0.0256895	0.0971485	0.253816	0.0225523	-0.0404457	0.0855503	0.482416	0.0646108	-0.0399651	0.169187	0.225194	0.0422964	-0.0657803	0.150373	0.442073	0.0218995	-0.0712343	0.115033	0.644064	-0.00783043	-0.105226	0.0895653	0.874453	0.110629	0.017058	0.204201	0.0206102	0.0946756	-0.00299659	0.192348	0.0574187	0.0396793	-0.0416009	0.12096	0.337724	0.0296435	-0.0539569	0.113244	0.486078
XS-VLDL-CE-PC	0.0745773	0.00480161	0.144353	0.0362177	0.825177	0.0618834	-0.00934985	0.133117	0.0885276	0.0311273	-0.0291337	0.0913883	0.310898	0.0189193	-0.0429248	0.0807634	0.548314	0.025641	-0.0769033	0.128185	0.62325	0.0157285	-0.0880741	0.119531	0.765917	0.00305258	-0.0863368	0.0924419	0.946495	-0.0252035	-0.118409	0.0680025	0.595191	0.122702	0.0273199	0.218083	0.0118229	0.109563	0.0115224	0.207603	0.0285971	0.0548649	-0.0266359	0.136366	0.186418	0.0468732	-0.0370295	0.130776	0.272678
XS-VLDL-FC-PC	0.0808099	0.0109084	0.150711	0.0235191	0.0352128	0.048324	-0.0263739	0.123022	0.204493	0.0239172	-0.0390638	0.0868982	0.456211	0.017164	-0.0461127	0.0804406	0.594539	0.162399	0.0531817	0.271616	0.0036667	0.120762	0.000772617	0.240752	0.0485503	0.0856834	-0.0179328	0.1893	0.10478	0.0737044	-0.031185	0.178594	0.167857	0.011083	-0.0799144	0.10208	0.810887	-0.0142193	-0.109616	0.0811774	0.769648	-0.0344657	-0.113698	0.0447662	0.39292	-0.0427644	-0.122886	0.0373568	0.294615
XS-VLDL-TG-PC	-0.106248	-0.176116	-0.0363792	0.00292293	0.865353	-0.0856032	-0.163797	-0.00740976	0.031939	-0.0472799	-0.113701	0.0191412	0.162711	-0.0353959	-0.102858	0.0320664	0.303337	-0.0902782	-0.194701	0.0141448	0.0899703	-0.0647436	-0.180118	0.0506308	0.27056	-0.0302444	-0.13	0.0695111	0.551395	-0.00428206	-0.107054	0.0984899	0.934738	-0.118713	-0.213033	-0.024393	0.013763	-0.102076	-0.208678	0.004526	0.0605006	-0.0474382	-0.136837	0.0419604	0.297439	-0.0365007	-0.127898	0.0548964	0.432772
IDL-PL-PC	-0.0383422	-0.107596	0.0309118	0.277459	0.819542	-0.0361296	-0.10586	0.0336007	0.309423	-0.00790941	-0.0668	0.0509812	0.792116	-0.0100365	-0.0690111	0.048938	0.738403	-0.0260954	-0.133415	0.0812242	0.632854	-0.0197214	-0.127411	0.0879686	0.718985	-0.0146592	-0.108028	0.0787093	0.757685	-0.0200094	-0.113962	0.0739431	0.67558	-0.0444501	-0.135164	0.046264	0.335974	-0.0395505	-0.131704	0.0526032	0.399315	0.0040301	-0.0721722	0.0802324	0.917233	-0.000403015	-0.0771423	0.0763363	0.991766
IDL-C-PC	0.0825415	0.0136378	0.151445	0.0189433	0.910361	0.0653675	-0.0148452	0.14558	0.110069	0.0463268	-0.0219212	0.114575	0.183079	0.0381886	-0.0305187	0.106896	0.275561	0.0395959	-0.0656856	0.144877	0.460067	0.0140868	-0.10622	0.134394	0.818037	0.0312429	-0.0733151	0.135801	0.55715	0.016645	-0.0890015	0.122292	0.756852	0.111838	0.0207889	0.202886	0.0161931	0.0995585	-0.00818081	0.207298	0.0700199	0.0530955	-0.0378027	0.143994	0.251474	0.0451916	-0.0471907	0.137574	0.336716
IDL-CE-PC	0.0463847	-0.0227314	0.115501	0.188093	0.710962	0.0342363	-0.0396347	0.108107	0.363224	0.0277961	-0.0347735	0.0903656	0.383432	0.022872	-0.0400425	0.0857865	0.475647	-0.0139661	-0.122224	0.0942924	0.799898	-0.0246556	-0.139521	0.0902101	0.673227	0.0116303	-0.0884349	0.111696	0.819333	0.00198881	-0.0986551	0.102633	0.969021	0.08841	-0.00109028	0.17791	0.0528431	0.0740237	-0.0222874	0.170335	0.131579	0.044412	-0.0353142	0.124138	0.274079	0.0416784	-0.039067	0.122424	0.310779
IDL-FC-PC	0.0957763	0.0256364	0.165916	0.00750589	0.348826	0.066851	-0.0137043	0.147406	0.103706	0.0388335	-0.0290278	0.106695	0.261636	0.0318586	-0.0363182	0.100035	0.359254	0.127933	0.013356	0.242511	0.0287372	0.095339	-0.0379642	0.228642	0.160464	0.0524603	-0.0626282	0.167549	0.370632	0.0375895	-0.0787281	0.153907	0.525475	0.0694708	-0.0194718	0.158413	0.125444	0.0406957	-0.0610958	0.142487	0.432346	0.00886696	-0.0757241	0.0934581	0.836819	-0.000458879	-0.086295	0.0853772	0.991618
IDL-TG-PC	-0.0767397	-0.145502	-0.0079772	0.0287654	0.888133	-0.0553117	-0.135084	0.0244611	0.173882	-0.0461911	-0.114245	0.0218633	0.183119	-0.0368404	-0.105538	0.0318571	0.292785	-0.0348605	-0.140013	0.0702916	0.514891	-0.00767718	-0.126913	0.111559	0.899324	-0.0279365	-0.13238	0.076507	0.599199	-0.0104833	-0.116345	0.0953787	0.845695	-0.105874	-0.196762	-0.0149868	0.0225371	-0.0899601	-0.197329	0.0174085	0.100307	-0.0579258	-0.148497	0.0326459	0.209334	-0.0481143	-0.140591	0.0443623	0.306929
L-LDL-PL-PC	-0.0229446	-0.0923761	0.046487	0.516726	0.922496	0.00521972	-0.0744905	0.0849299	0.897751	-0.0087716	-0.0758698	0.0583266	0.797535	-0.0104525	-0.0778146	0.0569097	0.760746	-0.00675135	-0.112202	0.0986998	0.89989	0.0130873	-0.104507	0.130682	0.826902	-0.00474266	-0.106709	0.097224	0.927171	-0.0132812	-0.116093	0.0895305	0.799599	-0.0288487	-0.121461	0.0637637	0.540629	0.0148678	-0.0952323	0.124968	0.790776	0.0154018	-0.0753505	0.106154	0.738794	0.0160494	-0.0755331	0.107632	0.730596
L-LDL-C-PC	0.0496531	-0.0192809	0.118587	0.157776	0.95974	0.0236806	-0.0590786	0.10644	0.574489	0.0352931	-0.0346382	0.105224	0.322128	0.0291254	-0.0409937	0.0992445	0.415087	0.017025	-0.0899188	0.123969	0.754442	-0.00849878	-0.133417	0.116419	0.893652	0.0271844	-0.0813969	0.135766	0.62277	0.0211285	-0.0878224	0.130079	0.703138	0.0655136	-0.0246554	0.155683	0.153966	0.0341559	-0.0771001	0.145412	0.546483	0.0254995	-0.0672269	0.118226	0.589021	0.0170081	-0.0767494	0.110766	0.721509
L-LDL-CE-PC	0.0235402	-0.045571	0.0926515	0.503935	0.760422	0.00107825	-0.0786508	0.0808073	0.978827	0.0233236	-0.0440553	0.0907024	0.497004	0.0215394	-0.0459077	0.0889866	0.530894	-0.015079	-0.121085	0.0909268	0.779868	-0.0284348	-0.146925	0.0900557	0.637303	0.0211583	-0.0820424	0.124359	0.687047	0.0247144	-0.0788347	0.128264	0.639072	0.0447159	-0.0464643	0.135896	0.33557	0.0100248	-0.0985397	0.118589	0.856039	0.0130185	-0.0772267	0.103264	0.776838	0.00932253	-0.0815706	0.100216	0.840275
L-LDL-FC-PC	0.077008	0.00751843	0.146498	0.0298995	0.515447	0.0506286	-0.0214037	0.122661	0.16807	0.0211086	-0.0397862	0.0820034	0.496405	0.0116749	-0.0500753	0.073425	0.710621	0.100064	-0.00784717	0.207976	0.0690517	0.0580217	-0.0543315	0.170375	0.310555	0.00732094	-0.0903726	0.105014	0.882922	-0.0178118	-0.118407	0.0827839	0.727875	0.0615131	-0.0296767	0.152703	0.185551	0.0493195	-0.0447055	0.143345	0.303065	0.0235437	-0.0541948	0.101282	0.551862	0.0143495	-0.064838	0.0935371	0.721798
L-LDL-TG-PC	-0.0572303	-0.126236	0.0117753	0.103922	0.978646	-0.0352159	-0.111846	0.0414144	0.367278	-0.0399451	-0.105054	0.0251635	0.228815	-0.0307984	-0.0964984	0.0349016	0.357731	-0.0189369	-0.122726	0.0848526	0.719983	0.000690464	-0.111978	0.113359	0.990392	-0.0306098	-0.129385	0.0681657	0.542625	-0.0165257	-0.116352	0.0833009	0.744939	-0.0817014	-0.174195	0.0107925	0.0832404	-0.0579746	-0.162689	0.0467395	0.277056	-0.0468878	-0.134433	0.040657	0.292965	-0.0363369	-0.125692	0.0530183	0.424424
M-LDL-PL-PC	-0.0247872	-0.0939644	0.04439	0.482036	0.860581	0.00657078	-0.0724916	0.0856332	0.870449	-0.00674855	-0.0732456	0.0597484	0.842139	-0.00627939	-0.0730296	0.0604708	0.853533	-0.0183	-0.121109	0.0845091	0.726541	0.00510293	-0.109767	0.119973	0.930441	-0.00596695	-0.105488	0.0935541	0.906206	-0.010485	-0.110593	0.0896234	0.836922	-0.0219361	-0.115984	0.0721119	0.646812	0.0252244	-0.0854646	0.135913	0.654387	0.0161718	-0.0751438	0.107487	0.72787	0.0197459	-0.0725004	0.111992	0.674064
M-LDL-C-PC	0.0417371	-0.0272135	0.110688	0.235101	0.729399	0.0128913	-0.0673694	0.0931521	0.752624	0.0231391	-0.0446014	0.0908796	0.502703	0.0180477	-0.0498837	0.0859791	0.602134	0.0276264	-0.0751496	0.130402	0.597443	0.0038164	-0.112759	0.120392	0.948709	0.0247326	-0.0765572	0.126022	0.631382	0.0208298	-0.0807469	0.122406	0.686971	0.0441425	-0.0492391	0.137524	0.353285	0.00298687	-0.109078	0.115052	0.958237	0.00386403	-0.089332	0.0970601	0.935068	-0.00432045	-0.098523	0.0898821	0.928189
M-LDL-CE-PC	0.0251169	-0.0440196	0.0942535	0.47597	0.983832	-0.00257772	-0.0823607	0.0772052	0.949446	0.0147208	-0.0525959	0.0820374	0.667835	0.0124995	-0.0549583	0.0799574	0.716143	0.00603156	-0.0964986	0.108562	0.907977	-0.0119525	-0.126284	0.102379	0.837247	0.0153011	-0.0840282	0.11463	0.76211	0.0174528	-0.0822189	0.117124	0.73077	0.0322064	-0.0618195	0.126232	0.501091	-0.0126684	-0.125606	0.10027	0.825576	-0.0042442	-0.0981283	0.0896399	0.929218	-0.0095322	-0.104226	0.0851612	0.843198
M-LDL-FC-PC	0.0182168	-0.051286	0.0877196	0.607046	0.653278	0.0328183	-0.0425748	0.108211	0.393099	0.00596556	-0.0577479	0.0696791	0.854215	0.0017963	-0.0623295	0.0659221	0.95616	0.0435609	-0.0587723	0.145894	0.403131	0.0397269	-0.0679503	0.147404	0.468631	0.00606623	-0.0874782	0.0996107	0.898593	-0.00746277	-0.102371	0.0874452	0.87719	0.00281865	-0.0923586	0.0979959	0.953602	0.0410266	-0.0657742	0.147827	0.450571	0.0196954	-0.0691357	0.108526	0.663118	0.0173911	-0.0722813	0.107064	0.703154
M-LDL-TG-PC	-0.0538165	-0.123111	0.0154781	0.127781	0.629118	-0.0347592	-0.108224	0.0387055	0.353293	-0.0348976	-0.0972422	0.027447	0.272182	-0.0260466	-0.0889888	0.0368957	0.416834	-0.0321371	-0.135297	0.0710229	0.540552	-0.0154651	-0.123301	0.0923705	0.778107	-0.0402116	-0.134556	0.0541323	0.402473	-0.0259427	-0.121468	0.0695827	0.5936	-0.0644834	-0.158224	0.0292574	0.177031	-0.0416325	-0.142216	0.0589507	0.416284	-0.0306978	-0.114464	0.0530679	0.471613	-0.0209491	-0.106219	0.0643205	0.629308
S-LDL-PL-PC	-0.00316849	-0.072287	0.06595	0.928321	0.856785	0.0274693	-0.0502579	0.105196	0.488054	0.00149845	-0.0641051	0.067102	0.964248	0.00285473	-0.0629757	0.0686851	0.93218	0.00012086	-0.100245	0.100487	0.998112	0.0146226	-0.0945851	0.12383	0.792481	0.000594872	-0.0944967	0.0956864	0.990191	-0.00312527	-0.0986956	0.092445	0.948757	0.00404435	-0.0919424	0.100031	0.934025	0.0604632	-0.0518848	0.172811	0.290681	0.02479	-0.0680654	0.117645	0.599933	0.0290461	-0.0645663	0.122658	0.542155
S-LDL-C-PC	0.0361699	-0.0328364	0.105176	0.303841	0.684629	0.00432781	-0.0760581	0.0847137	0.91586	0.0161047	-0.0517282	0.0839375	0.641297	0.00952075	-0.0586171	0.0776586	0.783927	0.0292096	-0.0744914	0.132911	0.580022	0.00565331	-0.111536	0.122842	0.924481	0.0180465	-0.0838368	0.11993	0.72779	0.0111713	-0.0911358	0.113478	0.830085	0.0320203	-0.060792	0.124833	0.498006	-0.0157426	-0.127618	0.0961328	0.782199	-0.00703432	-0.0997351	0.0856665	0.881472	-0.0167076	-0.110599	0.077184	0.726607
S-LDL-CE-PC	0.0241503	-0.0451405	0.0934411	0.494069	0.797476	-0.00609189	-0.0865163	0.0743325	0.881836	0.013469	-0.0544189	0.0813569	0.69703	0.00916116	-0.0589088	0.0772312	0.791693	0.0148453	-0.0883025	0.117993	0.777343	-0.00261701	-0.117823	0.112589	0.964397	0.0126407	-0.0875072	0.112789	0.804104	0.010732	-0.0897215	0.111186	0.8337	0.0222526	-0.0716725	0.116178	0.641636	-0.0298493	-0.143758	0.0840591	0.606717	-0.00712615	-0.101608	0.0873555	0.882183	-0.0144227	-0.109825	0.0809794	0.766424
S-LDL-FC-PC	0.0238238	-0.0463136	0.0939612	0.505113	0.715786	0.0325356	-0.0424322	0.107503	0.394515	-0.000482286	-0.063888	0.0629234	0.98809	-0.00450169	-0.0682506	0.0592472	0.889782	0.0378272	-0.0690812	0.144736	0.487038	0.0259481	-0.0856499	0.137546	0.647802	0.00640822	-0.0901895	0.103006	0.896276	-0.00680264	-0.104735	0.0911302	0.891417	0.0183651	-0.0746058	0.111336	0.697969	0.0503478	-0.051294	0.15199	0.330733	0.0032587	-0.0812367	0.0877541	0.939592	0.000391524	-0.0848437	0.0856267	0.992798
S-LDL-TG-PC	-0.0855835	-0.154267	-0.0168998	0.0146639	0.564018	-0.0625405	-0.13706	0.011979	0.0998679	-0.0451633	-0.108583	0.0182568	0.162529	-0.0340158	-0.0983133	0.0302816	0.299339	-0.0764865	-0.178217	0.0252443	0.140153	-0.0503385	-0.159447	0.0587699	0.364901	-0.0454344	-0.140714	0.0498455	0.348996	-0.0246903	-0.122301	0.0729204	0.61917	-0.0876987	-0.181356	0.00595863	0.0663854	-0.065035	-0.167691	0.0376206	0.213686	-0.0375859	-0.124056	0.048884	0.393262	-0.0247733	-0.113034	0.0634872	0.58132
XL-HDL-PL-PC	0.0252218	-0.0484273	0.0988709	0.501627	0.628845	0.00178626	-0.0730976	0.0766701	0.962665	-0.00944786	-0.0724671	0.0535714	0.768604	-0.0133888	-0.0765206	0.0497431	0.677288	0.0592655	-0.0866411	0.205172	0.424988	0.0184057	-0.1288	0.165612	0.805933	-0.0229338	-0.150125	0.104258	0.723107	-0.0395946	-0.168208	0.089019	0.545265	0.011336	-0.0735672	0.0962392	0.793082	-0.00233154	-0.0896325	0.0849694	0.958153	-0.0068888	-0.0782858	0.0645082	0.849634	-0.0111398	-0.0829812	0.0607015	0.760608
XL-HDL-C-PC	-0.0186197	-0.0923682	0.0551287	0.62031	0.665504	0.0002389	-0.0741874	0.0746652	0.994974	0.00448689	-0.058204	0.0671778	0.888302	0.0062174	-0.0565932	0.069028	0.845977	-0.0809414	-0.228407	0.066524	0.281169	-0.0482486	-0.196165	0.0996674	0.521669	0.00329564	-0.125107	0.131698	0.959772	0.0114574	-0.117823	0.140738	0.861733	0.00632551	-0.0783513	0.0910024	0.883317	0.0171848	-0.0689861	0.103356	0.695219	0.00597728	-0.0646309	0.0765854	0.86789	0.00859464	-0.0626129	0.0798021	0.812527
XL-HDL-CE-PC	-0.0513366	-0.127015	0.0243415	0.183378	0.516054	-0.0220512	-0.100046	0.0559434	0.579059	-0.00429284	-0.0702639	0.0616782	0.898388	-0.00289433	-0.0689909	0.0632023	0.931518	-0.0997393	-0.246303	0.0468241	0.181678	-0.0488756	-0.199302	0.101551	0.523297	-0.0140109	-0.145013	0.116991	0.833532	-0.00636261	-0.137992	0.125267	0.924318	-0.0286095	-0.11695	0.0597308	0.524698	-0.0116088	-0.103233	0.0800154	0.803421	0.00378752	-0.0713841	0.0789591	0.921136	0.00672655	-0.0690899	0.082543	0.861601
XL-HDL-FC-PC	0.0708468	0.00230482	0.139389	0.0427954	0.744845	0.0528643	-0.0176853	0.123414	0.141716	0.0229905	-0.0367221	0.082703	0.449988	0.0246054	-0.0351918	0.0844025	0.41947	0.0254131	-0.0998894	0.150715	0.690281	-0.0127328	-0.144728	0.119263	0.849667	0.03914	-0.0749176	0.153198	0.500212	0.0433561	-0.0724213	0.159133	0.461928	0.0887682	0.00770593	0.169831	0.0319326	0.077846	-0.00481994	0.160512	0.0648644	0.00880218	-0.0604421	0.0780465	0.802762	0.00948663	-0.060032	0.0790053	0.78859
XL-HDL-TG-PC	-0.00619434	-0.0757582	0.0633695	0.861286	0.487938	0.00666887	-0.0631908	0.0765285	0.851404	0.00855637	-0.0502902	0.0674029	0.775389	0.0158489	-0.0433024	0.0750002	0.599049	0.0205337	-0.0928668	0.133934	0.722017	0.0401947	-0.0731087	0.153498	0.485896	0.0216724	-0.0763389	0.119684	0.663931	0.0414541	-0.0584638	0.141372	0.415082	-0.0293905	-0.117444	0.0586626	0.512078	-0.022102	-0.111303	0.0670988	0.626439	0.00402583	-0.0698267	0.0778784	0.914699	0.0106421	-0.0638074	0.0850915	0.778806
L-HDL-PL-PC	-0.124152	-0.195552	-0.0527508	0.000674794	0.996909	-0.0957117	-0.172679	-0.0187443	0.0148646	-0.0283208	-0.0937671	0.0371255	0.395877	-0.0243171	-0.0899166	0.0412823	0.467019	-0.143626	-0.258283	-0.0289697	0.0142197	-0.0900888	-0.215399	0.0352216	0.158304	-0.0327247	-0.141838	0.0763887	0.555694	-0.0195471	-0.129488	0.0903936	0.726797	-0.107691	-0.199786	-0.0155963	0.0220294	-0.10477	-0.202842	-0.00669736	0.0363407	-0.0163792	-0.0980624	0.0653041	0.693602	-0.0113756	-0.0938477	0.0710965	0.786369
L-HDL-C-PC	0.119832	0.0494411	0.190224	0.00087187	0.550665	0.094465	0.019982	0.168948	0.0129941	0.0291032	-0.0341315	0.0923379	0.366552	0.0251596	-0.038147	0.0884662	0.435526	0.117691	-0.00211353	0.237495	0.0541597	0.0599869	-0.0679763	0.18795	0.357248	0.0112015	-0.0993807	0.121784	0.842216	-0.00362968	-0.115016	0.107756	0.948938	0.118143	0.0308738	0.205411	0.00809557	0.117181	0.025522	0.20884	0.0123539	0.0300174	-0.0466418	0.106677	0.441822	0.0248663	-0.0523912	0.102124	0.527187
L-HDL-CE-PC	0.113778	0.0441539	0.183403	0.00139142	0.481327	0.0944832	0.0221427	0.166824	0.0105372	0.0306885	-0.0307796	0.0921567	0.327355	0.0275505	-0.033994	0.089095	0.379796	0.103265	-0.0140818	0.220612	0.0843929	0.0537612	-0.0684825	0.176005	0.387733	0.00734752	-0.0980993	0.112794	0.891085	-0.00605743	-0.112248	0.100133	0.910742	0.118092	0.0313261	0.204859	0.00776456	0.122194	0.0323759	0.212011	0.00779108	0.0365505	-0.0388083	0.111909	0.340856	0.0324176	-0.0435566	0.108392	0.401988
L-HDL-FC-PC	0.116545	0.0445553	0.188535	0.00154147	0.960374	0.0821157	0.00213544	0.162096	0.0442029	0.0214973	-0.0461212	0.0891159	0.532748	0.0161496	-0.0515733	0.0838725	0.639826	0.135078	0.00947704	0.260679	0.035116	0.0684254	-0.0745903	0.211441	0.347433	0.0202176	-0.103768	0.144203	0.748642	0.00369989	-0.121237	0.128637	0.95359	0.101604	0.0137257	0.189482	0.0235583	0.0912457	-0.00525492	0.187746	0.0637807	0.0118147	-0.0681613	0.0917906	0.771614	0.00505075	-0.0755351	0.0856366	0.901981
L-HDL-TG-PC	-0.0394641	-0.108258	0.0293301	0.260478	0.217804	-0.0387817	-0.10768	0.0301166	0.269526	-0.0195793	-0.0775635	0.0384049	0.507616	-0.0176292	-0.0757467	0.0404884	0.5517	0.0250796	-0.0950896	0.145249	0.681776	0.035985	-0.0841006	0.156071	0.556071	0.0305626	-0.0732136	0.134339	0.56284	0.04182	-0.063218	0.146858	0.434137	-0.0755946	-0.158954	0.0077647	0.0753777	-0.0797744	-0.163419	0.00387017	0.0615273	-0.0425093	-0.111989	0.0269703	0.229722	-0.0405912	-0.110613	0.0294303	0.255058
M-HDL-PL-PC	-0.0606453	-0.132803	0.011512	0.0993812	0.251925	-0.0539943	-0.12596	0.0179717	0.14121	-0.0221637	-0.0835081	0.0391807	0.47838	-0.0191656	-0.0814567	0.0431255	0.546022	-0.0310528	-0.134844	0.0727383	0.556703	-0.0283717	-0.131309	0.0745653	0.588177	-0.0153571	-0.106169	0.0754549	0.739653	-0.0120108	-0.103493	0.0794714	0.796393	-0.091401	-0.192729	0.00992673	0.0769361	-0.0836606	-0.185699	0.0183779	0.107783	-0.0375117	-0.122972	0.0479484	0.388649	-0.030544	-0.120913	0.0598252	0.506689
M-HDL-C-PC	0.0901861	0.0207669	0.159605	0.0109541	0.654347	0.0717346	0.00107541	0.142394	0.0466218	0.0334827	-0.0267979	0.0937633	0.275886	0.0279393	-0.033188	0.0890665	0.369857	0.08078	-0.0220879	0.183648	0.123412	0.0516528	-0.0524714	0.155777	0.329985	0.0150764	-0.0759268	0.10608	0.744766	0.00380408	-0.0883257	0.0959339	0.935325	0.098978	0.0038708	0.194085	0.0414175	0.0915667	-0.00553387	0.188667	0.0644926	0.0461113	-0.0354924	0.127715	0.267242	0.036936	-0.0485353	0.122407	0.395981
M-HDL-CE-PC	0.0810544	0.0118957	0.150213	0.0216733	0.55712	0.0685531	-0.0012497	0.138356	0.0542346	0.0338458	-0.0256034	0.0932951	0.264078	0.028433	-0.0316723	0.0885384	0.353364	0.0596327	-0.037846	0.157111	0.229786	0.0389374	-0.0589035	0.136778	0.434407	0.00733711	-0.0781033	0.0927775	0.865988	-0.00311304	-0.0894611	0.083235	0.943515	0.107052	0.00747157	0.206633	0.0351843	0.105069	0.00422274	0.205916	0.0411901	0.0647512	-0.0199856	0.149488	0.133798	0.0564443	-0.0315869	0.144475	0.208155
M-HDL-FC-PC	0.0737429	-0.00040151	0.147887	0.0512505	0.302629	0.0428559	-0.0349113	0.120623	0.27969	0.0124871	-0.0531818	0.078156	0.709041	0.00909319	-0.0575055	0.0756919	0.788744	0.143756	0.0052006	0.282312	0.0420386	0.0914733	-0.0558984	0.238845	0.223054	0.053853	-0.0737635	0.18147	0.407162	0.048096	-0.0818352	0.178027	0.467093	0.0393318	-0.0480251	0.126689	0.37661	0.0193228	-0.0719161	0.110562	0.677373	-0.0193739	-0.0949549	0.0562071	0.614545	-0.028007	-0.106057	0.0500431	0.480868
M-HDL-TG-PC	-0.10592	-0.174871	-0.0369683	0.00264858	0.765435	-0.0829878	-0.154615	-0.0113609	0.0232144	-0.0426566	-0.103552	0.0182391	0.169501	-0.0359961	-0.0973361	0.0253439	0.249681	-0.118444	-0.21507	-0.0218173	0.0164189	-0.082016	-0.182556	0.0185237	0.109551	-0.0327512	-0.12037	0.0548672	0.462765	-0.0183896	-0.107375	0.070596	0.684674	-0.090401	-0.190947	0.0101449	0.0778969	-0.0831412	-0.186778	0.0204956	0.115554	-0.0371175	-0.124003	0.049768	0.401438	-0.0270779	-0.115644	0.0614878	0.548066
S-HDL-PL-PC	0.0185913	-0.0502363	0.0874189	0.596103	0.100511	0.0405713	-0.0319098	0.113052	0.272199	-0.00876098	-0.0699606	0.0524386	0.77877	-0.00631134	-0.0676368	0.0550141	0.839945	-0.0260931	-0.123353	0.071167	0.598152	-0.0214592	-0.122751	0.0798324	0.677235	-0.0189422	-0.106555	0.0686709	0.670963	-0.0177256	-0.105379	0.0699278	0.691088	0.0785894	-0.019333	0.176512	0.115405	0.121434	0.017294	0.225574	0.0224033	0.0142571	-0.0732675	0.101782	0.748927	0.01865	-0.0695121	0.106812	0.677677
S-HDL-C-PC	0.00990424	-0.0592076	0.0790161	0.778546	0.121294	-0.0189033	-0.0927489	0.0549424	0.615462	0.0180867	-0.0440843	0.0802577	0.568104	0.0124301	-0.0499622	0.0748223	0.695836	0.0525443	-0.0476863	0.152775	0.303307	0.038374	-0.0676222	0.14437	0.476997	0.0252912	-0.0664893	0.117072	0.588218	0.0174201	-0.0747266	0.109567	0.710271	-0.041938	-0.137771	0.0538945	0.390124	-0.0855029	-0.188675	0.017669	0.104048	-0.000875945	-0.0868764	0.0851246	0.984032	-0.00909091	-0.0960094	0.0778276	0.837166
S-HDL-CE-PC	0.00424128	-0.0647565	0.0732391	0.903988	0.229143	-0.0220795	-0.0957954	0.0516365	0.55673	0.0172426	-0.0448192	0.0793044	0.585638	0.0121328	-0.0501501	0.0744157	0.702262	0.0358821	-0.0635734	0.135338	0.47852	0.0262321	-0.0785981	0.131062	0.622987	0.0175667	-0.0731899	0.108323	0.703692	0.0106679	-0.0803925	0.101728	0.817916	-0.0370014	-0.133376	0.0593727	0.450819	-0.080904	-0.185141	0.0233329	0.127833	0.00594124	-0.0809745	0.092857	0.893152	-0.00147718	-0.0892311	0.0862767	0.973613
S-HDL-FC-PC	0.0350809	-0.0336261	0.103788	0.316519	0.113449	0.0313327	-0.0403383	0.103004	0.391061	-0.00329996	-0.06371	0.0571101	0.914631	-0.00412216	-0.0646855	0.0564412	0.893742	0.0850276	-0.0134673	0.183523	0.090443	0.0587457	-0.0437721	0.161263	0.260573	0.0366072	-0.0522324	0.125447	0.418273	0.0352172	-0.0543961	0.124831	0.440097	-0.0166518	-0.114234	0.0809307	0.737443	0.000481594	-0.102038	0.103001	0.992636	-0.0455408	-0.130094	0.0390125	0.29026	-0.0474772	-0.13251	0.037556	0.272964
S-HDL-TG-PC	-0.0978142	-0.166867	-0.0287612	0.00555574	0.931144	-0.0734895	-0.145024	-0.00195514	0.0440729	-0.0416736	-0.102597	0.0192498	0.179732	-0.0324742	-0.0941453	0.029197	0.301598	-0.0912909	-0.190618	0.00803575	0.071529	-0.0585858	-0.160619	0.0434468	0.259613	-0.0253756	-0.114277	0.0635259	0.574923	-0.00624074	-0.097247	0.0847656	0.892795	-0.105404	-0.202738	-0.00806926	0.0338741	-0.0925379	-0.193821	0.00874559	0.0732223	-0.0535484	-0.138374	0.0312772	0.215275	-0.0420243	-0.129285	0.0452368	0.344241
VLDL-D	-0.0775967	-0.148621	-0.00657226	0.0322882	0.291844	-0.0467002	-0.121493	0.0280929	0.220688	-0.017403	-0.0804081	0.0456021	0.587817	-0.00689591	-0.0706141	0.0568223	0.831807	-0.123626	-0.231109	-0.016142	0.0242919	-0.0842031	-0.198407	0.0300008	0.147962	-0.0205003	-0.119625	0.0786248	0.68446	0.0029786	-0.0986221	0.104579	0.954054	-0.0402766	-0.135346	0.0547931	0.405413	-0.0196433	-0.118889	0.0796024	0.697399	0.002874	-0.0786644	0.0844124	0.944783	0.0133694	-0.0694925	0.0962312	0.751223
LDL-D	0.0246939	-0.0449707	0.0943585	0.48675	0.656594	0.0246098	-0.0448916	0.0941112	0.487212	-0.0055524	-0.0639604	0.0528556	0.852013	-0.00823324	-0.0671775	0.0507111	0.784004	0.0205152	-0.0864438	0.127474	0.706287	0.0159774	-0.0902943	0.122249	0.767685	-0.0115901	-0.103435	0.0802548	0.804149	-0.0190267	-0.112195	0.0741414	0.688195	0.0350555	-0.0567088	0.12682	0.453082	0.038106	-0.0537421	0.129954	0.415195	0.00162179	-0.0746668	0.0779104	0.96668	0.000190755	-0.0773145	0.077696	0.996141
HDL-D	0.156277	0.0819033	0.23065	4.1072e-05	0.295519	0.131399	0.0468963	0.215902	0.00234688	0.0585365	-0.0134694	0.130542	0.110933	0.0530046	-0.0192284	0.125238	0.150131	0.13622	0.0334416	0.238998	0.00952113	0.101055	-0.0161232	0.218233	0.0907641	0.0518263	-0.0506871	0.15434	0.32078	0.0408785	-0.062354	0.144111	0.436625	0.176314	0.0661637	0.286464	0.00177476	0.169228	0.0457987	0.292658	0.00732893	0.0404798	-0.0632716	0.144231	0.443466	0.0334541	-0.0713365	0.138245	0.530547
Serum-C	0.054336	-0.0175979	0.12627	0.138538	0.658911	0.0290516	-0.053388	0.111491	0.489295	0.038641	-0.0308498	0.108132	0.275358	0.0401504	-0.0295839	0.109885	0.258714	0.0315383	-0.068754	0.131831	0.536743	0.0166851	-0.0957335	0.129104	0.770576	0.0337145	-0.0638497	0.131279	0.497213	0.0415484	-0.0571101	0.140207	0.408092	0.0722917	-0.0319409	0.176524	0.173495	0.0369356	-0.085768	0.159639	0.554331	0.0280057	-0.0746536	0.130665	0.591999	0.0250902	-0.0783925	0.128573	0.63381
VLDL-C	-0.0357014	-0.104525	0.0331217	0.308857	0.586157	-0.0296948	-0.100612	0.0412227	0.411355	-0.00518404	-0.065149	0.0547809	0.865282	-0.000303388	-0.0604056	0.0597989	0.992096	-0.0712741	-0.168479	0.0259312	0.15021	-0.0496519	-0.148867	0.0495632	0.32574	0.000437119	-0.0859256	0.0867998	0.992064	0.0146737	-0.0726728	0.10202	0.741301	-0.00576818	-0.105416	0.0938797	0.909454	-0.018555	-0.122238	0.0851285	0.725155	-0.011266	-0.097448	0.0749159	0.797287	-0.00623815	-0.0928389	0.0803626	0.887437
RemNAt-C	0.00395941	-0.0655584	0.0734772	0.911009	0.654472	-0.00735919	-0.0824337	0.0677153	0.847461	0.00970605	-0.0536625	0.0730746	0.763738	0.0131758	-0.0502605	0.0766122	0.683577	-0.0293561	-0.129047	0.0703349	0.562934	-0.0258288	-0.131076	0.0794184	0.6297	0.0134127	-0.0779244	0.10475	0.77291	0.0253327	-0.0668032	0.117468	0.58903	0.0295228	-0.0685913	0.127637	0.554482	0.000411711	-0.108421	0.109245	0.99407	-0.00333951	-0.0938202	0.0871412	0.942185	-0.000882971	-0.0916415	0.0898756	0.984747
LDL-C	0.0274209	-0.042583	0.0974247	0.442177	0.799441	0.00496059	-0.0737061	0.0836273	0.901519	0.0296853	-0.0366654	0.0960359	0.380067	0.0311494	-0.0353169	0.0976157	0.35786	0.00729969	-0.0893542	0.103954	0.882029	-0.000735213	-0.106109	0.104638	0.989061	0.0173321	-0.0740689	0.108733	0.709433	0.0245492	-0.0674913	0.11659	0.600218	0.0433004	-0.0592564	0.145857	0.407014	0.00212112	-0.117929	0.122171	0.972308	0.0310381	-0.069399	0.131475	0.543798	0.02819	-0.072809	0.129189	0.583449
HDL-C	0.10903	0.0344386	0.183622	0.00422423	0.763765	0.0739868	-0.0082325	0.156206	0.0777108	0.0349881	-0.0347187	0.104695	0.324773	0.0317043	-0.0386784	0.102087	0.376819	0.115406	0.00346462	0.227347	0.0433517	0.069979	-0.0542542	0.194212	0.268752	0.038797	-0.0696367	0.147231	0.482116	0.0310301	-0.0787805	0.140841	0.578733	0.102917	0.00152102	0.204313	0.0466769	0.0822796	-0.0281202	0.192679	0.143656	0.0165125	-0.0754535	0.108479	0.724251	0.00908594	-0.0848815	0.103053	0.849304
HDL2-C	0.114093	0.0399381	0.188247	0.00260774	0.708481	0.0813363	6.43811e-05	0.162608	0.0498192	0.0370491	-0.0319552	0.106053	0.292218	0.0332817	-0.0364143	0.102978	0.348833	0.114086	-0.00340528	0.231578	0.0569842	0.0647536	-0.0649549	0.194462	0.326923	0.0342268	-0.0789642	0.147418	0.552447	0.0248563	-0.0897017	0.139414	0.669838	0.111983	0.0155437	0.208423	0.0229686	0.0945863	-0.0100491	0.199222	0.0763092	0.0230252	-0.0644193	0.11047	0.60494	0.0151666	-0.074297	0.10463	0.739046
HDL3-C	0.0344458	-0.0397357	0.108627	0.36231	0.229589	-0.00620548	-0.0856229	0.0732119	0.878136	-0.00234232	-0.0690962	0.0644116	0.945102	-0.00393481	-0.0709063	0.0630367	0.908207	0.0645933	-0.0453118	0.174498	0.248576	0.0198531	-0.100274	0.13998	0.745392	0.00318565	-0.10077	0.107141	0.951979	0.00342578	-0.101803	0.108655	0.948984	0.00763901	-0.0932039	0.108482	0.88169	-0.0214942	-0.127416	0.0844275	0.690148	-0.0197272	-0.106858	0.067403	0.656443	-0.0251791	-0.113218	0.0628596	0.574192
EstC	0.0541896	-0.0174937	0.125873	0.138227	0.607421	0.0293276	-0.0520907	0.110746	0.479723	0.0389544	-0.029717	0.107626	0.265812	0.0393862	-0.0295743	0.108347	0.262552	0.0294372	-0.0707637	0.129638	0.563848	0.0136966	-0.0978361	0.125229	0.809327	0.0332687	-0.0635702	0.130108	0.499724	0.0396051	-0.0582771	0.137487	0.426703	0.075603	-0.0278656	0.179072	0.15165	0.0427746	-0.0776649	0.163214	0.485448	0.032485	-0.0685082	0.133478	0.527471	0.0284634	-0.0734769	0.130404	0.583302
FreeC	0.0524888	-0.0199146	0.124892	0.155114	0.803686	0.0263826	-0.0575167	0.110282	0.537233	0.0352927	-0.0353406	0.105926	0.326965	0.039556	-0.0312651	0.110377	0.273226	0.0353431	-0.0648856	0.135572	0.48852	0.0231077	-0.0900578	0.136273	0.68828	0.032764	-0.0654266	0.130955	0.512115	0.0439908	-0.0555255	0.143507	0.385232	0.0609729	-0.045092	0.167038	0.259094	0.0185077	-0.10831	0.145326	0.774329	0.013963	-0.0915502	0.119476	0.794851	0.0142741	-0.0917917	0.12034	0.791444
Serum-TG	-0.0763849	-0.145522	-0.00724753	0.0303999	0.655025	-0.0523266	-0.123615	0.0189614	0.150021	-0.0208402	-0.0812738	0.0395934	0.498638	-0.00974124	-0.0710632	0.0515807	0.75524	-0.0924442	-0.190786	0.00589748	0.0653338	-0.0580281	-0.159157	0.0431006	0.25993	-0.0105183	-0.0983523	0.0773157	0.813955	0.013661	-0.0769487	0.104271	0.767013	-0.0630612	-0.161743	0.035621	0.209743	-0.0528194	-0.154443	0.0488039	0.307486	-0.022816	-0.107391	0.0617588	0.596111	-0.0115154	-0.0976251	0.0745943	0.792725
VLDL-TG	-0.0863762	-0.156136	-0.0166163	0.0152983	0.582445	-0.0591246	-0.131851	0.0136016	0.110922	-0.0224264	-0.083993	0.0391403	0.474782	-0.0123321	-0.0746008	0.0499366	0.697541	-0.110592	-0.207987	-0.0131978	0.0261529	-0.074935	-0.176727	0.0268568	0.148591	-0.0154682	-0.103979	0.0730424	0.731287	0.00604942	-0.0847455	0.0968443	0.895822	-0.062488	-0.164245	0.039269	0.228046	-0.0485695	-0.153895	0.056756	0.365179	-0.0158542	-0.103241	0.0715324	0.721491	-0.00525978	-0.093989	0.0834695	0.907268
LDL-TG	-0.0282816	-0.0990134	0.0424502	0.432758	0.890694	-0.0312173	-0.103194	0.0407593	0.394819	-0.0119668	-0.0728652	0.0489317	0.699789	-0.00202676	-0.0640308	0.0599773	0.948852	-0.0212948	-0.121488	0.0788985	0.676259	-0.0142828	-0.115479	0.0869139	0.781536	-0.0076171	-0.0959127	0.0806785	0.86538	0.0123277	-0.0784676	0.103123	0.789605	-0.0379659	-0.138549	0.0626174	0.458489	-0.0538245	-0.15701	0.0493606	0.305748	-0.0325076	-0.117759	0.0527432	0.453863	-0.0238302	-0.110937	0.0632764	0.590933
HDL-TG	-0.0356855	-0.105904	0.0345331	0.31878	0.881778	-0.0340617	-0.104613	0.03649	0.343567	-0.0218053	-0.0814736	0.037863	0.473349	-0.0139632	-0.0742011	0.0462746	0.649198	-0.0158701	-0.115676	0.0839358	0.754719	-0.00758713	-0.10769	0.092516	0.88161	0.00772723	-0.0791137	0.0945682	0.861186	0.0250467	-0.0635132	0.113607	0.578406	-0.0571249	-0.15714	0.0428907	0.262171	-0.0614726	-0.162255	0.03931	0.231186	-0.0471439	-0.130801	0.0365133	0.268533	-0.0388818	-0.1237	0.0459367	0.367949
DAG	-0.0212792	-0.0902974	0.0477391	0.545213	0.50782	-0.00692759	-0.0763863	0.0625311	0.844831	-0.0146886	-0.0734199	0.0440428	0.623595	-0.00740757	-0.0666179	0.0518028	0.806061	-0.0353347	-0.134307	0.0636371	0.483123	-0.0115287	-0.11095	0.0878924	0.819766	0.0129329	-0.0730538	0.0989196	0.767566	0.0325156	-0.0554139	0.120445	0.467546	-0.00822145	-0.105194	0.0887514	0.867711	-0.00107885	-0.0988652	0.0967075	0.982706	-0.0327578	-0.113839	0.0483239	0.427466	-0.0269581	-0.10907	0.0551536	0.518949
DAG-TG	-0.00685805	-0.0763759	0.0626598	0.846499	0.941491	0.00150168	-0.068116	0.0711193	0.966236	-0.0214991	-0.0805982	0.0375999	0.475363	-0.0176541	-0.0770328	0.0417247	0.559624	0.0111186	-0.0890318	0.111269	0.827322	0.0311614	-0.0692155	0.131538	0.541955	0.0304863	-0.0566593	0.117632	0.491918	0.0409453	-0.0471797	0.12907	0.361458	-0.0247818	-0.121927	0.0723636	0.616288	-0.0217862	-0.119155	0.0755822	0.660259	-0.0590628	-0.139759	0.0216332	0.150936	-0.0559709	-0.137668	0.0257265	0.178746
TotPG	0.054701	-0.0185322	0.127934	0.142984	0.325614	0.0287948	-0.0495284	0.107118	0.470709	0.0274776	-0.0386289	0.0935841	0.414773	0.0346141	-0.0330096	0.102238	0.315291	0.0239498	-0.0778095	0.125709	0.643797	0.000682897	-0.107547	0.108913	0.990108	0.0297667	-0.0644552	0.123989	0.534806	0.0472079	-0.0505481	0.144964	0.342876	0.0904363	-0.0161259	0.196998	0.0960149	0.0651426	-0.0495236	0.179809	0.264722	0.0200869	-0.0752701	0.115444	0.67897	0.0221245	-0.0757666	0.120016	0.656988
TG-PG	-0.076709	-0.147204	-0.00621427	0.0329854	0.856148	-0.0414626	-0.118054	0.0351284	0.28826	-0.0170794	-0.0815519	0.0473931	0.603187	-0.00724577	-0.0722701	0.0577786	0.826902	-0.0782881	-0.181372	0.0247953	0.136194	-0.0386169	-0.151024	0.0737898	0.49977	-0.00161757	-0.0986792	0.095444	0.973873	0.0200643	-0.0789988	0.119127	0.690623	-0.0813134	-0.179283	0.0166564	0.103533	-0.0582661	-0.164103	0.0475706	0.279767	-0.024292	-0.111741	0.0631567	0.58525	-0.0137347	-0.102757	0.0752875	0.76177
PC	0.0552988	-0.0186787	0.129276	0.142681	0.41598	0.0279328	-0.0515764	0.107442	0.490631	0.0277802	-0.0393202	0.0948806	0.416624	0.0346842	-0.0338916	0.10326	0.321073	0.0305971	-0.0722251	0.133419	0.558831	0.00519425	-0.105013	0.115402	0.926212	0.0337391	-0.0621862	0.129664	0.489578	0.0505308	-0.0488079	0.14987	0.317789	0.0827973	-0.0248352	0.19043	0.131246	0.0558392	-0.060157	0.171835	0.344524	0.0129678	-0.0833851	0.109321	0.791438	0.0148786	-0.0840025	0.11376	0.767482
SM	0.0599074	-0.016352	0.136167	0.123459	0.736357	0.0336032	-0.0499024	0.117109	0.429812	0.00102471	-0.0693929	0.0714423	0.977218	0.00472144	-0.065776	0.0752189	0.895434	0.0314793	-0.0741722	0.137131	0.558328	0.0148656	-0.0981401	0.127871	0.796041	-0.00340004	-0.10142	0.09462	0.945652	0.00595517	-0.0931367	0.105047	0.905981	0.0870936	-0.0243588	0.198546	0.125267	0.054505	-0.070852	0.179862	0.393178	-0.0115598	-0.117189	0.094069	0.829741	-0.0113554	-0.1173	0.094589	0.83319
TotCho	0.0702417	-0.0040526	0.144536	0.0638406	0.514163	0.0419591	-0.0397751	0.123693	0.313899	0.0335746	-0.0353389	0.102488	0.339167	0.0387307	-0.0312512	0.108712	0.27762	0.0466277	-0.0573409	0.150596	0.378437	0.0217697	-0.0915433	0.135083	0.705823	0.037786	-0.0607424	0.136314	0.451228	0.0522171	-0.0491917	0.153626	0.311893	0.0942786	-0.012995	0.201552	0.0848015	0.0659869	-0.0531536	0.185127	0.276874	0.0180992	-0.080905	0.117103	0.719455	0.0178415	-0.0831063	0.118789	0.728381
ApoA1	0.106332	0.0312109	0.181452	0.00559016	0.825062	0.0742215	-0.0090549	0.157498	0.080587	0.0464699	-0.0242066	0.117146	0.197189	0.0472521	-0.0244679	0.118972	0.196274	0.114161	0.00433248	0.223989	0.0416634	0.0803714	-0.0418674	0.20261	0.196868	0.0630866	-0.0440109	0.170184	0.247456	0.0653642	-0.0436886	0.174417	0.239262	0.0951295	-0.00959148	0.199851	0.0748799	0.0686617	-0.0462347	0.183558	0.240757	0.0167255	-0.0790616	0.112513	0.73154	0.0125002	-0.0861048	0.111105	0.803278
ApoB	-0.00225825	-0.0716874	0.0671709	0.949107	0.735532	-0.0127262	-0.087282	0.0618295	0.737661	0.0121789	-0.0508107	0.0751684	0.704379	0.0178215	-0.0453991	0.0810421	0.580158	-0.027413	-0.125168	0.0703423	0.581699	-0.0232345	-0.125937	0.0794683	0.656699	0.0144159	-0.0748021	0.103634	0.750851	0.0296465	-0.06079	0.120083	0.519532	0.0153813	-0.0844126	0.115175	0.76204	-0.015137	-0.125264	0.0949904	0.787129	1.61474e-05	-0.0917789	0.0918112	0.999724	0.00426391	-0.0879897	0.0965175	0.927634
ApoB-ApoA1	-0.0582945	-0.127643	0.0110541	0.0993244	0.986671	-0.0461081	-0.118127	0.0259107	0.209217	-0.0103555	-0.0714512	0.0507402	0.739425	-0.00509635	-0.0665074	0.0563147	0.870629	-0.0792157	-0.174658	0.0162267	0.103521	-0.0524734	-0.150106	0.045159	0.291285	-0.012056	-0.0972084	0.0730964	0.780841	0.000617883	-0.0854419	0.0866777	0.988742	-0.0410618	-0.144331	0.0622072	0.434857	-0.0529497	-0.16205	0.0561505	0.340591	-0.00920701	-0.0998958	0.0814818	0.841884	-0.00259523	-0.0942834	0.0890929	0.955644
TotFA	0.00704183	-0.0641608	0.0782445	0.846119	0.458655	-0.0018933	-0.0756605	0.0718739	0.959831	0.0168536	-0.0453715	0.0790788	0.595089	0.0250473	-0.0380546	0.0881491	0.436089	-0.0243739	-0.124244	0.0754965	0.631597	-0.0233737	-0.125631	0.0788834	0.653369	0.0155574	-0.0734501	0.104565	0.731248	0.0358163	-0.0559505	0.127583	0.443237	0.0371098	-0.0653086	0.139528	0.476678	0.0169478	-0.0905903	0.124486	0.75685	0.0130987	-0.0762755	0.102473	0.773372	0.0185465	-0.0721315	0.109224	0.68778
FALen	-0.000794615	-0.0711022	0.069513	0.982306	0.785581	0.0299912	-0.0465652	0.106548	0.44212	-0.0067098	-0.0715038	0.0580842	0.838963	0.000549315	-0.0648418	0.0659405	0.986847	0.0314085	-0.0758374	0.138654	0.565066	0.0530077	-0.0616103	0.167626	0.363749	0.0229988	-0.0756965	0.121694	0.647039	0.0390142	-0.0608196	0.138848	0.442665	-0.0288855	-0.121893	0.0641218	0.541835	0.00606921	-0.0970225	0.109161	0.907917	-0.0355268	-0.120337	0.0492835	0.410649	-0.0308662	-0.116844	0.0551111	0.48067
UnsatDeg	0.0957745	0.0255781	0.165971	0.00755512	0.164246	0.0774326	0.00479922	0.150066	0.036697	0.0338522	-0.0276441	0.0953484	0.280206	0.016495	-0.0471181	0.0801081	0.610877	0.161344	0.0610228	0.261665	0.00169146	0.128326	0.0242616	0.232391	0.0157902	0.0733855	-0.0178299	0.164601	0.11449	0.0484581	-0.0478133	0.144729	0.322885	0.0167608	-0.0820813	0.115603	0.739032	0.0139254	-0.0881789	0.11603	0.788741	-0.0212956	-0.1057	0.0631083	0.620106	-0.0427282	-0.130224	0.0447675	0.337533
DHA	0.162557	0.0909831	0.23413	9.46197e-06	0.0170341	0.146877	0.0741688	0.219586	7.99654e-05	0.0459766	-0.0165724	0.108526	0.149442	0.0385558	-0.0247704	0.101882	0.232373	0.235841	0.130529	0.341152	1.38792e-05	0.212541	0.104474	0.320608	0.000129633	0.121988	0.0260594	0.217917	0.012834	0.109412	0.0120433	0.206782	0.027748	0.0929826	-0.00553331	0.191498	0.0642608	0.0820565	-0.0174628	0.181576	0.105814	-0.0294238	-0.112937	0.0540893	0.488874	-0.0376434	-0.123148	0.0478615	0.387203
LA	0.0697617	-0.000751295	0.140275	0.0524854	0.715973	0.0498374	-0.031528	0.131203	0.229587	0.0565796	-0.0119288	0.125088	0.105374	0.0538599	-0.0146823	0.122402	0.123348	0.0481969	-0.0566155	0.153009	0.366489	0.0378667	-0.0809861	0.15672	0.531396	0.0561772	-0.0465986	0.158953	0.283131	0.0584088	-0.0449202	0.161738	0.26702	0.0762406	-0.0200785	0.17256	0.120473	0.0466565	-0.0663142	0.159627	0.417314	0.0436123	-0.0503057	0.13753	0.361794	0.0389499	-0.0557353	0.133635	0.419098
CLA	0.0232809	-0.0463006	0.0928624	0.511511	0.176747	0.0211111	-0.0488248	0.091047	0.553649	-0.0140774	-0.0736485	0.0454937	0.642849	-0.00138106	-0.0619628	0.0592007	0.964316	-0.0231939	-0.12428	0.0778923	0.652143	-0.0204968	-0.121273	0.08028	0.689446	-0.0199212	-0.108715	0.0688724	0.659323	0.00302288	-0.0887666	0.0948123	0.948394	0.0645348	-0.0323067	0.161376	0.190919	0.0558727	-0.0422276	0.153973	0.263514	-0.0210452	-0.103418	0.0613273	0.615709	-0.0100635	-0.0938249	0.073698	0.813372
FAw3	0.12453	0.0523555	0.196704	0.000741862	0.0793604	0.108583	0.0347697	0.182395	0.00398786	0.0226089	-0.0403984	0.0856162	0.481393	0.0150264	-0.048876	0.0789289	0.64449	0.180014	0.0736016	0.286427	0.000966197	0.160477	0.0512914	0.269662	0.00407537	0.0856464	-0.0105227	0.181816	0.0807301	0.0756704	-0.0219586	0.173299	0.128317	0.0647327	-0.0346299	0.164095	0.20102	0.0487684	-0.0527926	0.150329	0.345726	-0.0510987	-0.135683	0.0334861	0.235637	-0.0607163	-0.147227	0.0257942	0.168388
FAw6	0.0499585	-0.0217285	0.121645	0.171703	0.606611	0.0263519	-0.0525636	0.105267	0.512343	0.0486176	-0.0178269	0.115062	0.151301	0.0476529	-0.0188385	0.114144	0.159863	0.0263734	-0.0746255	0.127372	0.607947	0.0123154	-0.0968455	0.121476	0.824565	0.0421837	-0.052361	0.136728	0.380836	0.047956	-0.0474051	0.143317	0.323328	0.0638054	-0.0393905	0.167001	0.224884	0.0306385	-0.0852588	0.146536	0.603547	0.0451305	-0.0513735	0.141634	0.358409	0.040807	-0.0562502	0.137864	0.408915
PUFA	0.0684184	-0.00379398	0.140631	0.0632797	0.874548	0.0471195	-0.032092	0.126331	0.243283	0.0502771	-0.0163742	0.116929	0.13907	0.0475077	-0.0192523	0.114268	0.162828	0.0556739	-0.04515	0.156498	0.278287	0.043133	-0.0656705	0.151937	0.436182	0.0551133	-0.0391697	0.149396	0.25109	0.0575745	-0.0373817	0.152531	0.233884	0.069432	-0.0355908	0.174455	0.194452	0.0373155	-0.0799913	0.154622	0.532082	0.029669	-0.0680335	0.127371	0.55081	0.0237266	-0.0747704	0.122224	0.636013
MUFA	-0.0561078	-0.125988	0.0137727	0.115404	0.464763	-0.0457493	-0.116362	0.0248634	0.203819	-0.0165139	-0.0762382	0.0432105	0.587429	-0.00287746	-0.0647872	0.0590323	0.927323	-0.0875549	-0.188488	0.0133783	0.0888977	-0.0664185	-0.167972	0.0351356	0.199239	-0.00870133	-0.0972522	0.0798496	0.846879	0.0233623	-0.0709947	0.117719	0.626593	-0.0229792	-0.120225	0.0742669	0.642507	-0.0243824	-0.122969	0.0742044	0.627078	-0.0232631	-0.105048	0.0585215	0.576292	-0.0133713	-0.0982052	0.0714626	0.756779
SFA	0.0212432	-0.0497287	0.092215	0.556998	0.570576	0.0147418	-0.0591649	0.0886486	0.695498	0.0252645	-0.0371216	0.0876506	0.426867	0.0333909	-0.0296832	0.096465	0.299018	-0.0162656	-0.122314	0.0897829	0.763139	-0.0152636	-0.123721	0.0931939	0.782147	0.0213511	-0.0730913	0.115793	0.65688	0.0401836	-0.0565423	0.136909	0.414454	0.049432	-0.0463661	0.14523	0.310994	0.0322422	-0.0694867	0.133971	0.533577	0.0222241	-0.0620075	0.106456	0.604212	0.0288295	-0.0563853	0.114044	0.506301
DHA-FA	0.171587	0.102087	0.241088	1.51521e-06	0.00442717	0.160569	0.0899044	0.231234	9.37322e-06	0.0400954	-0.0215972	0.101788	0.202397	0.0271314	-0.0359109	0.0901737	0.398457	0.258207	0.15899	0.357424	4.93761e-07	0.234142	0.132002	0.336282	8.76568e-06	0.115333	0.0230737	0.207592	0.0144246	0.0949836	-0.00222849	0.192196	0.0554581	0.0862542	-0.0121458	0.184654	0.0856145	0.0874364	-0.0117579	0.186631	0.0838851	-0.0372004	-0.12091	0.0465086	0.382767	-0.0501846	-0.135716	0.0353467	0.249337
LA-FA	0.0965706	0.0280909	0.16505	0.00576896	0.892087	0.0726673	-0.00381147	0.149146	0.0625317	0.059507	-0.00479299	0.123807	0.0696479	0.0478822	-0.0188727	0.114637	0.159509	0.099779	-0.00214947	0.201707	0.0550053	0.0836999	-0.0294703	0.19687	0.146712	0.0479591	-0.0496716	0.14559	0.334678	0.0249226	-0.0761701	0.126015	0.628083	0.0814295	-0.0125073	0.175366	0.089127	0.0549087	-0.0503184	0.160136	0.305581	0.0602538	-0.0263583	0.146866	0.172158	0.0501957	-0.041439	0.14183	0.282095
CLA-FA	0.0295227	-0.039735	0.0987804	0.402978	0.365366	0.0311585	-0.0379337	0.100251	0.376293	-0.0261248	-0.0850285	0.0327789	0.384212	-0.0140228	-0.0738215	0.045776	0.645398	-0.00364946	-0.109963	0.102665	0.946223	0.00152764	-0.103862	0.106917	0.977277	-0.0162539	-0.109436	0.0769281	0.731771	0.00444087	-0.0908308	0.0997126	0.927009	0.0487586	-0.0429805	0.140498	0.296711	0.0443547	-0.0477152	0.136425	0.344161	-0.054025	-0.131389	0.0233388	0.170539	-0.0441042	-0.122812	0.0346035	0.271237
FAw3-FA	0.135398	0.0653796	0.205417	0.000158408	0.0230104	0.121445	0.050593	0.192296	0.000803461	0.0116011	-0.0495831	0.0727854	0.709833	-0.00355648	-0.0663011	0.0591882	0.91143	0.211191	0.111315	0.311066	3.97725e-05	0.186172	0.0843404	0.288003	0.000367661	0.0753309	-0.0157433	0.166405	0.104692	0.052386	-0.043445	0.148217	0.283064	0.0525465	-0.046977	0.15207	0.299909	0.0487353	-0.0514214	0.148892	0.339341	-0.0651645	-0.148623	0.0182938	0.125553	-0.0811402	-0.166363	0.004083	0.0619691
FAw6-FA	0.0775488	0.00864187	0.146456	0.0274503	0.805631	0.0471305	-0.0273006	0.121562	0.214245	0.0500316	-0.0126264	0.11269	0.117414	0.0365634	-0.0285265	0.101653	0.270482	0.094252	-0.00835048	0.196854	0.0716779	0.0654748	-0.0444232	0.175373	0.242154	0.0437066	-0.0509576	0.138371	0.364506	0.0178461	-0.0807835	0.116476	0.722163	0.0502504	-0.0437873	0.144288	0.294112	0.0215206	-0.0805217	0.123563	0.678643	0.0431284	-0.0412174	0.127474	0.315336	0.030368	-0.05852	0.119256	0.502108
PUFA-FA	0.113982	0.0447812	0.183183	0.00127483	0.375903	0.0869369	0.0118467	0.162027	0.0233148	0.0521685	-0.0113316	0.115669	0.107208	0.0347605	-0.0318819	0.101403	0.306181	0.154101	0.0537198	0.254482	0.00271191	0.128466	0.0200253	0.236907	0.0203662	0.0695758	-0.0247356	0.163887	0.147711	0.0393267	-0.061425	0.140078	0.443197	0.0605959	-0.0358768	0.157069	0.21762	0.0334338	-0.0712503	0.138118	0.530439	0.0169494	-0.069727	0.103626	0.700818	-0.00254747	-0.0942916	0.0891966	0.956483
MUFA-FA	-0.128734	-0.197339	-0.0601293	0.000245829	0.575482	-0.106152	-0.179638	-0.0326668	0.00469151	-0.0652721	-0.127617	-0.00292701	0.0401957	-0.0506226	-0.11616	0.0149144	0.129844	-0.148494	-0.247008	-0.0499797	0.00323046	-0.121156	-0.226086	-0.016225	0.023752	-0.0567248	-0.148181	0.0347312	0.223361	-0.0240327	-0.122832	0.0747662	0.632656	-0.0961854	-0.192824	0.0004528	0.0510779	-0.0749618	-0.178782	0.0288585	0.15654	-0.0574009	-0.143213	0.0284116	0.189216	-0.0457747	-0.136572	0.0450225	0.322147
SFA-FA	0.0318195	-0.0380713	0.10171	0.371758	0.652108	0.040482	-0.0292689	0.110233	0.254934	0.0223622	-0.0365679	0.0812923	0.456545	0.02224	-0.0369039	0.0813839	0.460628	-0.00420209	-0.109077	0.100673	0.937248	-0.000714092	-0.1049	0.103472	0.989255	-0.0240176	-0.115428	0.0673925	0.60568	-0.0346347	-0.12761	0.0583404	0.464263	0.0702462	-0.0241977	0.16469	0.144463	0.0738346	-0.0215193	0.169188	0.128733	0.0707256	-0.00824256	0.149694	0.0790422	0.076354	-0.00343182	0.15614	0.0606457
Glc	0.0197192	-0.04975	0.0891883	0.577548	0.0796605	0.0559399	-0.0171324	0.129012	0.133305	0.0364251	-0.0253783	0.0982285	0.247639	0.0372731	-0.0246387	0.0991849	0.23763	0.0417192	-0.0608044	0.144243	0.424151	0.0819016	-0.0263765	0.19018	0.137775	0.0525764	-0.0409326	0.146086	0.269589	0.0556225	-0.0392983	0.150543	0.249918	0.00491225	-0.0898191	0.0996436	0.918853	0.0350298	-0.0646807	0.13474	0.490174	0.0219266	-0.0606421	0.104495	0.601852	0.0244364	-0.0588006	0.107673	0.564079
Lac	-0.0357668	-0.1056	0.034066	0.315015	0.0630586	-0.0129856	-0.084246	0.0582748	0.720656	-0.00711319	-0.0673525	0.0531262	0.816751	-0.00544297	-0.0659547	0.0550688	0.859886	0.0146442	-0.0811933	0.110482	0.764003	0.035568	-0.0606948	0.131831	0.467976	0.00962586	-0.0742322	0.0934839	0.821535	0.0130308	-0.0714685	0.0975301	0.761853	-0.103241	-0.206354	-0.000128052	0.0497175	-0.0864367	-0.19378	0.0209067	0.114204	-0.0415699	-0.130416	0.047276	0.358156	-0.0407072	-0.130312	0.0488977	0.372257
Pyr	0.0981187	0.0280882	0.168149	0.00609065	0.0162561	0.129595	0.0582998	0.200891	0.000381305	0.0286135	-0.0330913	0.0903182	0.362944	0.0275444	-0.0341883	0.0892772	0.381352	0.150383	0.0485667	0.252199	0.00389795	0.185102	0.0821352	0.288068	0.000458823	0.0772928	-0.0146508	0.169236	0.0991602	0.0775114	-0.015558	0.170581	0.102326	0.0425614	-0.0545811	0.139704	0.389566	0.0617497	-0.0380698	0.161569	0.224642	-0.0353485	-0.118859	0.0481621	0.405765	-0.0355586	-0.120336	0.0492186	0.41002
Cit	0.0658075	-0.00376556	0.135381	0.0637218	0.648803	0.0619736	-0.00741495	0.131362	0.0799541	0.0441181	-0.0143426	0.102579	0.138897	0.0374602	-0.0221053	0.0970257	0.21737	0.0768318	-0.0329502	0.186614	0.169608	0.0711997	-0.0376466	0.180046	0.199164	0.0508398	-0.0434735	0.145153	0.289818	0.0402642	-0.0562737	0.136802	0.412612	0.0533049	-0.0365679	0.143178	0.244301	0.0557531	-0.0343904	0.145897	0.224732	0.0409681	-0.034773	0.116709	0.288212	0.0355415	-0.0422984	0.113381	0.369839
Glol	-0.100053	-0.171339	-0.0287666	0.0060027	0.751784	-0.0683766	-0.144494	0.00774067	0.0782277	-0.0441206	-0.108721	0.0204799	0.180404	-0.0400229	-0.105042	0.0249963	0.227269	-0.124008	-0.2202	-0.0278159	0.0116515	-0.0795387	-0.186308	0.0272306	0.143812	-0.0517003	-0.144374	0.0409738	0.273335	-0.0437106	-0.137781	0.0503599	0.361428	-0.0574939	-0.165524	0.0505364	0.296068	-0.0398763	-0.150901	0.0711488	0.480536	-0.0296242	-0.121867	0.0626182	0.528103	-0.0251599	-0.118189	0.0678689	0.595168
Ala	0.0193849	-0.0498022	0.088572	0.582483	0.343987	0.0378228	-0.0320693	0.107715	0.28843	0.0249833	-0.0340391	0.0840057	0.406265	0.0243695	-0.0348063	0.0835454	0.419092	0.0527368	-0.051657	0.157131	0.321205	0.0687061	-0.0361144	0.173527	0.198251	0.0612694	-0.0295898	0.152129	0.185639	0.0611486	-0.0301341	0.152431	0.188545	-0.00166553	-0.0942604	0.0909293	0.971809	0.0132401	-0.0809088	0.107389	0.782329	0.00234323	-0.0755164	0.0802028	0.952843	0.00238616	-0.0760443	0.0808167	0.952327
Gln	-0.0764165	-0.146038	-0.0067951	0.0314982	0.0926245	-0.101554	-0.172126	-0.0309816	0.00485171	-0.0521262	-0.111711	0.00745866	0.086322	-0.0513929	-0.111263	0.00847754	0.0923758	-0.0983917	-0.208556	0.0117723	0.0798748	-0.1365	-0.247527	-0.025473	0.0161051	-0.0818074	-0.178692	0.0150767	0.0976759	-0.0776812	-0.175875	0.020513	0.120638	-0.0563711	-0.145823	0.0330814	0.216114	-0.0663724	-0.157726	0.0249813	0.153975	-0.0114668	-0.0870134	0.0640797	0.765521	-0.0109847	-0.0878449	0.0658754	0.778837
Gly	-0.00132814	-0.0741788	0.0715225	0.971461	0.188158	-0.0192873	-0.0926743	0.0540997	0.606065	-0.0202468	-0.0823017	0.0418081	0.522039	-0.0186192	-0.0808279	0.0435896	0.557001	-0.0192869	-0.111879	0.0733049	0.682355	-0.039812	-0.132437	0.0528128	0.398568	-0.0384298	-0.119061	0.0422017	0.349242	-0.0306816	-0.111968	0.050605	0.45839	0.0321717	-0.08874	0.153084	0.601202	0.0215254	-0.101541	0.144592	0.731129	0.0222804	-0.0795753	0.124136	0.667358	0.0161356	-0.086664	0.118935	0.757761
His	-0.0402563	-0.113389	0.0328767	0.280237	0.00304755	-0.0490191	-0.12217	0.0241315	0.188751	-0.0261224	-0.0877419	0.0354971	0.405552	-0.0250966	-0.0866985	0.0365052	0.424097	-0.0949614	-0.20178	0.0118572	0.081277	-0.102836	-0.209949	0.00427655	0.0598246	-0.0725043	-0.165502	0.0204937	0.126104	-0.0656831	-0.15927	0.0279042	0.168366	0.0168702	-0.0834418	0.117182	0.7411	0.0119532	-0.0883905	0.112297	0.814957	0.0287255	-0.0535314	0.110983	0.492727	0.0254451	-0.0572106	0.108101	0.54533
Ile	-0.083666	-0.158284	-0.00904814	0.0280247	0.624578	-0.0512193	-0.129883	0.0274447	0.20158	-0.0218966	-0.0885002	0.0447071	0.518874	-0.00948579	-0.0769027	0.0579312	0.782457	-0.0669225	-0.17515	0.041305	0.224809	-0.0210661	-0.135153	0.0930207	0.716756	0.00777455	-0.091723	0.107272	0.877962	0.0307687	-0.0708938	0.132431	0.552074	-0.0987572	-0.202395	0.0048805	0.061751	-0.0802258	-0.18917	0.0287184	0.148484	-0.0475445	-0.137655	0.0425658	0.300185	-0.0360359	-0.127581	0.0555093	0.439391
Leu	-0.0911697	-0.167515	-0.0148244	0.0193185	0.400401	-0.0607195	-0.140639	0.0192	0.136258	0.00120912	-0.0667727	0.069191	0.972156	0.0125852	-0.055994	0.0811643	0.718756	-0.0797174	-0.197294	0.0378589	0.183294	-0.0341876	-0.156913	0.0885374	0.584192	0.0394772	-0.0682715	0.147226	0.47168	0.0619474	-0.0480111	0.171906	0.268628	-0.0979487	-0.198281	0.00238329	0.0556683	-0.0799597	-0.185202	0.0252825	0.136055	-0.0237003	-0.111258	0.0638569	0.594866	-0.0148402	-0.103472	0.0737919	0.742152
Val	-0.0273079	-0.100298	0.0456822	0.462916	0.0737932	0.00758927	-0.0688209	0.0839995	0.845467	0.0199572	-0.044683	0.0845974	0.544637	0.023666	-0.0411921	0.088524	0.474017	0.0327579	-0.0742777	0.139793	0.547695	0.0772976	-0.0333725	0.187968	0.170462	0.0723768	-0.0240027	0.168756	0.140603	0.0740977	-0.023072	0.171267	0.134582	-0.0807139	-0.180726	0.0192981	0.113398	-0.0595981	-0.165385	0.0461891	0.268714	-0.0301357	-0.11828	0.0580084	0.501822	-0.0259913	-0.115147	0.0631642	0.566809
Phe	-0.0951389	-0.164813	-0.0254649	0.00750664	0.669196	-0.0697578	-0.142086	0.00257047	0.0586951	-0.0146864	-0.076169	0.0467961	0.639259	-0.00780804	-0.0696259	0.0540098	0.804238	-0.0833391	-0.201836	0.0351582	0.167524	-0.0270334	-0.152237	0.0981704	0.67141	0.0250697	-0.0849443	0.135084	0.654325	0.0434021	-0.068121	0.154925	0.444551	-0.103652	-0.189274	-0.0180308	0.0177854	-0.0937525	-0.181726	-0.0057792	0.0367948	-0.0352014	-0.108493	0.0380898	0.345577	-0.0326696	-0.106624	0.0412846	0.385603
Tyr	0.0328768	-0.0383058	0.104059	0.364878	0.326094	0.0703602	-0.00338655	0.144107	0.0614609	0.0347389	-0.0275056	0.0969835	0.273598	0.0417365	-0.0209384	0.104411	0.191515	0.0580813	-0.0452683	0.161431	0.26986	0.0881632	-0.0157419	0.192068	0.0960712	0.0577934	-0.0327341	0.148321	0.210121	0.0660368	-0.0254765	0.15755	0.156723	0.0228249	-0.0761239	0.121774	0.650442	0.0566773	-0.0510905	0.164445	0.301793	0.0112566	-0.0778295	0.100343	0.803923	0.0164323	-0.0733066	0.106171	0.719006
Ace	0.0412718	-0.0275675	0.110111	0.239598	0.348631	0.0291862	-0.0403272	0.0986995	0.410082	0.00295104	-0.0556883	0.0615904	0.921329	-7.05512e-05	-0.0591015	0.0589604	0.998129	0.00200002	-0.105106	0.109106	0.970731	-0.00901628	-0.116546	0.0985137	0.869135	-0.0348525	-0.128136	0.0584311	0.462975	-0.0469729	-0.141703	0.0477577	0.330128	0.0664185	-0.0237752	0.156612	0.148483	0.0543413	-0.0371774	0.14586	0.243775	0.0102099	-0.0664549	0.0868747	0.793569	0.00783593	-0.0702457	0.0859175	0.843667
AcAce	-0.0194613	-0.0903438	0.0514211	0.590072	0.351283	-0.0210773	-0.0917209	0.0495662	0.558258	-0.0131806	-0.0726617	0.0463006	0.663681	-0.01506	-0.0746386	0.0445187	0.619878	-0.076162	-0.18111	0.0287859	0.154426	-0.07025	-0.17432	0.0338203	0.185219	-0.0526287	-0.14287	0.0376126	0.252187	-0.0527505	-0.145257	0.0397564	0.262848	0.0339451	-0.0627314	0.130622	0.490418	0.0367076	-0.0607291	0.134144	0.459347	0.0304502	-0.0497486	0.110649	0.455784	0.0252975	-0.0557632	0.106358	0.5398
bOHBut	-0.0135083	-0.083418	0.0564014	0.70457	0.72965	-0.014752	-0.0843598	0.0548558	0.677511	0.00918226	-0.0496153	0.0679798	0.759255	0.00506122	-0.0538883	0.0640107	0.866198	-0.0644727	-0.165406	0.03646	0.2099	-0.0600789	-0.160134	0.0399764	0.238483	-0.0326969	-0.119931	0.0545371	0.461541	-0.0357569	-0.123984	0.0524702	0.42595	0.043161	-0.054965	0.141287	0.38771	0.0435367	-0.0548169	0.14189	0.384693	0.0559739	-0.0249118	0.13686	0.174421	0.0508258	-0.0310818	0.132733	0.223162
Crea	-0.0772454	-0.159464	0.00497271	0.0655212	0.473165	-0.0691055	-0.15115	0.012939	0.0986466	-0.034484	-0.104141	0.0351734	0.331437	-0.0346975	-0.10466	0.035265	0.330563	-0.104802	-0.222172	0.0125675	0.0799469	-0.0956668	-0.212294	0.0209609	0.107606	-0.0300669	-0.132889	0.0727546	0.565613	-0.0188428	-0.122685	0.0849997	0.721408	-0.0570925	-0.1734	0.0592155	0.335116	-0.0501522	-0.166638	0.0663334	0.39782	-0.0501025	-0.147476	0.0472715	0.312291	-0.0546914	-0.15423	0.0448471	0.280611
Alb	-0.0261299	-0.103083	0.0508235	0.505261	0.825862	-0.0375928	-0.114563	0.0393773	0.337985	-0.0209313	-0.0856912	0.0438287	0.525948	-0.0228411	-0.0880774	0.0423953	0.49208	0.0028919	-0.112725	0.118509	0.960801	-0.0214757	-0.137046	0.0940944	0.715033	-0.0129147	-0.112786	0.0869567	0.799407	-0.0130089	-0.114741	0.0887234	0.801583	-0.0424062	-0.145841	0.0610283	0.420724	-0.0431209	-0.14666	0.0604181	0.41341	-0.0193009	-0.104626	0.0660241	0.656738	-0.0256176	-0.112292	0.0610564	0.561471
Gp	-0.12015	-0.189733	-0.0505679	0.000734943	0.234757	-0.097724	-0.169693	-0.0257546	0.00784644	-0.0282444	-0.0894337	0.032945	0.365151	-0.0163181	-0.0782636	0.0456274	0.605214	-0.1702	-0.278039	-0.0623608	0.00205734	-0.128624	-0.244416	-0.0128322	0.0295642	-0.0295193	-0.13166	0.0726217	0.570155	-0.00302396	-0.108489	0.102441	0.955063	-0.0766233	-0.168049	0.0148019	0.100213	-0.0670524	-0.159614	0.0255089	0.155184	-0.00694572	-0.0833209	0.0694294	0.858178	0.00587791	-0.0719886	0.0837444	0.882079

## Sheet: Delayed verbal mem (60-64 y)
Metabolite measure	All (N=798)																	Females (N=390)																Males (N=408)
	Model 1					Model 2				Model 3				Model 4				Model 1				Model 2				Model 3				Model 4				Model 1				Model 2				Model 3				Model 4
	beta	L95	U95	Pvalue	Pvalue (sex interaction)	beta	L95	U95	Pvalue	beta	L95	U95	Pvalue	beta	L95	U95	Pvalue	beta	L95	U95	Pvalue	beta	L95	U95	Pvalue	beta	L95	U95	Pvalue	beta	L95	U95	Pvalue	beta	L95	U95	Pvalue	beta	L95	U95	Pvalue	beta	L95	U95	Pvalue	beta	L95	U95	Pvalue
XXL-VLDL-P	-0.0420262	-0.111511	0.0274587	0.235483	0.332587	-0.0355234	-0.108247	0.0372004	0.337923	-0.0174177	-0.0814169	0.0465814	0.593314	-0.0115833	-0.0765161	0.0533494	0.726286	-0.0822153	-0.179864	0.0154336	0.0986567	-0.0756393	-0.17918	0.0279011	0.151713	-0.0205561	-0.114002	0.0728894	0.665564	-0.010555	-0.106791	0.0856815	0.829348	0.00630023	-0.100737	0.113337	0.907936	0.0139553	-0.096707	0.124618	0.804322	-0.000857691	-0.096774	0.0950586	0.985981	0.00542763	-0.0920161	0.102871	0.912843
XXL-VLDL-L	-0.0413302	-0.110791	0.0281304	0.243158	0.342371	-0.0349328	-0.107604	0.037738	0.34566	-0.0174554	-0.0814117	0.0465009	0.592268	-0.011703	-0.0765803	0.0531744	0.723348	-0.0806805	-0.178404	0.0170433	0.105352	-0.0739037	-0.177465	0.0296577	0.161388	-0.0196281	-0.113083	0.0738272	0.679832	-0.00970393	-0.105911	0.0865031	0.842872	0.00587851	-0.10094	0.112697	0.913898	0.0131718	-0.0972512	0.123595	0.814709	-0.00199232	-0.0977196	0.0937349	0.967379	0.00422077	-0.0930191	0.101461	0.932027
XXL-VLDL-PL	-0.0341456	-0.103627	0.0353358	0.335002	0.453218	-0.0268498	-0.0988968	0.0451972	0.464662	-0.0130986	-0.076495	0.0502977	0.685148	-0.00755718	-0.0720186	0.0569043	0.818039	-0.0685165	-0.168233	0.0312001	0.177493	-0.0603885	-0.164811	0.0440343	0.256215	-0.00634717	-0.100541	0.0878464	0.894651	0.00382517	-0.0933559	0.101006	0.938341	0.00485613	-0.0991025	0.108815	0.926877	0.0124505	-0.0943595	0.119261	0.818857	-0.0106649	-0.103229	0.0818987	0.820897	-0.00535733	-0.0996448	0.0889301	0.9111
XXL-VLDL-C	-0.0296571	-0.0987958	0.0394815	0.40003	0.430472	-0.0264437	-0.0986939	0.0458066	0.472689	-0.0176306	-0.0812425	0.0459812	0.586539	-0.0134191	-0.0776288	0.0507905	0.681724	-0.0572124	-0.155927	0.0415017	0.255179	-0.0483285	-0.152738	0.0560814	0.363335	-0.0113376	-0.10527	0.0825949	0.81251	-0.00342174	-0.0991244	0.0922809	0.943982	0.0024981	-0.100635	0.105631	0.962044	0.00212417	-0.104665	0.108913	0.968826	-0.0131528	-0.105958	0.079652	0.780648	-0.00808443	-0.102008	0.085839	0.865687
XXL-VLDL-CE	-0.0272908	-0.0960414	0.0414597	0.436088	0.241069	-0.0288872	-0.101177	0.043403	0.433034	-0.0218226	-0.0853473	0.0417021	0.500275	-0.0189915	-0.08289	0.044907	0.559755	-0.0604882	-0.16072	0.0397435	0.236132	-0.053575	-0.159809	0.0526586	0.322022	-0.0194663	-0.114736	0.0758032	0.688051	-0.0138115	-0.110096	0.0824731	0.778027	0.00711418	-0.0927631	0.106991	0.888705	-0.0012554	-0.105812	0.103302	0.981179	-0.0175292	-0.108269	0.0732104	0.704269	-0.0136146	-0.105229	0.0779995	0.77028
XXL-VLDL-FC	-0.0345363	-0.104122	0.0350493	0.330229	0.607041	-0.0262584	-0.0987656	0.0462487	0.47736	-0.0158857	-0.0797582	0.0479868	0.625522	-0.0103099	-0.0752236	0.0546038	0.755285	-0.057668	-0.157151	0.0418148	0.255097	-0.0483597	-0.153036	0.056317	0.364249	-0.00502015	-0.099616	0.0895757	0.916939	0.00502534	-0.0924886	0.102539	0.919329	-0.00693277	-0.111023	0.0971577	0.89589	0.00248663	-0.104983	0.109957	0.963741	-0.0145711	-0.107702	0.0785601	0.758526	-0.00893498	-0.103715	0.0858447	0.853038
XXL-VLDL-TG	-0.0440475	-0.113642	0.0255471	0.214458	0.315323	-0.0369964	-0.109943	0.0359505	0.319767	-0.0173569	-0.0815426	0.0468289	0.595678	-0.0112158	-0.0763918	0.0539603	0.735591	-0.0859551	-0.183499	0.0115888	0.0839733	-0.0799215	-0.183556	0.0237128	0.130265	-0.0231061	-0.116668	0.0704554	0.627502	-0.0128046	-0.109306	0.083697	0.794282	0.00661707	-0.101021	0.114256	0.903866	0.0158232	-0.0955376	0.127184	0.780126	0.00231604	-0.0941426	0.0987747	0.962369	0.00885281	-0.0891996	0.106905	0.859184
XL-VLDL-P	-0.0452748	-0.114873	0.0243238	0.201998	0.809208	-0.0352847	-0.108048	0.0374791	0.341443	-0.00866563	-0.0728262	0.0554949	0.790975	-0.00194923	-0.0672171	0.0633186	0.953263	-0.0704019	-0.167701	0.0268975	0.155649	-0.0639596	-0.166593	0.0386738	0.221208	-0.00560531	-0.0985842	0.0873736	0.905694	0.00652222	-0.0896952	0.10274	0.894022	-0.0139242	-0.123369	0.095521	0.802625	0.00118805	-0.112041	0.114417	0.983553	0.00656919	-0.0917304	0.104869	0.895528	0.0129691	-0.0869849	0.112923	0.798759
XL-VLDL-L	-0.0449005	-0.114482	0.0246804	0.205633	0.785346	-0.035231	-0.107898	0.0374364	0.341538	-0.00939175	-0.073472	0.0546885	0.773644	-0.002819	-0.0679773	0.0623393	0.932338	-0.0704787	-0.167776	0.0268188	0.155191	-0.0637934	-0.166316	0.0387294	0.221911	-0.00627941	-0.0991596	0.0866008	0.894304	0.00560388	-0.0904322	0.10164	0.908702	-0.0130356	-0.121931	0.0958595	0.814067	0.00121904	-0.111342	0.11378	0.983024	0.00537693	-0.0923518	0.103106	0.913909	0.0117188	-0.0876334	0.111071	0.816715
XL-VLDL-PL	-0.0412048	-0.110787	0.0283777	0.245416	0.749362	-0.033445	-0.105972	0.0390814	0.365627	-0.0140752	-0.0780628	0.0499124	0.665998	-0.00780352	-0.0728803	0.0572733	0.813959	-0.0692298	-0.16897	0.0305103	0.173135	-0.0611108	-0.166018	0.0437962	0.252771	-0.0110454	-0.106095	0.084004	0.819366	0.000332632	-0.0977701	0.0984354	0.994683	-0.00976921	-0.113308	0.0937693	0.852937	-0.000716964	-0.107721	0.106287	0.989497	-0.00187013	-0.0947548	0.0910146	0.968442	0.00396885	-0.0904851	0.0984228	0.934195
XL-VLDL-C	-0.0402215	-0.109561	0.0291178	0.25519	0.56066	-0.0343481	-0.106298	0.037602	0.348991	-0.0188728	-0.0822356	0.0444901	0.558917	-0.0140944	-0.0781236	0.0499349	0.665771	-0.0656859	-0.161519	0.0301477	0.178563	-0.0577641	-0.158252	0.0427239	0.259077	-0.0136432	-0.104264	0.0769773	0.767347	-0.00465304	-0.0972753	0.0879692	0.921354	-0.00666572	-0.11505	0.101718	0.903826	-0.001054	-0.112397	0.110289	0.985161	-0.00931759	-0.106071	0.0874363	0.849916	-0.00378421	-0.101747	0.0941783	0.939492
XL-VLDL-CE	-0.0427144	-0.112206	0.0267772	0.227954	0.48076	-0.0361725	-0.107863	0.035518	0.322257	-0.0218798	-0.0848885	0.0411289	0.495648	-0.0175057	-0.0810705	0.0460591	0.588915	-0.0716094	-0.165667	0.022448	0.135234	-0.0648645	-0.16251	0.0327806	0.192291	-0.0207534	-0.108498	0.0669913	0.64212	-0.013113	-0.102337	0.0761115	0.772726	-0.000564535	-0.113745	0.112616	0.992181	0.00662765	-0.109236	0.122492	0.910518	-0.00580734	-0.106614	0.0949993	0.909873	-4.72898e-06	-0.102042	0.102033	0.999927
XL-VLDL-FC	-0.0368946	-0.106408	0.0326192	0.297798	0.666927	-0.031202	-0.10351	0.0411055	0.397216	-0.018665	-0.0824558	0.0451257	0.565868	-0.0135569	-0.078172	0.0510582	0.680541	-0.0637733	-0.163527	0.0359801	0.209516	-0.0549994	-0.159939	0.0499406	0.303424	-0.0133062	-0.108175	0.0815624	0.782838	-0.00352979	-0.100887	0.0938278	0.943197	-0.00643124	-0.109457	0.096594	0.902389	-0.00171242	-0.10788	0.104455	0.974719	-0.0115689	-0.10372	0.0805821	0.805157	-0.00659978	-0.100026	0.0868268	0.889599
XL-VLDL-TG	-0.0464659	-0.116107	0.0231756	0.190668	0.916026	-0.0356781	-0.108746	0.0373899	0.338105	-0.00717474	-0.0715867	0.0572372	0.82697	-9.14237e-05	-0.065681	0.0654981	0.997817	-0.0703549	-0.167755	0.0270447	0.156349	-0.06475	-0.16787	0.0383695	0.217732	-0.00439856	-0.0978113	0.0890142	0.926273	0.00834263	-0.0885142	0.105199	0.865582	-0.0168036	-0.12852	0.0949126	0.76761	0.000774807	-0.115143	0.116693	0.989522	0.0094296	-0.0911627	0.110022	0.853863	0.015929	-0.0864055	0.118263	0.759719
L-VLDL-P	-0.0539602	-0.123591	0.0156708	0.12861	0.808957	-0.04394	-0.116912	0.029032	0.237559	-0.00868937	-0.0729604	0.0555816	0.790768	-0.00234876	-0.0675522	0.0628547	0.943643	-0.077955	-0.174908	0.0189981	0.114723	-0.0738651	-0.176284	0.028554	0.156993	-0.0131535	-0.105636	0.0793287	0.779869	-0.0024049	-0.0974306	0.0926208	0.960332	-0.0248048	-0.136911	0.0873011	0.663806	-0.00878102	-0.125029	0.107467	0.882021	0.0145787	-0.086297	0.115454	0.77644	0.0204542	-0.0820663	0.122975	0.695053
L-VLDL-L	-0.0546752	-0.124286	0.0149354	0.123521	0.809953	-0.0448619	-0.117757	0.0280328	0.227376	-0.00950745	-0.0737243	0.0547094	0.771407	-0.00328975	-0.0684302	0.0618507	0.921052	-0.0784764	-0.175054	0.0181016	0.110941	-0.0743024	-0.176221	0.0276161	0.152548	-0.0132169	-0.105284	0.0788501	0.777865	-0.00267163	-0.0972641	0.0919208	0.955735	-0.025303	-0.137956	0.0873499	0.65904	-0.0096369	-0.126382	0.107108	0.871165	0.013089	-0.0882425	0.114421	0.799649	0.018989	-0.0839802	0.121958	0.717093
L-VLDL-PL	-0.0557126	-0.125174	0.0137483	0.115785	0.931192	-0.0466365	-0.119202	0.0259287	0.207474	-0.00931986	-0.0733134	0.0546737	0.775034	-0.00332191	-0.0682709	0.061627	0.920048	-0.0773398	-0.173903	0.0192236	0.116136	-0.0722786	-0.173862	0.0293051	0.162624	-0.0119159	-0.103674	0.0798419	0.798575	-0.0016991	-0.0960267	0.0926285	0.971761	-0.0301681	-0.143575	0.0832392	0.601285	-0.0164267	-0.133817	0.100964	0.78338	0.0106295	-0.0913665	0.112626	0.837751	0.0164697	-0.0871422	0.120082	0.754788
L-VLDL-C	-0.0610805	-0.130538	0.00837674	0.0846964	0.89917	-0.0533974	-0.12544	0.0186451	0.146081	-0.0176886	-0.0812038	0.0458265	0.584741	-0.0140036	-0.0781557	0.0501486	0.668394	-0.0763376	-0.165598	0.0129232	0.0934766	-0.0715557	-0.164643	0.0215316	0.131509	-0.0130493	-0.0973227	0.071224	0.760915	-0.00699611	-0.0929261	0.0789339	0.872881	-0.0341325	-0.163065	0.0947999	0.603041	-0.022031	-0.15457	0.110508	0.744	-0.00494767	-0.120165	0.11027	0.932755	0.000799752	-0.115984	0.117583	0.989263
L-VLDL-CE	-0.0663391	-0.135857	0.00317889	0.0614084	0.804609	-0.0597375	-0.131504	0.0120291	0.102667	-0.0255087	-0.0886852	0.0376678	0.428241	-0.0232708	-0.086837	0.0402954	0.472568	-0.0822623	-0.168623	0.00409889	0.0618491	-0.0780283	-0.167634	0.0115779	0.0876798	-0.0225848	-0.103577	0.0584073	0.583773	-0.0191439	-0.101152	0.0628645	0.646452	-0.0311569	-0.168713	0.106399	0.656351	-0.0217412	-0.16253	0.119047	0.761597	-0.00820416	-0.130769	0.11436	0.895358	-0.0029475	-0.126919	0.121024	0.962736
L-VLDL-FC	-0.0552969	-0.124746	0.0141522	0.118462	0.964881	-0.0462906	-0.118605	0.0260237	0.209283	-0.011677	-0.0755426	0.0521887	0.719752	-0.00622439	-0.0710842	0.0586354	0.850618	-0.0704717	-0.1657	0.0247564	0.146476	-0.0649544	-0.164699	0.0347898	0.201173	-0.00542614	-0.095783	0.0849307	0.906057	0.00423918	-0.0887473	0.0972256	0.92861	-0.0357319	-0.148974	0.07751	0.535399	-0.0222165	-0.139167	0.094734	0.709002	-0.0035786	-0.105266	0.0981089	0.94487	0.00210864	-0.10125	0.105467	0.968022
L-VLDL-TG	-0.0509089	-0.120595	0.0187774	0.151956	0.812593	-0.0401063	-0.113331	0.0331189	0.282637	-0.00574449	-0.0701875	0.0586985	0.861134	0.00100411	-0.064417	0.0664253	0.975971	-0.0751121	-0.17338	0.0231559	0.133694	-0.0712932	-0.175464	0.0328775	0.179211	-0.0122081	-0.106159	0.0817427	0.798454	-0.000783042	-0.0973539	0.0957878	0.987286	-0.0229911	-0.13312	0.0871375	0.681717	-0.00564052	-0.120108	0.108827	0.922874	0.0187932	-0.0804576	0.118044	0.709871	0.0245257	-0.0764185	0.12547	0.633109
M-VLDL-P	-0.0507526	-0.120469	0.0189639	0.153394	0.7852	-0.0415568	-0.113863	0.030749	0.259579	-0.0114741	-0.0750702	0.052122	0.723301	-0.00588825	-0.070158	0.0583815	0.857314	-0.0745677	-0.172252	0.0231171	0.134207	-0.069709	-0.171588	0.0321702	0.17931	-0.0197917	-0.111604	0.0720204	0.671872	-0.00967312	-0.103733	0.0843864	0.839836	-0.0232918	-0.132825	0.0862416	0.676137	-0.0109182	-0.123658	0.101822	0.849099	0.0133146	-0.0847014	0.111331	0.78954	0.0176493	-0.0817472	0.117046	0.727171
M-VLDL-L	-0.0502634	-0.119899	0.0193727	0.156913	0.783291	-0.0414087	-0.113517	0.0306997	0.259977	-0.0117111	-0.0751412	0.051719	0.717121	-0.00622999	-0.0703243	0.0578643	0.848721	-0.0742796	-0.171893	0.0233337	0.135427	-0.0690904	-0.170681	0.0325005	0.181954	-0.0194771	-0.11104	0.0720854	0.675958	-0.00949658	-0.103315	0.0843221	0.842322	-0.0226291	-0.13193	0.0866723	0.684215	-0.011148	-0.123544	0.101248	0.845496	0.0121621	-0.085583	0.109907	0.806858	0.0164374	-0.0826547	0.115529	0.744473
M-VLDL-PL	-0.051591	-0.121162	0.0179797	0.145882	0.817793	-0.0431466	-0.11512	0.0288274	0.239646	-0.0131179	-0.0764502	0.0502144	0.68441	-0.0077711	-0.071787	0.0562448	0.811706	-0.073554	-0.170637	0.0235285	0.137133	-0.0681848	-0.169084	0.0327146	0.184736	-0.019435	-0.110432	0.0715624	0.674726	-0.00963159	-0.102954	0.0836904	0.839271	-0.0260765	-0.136081	0.083928	0.641452	-0.0157083	-0.128772	0.0973551	0.784888	0.00816355	-0.0902522	0.106579	0.870527	0.012289	-0.0875007	0.112079	0.808794
M-VLDL-C	-0.0420058	-0.110979	0.0269674	0.232257	0.662393	-0.0381745	-0.109072	0.0327233	0.290854	-0.0137609	-0.0761226	0.0486009	0.665009	-0.0094377	-0.0722925	0.0534171	0.768256	-0.0712129	-0.168508	0.0260821	0.150935	-0.0643683	-0.164567	0.0358306	0.207319	-0.0184053	-0.108691	0.0718802	0.688735	-0.0101321	-0.102493	0.0822285	0.82931	-0.00923773	-0.115818	0.0973421	0.864785	-0.00871462	-0.118062	0.100633	0.875576	0.00394793	-0.0913343	0.0992302	0.935111	0.00732346	-0.0889399	0.103587	0.881165
M-VLDL-CE	-0.0337948	-0.10251	0.0349206	0.334635	0.4508	-0.0353276	-0.106752	0.0360966	0.331883	-0.0158706	-0.0786146	0.0468734	0.619653	-0.0125527	-0.0756206	0.0505152	0.696109	-0.0725605	-0.171109	0.025988	0.148521	-0.0669403	-0.169548	0.0356672	0.200358	-0.0240079	-0.116346	0.0683298	0.60945	-0.0173082	-0.111378	0.0767611	0.717677	0.00654097	-0.0970872	0.110169	0.901307	-0.0019771	-0.109721	0.105766	0.97124	0.00260512	-0.091256	0.0964662	0.956507	0.00488408	-0.089741	0.0995091	0.919213
M-VLDL-FC	-0.0484698	-0.117892	0.0209524	0.170912	0.922344	-0.0397902	-0.111468	0.0318872	0.276174	-0.00969051	-0.0727831	0.0534021	0.763106	-0.00439918	-0.0682332	0.0594348	0.892419	-0.0663773	-0.163416	0.0306614	0.179441	-0.0607513	-0.161313	0.0398103	0.235635	-0.0108301	-0.10147	0.0798094	0.814361	-0.000863567	-0.0939466	0.0922195	0.985453	-0.0277769	-0.137872	0.0823179	0.620163	-0.0166653	-0.129725	0.0963949	0.77213	0.00539038	-0.0930383	0.103819	0.914306	0.00970978	-0.0901001	0.10952	0.848401
M-VLDL-TG	-0.0517715	-0.12182	0.0182774	0.147236	0.821572	-0.0411989	-0.114435	0.0320373	0.269811	-0.00956632	-0.0739437	0.0548111	0.770589	-0.00355646	-0.068658	0.0615451	0.914624	-0.0726322	-0.170307	0.0250428	0.144538	-0.0694247	-0.172372	0.0335229	0.185645	-0.0184588	-0.111159	0.0742411	0.695591	-0.00781788	-0.102701	0.0870653	0.871365	-0.027193	-0.138596	0.0842098	0.631577	-0.010853	-0.126106	0.1044	0.853224	0.0173207	-0.0827698	0.117411	0.73385	0.0219045	-0.0797381	0.123547	0.671988
S-VLDL-P	-0.0621737	-0.130943	0.00659567	0.0763317	0.984785	-0.0558966	-0.126474	0.0146805	0.120427	-0.0199095	-0.0822144	0.0423954	0.53065	-0.0171641	-0.0799764	0.0456482	0.591812	-0.0728751	-0.165091	0.0193409	0.121055	-0.067664	-0.16256	0.0272325	0.161735	-0.026124	-0.111927	0.0596795	0.549719	-0.0199332	-0.107417	0.0675502	0.654351	-0.0478705	-0.159773	0.064032	0.40085	-0.0424136	-0.15671	0.0718825	0.4661	-0.0041774	-0.104645	0.0962901	0.934883	-0.00129113	-0.103011	0.100429	0.980101
S-VLDL-L	-0.0620874	-0.130752	0.00657728	0.0762923	0.998206	-0.0565935	-0.126941	0.0137544	0.114696	-0.020858	-0.0829629	0.041247	0.509901	-0.0184057	-0.0809878	0.0441764	0.563867	-0.0737277	-0.16586	0.0184045	0.116447	-0.0683298	-0.16291	0.0262502	0.156277	-0.0275683	-0.113119	0.0579821	0.526668	-0.0217865	-0.108951	0.0653777	0.623334	-0.0465382	-0.157907	0.0648307	0.411844	-0.0430968	-0.156795	0.0706011	0.456596	-0.00558348	-0.105554	0.0943874	0.912612	-0.00299517	-0.104153	0.0981623	0.953603
S-VLDL-PL	-0.0555428	-0.123966	0.0128799	0.111456	0.822393	-0.0496214	-0.119442	0.0201991	0.163381	-0.0185216	-0.0800738	0.0430306	0.554891	-0.0161539	-0.0782657	0.0459579	0.609807	-0.055835	-0.146986	0.0353157	0.229175	-0.0500175	-0.143472	0.0434371	0.293309	-0.0169871	-0.101373	0.0673991	0.692433	-0.0111805	-0.0974307	0.0750698	0.798922	-0.056516	-0.169832	0.0567997	0.32743	-0.0529568	-0.167803	0.061889	0.365205	-0.0198392	-0.120944	0.0812654	0.699838	-0.0171256	-0.119512	0.0852603	0.74241
S-VLDL-C	-0.0564259	-0.124988	0.012136	0.106599	0.741633	-0.0598364	-0.130674	0.0110016	0.0976919	-0.0284829	-0.0909672	0.0340013	0.371146	-0.0283376	-0.0910223	0.0343472	0.375117	-0.0813681	-0.175548	0.0128115	0.0901838	-0.0768514	-0.173633	0.0199303	0.119279	-0.0417851	-0.129435	0.0458651	0.349123	-0.0390338	-0.127637	0.0495697	0.386856	-0.0261118	-0.13224	0.0800166	0.628865	-0.0404401	-0.151088	0.070208	0.472854	-0.0121338	-0.109136	0.0848681	0.805848	-0.0121843	-0.109878	0.085509	0.806402
S-VLDL-CE	-0.0512284	-0.119953	0.0174963	0.143802	0.52615	-0.0603567	-0.132805	0.0120913	0.102371	-0.0331271	-0.0969836	0.0307294	0.308812	-0.0342354	-0.0982018	0.029731	0.293744	-0.0872109	-0.183605	0.00918351	0.0760548	-0.0851876	-0.185809	0.0154334	0.0968067	-0.0526802	-0.143765	0.0384051	0.256132	-0.0514572	-0.143128	0.0402136	0.270367	-0.0112541	-0.114941	0.0924324	0.831138	-0.0333103	-0.1443	0.0776799	0.555509	-0.0122388	-0.109159	0.0846817	0.804041	-0.0136537	-0.11121	0.0839031	0.783311
S-VLDL-FC	-0.0577134	-0.126187	0.0107599	0.0984207	0.86021	-0.0532198	-0.122853	0.0164134	0.133941	-0.0185312	-0.0799728	0.0429103	0.553973	-0.016605	-0.0785915	0.0453814	0.599124	-0.0639087	-0.156063	0.0282452	0.173508	-0.0585767	-0.152384	0.0352307	0.220285	-0.023067	-0.107841	0.0617069	0.59291	-0.0178177	-0.104327	0.0686914	0.685679	-0.0498682	-0.159806	0.06007	0.373063	-0.0486071	-0.160246	0.0630316	0.392528	-0.0107026	-0.108989	0.0875839	0.830576	-0.00862856	-0.108118	0.0908611	0.864678
S-VLDL-TG	-0.0550189	-0.124431	0.0143928	0.120122	0.871168	-0.0455149	-0.11752	0.0264897	0.21504	-0.0130233	-0.076508	0.0504615	0.687278	-0.00857086	-0.0727303	0.0555885	0.793203	-0.0584047	-0.152727	0.0359173	0.22417	-0.0539051	-0.152351	0.0445405	0.282323	-0.0141784	-0.102865	0.0745083	0.753402	-0.00518394	-0.0960205	0.0856526	0.910701	-0.0512804	-0.163164	0.0606035	0.368101	-0.0376713	-0.152613	0.0772699	0.51973	-8.07133e-05	-0.100847	0.100685	0.998744	0.00391504	-0.0983543	0.106184	0.940036
XS-VLDL-P	-0.0081602	-0.0776273	0.0613069	0.817694	0.622331	-0.0129559	-0.085279	0.0593672	0.725196	-0.00366602	-0.0670535	0.0597214	0.909637	-0.00388518	-0.067589	0.0598186	0.904732	-0.0348555	-0.131492	0.0617809	0.47864	-0.0307624	-0.130084	0.0685595	0.542891	-0.0171679	-0.106698	0.0723622	0.706324	-0.0152451	-0.105931	0.0754405	0.741132	0.0248822	-0.0810783	0.130843	0.644583	0.00866609	-0.103842	0.121174	0.879712	0.00264394	-0.0957564	0.101044	0.957894	0.00289034	-0.0962085	0.101989	0.954296
XS-VLDL-L	-0.00423949	-0.0738698	0.0653908	0.904896	0.575857	-0.0103661	-0.0833159	0.0625836	0.780364	-0.00345479	-0.0673498	0.0604402	0.915497	-0.00414385	-0.0683002	0.0600125	0.899135	-0.0345431	-0.1324	0.0633138	0.488062	-0.031171	-0.132219	0.0698767	0.544515	-0.0193671	-0.110382	0.0716482	0.675859	-0.0181831	-0.110215	0.0738487	0.697835	0.0315267	-0.0736512	0.136705	0.556005	0.0140238	-0.0985466	0.126594	0.806648	0.00408269	-0.094318	0.102483	0.935023	0.00380259	-0.0952525	0.102858	0.939869
XS-VLDL-PL	0.00902022	-0.0614927	0.0795332	0.801794	0.53542	-0.000812368	-0.0769538	0.0753291	0.983296	0.00359581	-0.0630704	0.070262	0.915703	0.00315489	-0.0638482	0.070158	0.926378	-0.026653	-0.128081	0.0747746	0.605679	-0.0252551	-0.132416	0.0819058	0.643346	-0.021192	-0.11752	0.0751359	0.665537	-0.0195637	-0.117137	0.0780092	0.693581	0.0464417	-0.0589067	0.15179	0.386648	0.0243472	-0.0928177	0.141512	0.683102	0.015841	-0.0868269	0.118509	0.761766	0.0148751	-0.0885791	0.118329	0.77754
XS-VLDL-C	0.0111133	-0.0588779	0.0811045	0.755362	0.371581	0.00331569	-0.0709119	0.0775433	0.930149	-0.000232983	-0.0651275	0.0646615	0.994379	-0.00308066	-0.0681651	0.0620038	0.925992	-0.0297005	-0.127013	0.0676117	0.548791	-0.0279529	-0.129729	0.0738234	0.589491	-0.0242098	-0.115534	0.0671147	0.60246	-0.0265404	-0.118459	0.0653781	0.570498	0.0637424	-0.0438138	0.171299	0.244676	0.0467082	-0.0698928	0.163309	0.431441	0.0147654	-0.0868362	0.116367	0.775226	0.0132149	-0.0891396	0.11557	0.799732
XS-VLDL-CE	0.0078124	-0.0621356	0.0777604	0.826518	0.260814	-8.99113e-05	-0.0746588	0.074479	0.998112	-0.00510142	-0.0703193	0.0601165	0.878002	-0.00826221	-0.073698	0.0571736	0.804303	-0.0406426	-0.138814	0.0575287	0.416148	-0.0392147	-0.14239	0.0639603	0.455326	-0.0316827	-0.124156	0.0607905	0.500889	-0.0349228	-0.127876	0.0580302	0.46047	0.0681456	-0.0383648	0.174656	0.209196	0.0525476	-0.0635	0.168595	0.373892	0.012419	-0.0885131	0.113351	0.808961	0.0109876	-0.0908286	0.112804	0.832065
XS-VLDL-FC	0.00859425	-0.0613977	0.0785862	0.809592	0.754154	-0.000519474	-0.0741419	0.073103	0.988953	0.000645298	-0.0637104	0.065001	0.984301	-0.00120791	-0.0657714	0.0633555	0.970712	-0.0197389	-0.121422	0.0819445	0.702908	-0.0194515	-0.125086	0.086183	0.717505	-0.017047	-0.111976	0.0778823	0.724188	-0.0176154	-0.113464	0.0782333	0.717987	0.0373707	-0.0668682	0.14161	0.481341	0.0171498	-0.0943738	0.128673	0.762565	0.0059601	-0.0914705	0.103391	0.904324	0.00398666	-0.0941573	0.102131	0.93638
XS-VLDL-TG	-0.0342397	-0.102683	0.0342041	0.326401	0.528777	-0.0259968	-0.0958888	0.0438953	0.465518	-0.00417806	-0.0658205	0.0574644	0.894185	-0.00124579	-0.0638543	0.0613627	0.968851	-0.0194382	-0.109407	0.0705304	0.671212	-0.0134195	-0.105489	0.0786497	0.774582	0.00570055	-0.0774357	0.0888368	0.89281	0.0130766	-0.07256	0.0987132	0.764119	-0.0570295	-0.17145	0.0573909	0.327747	-0.0473409	-0.163634	0.0689518	0.424008	-0.0177952	-0.120117	0.0845268	0.73257	-0.0139987	-0.11816	0.0901626	0.791715
IDL-P	0.0122548	-0.0584141	0.0829237	0.733644	0.415639	-0.00215289	-0.0828551	0.0785493	0.95825	0.000568273	-0.0701983	0.0713348	0.987427	7.34053e-06	-0.071029	0.0710437	0.999838	-0.0306907	-0.132934	0.0715528	0.555402	-0.0333841	-0.14713	0.0803616	0.56422	-0.0271724	-0.129341	0.0749966	0.601286	-0.0263913	-0.129638	0.0768557	0.615484	0.0551316	-0.0495674	0.159831	0.301199	0.0305641	-0.0932523	0.15438	0.627732	0.0104744	-0.0980196	0.118968	0.849545	0.00916882	-0.100025	0.118362	0.868946
IDL-L	0.0167074	-0.0540783	0.0874931	0.643264	0.304046	0.00437	-0.0749902	0.0837302	0.91395	0.00912369	-0.0604215	0.0786689	0.796833	0.00841389	-0.061384	0.0782118	0.812996	-0.0244847	-0.121155	0.0721854	0.618766	-0.0252836	-0.131416	0.0808492	0.639758	-0.0244091	-0.119668	0.0708494	0.614632	-0.0238525	-0.120033	0.0723279	0.626045	0.0690219	-0.0408637	0.178908	0.217612	0.0477804	-0.0797469	0.175308	0.46181	0.0353924	-0.0764894	0.147274	0.534317	0.0341058	-0.0784779	0.14669	0.55175
IDL-PL	0.0132855	-0.0575851	0.0841561	0.712984	0.310955	-0.000516617	-0.0804109	0.0793776	0.989876	0.00823905	-0.0618104	0.0782885	0.81746	0.00738731	-0.0629372	0.0777119	0.836678	-0.0263673	-0.123966	0.0712311	0.595592	-0.0276753	-0.135419	0.0800684	0.613812	-0.0247217	-0.121448	0.0720048	0.615539	-0.0243163	-0.122015	0.0733825	0.624803	0.0613553	-0.0476846	0.170395	0.269304	0.0370303	-0.0900072	0.164068	0.566927	0.0320944	-0.0792852	0.143474	0.571334	0.0304694	-0.0816587	0.142598	0.593432
IDL-C	0.0180652	-0.0525684	0.0886987	0.615772	0.228749	0.00474085	-0.0755718	0.0850535	0.907781	0.00783067	-0.0625937	0.078255	0.827269	0.0068067	-0.0637869	0.0774003	0.84992	-0.0313962	-0.128321	0.0655285	0.524569	-0.0348929	-0.142694	0.0729087	0.524879	-0.0333491	-0.130106	0.063408	0.498327	-0.0332886	-0.130774	0.0641967	0.5023	0.079717	-0.0293872	0.188821	0.151669	0.0617609	-0.066754	0.190276	0.34534	0.0440389	-0.0688901	0.156968	0.44369	0.0420595	-0.0715963	0.155715	0.467274
IDL-CE	0.0139333	-0.0565157	0.0843823	0.697947	0.197416	0.000299727	-0.0796679	0.0802674	0.994131	0.00473123	-0.0654406	0.074903	0.894736	0.00404124	-0.0662817	0.0743642	0.910208	-0.039182	-0.135939	0.0575748	0.426395	-0.0435884	-0.150956	0.0637792	0.425227	-0.038162	-0.134591	0.0582672	0.436922	-0.0377949	-0.134924	0.0593341	0.444621	0.0800929	-0.0285221	0.188708	0.147932	0.0634278	-0.0643878	0.191243	0.329857	0.0439558	-0.068423	0.156335	0.442325	0.0422567	-0.070831	0.155344	0.462952
IDL-FC	0.0277635	-0.0432817	0.0988088	0.443248	0.334491	0.0154339	-0.0653098	0.0961777	0.707598	0.015125	-0.0555457	0.0857958	0.674502	0.0133314	-0.057563	0.0842257	0.712117	-0.0120512	-0.109689	0.0855867	0.808379	-0.0128829	-0.121798	0.0960319	0.816215	-0.0209765	-0.118615	0.0766615	0.672917	-0.0216441	-0.120078	0.0767902	0.665688	0.0766188	-0.0333484	0.186586	0.171535	0.0550844	-0.0737295	0.183898	0.401021	0.0422596	-0.070619	0.155138	0.462109	0.0397338	-0.0739688	0.153436	0.492417
IDL-TG	0.00868773	-0.0612807	0.0786562	0.807499	0.487886	0.0106934	-0.0598107	0.0811975	0.76599	0.0147483	-0.0472932	0.0767899	0.640879	0.016616	-0.0464733	0.0797053	0.605286	0.0322675	-0.0583794	0.122914	0.484408	0.0364944	-0.0547406	0.127729	0.43206	0.030307	-0.0523508	0.112965	0.471347	0.035254	-0.0495035	0.120011	0.413899	-0.0291093	-0.145408	0.0871891	0.62294	-0.0319296	-0.149524	0.0856651	0.593776	-0.0229973	-0.125218	0.0792236	0.658481	-0.0192097	-0.12345	0.0850303	0.717281
L-LDL-P	0.00225314	-0.0678854	0.0723917	0.949736	0.469809	-0.0153144	-0.0960876	0.0654588	0.709861	-0.00423838	-0.0751869	0.0667101	0.906675	-0.00480812	-0.0761048	0.0664885	0.894712	-0.0398649	-0.141555	0.0618254	0.441301	-0.044506	-0.15834	0.0693274	0.442517	-0.0337104	-0.136232	0.0688116	0.518286	-0.0318783	-0.135602	0.0718458	0.545944	0.04236	-0.0620023	0.146722	0.425367	0.0124016	-0.112346	0.137149	0.845146	0.00736115	-0.102072	0.116794	0.894847	0.00541968	-0.104868	0.115708	0.923073
L-LDL-L	0.00269769	-0.0674175	0.0728129	0.939815	0.457997	-0.015456	-0.0965991	0.0656871	0.708575	-0.00481486	-0.0760841	0.0664544	0.894526	-0.00558562	-0.0771749	0.0660037	0.878307	-0.0411175	-0.143069	0.0608338	0.428279	-0.0467193	-0.161385	0.0679459	0.423557	-0.0359232	-0.139185	0.0673382	0.494328	-0.0343604	-0.138762	0.0700408	0.517878	0.0440931	-0.0602885	0.148475	0.406778	0.0140871	-0.111283	0.139458	0.825281	0.00807056	-0.101927	0.118069	0.885368	0.00585261	-0.104993	0.116698	0.917366
L-LDL-PL	0.00555211	-0.0648472	0.0759514	0.877009	0.276249	-0.00919664	-0.0885365	0.0701433	0.820064	0.00561693	-0.0640645	0.0752984	0.874309	0.00540209	-0.0645938	0.0753979	0.879616	-0.0393133	-0.136493	0.057866	0.426863	-0.0422338	-0.149263	0.0647952	0.4383	-0.0344869	-0.130886	0.0619123	0.482174	-0.0329134	-0.130382	0.0645552	0.507053	0.0581906	-0.0495228	0.165904	0.288847	0.0343942	-0.0913239	0.160112	0.59098	0.0399353	-0.0707028	0.150573	0.47831	0.0378904	-0.0735901	0.149371	0.504337
L-LDL-C	0.00600864	-0.0640294	0.0760467	0.866307	0.27937	-0.00962959	-0.0891268	0.0698676	0.812114	0.00547801	-0.0643125	0.0752685	0.877582	0.00468575	-0.0653434	0.0747149	0.89553	-0.039176	-0.135446	0.0570938	0.424133	-0.0430025	-0.149628	0.0636227	0.428274	-0.0380308	-0.133921	0.057859	0.435929	-0.0367935	-0.133544	0.0599567	0.45501	0.0599938	-0.0478979	0.167885	0.274979	0.0355807	-0.0916534	0.162815	0.58278	0.0462959	-0.0656554	0.158247	0.416662	0.0438551	-0.0688957	0.156606	0.444861
L-LDL-CE	-0.00214433	-0.0719183	0.0676297	0.95191	0.457487	-0.0223271	-0.103617	0.0589627	0.589932	-0.0110334	-0.082458	0.0603912	0.761782	-0.0120263	-0.0837268	0.0596742	0.742041	-0.0507161	-0.152991	0.0515587	0.330174	-0.059197	-0.174911	0.0565167	0.315106	-0.0440789	-0.148344	0.0601858	0.406308	-0.0424553	-0.14777	0.0628599	0.428416	0.0426129	-0.0618541	0.14708	0.423076	0.0115257	-0.114797	0.137848	0.857734	0.00399239	-0.106844	0.114829	0.943574	0.00119636	-0.110507	0.112899	0.983209
L-LDL-FC	0.0149897	-0.0555108	0.0854903	0.676524	0.313826	-0.000578804	-0.081227	0.0800694	0.988763	0.0101182	-0.0605796	0.080816	0.778823	0.00850297	-0.0624123	0.0794183	0.813976	-0.026508	-0.123579	0.0705631	0.591627	-0.0300675	-0.138774	0.0786386	0.586861	-0.0314683	-0.129115	0.0661785	0.526643	-0.0316656	-0.130068	0.0667367	0.527229	0.0642228	-0.0446786	0.173124	0.246996	0.0389018	-0.0899107	0.167714	0.553032	0.0444284	-0.0685127	0.15737	0.439721	0.0416194	-0.0721585	0.155397	0.472418
L-LDL-TG	0.00672264	-0.0641858	0.0776311	0.85241	0.698743	0.00399283	-0.068461	0.0764466	0.913882	0.0117953	-0.0518935	0.0754841	0.716284	0.0144499	-0.0504637	0.0793635	0.662241	0.026185	-0.0730954	0.125465	0.60435	0.0312397	-0.0699753	0.132455	0.544295	0.0255038	-0.0661965	0.117204	0.584759	0.0317945	-0.0623267	0.125916	0.506899	-0.0154044	-0.121938	0.091129	0.776352	-0.0272152	-0.136708	0.082278	0.625356	-0.0181638	-0.113112	0.0767849	0.70702	-0.0144819	-0.111599	0.0826354	0.769517
M-LDL-P	-0.00681097	-0.076544	0.0629221	0.848004	0.552057	-0.0253201	-0.104637	0.0539963	0.531075	-0.00868657	-0.0783898	0.0610167	0.806798	-0.0091111	-0.0792353	0.0610131	0.798744	-0.0452571	-0.145628	0.0551136	0.375871	-0.0500143	-0.161186	0.0611569	0.376939	-0.0375768	-0.137872	0.0627186	0.461727	-0.0349219	-0.136455	0.066611	0.49921	0.0293176	-0.0753159	0.133951	0.58205	-0.00375161	-0.127136	0.119633	0.952363	0.00390557	-0.104482	0.112293	0.943554	0.00186558	-0.10758	0.111311	0.97328
M-LDL-L	-0.00636736	-0.0760676	0.0633329	0.857728	0.546026	-0.02527	-0.104756	0.0542154	0.53276	-0.00906368	-0.0789101	0.0607827	0.798992	-0.00961243	-0.0798515	0.0606266	0.788266	-0.0459194	-0.146305	0.0544667	0.369005	-0.051308	-0.162782	0.0601662	0.366039	-0.0389751	-0.139547	0.0615969	0.446493	-0.0365082	-0.138259	0.0652427	0.480875	0.030809	-0.0738991	0.135517	0.563285	-0.00228367	-0.126079	0.121512	0.971088	0.00446186	-0.104308	0.113231	0.935756	0.00220802	-0.107604	0.11202	0.968483
M-LDL-PL	-0.00877229	-0.0787314	0.0611868	0.805637	0.437175	-0.0248257	-0.103245	0.0535936	0.534493	-0.00596672	-0.0749567	0.0630233	0.865227	-0.00512771	-0.0745806	0.0643252	0.884799	-0.0513396	-0.152224	0.049545	0.317657	-0.0546372	-0.164922	0.0556481	0.330621	-0.0350822	-0.134803	0.0646384	0.489479	-0.0315553	-0.132691	0.0695805	0.539861	0.0309187	-0.0715237	0.133361	0.553283	0.00310516	-0.11549	0.1217	0.958973	0.00556031	-0.0987835	0.109904	0.916607	0.0041996	-0.101171	0.109571	0.937576
M-LDL-C	-0.000465844	-0.070086	0.0691544	0.989524	0.33623	-0.0162658	-0.0942324	0.0617008	0.682262	0.00369619	-0.0647617	0.0721541	0.915617	0.00296099	-0.0657626	0.0716846	0.932617	-0.0417011	-0.136999	0.0535967	0.390113	-0.0450403	-0.149397	0.0593163	0.39662	-0.0412016	-0.135139	0.0527358	0.388961	-0.0393298	-0.134099	0.0554394	0.414947	0.0485257	-0.05917	0.156221	0.376251	0.0214246	-0.103604	0.146453	0.736383	0.0485947	-0.0616648	0.158854	0.386717	0.045828	-0.065361	0.157017	0.418196
M-LDL-CE	-0.00157299	-0.0711493	0.0680033	0.964613	0.327501	-0.0171522	-0.094944	0.0606396	0.665266	0.00307811	-0.065231	0.0713872	0.929535	0.0022809	-0.0662929	0.0708547	0.947955	-0.0431968	-0.138318	0.0519243	0.37247	-0.0462836	-0.15025	0.0576833	0.381949	-0.0428187	-0.136388	0.0507501	0.368757	-0.0409176	-0.135301	0.0534654	0.394456	0.04828	-0.0594511	0.156011	0.378827	0.0213848	-0.103562	0.146332	0.73669	0.0510633	-0.059145	0.161272	0.362859	0.0482706	-0.0628713	0.159412	0.393646
M-LDL-FC	0.000474573	-0.0692591	0.0702083	0.989345	0.544733	-0.0186338	-0.0984859	0.0612182	0.647027	-0.00471192	-0.0748253	0.0654014	0.895076	-0.00536976	-0.0757833	0.0650438	0.881036	-0.038761	-0.139134	0.0616124	0.448147	-0.0453564	-0.157815	0.0671025	0.428262	-0.0355837	-0.137	0.0658322	0.490636	-0.0338503	-0.136327	0.0686259	0.516347	0.0374397	-0.0674647	0.142344	0.483319	0.0053707	-0.118438	0.129179	0.93208	0.00577071	-0.103078	0.11462	0.917032	0.00317132	-0.106626	0.112968	0.954739
M-LDL-TG	0.00246466	-0.0682151	0.0731444	0.945444	0.67009	0.00014311	-0.0718013	0.0720875	0.996885	0.0133249	-0.0500417	0.0766914	0.67987	0.015859	-0.0489925	0.0807105	0.631318	0.028438	-0.0659429	0.122819	0.553905	0.033767	-0.0623176	0.129852	0.489988	0.0336031	-0.0532783	0.120485	0.447391	0.0396945	-0.049731	0.12912	0.383268	-0.0363239	-0.149845	0.0771973	0.529676	-0.0481783	-0.16408	0.0677234	0.414294	-0.0299053	-0.130641	0.0708304	0.559759	-0.0264101	-0.129851	0.0770309	0.615933
S-LDL-P	-0.00440236	-0.0741415	0.0653368	0.901414	0.481167	-0.0221656	-0.10119	0.0568588	0.582065	-0.00707109	-0.0765021	0.0623599	0.841591	-0.00723493	-0.0771512	0.0626813	0.839078	-0.0459239	-0.1463	0.0544526	0.368913	-0.0508944	-0.16186	0.0600714	0.367725	-0.0378154	-0.137961	0.0623302	0.458219	-0.0346132	-0.136141	0.066915	0.502989	0.0349761	-0.0693076	0.13926	0.510043	0.00442918	-0.117711	0.12657	0.943201	0.00697378	-0.100597	0.114545	0.898635	0.00511608	-0.103606	0.113839	0.926327
S-LDL-L	-0.00382984	-0.0735298	0.0658701	0.914133	0.478174	-0.0221361	-0.101394	0.0571215	0.583676	-0.00776609	-0.0773913	0.0618591	0.826736	-0.0081362	-0.0782126	0.0619402	0.819765	-0.0463624	-0.14679	0.0540652	0.364607	-0.052089	-0.163484	0.0593055	0.358452	-0.0393048	-0.139844	0.0612341	0.44251	-0.0363774	-0.138229	0.0654744	0.482881	0.0364566	-0.0680051	0.140918	0.493047	0.00559569	-0.117205	0.128396	0.928663	0.00662899	-0.101547	0.114805	0.904158	0.00449663	-0.104816	0.11381	0.935575
S-LDL-PL	0.007795	-0.0621969	0.0777869	0.827005	0.368064	-0.00499006	-0.0828197	0.0728395	0.899877	0.00527196	-0.063095	0.0736389	0.879717	0.0070699	-0.0620108	0.0761506	0.840823	-0.0378587	-0.139779	0.0640612	0.465617	-0.0402425	-0.151765	0.0712802	0.478441	-0.0220376	-0.122815	0.0787398	0.667423	-0.016796	-0.119405	0.0858131	0.747701	0.049254	-0.0528694	0.151377	0.343617	0.0276267	-0.0883068	0.14356	0.639695	0.0120739	-0.0903155	0.114463	0.816769	0.0112234	-0.0924956	0.114942	0.831616
S-LDL-C	-0.000748557	-0.0703826	0.0688855	0.98317	0.293889	-0.0175058	-0.0956789	0.0606673	0.660359	0.00328711	-0.0653474	0.0719216	0.92512	0.00232055	-0.0665849	0.071226	0.947306	-0.0439822	-0.13931	0.0513453	0.364888	-0.0483888	-0.152969	0.056191	0.363516	-0.0434785	-0.137678	0.0507209	0.364653	-0.0417375	-0.13676	0.0532853	0.388265	0.0507992	-0.0570204	0.158619	0.354876	0.0231417	-0.102416	0.1487	0.717283	0.0498406	-0.0610064	0.160688	0.377207	0.0469321	-0.0649148	0.158779	0.409843
S-LDL-CE	-0.00252437	-0.0721773	0.0671286	0.943302	0.296227	-0.0193288	-0.0974756	0.058818	0.62744	0.00267477	-0.0659509	0.0713004	0.939031	0.00153529	-0.0673419	0.0704125	0.965109	-0.0452646	-0.140484	0.0499547	0.350542	-0.0494464	-0.153786	0.0548937	0.352033	-0.0457178	-0.13967	0.0482345	0.339239	-0.0441681	-0.138875	0.0505386	0.359668	0.0487937	-0.0591833	0.156771	0.374868	0.0206738	-0.105128	0.146476	0.746805	0.0533025	-0.057745	0.16435	0.345877	0.0503175	-0.0617108	0.162346	0.377706
S-LDL-FC	0.00237416	-0.0670738	0.0718221	0.946514	0.460103	-0.0160364	-0.094922	0.0628492	0.689965	-0.00684818	-0.0760465	0.0623502	0.846012	-0.00726253	-0.076855	0.0623299	0.837732	-0.0418356	-0.142225	0.0585541	0.413078	-0.0493209	-0.161299	0.062657	0.387016	-0.0350467	-0.136105	0.0660114	0.495678	-0.0324358	-0.134852	0.0699805	0.533779	0.0441433	-0.0606659	0.148953	0.408161	0.0146884	-0.107342	0.136718	0.81306	-0.000769627	-0.108297	0.106757	0.988779	-0.00314165	-0.111745	0.105461	0.954669
S-LDL-TG	-0.0241673	-0.0936052	0.0452707	0.494683	0.961269	-0.0234417	-0.0943165	0.0474332	0.516364	8.99595e-05	-0.0625348	0.0627147	0.997751	0.00412577	-0.0600846	0.0683361	0.899655	-0.0191192	-0.116728	0.0784891	0.700351	-0.0120537	-0.111713	0.0876052	0.812151	0.00147139	-0.0885747	0.0915175	0.974383	0.0109948	-0.0825697	0.104559	0.817368	-0.0299816	-0.134847	0.0748842	0.574384	-0.0357261	-0.142886	0.0714338	0.512567	-0.00656928	-0.100162	0.0870232	0.890304	-0.00208753	-0.0981255	0.0939505	0.96593
XL-HDL-P	0.0923155	0.0178349	0.166796	0.0151947	0.219497	0.0874608	0.00293137	0.17199	0.0425849	0.0443513	-0.0300767	0.118779	0.242451	0.0421168	-0.0327079	0.116941	0.26952	0.0666531	-0.0263272	0.159633	0.159507	0.0742163	-0.0313591	0.179792	0.16772	0.0484475	-0.0470771	0.143972	0.319237	0.0431859	-0.0532282	0.1396	0.378953	0.145585	0.00969659	0.281473	0.0358103	0.12734	-0.0267609	0.28144	0.105051	0.0143151	-0.120729	0.14936	0.835005	0.0154365	-0.121372	0.152246	0.824536
XL-HDL-L	0.0915155	0.0170899	0.165941	0.0160176	0.209445	0.0864753	0.00199746	0.170953	0.044836	0.0438914	-0.0304785	0.118261	0.246997	0.0416895	-0.0330782	0.116457	0.274039	0.0649317	-0.0279485	0.157812	0.170075	0.0720369	-0.033425	0.177499	0.180054	0.0473692	-0.0480146	0.142753	0.3294	0.0422126	-0.0540724	0.138498	0.389145	0.146906	0.0110471	0.282765	0.0341352	0.129031	-0.0251005	0.283163	0.100596	0.0149467	-0.120182	0.150075	0.827943	0.0160705	-0.120835	0.152976	0.817581
XL-HDL-PL	0.088314	0.0131059	0.163522	0.0214228	0.290744	0.0828409	-0.00355917	0.169241	0.0601885	0.0345798	-0.0414344	0.110594	0.372125	0.0320655	-0.0442672	0.108398	0.40983	0.0581912	-0.0503692	0.166752	0.292576	0.0630962	-0.0624281	0.18862	0.323607	0.0295865	-0.0839524	0.143125	0.608643	0.0237988	-0.0906062	0.138204	0.682705	0.124141	0.0107315	0.237551	0.0320005	0.109734	-0.0190896	0.238558	0.0947931	0.0237679	-0.0884763	0.136012	0.677383	0.023685	-0.0897849	0.137155	0.681715
XL-HDL-C	0.0793732	0.00527204	0.153474	0.0358141	0.201752	0.0710076	-0.0123077	0.154323	0.0947241	0.0348575	-0.0383663	0.108081	0.35034	0.032795	-0.0408197	0.10641	0.382095	0.0481852	-0.0446858	0.141056	0.308303	0.0508757	-0.053697	0.155448	0.339378	0.0364279	-0.0578456	0.130701	0.447808	0.0322826	-0.0628474	0.127413	0.504947	0.141866	0.00847976	0.275252	0.0371686	0.122851	-0.0268881	0.272591	0.107552	0.00940664	-0.122134	0.140947	0.888253	0.0106916	-0.122768	0.144151	0.874914
XL-HDL-CE	0.0735515	-0.00070637	0.147809	0.052214	0.244342	0.0635968	-0.0192151	0.146409	0.132082	0.0295879	-0.0431631	0.102339	0.424897	0.027092	-0.0460375	0.100222	0.46729	0.044112	-0.0495734	0.137797	0.355136	0.045619	-0.0590253	0.150263	0.391889	0.03208	-0.0622176	0.126378	0.503902	0.0278659	-0.067213	0.122945	0.564708	0.129843	-0.00233871	0.262026	0.0541732	0.108279	-0.0388514	0.255408	0.148735	0.00244279	-0.12673	0.131615	0.970358	0.00336845	-0.127747	0.134483	0.959737
XL-HDL-FC	0.0912238	0.0174334	0.165014	0.0154584	0.134767	0.0867378	0.00260395	0.170872	0.0433347	0.0466902	-0.027347	0.120727	0.216105	0.0458007	-0.0286647	0.120266	0.227645	0.0568219	-0.0346737	0.148317	0.222808	0.0623242	-0.0422434	0.166892	0.241965	0.0461	-0.0482614	0.140461	0.337311	0.0422788	-0.0531547	0.137712	0.384188	0.166352	0.0308425	0.301862	0.0162554	0.153874	-0.000239028	0.307987	0.0503547	0.0272863	-0.108236	0.162808	0.692407	0.0293975	-0.107926	0.166721	0.674034
XL-HDL-TG	0.0953512	0.0249207	0.165782	0.00803071	0.862473	0.0934435	0.0177893	0.169098	0.0155514	0.0503585	-0.0165297	0.117247	0.139832	0.0561763	-0.0113347	0.123687	0.102777	0.0780614	-0.0229208	0.179044	0.129359	0.0933215	-0.0180138	0.204657	0.100158	0.0551817	-0.0455273	0.155891	0.281957	0.0614664	-0.0411829	0.164116	0.239722	0.112169	0.010701	0.213638	0.0303489	0.100325	-0.00654376	0.207194	0.0656976	0.0418388	-0.0516317	0.135309	0.379351	0.0477532	-0.0469187	0.142425	0.32192
L-HDL-P	0.103262	0.0282352	0.178289	0.00704668	0.631747	0.0984973	0.0156329	0.181362	0.0198829	0.0504396	-0.0227779	0.123657	0.176659	0.0481371	-0.0255567	0.121831	0.200127	0.101742	0.00316792	0.200316	0.0431124	0.111725	0.00193818	0.221512	0.04611	0.0708736	-0.0289339	0.170681	0.163431	0.0648784	-0.0360213	0.165778	0.20685	0.108643	-0.0193702	0.236656	0.0960094	0.0886563	-0.0505079	0.227821	0.211146	0.00350656	-0.118091	0.125104	0.954812	0.000656635	-0.122462	0.123775	0.991638
L-HDL-L	0.103451	0.0283065	0.178596	0.00703194	0.769404	0.0985976	0.0157115	0.181484	0.0197901	0.0462032	-0.0269403	0.119347	0.215345	0.0431526	-0.0304629	0.116768	0.250199	0.100706	-0.0182221	0.219634	0.0967445	0.108513	-0.0250387	0.242064	0.110963	0.0633292	-0.057592	0.18425	0.30373	0.0564466	-0.06571	0.178603	0.364087	0.112797	0.00489112	0.220702	0.0405259	0.099361	-0.017804	0.216526	0.0962593	0.0214801	-0.0809283	0.123888	0.680262	0.0179674	-0.0856858	0.121621	0.733405
L-HDL-PL	0.0953243	0.0196052	0.171043	0.0136753	0.759272	0.0884956	0.00524581	0.171745	0.0372388	0.0421884	-0.0312167	0.115593	0.259571	0.0393575	-0.0347037	0.113419	0.297175	0.0934465	-0.0259448	0.212838	0.124649	0.100313	-0.0332066	0.233833	0.140442	0.0583484	-0.0625582	0.179255	0.343231	0.0516144	-0.0707487	0.173978	0.407335	0.102895	-0.00578977	0.211579	0.0634511	0.0865425	-0.0311495	0.204235	0.149069	0.0164066	-0.08633	0.119143	0.75369	0.0127285	-0.0915297	0.116987	0.810411
L-HDL-C	0.103511	0.0293731	0.177649	0.00626967	0.663952	0.0990144	0.0173261	0.180703	0.0175817	0.0445254	-0.0276129	0.116664	0.22602	0.0414491	-0.0310424	0.113941	0.262023	0.0980538	-0.0138135	0.209921	0.0856235	0.103937	-0.0210985	0.228972	0.102992	0.0595594	-0.0535912	0.17271	0.301293	0.0532923	-0.0609402	0.167525	0.359503	0.114705	0.00507974	0.224331	0.0403337	0.102962	-0.0159245	0.221848	0.0894211	0.0214934	-0.0825629	0.12555	0.684867	0.0183048	-0.086791	0.1234	0.732178
L-HDL-CE	0.104933	0.0308361	0.17903	0.00556738	0.659593	0.100452	0.0191568	0.181747	0.0155092	0.0455949	-0.0262351	0.117425	0.213116	0.0426924	-0.0294929	0.114878	0.245995	0.0995478	-0.0105621	0.209658	0.076266	0.105037	-0.0172874	0.227361	0.0921632	0.0608205	-0.049932	0.171573	0.280884	0.0547297	-0.0570846	0.166544	0.33639	0.116429	0.00540397	0.227455	0.0398917	0.104766	-0.0151894	0.224721	0.0867556	0.0214921	-0.0836127	0.126597	0.68786	0.0183785	-0.0878092	0.124566	0.733799
L-HDL-FC	0.098354	0.0241538	0.172554	0.00944308	0.588863	0.0940397	0.01063	0.177449	0.0271736	0.0423635	-0.031273	0.116	0.259098	0.0392736	-0.0347171	0.113264	0.297747	0.0952547	-0.00786005	0.198369	0.0701047	0.10521	-0.0120764	0.222497	0.0785727	0.0607839	-0.045604	0.167172	0.261936	0.0547228	-0.0527153	0.162161	0.317163	0.103965	-0.0121147	0.220045	0.079046	0.0873292	-0.0407869	0.215445	0.180985	0.00672993	-0.105071	0.118531	0.905845	0.00345561	-0.109423	0.116334	0.952031
L-HDL-TG	0.0712997	-0.00346838	0.146068	0.0615879	0.475159	0.0611529	-0.0182722	0.140578	0.131091	0.0416864	-0.0281236	0.111496	0.241467	0.0414274	-0.0287758	0.111631	0.247046	0.0956274	-0.000277264	0.191532	0.0506627	0.104543	0.000632355	0.208454	0.048629	0.0795003	-0.0146868	0.173688	0.0977993	0.0750819	-0.0203083	0.170472	0.122515	0.0260194	-0.0986884	0.150727	0.681895	0.00161217	-0.127864	0.131088	0.980483	-0.0249759	-0.136173	0.0862216	0.659004	-0.0239708	-0.136418	0.088476	0.675329
M-HDL-P	0.020278	-0.0531123	0.0936684	0.587711	0.484088	0.0152617	-0.0585398	0.0890633	0.684901	0.00632566	-0.0588177	0.071469	0.848872	0.0074639	-0.0606007	0.0755285	0.829609	0.00374788	-0.10503	0.112526	0.946024	0.00278752	-0.106468	0.112043	0.960016	0.0102561	-0.0896765	0.110189	0.840164	0.0127606	-0.09178	0.117301	0.810414	0.0362929	-0.0675694	0.140155	0.492505	0.0270337	-0.0777592	0.131827	0.612319	-0.00629964	-0.097456	0.0848567	0.891985	-0.00998696	-0.105759	0.0857853	0.837646
M-HDL-L	0.0225918	-0.0507978	0.0959814	0.545837	0.497619	0.0171612	-0.0567032	0.0910255	0.648467	0.007283	-0.0579336	0.0724996	0.826533	0.0083014	-0.0598185	0.0764213	0.810985	0.00654689	-0.102497	0.115591	0.90609	0.00506103	-0.104534	0.114656	0.927699	0.0105904	-0.0896674	0.110848	0.835555	0.0128386	-0.0920061	0.117683	0.80982	0.0380765	-0.065908	0.142061	0.472022	0.0285374	-0.0764676	0.133542	0.593437	-0.00497659	-0.0963687	0.0864156	0.914791	-0.00878837	-0.104783	0.087206	0.857233
M-HDL-PL	0.0187908	-0.0548799	0.0924615	0.616731	0.530344	0.0130887	-0.0611135	0.087291	0.729242	0.00680897	-0.0585816	0.0721996	0.838087	0.00796017	-0.0603575	0.0762779	0.819132	0.00711508	-0.102843	0.117073	0.898827	0.00578975	-0.104862	0.116442	0.918111	0.0152542	-0.0855233	0.116032	0.766127	0.0178368	-0.0878148	0.123488	0.740054	0.0296924	-0.073302	0.132687	0.571193	0.0199122	-0.0840823	0.123907	0.706797	-0.0111576	-0.101528	0.0792127	0.808319	-0.0144034	-0.109053	0.0802465	0.764929
M-HDL-C	0.0329529	-0.039949	0.105855	0.375188	0.517718	0.0266601	-0.0469082	0.100228	0.477073	0.0111802	-0.0539206	0.0762809	0.73611	0.0116864	-0.0561234	0.0794962	0.735208	0.0154651	-0.0928466	0.123777	0.779059	0.0120337	-0.0970618	0.121129	0.828413	0.00791331	-0.0921401	0.107967	0.876484	0.00893536	-0.095197	0.113068	0.866079	0.0506783	-0.0547276	0.156084	0.345125	0.0410224	-0.0656894	0.147734	0.45024	0.00554566	-0.0876369	0.0987282	0.906907	0.00111837	-0.0967612	0.098998	0.982087
M-HDL-CE	0.0332135	-0.0393835	0.10581	0.36942	0.48832	0.027499	-0.0456546	0.100653	0.460794	0.0112321	-0.0535337	0.0759979	0.733611	0.0118241	-0.0555974	0.0792456	0.730725	0.0135566	-0.0937145	0.120828	0.803893	0.0102317	-0.0976748	0.118138	0.852199	0.00569008	-0.0933553	0.104735	0.91011	0.0066944	-0.0961952	0.109584	0.898249	0.0536026	-0.0521322	0.159337	0.319544	0.0448481	-0.0620428	0.151739	0.409947	0.00872819	-0.0846572	0.102114	0.854289	0.0043946	-0.0937792	0.102568	0.929906
M-HDL-FC	0.0307491	-0.043211	0.104709	0.414681	0.644633	0.0224551	-0.0526769	0.097587	0.557581	0.0105889	-0.0557273	0.0769052	0.754023	0.0106981	-0.0583743	0.0797706	0.761167	0.0224312	-0.0890861	0.133948	0.692698	0.0189048	-0.0942	0.132009	0.742604	0.0165462	-0.0867072	0.1198	0.752837	0.0176524	-0.0903557	0.125661	0.748065	0.0386238	-0.0660393	0.143287	0.468577	0.0257478	-0.0808401	0.132336	0.635114	-0.00639616	-0.0992711	0.0864788	0.892357	-0.0109561	-0.108022	0.0861093	0.824473
M-HDL-TG	-0.0460494	-0.1153	0.0232008	0.192163	0.788593	-0.0400633	-0.111054	0.0309278	0.268288	-0.0223371	-0.0847905	0.0401163	0.482822	-0.0188606	-0.0821779	0.0444567	0.558884	-0.0487796	-0.141284	0.0437247	0.300472	-0.0412785	-0.136839	0.0542818	0.396223	-0.00404203	-0.0904186	0.0823345	0.926728	0.00124827	-0.0871909	0.0896874	0.97787	-0.0406014	-0.152451	0.0712478	0.475869	-0.0385532	-0.15218	0.0750735	0.505129	-0.0452706	-0.143914	0.053373	0.367426	-0.0419463	-0.142546	0.0586536	0.412797
S-HDL-P	-0.0664348	-0.135953	0.00308305	0.0610353	0.6858	-0.0602367	-0.130699	0.0102261	0.0937243	-0.0221139	-0.0844034	0.0401756	0.486058	-0.0226239	-0.0878849	0.0426371	0.496353	-0.0538907	-0.153831	0.0460497	0.289707	-0.0515711	-0.153958	0.0508157	0.32262	-0.0258023	-0.119035	0.0674301	0.586602	-0.0238936	-0.121497	0.0737101	0.63049	-0.0777114	-0.175333	0.0199102	0.118382	-0.0710793	-0.169297	0.0271384	0.155594	-0.0265781	-0.112297	0.0591409	0.542452	-0.0317526	-0.121809	0.0583034	0.488542
S-HDL-L	-0.064995	-0.134571	0.00458071	0.0670694	0.694491	-0.0593945	-0.129691	0.010902	0.0976043	-0.0216293	-0.0837903	0.0405316	0.49477	-0.0223628	-0.0874437	0.042718	0.500151	-0.0536824	-0.154508	0.0471436	0.295824	-0.0514108	-0.154283	0.0514617	0.326411	-0.0274486	-0.121159	0.0662614	0.564953	-0.0259919	-0.124081	0.0720977	0.602594	-0.075108	-0.172183	0.0219672	0.129037	-0.0696157	-0.167088	0.0278569	0.161069	-0.0246627	-0.109802	0.0604761	0.5693	-0.0299541	-0.119304	0.0593954	0.510161
S-HDL-PL	-0.033207	-0.102417	0.036003	0.346564	0.816873	-0.0238513	-0.0959613	0.0482588	0.516345	-0.0127961	-0.0761515	0.0505592	0.691853	-0.0116215	-0.0778551	0.054612	0.730595	-0.0215968	-0.119096	0.0759024	0.663422	-0.0217946	-0.124533	0.0809441	0.676831	0.00294849	-0.0903699	0.0962669	0.950489	0.006539	-0.0906092	0.103687	0.89476	-0.043137	-0.14409	0.057816	0.401388	-0.0270878	-0.131465	0.0772891	0.61019	-0.0323027	-0.122268	0.0576624	0.480622	-0.0367573	-0.131411	0.0578964	0.445586
S-HDL-C	-0.0636071	-0.133178	0.00596328	0.0730813	0.846122	-0.0688621	-0.139259	0.00153487	0.0551958	-0.0207735	-0.0831311	0.0415842	0.513329	-0.023216	-0.0869427	0.0405106	0.474718	-0.0664829	-0.17015	0.0371842	0.208095	-0.0642944	-0.168949	0.04036	0.227813	-0.0565503	-0.151308	0.0382069	0.241318	-0.0577319	-0.154723	0.0392589	0.242534	-0.0653946	-0.162776	0.0319871	0.187531	-0.0792597	-0.178207	0.0196878	0.116101	-0.00137676	-0.0889826	0.0862291	0.975365	-0.00681189	-0.0968592	0.0832355	0.881829
S-HDL-CE	-0.0618823	-0.131263	0.00749877	0.0803662	0.991791	-0.070573	-0.14162	0.000474184	0.051545	-0.0203157	-0.0831898	0.0425584	0.526074	-0.0230139	-0.0868268	0.040799	0.479169	-0.0711499	-0.173131	0.0308314	0.170938	-0.069627	-0.173599	0.0343447	0.18872	-0.06447	-0.158378	0.0294384	0.177836	-0.0654419	-0.160823	0.0299394	0.178085	-0.058523	-0.157674	0.0406281	0.24659	-0.078764	-0.180965	0.0234375	0.130539	0.00897172	-0.0816484	0.0995918	0.845757	0.00363142	-0.089027	0.0962898	0.938613
S-HDL-FC	-0.0366541	-0.105872	0.0325638	0.298896	0.299209	-0.0322941	-0.10276	0.0381717	0.368594	-0.0134569	-0.0754142	0.0485005	0.669956	-0.0131498	-0.0775183	0.0512186	0.688494	-0.00385714	-0.106534	0.0988192	0.941158	-0.00616998	-0.111475	0.0991348	0.908343	0.00916264	-0.0862111	0.104536	0.850253	0.0122044	-0.0875108	0.11192	0.809916	-0.0660919	-0.161688	0.0295038	0.174855	-0.0577847	-0.154804	0.0392348	0.242331	-0.0390845	-0.123106	0.0449371	0.360959	-0.0444432	-0.131745	0.0428582	0.317464
S-HDL-TG	-0.0715275	-0.140123	-0.00293173	0.0410016	0.208683	-0.0627241	-0.13479	0.00934141	0.0879315	-0.0224085	-0.0861677	0.0413507	0.490445	-0.0174775	-0.0822794	0.0473243	0.596635	-0.0296812	-0.122554	0.0631916	0.530129	-0.0228637	-0.120155	0.074428	0.644294	0.0125397	-0.0750048	0.100084	0.778347	0.0208412	-0.0691852	0.110868	0.649183	-0.13493	-0.247288	-0.0225718	0.0187128	-0.123852	-0.242042	-0.00566161	0.0400373	-0.0697103	-0.173644	0.0342231	0.188029	-0.0635685	-0.169794	0.0426569	0.240051
XXL-VLDL-PL-PC	0.00889818	-0.0611639	0.0789603	0.803188	0.698466	0.0134406	-0.0569512	0.0838325	0.707901	0.0109682	-0.0509927	0.0729291	0.728309	0.0135106	-0.0500854	0.0771065	0.676756	0.0127028	-0.0858791	0.111285	0.800128	0.0129126	-0.0864483	0.112273	0.798454	0.0388526	-0.0507962	0.128501	0.394624	0.0441256	-0.0485044	0.136756	0.349466	0.0087478	-0.0941457	0.111641	0.867344	0.0153593	-0.0879379	0.118656	0.770194	-0.0238359	-0.113763	0.0660911	0.602547	-0.023298	-0.116104	0.0695077	0.621853
XXL-VLDL-C-PC	-0.0017849	-0.0708808	0.0673109	0.959571	0.918137	-0.00798226	-0.0807133	0.0647487	0.829481	-0.0186757	-0.0825947	0.0452432	0.566427	-0.0192437	-0.083495	0.0450075	0.556729	0.00421308	-0.0945795	0.103006	0.933219	0.0126625	-0.092184	0.117509	0.812422	0.0092247	-0.0846429	0.103092	0.846863	0.00924324	-0.0851533	0.10364	0.847403	-0.00600643	-0.105773	0.0937599	0.905842	-0.0234622	-0.128247	0.0813226	0.660034	-0.037964	-0.129145	0.0532166	0.413481	-0.0364176	-0.128662	0.0558264	0.438048
XXL-VLDL-CE-PC	-5.11418e-05	-0.0689983	0.068896	0.998839	0.694273	-0.0118905	-0.086629	0.062848	0.754894	-0.0196733	-0.0851798	0.0458333	0.555658	-0.0223172	-0.0886306	0.0439962	0.509026	-0.00242635	-0.0991802	0.0943275	0.9607	0.00356462	-0.10207	0.1092	0.947134	-0.00101064	-0.0952682	0.0932469	0.983189	-0.00320951	-0.0985004	0.0920814	0.947225	0.00360504	-0.0975313	0.104741	0.944168	-0.0234404	-0.13307	0.0861889	0.674455	-0.0329564	-0.128442	0.062529	0.497768	-0.0332502	-0.130698	0.0641981	0.502664
XXL-VLDL-FC-PC	-0.0052462	-0.0749111	0.0644187	0.882519	0.432403	0.00486355	-0.0663246	0.0760517	0.893349	-0.00735302	-0.0700214	0.0553153	0.817894	-0.00353458	-0.0672813	0.0602121	0.91335	0.0193422	-0.0804613	0.119146	0.703372	0.0269638	-0.0748539	0.128781	0.602871	0.0286294	-0.0632963	0.120555	0.540612	0.0350249	-0.0589158	0.128966	0.463885	-0.0270154	-0.127407	0.0733767	0.597078	-0.014114	-0.116902	0.0886738	0.787339	-0.0337243	-0.122539	0.0550907	0.455757	-0.0305427	-0.121227	0.0601412	0.508203
XXL-VLDL-TG-PC	-0.00159341	-0.071433	0.0682462	0.964289	0.989798	0.00163954	-0.0704146	0.0736937	0.964385	0.0114617	-0.0519492	0.0748726	0.722812	0.0111328	-0.0524952	0.0747607	0.731332	-0.00863135	-0.110567	0.0933043	0.86786	-0.0160622	-0.121616	0.0894918	0.764947	-0.0233898	-0.118178	0.0713988	0.627782	-0.0247081	-0.120069	0.0706525	0.610671	0.00213063	-0.0971118	0.101373	0.966355	0.0135965	-0.088807	0.116	0.794205	0.0391358	-0.049978	0.12825	0.388393	0.0371996	-0.0527241	0.127123	0.416476
XL-VLDL-PL-PC	-0.0197752	-0.090756	0.0512057	0.584613	0.729724	-0.0259568	-0.100305	0.0483911	0.493338	-0.0222263	-0.0877195	0.0432668	0.505475	-0.0206888	-0.0868773	0.0454996	0.539648	-0.0226864	-0.118923	0.0735504	0.643265	-0.0163398	-0.118796	0.0861164	0.754012	-0.0136586	-0.105762	0.0784444	0.77073	-0.0121339	-0.105454	0.0811864	0.798315	-0.0178207	-0.129005	0.0933634	0.752849	-0.0321632	-0.147585	0.0832592	0.584117	-0.0320026	-0.132237	0.0682319	0.530524	-0.0298494	-0.131759	0.0720606	0.565002
XL-VLDL-C-PC	0.0237089	-0.0450743	0.0924921	0.498845	0.504137	0.012763	-0.0602378	0.0857637	0.731542	-0.0156285	-0.0794927	0.0482358	0.631087	-0.0207749	-0.0854789	0.0439291	0.528685	0.0125025	-0.0829091	0.107914	0.796817	0.0147195	-0.0873787	0.116818	0.776968	-0.0124969	-0.103985	0.0789912	0.788373	-0.0186008	-0.111572	0.0743708	0.69421	0.0379529	-0.0709664	0.146872	0.493722	0.0148003	-0.100353	0.129954	0.800646	-0.0284051	-0.128285	0.0714745	0.576355	-0.0298652	-0.1314	0.0716693	0.563347
XL-VLDL-CE-PC	0.00118118	-0.068368	0.0707304	0.973413	0.203692	-0.0052444	-0.0761249	0.0656361	0.884558	-0.0186707	-0.0806043	0.0432629	0.554165	-0.022967	-0.086132	0.0401979	0.475575	-0.0156128	-0.104616	0.0733906	0.730351	-0.0139072	-0.104516	0.0767016	0.762975	-0.0131961	-0.0937251	0.0673329	0.74745	-0.0165898	-0.0986657	0.065486	0.691225	0.0328517	-0.0855511	0.151255	0.585739	0.0141849	-0.107532	0.135902	0.818898	-0.0267081	-0.133053	0.0796367	0.621708	-0.0289269	-0.138077	0.0802233	0.602579
XL-VLDL-FC-PC	0.00487743	-0.0656141	0.075369	0.891997	0.851202	-0.0069569	-0.0818478	0.067934	0.855355	-0.0274252	-0.0930444	0.038194	0.412209	-0.0305147	-0.0963468	0.0353174	0.36314	-0.0069412	-0.103763	0.0898807	0.887976	-0.00546745	-0.109967	0.0990325	0.918117	-0.0287542	-0.122541	0.065033	0.546931	-0.0345399	-0.129096	0.0600164	0.472984	0.0170858	-0.0916246	0.125796	0.757496	-0.0044481	-0.118757	0.10986	0.939058	-0.0390858	-0.137716	0.059544	0.436345	-0.0393366	-0.138853	0.0601802	0.437502
XL-VLDL-TG-PC	-0.00918092	-0.0784593	0.0600975	0.794825	0.944472	0.00235648	-0.0723855	0.0770985	0.950667	0.0228725	-0.0425557	0.0883007	0.492758	0.0258462	-0.039864	0.0915563	0.440259	0.00113839	-0.0945537	0.0968305	0.981351	-0.00363186	-0.108734	0.101471	0.945865	0.0167293	-0.0774857	0.110944	0.727147	0.0204658	-0.0742828	0.115215	0.671237	-0.021249	-0.131373	0.0888747	0.704638	0.00366658	-0.113913	0.121246	0.951146	0.0371938	-0.0642597	0.138647	0.471441	0.0368632	-0.0656818	0.139408	0.48008
L-VLDL-PL-PC	-0.0299203	-0.10057	0.040729	0.406038	0.262641	-0.0361309	-0.10916	0.0368979	0.331754	-0.00616477	-0.070692	0.0583625	0.85128	-0.00654759	-0.0716727	0.0585775	0.843591	-0.00680517	-0.100728	0.0871175	0.88679	-0.00124125	-0.0988723	0.0963898	0.980069	0.00383824	-0.0839309	0.0916074	0.931513	0.00293712	-0.0858671	0.0917413	0.948173	-0.0685166	-0.184149	0.0471161	0.24476	-0.0860382	-0.205455	0.0333785	0.157427	-0.0313451	-0.135966	0.0732762	0.556145	-0.0301107	-0.136004	0.0757824	0.576408
L-VLDL-C-PC	-0.0505445	-0.119186	0.0180971	0.148729	0.393139	-0.0532888	-0.123012	0.0164342	0.133939	-0.0357547	-0.096849	0.0253395	0.250971	-0.0373811	-0.0989848	0.0242226	0.233945	-0.0725081	-0.161986	0.0169694	0.111917	-0.068481	-0.1598	0.0228384	0.141176	-0.0153237	-0.0976435	0.0669961	0.714529	-0.014651	-0.097617	0.0683151	0.728581	-0.0113022	-0.131049	0.108445	0.85289	-0.0257875	-0.147595	0.0960197	0.677481	-0.0589753	-0.165418	0.0474676	0.276659	-0.0574374	-0.165644	0.0507689	0.297261
L-VLDL-CE-PC	-0.0334122	-0.102738	0.0359135	0.344399	0.140008	-0.0414924	-0.112157	0.0291719	0.249417	-0.0352377	-0.0969804	0.026505	0.262913	-0.0397261	-0.102303	0.0228511	0.213061	-0.0675523	-0.166939	0.0318348	0.182211	-0.0663222	-0.167909	0.0352643	0.200033	-0.022294	-0.113376	0.0687884	0.630562	-0.0251866	-0.116948	0.0665749	0.58967	0.00539854	-0.0981183	0.108915	0.91839	-0.0126873	-0.119025	0.0936505	0.814669	-0.0429887	-0.136103	0.050126	0.364574	-0.0446759	-0.139899	0.0505468	0.356829
L-VLDL-FC-PC	-0.0500802	-0.119297	0.0191369	0.155927	0.929424	-0.044191	-0.114945	0.0265629	0.220555	-0.018318	-0.080823	0.044187	0.56525	-0.0153248	-0.0788334	0.0481838	0.635844	-0.063368	-0.156392	0.0296562	0.181244	-0.0571798	-0.152465	0.0381054	0.238768	-0.0024581	-0.0892061	0.0842899	0.955592	0.00323157	-0.0859291	0.0923922	0.943215	-0.0299509	-0.142832	0.08293	0.60222	-0.0234155	-0.138523	0.0916922	0.689429	-0.0286813	-0.128693	0.0713299	0.573165	-0.02403	-0.125537	0.0774765	0.641841
L-VLDL-TG-PC	0.0528154	-0.0155145	0.121145	0.129597	0.353815	0.0575498	-0.0125048	0.127604	0.107235	0.0344452	-0.0270614	0.0959518	0.271954	0.0360604	-0.0259813	0.0981021	0.254226	0.0662291	-0.0223197	0.154778	0.142222	0.0624658	-0.0287125	0.153644	0.178763	0.013051	-0.069141	0.0952431	0.755023	0.0126905	-0.0702842	0.0956652	0.763754	0.0276147	-0.0869816	0.142211	0.635944	0.0450207	-0.0726964	0.162738	0.452568	0.0602432	-0.0422805	0.162767	0.248661	0.0584545	-0.04566	0.162569	0.270298
M-VLDL-PL-PC	0.0176702	-0.0523939	0.0877343	0.620692	0.47074	0.00594428	-0.0663885	0.078277	0.871885	-0.00975041	-0.0730305	0.0535296	0.762371	-0.0145781	-0.0782701	0.0491139	0.653326	0.0551041	-0.0465465	0.156755	0.287156	0.051448	-0.0537759	0.156672	0.336976	0.0115596	-0.0825298	0.105649	0.809223	0.00414155	-0.0908419	0.099125	0.931712	-0.0210847	-0.122147	0.0799773	0.681911	-0.0411241	-0.145224	0.0629756	0.43783	-0.0525133	-0.142382	0.037355	0.251306	-0.0569243	-0.147835	0.0339869	0.219015
M-VLDL-C-PC	0.0289167	-0.0419882	0.0998216	0.423633	0.691042	0.012852	-0.06755	0.0932539	0.753774	-0.00907812	-0.0794182	0.061262	0.800061	-0.0139835	-0.0849783	0.0570113	0.699113	0.0165286	-0.0803024	0.11336	0.737339	0.0203295	-0.0916911	0.13235	0.721413	0.00187075	-0.0981947	0.101936	0.970692	-0.00527637	-0.106174	0.0956208	0.918144	0.0425192	-0.0670213	0.15206	0.445856	0.0103316	-0.111974	0.132637	0.868184	-0.0309956	-0.136401	0.0744094	0.563472	-0.0336355	-0.140778	0.0735074	0.53741
M-VLDL-CE-PC	0.0341559	-0.0365656	0.104877	0.343395	0.590909	0.018461	-0.0624388	0.0993608	0.654316	-0.00993083	-0.0807562	0.0608946	0.783195	-0.0157837	-0.0875253	0.0559578	0.665936	0.0177121	-0.0789028	0.114327	0.718703	0.0212109	-0.0915585	0.13398	0.711712	-0.00745936	-0.10815	0.0932309	0.884249	-0.0165016	-0.118393	0.0853899	0.750289	0.0529501	-0.0574311	0.163331	0.346219	0.0213773	-0.102807	0.145562	0.735222	-0.0230505	-0.130112	0.0840114	0.672291	-0.0267652	-0.136068	0.0825379	0.630438
M-VLDL-FC-PC	-0.0249272	-0.0938813	0.044027	0.478147	0.450746	-0.0196952	-0.0891805	0.0497901	0.578097	0.00261034	-0.058516	0.0637366	0.933212	0.00553709	-0.0567743	0.0678485	0.861561	-0.00562693	-0.0994829	0.088229	0.906224	-0.00192612	-0.0964457	0.0925934	0.96806	0.0329914	-0.0520139	0.117997	0.445823	0.0406878	-0.0471297	0.128505	0.362812	-0.0505574	-0.163789	0.062674	0.380589	-0.0435076	-0.157814	0.0707986	0.454726	-0.0353449	-0.135016	0.0643258	0.486063	-0.032164	-0.133722	0.0693936	0.533819
M-VLDL-TG-PC	-0.0289033	-0.0999558	0.0421493	0.424812	0.800678	-0.0125206	-0.0924576	0.0674164	0.758571	0.0100016	-0.0598663	0.0798695	0.778774	0.0152907	-0.0551556	0.085737	0.670155	-0.02359	-0.12162	0.0744397	0.636374	-0.0279534	-0.140312	0.0844057	0.624999	-0.00382609	-0.104187	0.0965345	0.940278	0.0039797	-0.0971792	0.105139	0.938372	-0.0330337	-0.141423	0.0753551	0.549406	0.000182033	-0.119876	0.12024	0.997623	0.0380667	-0.065303	0.141436	0.46946	0.0412844	-0.0636576	0.146226	0.439676
S-VLDL-PL-PC	0.0121318	-0.0571707	0.0814343	0.731214	0.590516	0.0143061	-0.056844	0.0854562	0.693174	0.0118921	-0.0504935	0.0742776	0.708354	0.0101011	-0.0527594	0.0729616	0.752503	0.0619193	-0.0397635	0.163602	0.231926	0.0588985	-0.046521	0.164318	0.272659	0.0431111	-0.0517494	0.137972	0.372056	0.0393402	-0.0567021	0.135382	0.421027	-0.0326489	-0.133863	0.0685655	0.526343	-0.0286766	-0.132278	0.074925	0.586627	-0.0331256	-0.122385	0.0561334	0.466023	-0.0328999	-0.123312	0.0575121	0.474735
S-VLDL-C-PC	0.0218871	-0.0494753	0.0932496	0.547311	0.680043	0.00334563	-0.0766353	0.0833265	0.934578	-0.0167461	-0.0869136	0.0534213	0.639554	-0.0239844	-0.0950321	0.0470634	0.507717	-0.000311392	-0.101446	0.100823	0.995173	-0.0050411	-0.1195	0.109418	0.931036	-0.0347731	-0.136821	0.0672748	0.503215	-0.047373	-0.151407	0.056661	0.371103	0.0444259	-0.0641565	0.153008	0.421672	0.0134511	-0.107026	0.133928	0.826375	-0.0126645	-0.116607	0.0912783	0.810795	-0.0190347	-0.124953	0.0868832	0.724004
S-VLDL-CE-PC	0.0182737	-0.0524718	0.0890191	0.612267	0.53954	3.56931e-05	-0.0791476	0.079219	0.999294	-0.0199953	-0.0894849	0.0494942	0.572327	-0.027135	-0.0976553	0.0433853	0.45026	-0.0110089	-0.110538	0.0885199	0.827947	-0.0166754	-0.128709	0.0953583	0.76994	-0.04095	-0.140804	0.0589039	0.420494	-0.0534625	-0.155471	0.0485463	0.303371	0.0498556	-0.0587142	0.158425	0.367195	0.020206	-0.100685	0.141097	0.742635	-0.00861545	-0.112906	0.0956748	0.871052	-0.0149964	-0.121518	0.0915248	0.782063
S-VLDL-FC-PC	0.0320965	-0.0398799	0.104073	0.381647	0.210393	0.0209856	-0.0534698	0.095441	0.58023	0.0157956	-0.0491324	0.0807237	0.633091	0.0128172	-0.0527033	0.0783378	0.701069	0.0807566	-0.0236371	0.18515	0.129085	0.0759783	-0.0337054	0.185662	0.173998	0.037317	-0.0611933	0.135827	0.456781	0.0334987	-0.0663416	0.133339	0.509769	-0.0180277	-0.124558	0.0885022	0.739544	-0.0319057	-0.140485	0.0766735	0.563798	-0.0266236	-0.120487	0.06724	0.577375	-0.0289549	-0.123987	0.0660773	0.549461
S-VLDL-TG-PC	-0.0248655	-0.0965389	0.0468078	0.496062	0.794452	-0.00724327	-0.0861593	0.0716728	0.857064	0.012872	-0.0563566	0.0821006	0.71521	0.020295	-0.0497339	0.0903239	0.569574	-0.0143512	-0.118243	0.0895403	0.786071	-0.0109762	-0.126507	0.104555	0.851911	0.0235864	-0.0794181	0.126591	0.652756	0.0372902	-0.0679626	0.142543	0.486399	-0.0344732	-0.14168	0.0727331	0.52764	-0.00431843	-0.121057	0.11242	0.942061	0.0212302	-0.0796809	0.122141	0.679352	0.0270219	-0.0754872	0.129531	0.60453
XS-VLDL-PL-PC	0.050718	-0.0213229	0.122759	0.167372	0.770779	0.0403499	-0.0409054	0.121605	0.329967	0.0314181	-0.039833	0.102669	0.386973	0.0325323	-0.0391945	0.104259	0.373544	0.0301965	-0.0789078	0.139301	0.586632	0.0328339	-0.089436	0.155104	0.5978	-0.00456655	-0.113774	0.104641	0.934508	-0.00229856	-0.112372	0.107775	0.967265	0.0695837	-0.0382229	0.17739	0.205212	0.0437707	-0.0794234	0.166965	0.48527	0.0477822	-0.0602617	0.155826	0.385083	0.0456882	-0.0637856	0.155162	0.412369
XS-VLDL-C-PC	0.029292	-0.0404149	0.098999	0.409691	0.359545	0.0187293	-0.0540272	0.0914859	0.613474	-0.012186	-0.0762879	0.0519158	0.70911	-0.0195381	-0.0854356	0.0463595	0.560706	-0.0143346	-0.118233	0.089564	0.786326	-0.0192589	-0.127695	0.0891773	0.727119	-0.0370314	-0.133822	0.0597589	0.452309	-0.0541421	-0.155475	0.0471909	0.294069	0.0723034	-0.0293857	0.173993	0.162942	0.0561624	-0.0499968	0.162322	0.298938	0.0026534	-0.0899544	0.0952612	0.955103	-0.00220466	-0.0975146	0.0931053	0.963745
XS-VLDL-CE-PC	0.0162728	-0.0534881	0.0860337	0.647153	0.230254	0.00867698	-0.0628354	0.0801893	0.811804	-0.0187696	-0.0816414	0.0441023	0.558014	-0.0253666	-0.0900449	0.0393117	0.44158	-0.0302365	-0.131918	0.0714447	0.559104	-0.0314436	-0.135492	0.0726046	0.552729	-0.039553	-0.132411	0.053305	0.402781	-0.0547151	-0.151692	0.0422617	0.267916	0.0661492	-0.0366104	0.168909	0.206421	0.0528288	-0.0528051	0.158463	0.326106	-0.00235114	-0.0943945	0.0896923	0.959969	-0.00603151	-0.100967	0.0889044	0.900647
XS-VLDL-FC-PC	0.0527163	-0.0171155	0.122548	0.138777	0.444792	0.0404073	-0.0344724	0.115287	0.289795	0.021284	-0.044382	0.0869501	0.524785	0.0163713	-0.0497228	0.0824654	0.62693	0.0577902	-0.0515731	0.167154	0.299465	0.0530243	-0.0677903	0.173839	0.3887	0.00930574	-0.0988746	0.117486	0.865764	0.00092006	-0.108829	0.110669	0.986855	0.0493302	-0.0541949	0.152855	0.34944	0.0289976	-0.0797498	0.137745	0.600413	0.0174276	-0.0776054	0.112461	0.718617	0.0115811	-0.0848169	0.107979	0.813382
XS-VLDL-TG-PC	-0.0474732	-0.117456	0.0225097	0.183378	0.344656	-0.0361259	-0.114674	0.0424218	0.366896	-0.00107376	-0.070431	0.0682835	0.975763	0.00533913	-0.0652395	0.0759177	0.881983	8.26872e-05	-0.103866	0.104031	0.998753	0.00580229	-0.110067	0.121672	0.921617	0.0387767	-0.0649199	0.142473	0.462587	0.0536152	-0.0533803	0.160611	0.325054	-0.0963878	-0.201977	0.00920172	0.0734733	-0.078672	-0.198006	0.0406615	0.195699	-0.0231963	-0.128129	0.0817359	0.664055	-0.0173845	-0.124731	0.0899621	0.750321
IDL-PL-PC	-0.0270769	-0.0961581	0.0420044	0.441884	0.707034	-0.0253002	-0.0952002	0.0445998	0.477605	0.00316943	-0.0581958	0.0645347	0.919267	0.00190007	-0.0597098	0.06351	0.951739	0.0120524	-0.0944008	0.118506	0.823957	0.01173	-0.0962618	0.119722	0.830994	0.0263635	-0.0707444	0.123471	0.593744	0.0246605	-0.0733307	0.122652	0.620955	-0.0642553	-0.164259	0.0357485	0.207266	-0.0620747	-0.163781	0.0396314	0.230895	-0.0104084	-0.0991072	0.0782904	0.817646	-0.0119616	-0.101383	0.0774601	0.792668
IDL-C-PC	0.0199127	-0.0490203	0.0888458	0.570843	0.15863	0.00270956	-0.077802	0.0832211	0.947344	-0.018837	-0.0900649	0.0523908	0.603798	-0.0222877	-0.0941057	0.0495304	0.542558	-0.0657848	-0.170058	0.0384882	0.215566	-0.0881443	-0.208454	0.0321656	0.150534	-0.0807054	-0.189169	0.0277581	0.144263	-0.0877816	-0.197643	0.0220794	0.116977	0.0962706	-0.00531788	0.197859	0.0631944	0.0850096	-0.035202	0.205221	0.165228	0.0242316	-0.0824009	0.130864	0.65526	0.0187108	-0.0899755	0.127397	0.735161
IDL-CE-PC	-0.00565661	-0.0746487	0.0633355	0.872179	0.103453	-0.0175299	-0.0915838	0.056524	0.642292	-0.0269114	-0.0921094	0.0382866	0.418024	-0.0276666	-0.0933569	0.0380238	0.408611	-0.0994627	-0.206362	0.00743673	0.068117	-0.109748	-0.224414	0.00491936	0.0606171	-0.0828522	-0.186518	0.0208134	0.116891	-0.0859257	-0.190498	0.0186465	0.106985	0.0702197	-0.0287535	0.169193	0.163854	0.0576225	-0.048924	0.164169	0.288322	0.0126872	-0.0800829	0.105457	0.788152	0.0104145	-0.0840599	0.104889	0.828512
IDL-FC-PC	0.0540998	-0.0160563	0.124256	0.130497	0.998848	0.0428095	-0.0379983	0.123617	0.298692	0.0170271	-0.0537556	0.0878097	0.636901	0.0113895	-0.05984	0.082619	0.753687	0.0332928	-0.0810044	0.14759	0.567168	0.0331465	-0.100827	0.16712	0.626914	-0.0119593	-0.131708	0.107789	0.844408	-0.0211913	-0.142419	0.100036	0.731211	0.0687738	-0.0297701	0.167318	0.170826	0.0446649	-0.0681869	0.157517	0.436975	0.0188277	-0.0798222	0.117478	0.70767	0.0132249	-0.0868705	0.11332	0.795161
IDL-TG-PC	-0.0133886	-0.0821566	0.0553795	0.702434	0.169851	0.00674594	-0.0732875	0.0867794	0.868626	0.0187924	-0.0522368	0.0898216	0.603646	0.0230335	-0.0487912	0.0948583	0.529175	0.0668212	-0.037301	0.170943	0.20778	0.0884522	-0.0307738	0.207678	0.145467	0.0763891	-0.0319716	0.18475	0.166502	0.0850096	-0.0251428	0.195162	0.129962	-0.0838666	-0.185931	0.0181982	0.107013	-0.0658481	-0.186409	0.054713	0.283577	-0.0215733	-0.128544	0.0853975	0.691924	-0.0150407	-0.124396	0.0943142	0.786956
L-LDL-PL-PC	0.00334289	-0.0659096	0.0725953	0.924533	0.638663	0.0240498	-0.0558073	0.103907	0.554574	0.0181986	-0.0517582	0.0881554	0.609727	0.0203592	-0.0500037	0.090722	0.570195	0.0346986	-0.0698236	0.139221	0.514322	0.0407979	-0.0770298	0.158626	0.496404	0.0353094	-0.07067	0.141289	0.512757	0.0339564	-0.0730819	0.140995	0.533096	-0.0210142	-0.121498	0.0794696	0.681193	0.0168081	-0.102763	0.136379	0.782418	0.0235568	-0.0801454	0.127259	0.655385	0.0252257	-0.0797349	0.130186	0.63679
L-LDL-C-PC	-0.00577177	-0.0745948	0.0630512	0.869283	0.201328	-0.0342015	-0.117114	0.0487107	0.418335	-0.0297595	-0.102659	0.04314	0.423159	-0.0339671	-0.107158	0.0392235	0.362553	-0.0799588	-0.185725	0.0258071	0.137986	-0.10839	-0.233157	0.0163758	0.088423	-0.087839	-0.200382	0.024704	0.125688	-0.0905394	-0.203726	0.0226468	0.11657	0.0521259	-0.0487398	0.152992	0.310261	0.0222389	-0.102248	0.146726	0.725617	0.00416779	-0.105103	0.113438	0.940256	-0.00228115	-0.112951	0.108388	0.967691
L-LDL-CE-PC	-0.0212851	-0.0902019	0.0476316	0.544508	0.183646	-0.0461828	-0.126009	0.0336429	0.256437	-0.0328827	-0.103076	0.0373101	0.358054	-0.0344932	-0.104861	0.035874	0.336208	-0.0927268	-0.197448	0.011995	0.0824908	-0.111065	-0.229363	0.00723214	0.0656663	-0.0789542	-0.185913	0.0280044	0.147462	-0.0768507	-0.184429	0.0307276	0.160916	0.035098	-0.0647402	0.134936	0.48989	0.00516352	-0.113791	0.124118	0.932036	-0.00309379	-0.107115	0.100928	0.953397	-0.00748182	-0.112504	0.0975405	0.88867
L-LDL-FC-PC	0.0487373	-0.0206774	0.118152	0.168519	0.865023	0.0385808	-0.0336395	0.110801	0.294663	0.015451	-0.0480444	0.0789464	0.633004	0.0104588	-0.0540244	0.0749421	0.750264	0.0528723	-0.0544781	0.160223	0.333457	0.0453645	-0.0673517	0.158081	0.429234	0.00591981	-0.0956026	0.107442	0.90877	-0.00669464	-0.111408	0.0980187	0.900014	0.0474028	-0.0528633	0.147669	0.353225	0.0344529	-0.0690232	0.137929	0.513118	0.0155338	-0.0742503	0.105318	0.733902	0.0125331	-0.0789212	0.103987	0.787713
L-LDL-TG-PC	0.00597726	-0.0629445	0.074899	0.864865	0.230067	0.0261331	-0.0506747	0.102941	0.504402	0.0251551	-0.0427414	0.0930517	0.46726	0.0294437	-0.0392028	0.0980902	0.400045	0.0871953	-0.0153741	0.189765	0.0954442	0.103711	-0.00877032	0.216193	0.0706329	0.083618	-0.0187445	0.18598	0.10905	0.0896423	-0.0141018	0.193386	0.0901301	-0.0660535	-0.169259	0.0371518	0.209041	-0.0436456	-0.160515	0.0732234	0.463257	-0.024697	-0.127606	0.0782123	0.637282	-0.0175398	-0.122817	0.087737	0.743386
M-LDL-PL-PC	0.00463764	-0.0643637	0.0736389	0.89507	0.63873	0.02697	-0.0522324	0.106172	0.504051	0.0203361	-0.0489692	0.0896414	0.564771	0.0237273	-0.0459312	0.0933859	0.503906	0.0359575	-0.0659533	0.137868	0.488263	0.0447561	-0.0703167	0.159829	0.444897	0.0460637	-0.0573044	0.149432	0.381423	0.0461941	-0.0579741	0.150362	0.383725	-0.0204521	-0.12113	0.0802255	0.689834	0.0179181	-0.100727	0.136563	0.766694	0.00982434	-0.0931415	0.11279	0.851286	0.0132443	-0.0910671	0.117556	0.802985
M-LDL-C-PC	-0.00651006	-0.0753237	0.0623036	0.852723	0.44909	-0.0321495	-0.112548	0.0482491	0.432718	-0.0282634	-0.0988418	0.0423149	0.432037	-0.0326757	-0.103532	0.0381808	0.365598	-0.0601997	-0.161981	0.0415817	0.245581	-0.0783085	-0.194918	0.0383006	0.187488	-0.0718573	-0.176932	0.0332178	0.179513	-0.07415	-0.179758	0.0314578	0.168193	0.0403586	-0.064245	0.144962	0.448596	0.00523721	-0.120402	0.130876	0.934727	0.00173473	-0.108301	0.111771	0.975287	-0.00464801	-0.116114	0.106818	0.934695
M-LDL-CE-PC	-0.0133264	-0.0822811	0.0556284	0.704515	0.416037	-0.0378583	-0.117759	0.0420424	0.352607	-0.0284116	-0.0985441	0.0417209	0.426703	-0.0316543	-0.102019	0.0387104	0.377449	-0.0645484	-0.166023	0.0369258	0.211803	-0.0782608	-0.192616	0.036094	0.179223	-0.0667478	-0.169798	0.036302	0.203558	-0.0667625	-0.170402	0.0368773	0.206026	0.0320087	-0.0736078	0.137625	0.551642	-0.00500382	-0.132009	0.122001	0.9383	-0.00107367	-0.11213	0.109982	0.984844	-0.00625752	-0.118509	0.105994	0.912774
M-LDL-FC-PC	0.0261998	-0.0430915	0.0954911	0.458173	0.639075	0.0392221	-0.0363096	0.114754	0.308355	0.0212845	-0.045136	0.087705	0.529491	0.0215858	-0.0453621	0.0885336	0.526952	0.0616962	-0.0396908	0.163083	0.23225	0.0610545	-0.0467973	0.168906	0.266376	0.0423267	-0.0548549	0.139508	0.39228	0.0385739	-0.06022	0.137368	0.443068	-0.00508526	-0.109835	0.0996643	0.924013	0.0241479	-0.0935981	0.141894	0.687025	0.0064644	-0.0962174	0.109146	0.901551	0.00751085	-0.096366	0.111388	0.887017
M-LDL-TG-PC	0.00705938	-0.0621359	0.0762546	0.841324	0.42755	0.0215635	-0.052079	0.095206	0.565598	0.0242292	-0.0407705	0.0892289	0.464542	0.028097	-0.0376488	0.0938428	0.401761	0.0765478	-0.0255132	0.178609	0.141119	0.085574	-0.0222147	0.193363	0.119355	0.0716999	-0.0261821	0.169582	0.150584	0.0778565	-0.0215154	0.177228	0.124242	-0.0562167	-0.160611	0.0481776	0.290394	-0.0362173	-0.148305	0.0758707	0.525642	-0.0179529	-0.116285	0.0803789	0.719802	-0.0115046	-0.111982	0.0889731	0.821986
S-LDL-PL-PC	0.0236586	-0.0452436	0.0925609	0.500497	0.514526	0.0475852	-0.030256	0.125426	0.230502	0.0295006	-0.038842	0.0978433	0.397051	0.0336065	-0.0350512	0.102264	0.336911	0.0549383	-0.0444429	0.154319	0.277754	0.0627427	-0.0465784	0.172064	0.259826	0.0622248	-0.0364463	0.160896	0.21572	0.0634853	-0.0358886	0.162859	0.209794	-0.00441331	-0.10676	0.0979336	0.932484	0.0391822	-0.0808623	0.159227	0.521447	0.00596086	-0.0983188	0.110241	0.91057	0.0096215	-0.0958413	0.115084	0.857728
S-LDL-C-PC	-0.0135181	-0.0823675	0.0553313	0.700032	0.338579	-0.0421994	-0.122698	0.0382994	0.303775	-0.0365813	-0.107219	0.0340568	0.309656	-0.0425398	-0.113574	0.0284944	0.240111	-0.0622777	-0.164971	0.0404154	0.233845	-0.0805252	-0.197741	0.03669	0.17757	-0.0820226	-0.18763	0.0235847	0.127543	-0.0867852	-0.193046	0.0194757	0.109116	0.0258629	-0.0738841	0.12561	0.610517	-0.0148205	-0.135174	0.105533	0.808833	-0.00864718	-0.113674	0.0963792	0.871479	-0.0152419	-0.121843	0.0913592	0.77875
S-LDL-CE-PC	-0.0175432	-0.0866462	0.0515598	0.618381	0.467354	-0.0450104	-0.12554	0.0355192	0.272902	-0.033513	-0.104222	0.0371957	0.352447	-0.0383477	-0.109329	0.0326332	0.289221	-0.0640947	-0.166196	0.0380067	0.21785	-0.0783628	-0.193597	0.0368717	0.18199	-0.0780345	-0.181869	0.0257996	0.140298	-0.0806192	-0.184993	0.0237545	0.129634	0.0221957	-0.0820743	0.126466	0.675818	-0.0211425	-0.147769	0.105484	0.742894	-0.00199812	-0.112474	0.108477	0.97165	-0.00792065	-0.119703	0.103862	0.889264
S-LDL-FC-PC	0.0248575	-0.0450775	0.0947926	0.48556	0.694253	0.0338154	-0.0413053	0.108936	0.377164	0.0108385	-0.0552709	0.076948	0.747659	0.010911	-0.0556475	0.0774696	0.747682	0.0546942	-0.0512521	0.16064	0.310726	0.0507261	-0.061081	0.162533	0.372919	0.0449282	-0.0554597	0.145316	0.379381	0.0418076	-0.0601812	0.143796	0.420679	0.0015633	-0.0991568	0.102283	0.975672	0.024055	-0.0862778	0.134388	0.668429	-0.0171622	-0.11318	0.078855	0.725448	-0.016671	-0.113697	0.0803548	0.735663
S-LDL-TG-PC	-0.0179439	-0.0866791	0.0507913	0.608478	0.501355	-0.00222557	-0.0770305	0.0725793	0.953443	0.0148462	-0.0513569	0.0810492	0.659899	0.0205994	-0.0466247	0.0878235	0.54765	0.0332157	-0.067905	0.134336	0.518762	0.0438887	-0.0655425	0.15332	0.430845	0.0547321	-0.0443011	0.153765	0.277832	0.0656114	-0.0360472	0.16727	0.205163	-0.0654669	-0.168805	0.0378716	0.213695	-0.0430111	-0.156298	0.070276	0.455863	-0.012475	-0.112931	0.0879807	0.807219	-0.00490991	-0.10755	0.0977298	0.925106
XL-HDL-PL-PC	0.0464044	-0.0269837	0.119792	0.214893	0.901595	0.0379365	-0.0370577	0.112931	0.321018	0.0298423	-0.0357969	0.0954815	0.372409	0.0272712	-0.0386525	0.093195	0.416994	0.056024	-0.0886863	0.200734	0.447	0.0456997	-0.101847	0.193246	0.542883	0.0156161	-0.11664	0.147873	0.816516	0.00488222	-0.129178	0.138943	0.942944	0.046832	-0.0481019	0.141766	0.332724	0.0351241	-0.0626549	0.132903	0.480469	0.0383447	-0.0456736	0.122363	0.370094	0.0373988	-0.0472254	0.122023	0.385406
XL-HDL-C-PC	-0.0538142	-0.127267	0.0196387	0.150789	0.875426	-0.0471367	-0.121647	0.0273731	0.214668	-0.0421406	-0.107411	0.02313	0.205393	-0.0412653	-0.106808	0.0242778	0.216862	-0.0979164	-0.244052	0.0482187	0.188481	-0.0900277	-0.238148	0.0580928	0.2328	-0.0510686	-0.184478	0.0823412	0.452072	-0.0423917	-0.177017	0.0922338	0.536135	-0.0394389	-0.130113	0.0512348	0.393013	-0.0305316	-0.122968	0.061905	0.516485	-0.0433898	-0.122859	0.0360797	0.283706	-0.0433794	-0.123623	0.0368646	0.288476
XL-HDL-CE-PC	-0.0699763	-0.145364	0.00541176	0.0688239	0.613388	-0.0603868	-0.138447	0.0176736	0.129278	-0.0430625	-0.111749	0.0256245	0.218804	-0.0431564	-0.112118	0.0258054	0.219637	-0.0777596	-0.223239	0.0677203	0.293947	-0.0692328	-0.219988	0.0815228	0.36711	-0.0435182	-0.179665	0.092629	0.530016	-0.0378223	-0.174961	0.0993163	0.587886	-0.0694711	-0.162644	0.0237015	0.143481	-0.056966	-0.153775	0.039843	0.24803	-0.0437009	-0.127237	0.039835	0.304315	-0.044095	-0.128495	0.0403049	0.304936
XL-HDL-FC-PC	0.0186078	-0.0499041	0.0871197	0.594084	0.233973	0.00877576	-0.0620166	0.0795682	0.807804	-0.0187558	-0.0809894	0.0434778	0.554275	-0.0160194	-0.078469	0.0464303	0.614712	-0.0592704	-0.183416	0.0648749	0.348465	-0.0723982	-0.204551	0.0597542	0.282081	-0.0318916	-0.150569	0.0867858	0.597508	-0.0227306	-0.143469	0.0980079	0.711418	0.0576362	-0.0298439	0.145116	0.195981	0.0474497	-0.0418025	0.136702	0.296576	-0.0234755	-0.101665	0.0547136	0.55531	-0.0224287	-0.101099	0.0562415	0.575409
XL-HDL-TG-PC	0.0274108	-0.0419284	0.0967499	0.437984	0.284577	0.033101	-0.0368681	0.10307	0.353355	0.0280289	-0.0332866	0.0893444	0.369804	0.0334639	-0.028342	0.0952697	0.288169	0.0601729	-0.052141	0.172487	0.292818	0.0680254	-0.0454482	0.181499	0.239244	0.0452887	-0.056528	0.147105	0.3823	0.0537436	-0.0505021	0.157989	0.311313	0.00498096	-0.0863877	0.0963496	0.914705	0.0130889	-0.0795533	0.105731	0.781341	0.0230386	-0.057388	0.103465	0.573603	0.0267834	-0.0545186	0.108085	0.51753
L-HDL-PL-PC	-0.109876	-0.181184	-0.0385686	0.00256963	0.961191	-0.107262	-0.184317	-0.0302062	0.00642699	-0.0498666	-0.118001	0.0182678	0.151201	-0.0477354	-0.116175	0.0207044	0.171336	-0.111302	-0.225364	0.00276013	0.0557779	-0.113987	-0.239443	0.0114682	0.0748166	-0.0692665	-0.182527	0.0439938	0.229888	-0.0640821	-0.17857	0.0504054	0.271732	-0.115094	-0.21448	-0.0157089	0.0233356	-0.112379	-0.218338	-0.0064193	0.0377024	-0.0376757	-0.130607	0.0552553	0.42586	-0.0370508	-0.131005	0.056903	0.438573
L-HDL-C-PC	0.106098	0.0358037	0.176393	0.00314037	0.442311	0.102387	0.0277989	0.176976	0.00719817	0.0474971	-0.0183577	0.113352	0.157228	0.0448762	-0.0211993	0.110952	0.182845	0.0861486	-0.032931	0.205228	0.155709	0.0801229	-0.0480761	0.208322	0.219878	0.0433326	-0.0715654	0.158231	0.458776	0.0384476	-0.0776635	0.154559	0.515334	0.125838	0.0304982	0.221177	0.00981342	0.124663	0.0244069	0.22492	0.0149373	0.0514098	-0.0368356	0.139655	0.25272	0.0502933	-0.0387113	0.139298	0.267229
L-HDL-CE-PC	0.105745	0.0362605	0.175229	0.0029013	0.491595	0.103161	0.0307272	0.175595	0.00530508	0.0493697	-0.014638	0.113377	0.130405	0.0474461	-0.016767	0.111659	0.147332	0.086359	-0.0301503	0.202868	0.14583	0.0785104	-0.0439258	0.200947	0.208146	0.044684	-0.0648774	0.154245	0.423057	0.0405619	-0.0701352	0.151259	0.471618	0.12408	0.0307278	0.217433	0.00931388	0.126979	0.0302062	0.223753	0.0102506	0.0563597	-0.02914	0.14186	0.195719	0.0561072	-0.0301751	0.14239	0.201803
L-HDL-FC-PC	0.0924961	0.0205439	0.164448	0.0118166	0.70902	0.0870951	0.00696955	0.167221	0.0331737	0.0366825	-0.0337757	0.107141	0.307091	0.0327596	-0.037989	0.103508	0.363642	0.0741817	-0.0508881	0.199251	0.24426	0.0728795	-0.0705103	0.216269	0.318253	0.0331496	-0.0956911	0.16199	0.613183	0.0268299	-0.103393	0.157053	0.685583	0.110031	0.0120165	0.208045	0.0278867	0.101533	-0.00619291	0.209259	0.0646327	0.0328216	-0.0609684	0.126612	0.491818	0.0299559	-0.0645951	0.124507	0.533674
L-HDL-TG-PC	-0.0253178	-0.0939477	0.0433121	0.469188	0.172029	-0.025901	-0.094974	0.043172	0.4619	-0.0120034	-0.0724459	0.0484392	0.696756	-0.0103336	-0.0710893	0.050422	0.738552	0.0428348	-0.076286	0.161956	0.479976	0.0487979	-0.0715662	0.169162	0.425859	0.0386696	-0.0691682	0.146507	0.481148	0.0402606	-0.069346	0.149867	0.470524	-0.0633593	-0.151043	0.0243246	0.156226	-0.0662656	-0.154376	0.0218444	0.140052	-0.0409854	-0.117722	0.0357516	0.294302	-0.0400409	-0.117626	0.0375445	0.310852
M-HDL-PL-PC	-0.0473549	-0.119352	0.0246422	0.197041	0.456028	-0.044632	-0.11678	0.0275157	0.224981	-0.0146873	-0.0786749	0.0493002	0.652411	-0.0143088	-0.0796155	0.0509979	0.667228	-0.00162631	-0.104596	0.101344	0.975242	-0.000154917	-0.103406	0.103096	0.997648	0.0140338	-0.0804884	0.108556	0.770468	0.0127865	-0.08267	0.108243	0.792362	-0.104336	-0.218937	0.0102641	0.0742357	-0.0967346	-0.212272	0.0188024	0.100551	-0.0514746	-0.153036	0.0500868	0.319619	-0.0449962	-0.152237	0.0622444	0.409868
M-HDL-C-PC	0.0663955	-0.00295494	0.135746	0.060567	0.537417	0.0599237	-0.010939	0.130786	0.0973208	0.0267125	-0.0361928	0.0896178	0.404759	0.0244199	-0.0396427	0.0884824	0.454499	0.0316933	-0.0705915	0.133978	0.542728	0.0237979	-0.0807131	0.128309	0.654603	-0.00737468	-0.102092	0.0873422	0.878392	-0.00980019	-0.106022	0.0864218	0.841357	0.112845	-7.37286e-05	0.225764	0.0501491	0.104782	-0.010633	0.220198	0.0750508	0.0629758	-0.0389798	0.164931	0.225304	0.0553144	-0.0507737	0.161403	0.305888
M-HDL-CE-PC	0.0565311	-0.0125477	0.12561	0.108582	0.466616	0.0523093	-0.0177096	0.122328	0.142913	0.0218749	-0.0401852	0.083935	0.489182	0.020123	-0.042873	0.083119	0.530792	0.0176559	-0.0791809	0.114493	0.720172	0.0110796	-0.0870983	0.109257	0.824515	-0.0140319	-0.102949	0.0748849	0.75648	-0.0156699	-0.105841	0.0745012	0.732728	0.108295	-0.00231843	0.218908	0.0549748	0.105292	-0.0068676	0.217452	0.0656973	0.0708963	-0.0280766	0.169869	0.159811	0.0641433	-0.0382927	0.166579	0.21898
M-HDL-FC-PC	0.0654965	-0.00847372	0.139467	0.0825822	0.574447	0.0548251	-0.0230716	0.132722	0.167491	0.0293685	-0.0390492	0.0977863	0.399685	0.0259849	-0.0436725	0.0956424	0.464202	0.0926356	-0.0452135	0.230485	0.18719	0.0904887	-0.0573029	0.23828	0.229387	0.0458987	-0.0868944	0.178692	0.497118	0.040902	-0.0947802	0.176584	0.553646	0.0561838	-0.0414761	0.153844	0.258733	0.0389141	-0.0632231	0.141051	0.454283	0.00438386	-0.0848026	0.0935703	0.923055	-0.00224849	-0.0938594	0.0893624	0.961532
M-HDL-TG-PC	-0.0747003	-0.143653	-0.00574765	0.033763	0.753257	-0.0676681	-0.139526	0.00419002	0.0649017	-0.0335692	-0.0970942	0.0299559	0.299893	-0.0305547	-0.0946874	0.0335779	0.349941	-0.0636308	-0.159974	0.0327123	0.194863	-0.0570149	-0.158007	0.0439768	0.267682	-0.0165719	-0.107741	0.0745974	0.720956	-0.0127311	-0.105587	0.0801251	0.787594	-0.0896526	-0.198231	0.018926	0.105325	-0.0818408	-0.193885	0.0302033	0.151788	-0.0432821	-0.141993	0.0554287	0.38914	-0.0364573	-0.136973	0.0640582	0.476151
S-HDL-PL-PC	0.0403395	-0.028247	0.108926	0.24863	0.816938	0.0560478	-0.0165365	0.128632	0.12998	0.0118383	-0.0519684	0.0756449	0.715799	0.0141913	-0.0498215	0.078204	0.663538	0.0408425	-0.0555606	0.137246	0.405357	0.0421391	-0.0593604	0.143639	0.41483	0.0505507	-0.0404601	0.141561	0.275434	0.0507811	-0.0405093	0.142072	0.274712	0.0468952	-0.0555727	0.149363	0.368809	0.0792287	-0.0300881	0.188546	0.154984	-0.0215679	-0.117905	0.0747692	0.660041	-0.0188956	-0.116364	0.0785731	0.703271
S-HDL-C-PC	-0.0249184	-0.0938159	0.0439791	0.47794	0.976777	-0.0441583	-0.118109	0.029792	0.241484	-0.0104595	-0.0752861	0.0543672	0.751534	-0.0144664	-0.0795927	0.0506599	0.662919	-0.0371905	-0.136663	0.0622817	0.462714	-0.0425514	-0.148822	0.0637192	0.431598	-0.0608641	-0.156166	0.0344381	0.209956	-0.063824	-0.159719	0.0320707	0.191403	-0.020223	-0.123331	0.0828847	0.700007	-0.0549201	-0.166215	0.0563752	0.332572	0.0290601	-0.0683083	0.126428	0.557659	0.023954	-0.0747588	0.122667	0.633524
S-HDL-CE-PC	-0.0285142	-0.0972881	0.0402597	0.415967	0.798526	-0.0470004	-0.120816	0.026815	0.211711	-0.0111809	-0.0758834	0.0535216	0.734533	-0.0150206	-0.0800149	0.0499737	0.650186	-0.0472534	-0.145838	0.0513315	0.346564	-0.0517343	-0.156754	0.0532851	0.333358	-0.0659475	-0.160111	0.0282164	0.169282	-0.0683434	-0.163051	0.0263645	0.156722	-0.0162632	-0.119634	0.0871077	0.757257	-0.0507713	-0.162861	0.061318	0.373741	0.0355604	-0.0625075	0.133628	0.476292	0.0309739	-0.0683906	0.130338	0.540281
S-HDL-FC-PC	0.0390341	-0.0294658	0.107534	0.263657	0.105895	0.0419336	-0.0298615	0.113729	0.251925	0.0104765	-0.0524603	0.0734133	0.743928	0.0114096	-0.0517585	0.0745777	0.723004	0.0942251	-0.0033617	0.191812	0.0583885	0.0903065	-0.0122539	0.192867	0.0842086	0.0740287	-0.0180834	0.166141	0.114871	0.0729653	-0.0203067	0.166237	0.124815	-0.0188146	-0.121482	0.0838529	0.718833	-0.00677658	-0.114769	0.101216	0.90188	-0.0539326	-0.14742	0.0395553	0.257381	-0.055217	-0.149614	0.0391799	0.250799
S-HDL-TG-PC	-0.0511374	-0.120238	0.0179628	0.146706	0.433372	-0.0411286	-0.112941	0.0306842	0.261254	-0.0138566	-0.0774514	0.0497383	0.668965	-0.00894148	-0.073546	0.055663	0.785924	-0.0150367	-0.113951	0.0838781	0.765181	-0.00672775	-0.109208	0.0957522	0.89736	0.0247755	-0.0676917	0.117243	0.598576	0.0329525	-0.0620667	0.127972	0.495656	-0.0940953	-0.201747	0.0135564	0.0865061	-0.0807992	-0.192906	0.0313074	0.157285	-0.0498486	-0.148421	0.0487235	0.320681	-0.0420227	-0.14302	0.0589744	0.413775
VLDL-D	-0.0466059	-0.117559	0.024347	0.197638	0.662072	-0.0341235	-0.109107	0.0408605	0.371964	-0.00941133	-0.0750878	0.0562652	0.778553	-0.00184171	-0.0684	0.0647165	0.956694	-0.0721656	-0.179224	0.034893	0.185839	-0.0700563	-0.184667	0.0445543	0.23016	-0.0118331	-0.114843	0.0911768	0.821404	0.00252595	-0.103196	0.108248	0.962549	-0.0241228	-0.127299	0.0790537	0.646026	-0.00354739	-0.111342	0.104247	0.948447	0.0111009	-0.0818789	0.104081	0.81453	0.0164818	-0.0780791	0.111043	0.731996
LDL-D	0.0406562	-0.0287747	0.110087	0.250719	0.989399	0.0412653	-0.028345	0.110876	0.244912	0.0149936	-0.0459028	0.0758899	0.628996	0.0142825	-0.0472798	0.0758448	0.648924	0.0548786	-0.0510793	0.160837	0.309153	0.0527372	-0.0537065	0.159181	0.330591	0.0329557	-0.0625454	0.128457	0.497814	0.0264186	-0.0705445	0.123382	0.592408	0.0354397	-0.0612545	0.132134	0.471613	0.0376216	-0.0592831	0.134526	0.445765	0.00329828	-0.0813445	0.0879411	0.938967	0.00441335	-0.0817735	0.0906002	0.91985
HDL-D	0.112126	0.0375792	0.186672	0.00324558	0.251204	0.112794	0.0279792	0.19761	0.0092121	0.0494493	-0.0256312	0.12453	0.196432	0.0465012	-0.0289466	0.121949	0.226683	0.086519	-0.0159462	0.188984	0.0976928	0.0984751	-0.0190476	0.215998	0.10027	0.0588379	-0.0476784	0.165354	0.278068	0.0527672	-0.0546999	0.160234	0.334874	0.147415	0.030283	0.264546	0.0137691	0.137672	0.00637848	0.268966	0.0399092	0.0222436	-0.09346	0.137947	0.705636	0.0205184	-0.0964864	0.137523	0.730417
Serum-C	0.0232706	-0.0485396	0.0950809	0.524884	0.259519	0.00823177	-0.074405	0.0908685	0.84502	0.0122952	-0.0602064	0.0847968	0.739293	0.0115361	-0.0613872	0.0844594	0.756225	-0.0230532	-0.122538	0.0764315	0.648919	-0.0271586	-0.13986	0.0855428	0.635897	-0.025382	-0.126908	0.0761444	0.623268	-0.0245538	-0.127422	0.0783147	0.639053	0.0768316	-0.0325275	0.186191	0.167993	0.054386	-0.0744621	0.183234	0.407137	0.0383048	-0.0751537	0.151763	0.507205	0.0356059	-0.0788738	0.150086	0.541188
VLDL-C	-0.0369126	-0.105535	0.0317094	0.291332	0.487055	-0.037638	-0.108685	0.033409	0.298698	-0.0191058	-0.0815777	0.0433662	0.548439	-0.0168562	-0.0796114	0.0458989	0.598141	-0.0726577	-0.169044	0.023729	0.139124	-0.067049	-0.16643	0.0323322	0.185453	-0.0306047	-0.120303	0.059094	0.502663	-0.0254114	-0.116431	0.0656083	0.583308	0.00471733	-0.0998804	0.109315	0.929394	-0.00307404	-0.112056	0.105908	0.955805	-0.00299887	-0.0981803	0.0921825	0.950634	-0.00111108	-0.0970457	0.0948236	0.981843
RemNAt-C	-0.0120959	-0.0814089	0.0572172	0.73202	0.354871	-0.022571	-0.0977859	0.0526439	0.555986	-0.0120645	-0.0781055	0.0539765	0.719979	-0.0109773	-0.0772368	0.0552821	0.745095	-0.0577569	-0.156493	0.0409788	0.250796	-0.0575288	-0.16293	0.0478722	0.283865	-0.0333046	-0.128209	0.0615993	0.49056	-0.0299649	-0.125988	0.066058	0.539797	0.0366742	-0.0662659	0.139614	0.484086	0.0171672	-0.0971653	0.1315	0.768	0.00429168	-0.0956855	0.104269	0.932779	0.00453328	-0.0960652	0.105132	0.929439
LDL-C	0.00270965	-0.0671201	0.0725394	0.939302	0.297321	-0.0133102	-0.092137	0.0655165	0.740386	0.00451671	-0.0646919	0.0737253	0.898092	0.00370388	-0.0657569	0.0731647	0.916658	-0.0410175	-0.136784	0.0547487	0.400232	-0.0448868	-0.150446	0.0606719	0.403619	-0.0402623	-0.135254	0.0547295	0.4051	-0.0387272	-0.134565	0.0571112	0.427316	0.0549145	-0.0529354	0.162764	0.317431	0.0289329	-0.0974839	0.15535	0.652993	0.0480233	-0.0633689	0.159415	0.397147	0.0453632	-0.0668956	0.157622	0.427357
HDL-C	0.0750261	0.000441889	0.14961	0.0486613	0.549806	0.0646346	-0.0178017	0.147071	0.124185	0.0303975	-0.0422708	0.103066	0.41181	0.0276638	-0.0458883	0.101216	0.460533	0.0613293	-0.0501236	0.172782	0.279957	0.0619833	-0.062647	0.186614	0.328752	0.0312574	-0.0815414	0.144056	0.586124	0.0265841	-0.0880796	0.141248	0.64869	0.0894928	-0.0204627	0.199448	0.110374	0.0692714	-0.0505101	0.189053	0.256246	0.00984808	-0.0950882	0.114784	0.853694	0.00468165	-0.102061	0.111424	0.931318
HDL2-C	0.0810399	0.00688485	0.155195	0.0322396	0.514606	0.0720403	-0.00945031	0.153531	0.0830719	0.0334594	-0.0384756	0.105394	0.361483	0.0306326	-0.0422135	0.103479	0.409344	0.0594732	-0.057461	0.176407	0.317932	0.0583235	-0.0717854	0.188432	0.378656	0.0295516	-0.0881802	0.147283	0.621873	0.0246111	-0.0949765	0.144199	0.685908	0.102857	-0.00498738	0.210701	0.0615213	0.0856221	-0.0314433	0.202688	0.151246	0.0179516	-0.0849637	0.120867	0.731802	0.0127018	-0.0920327	0.117436	0.811641
HDL3-C	0.0143437	-0.059661	0.0883485	0.7037	0.766499	-0.00474889	-0.0843385	0.0748407	0.90679	-0.00263952	-0.0722228	0.0669438	0.940659	-0.00559539	-0.0755888	0.0643981	0.87534	0.0225097	-0.0866621	0.131681	0.685406	0.0173644	-0.103103	0.137832	0.77701	-0.00466101	-0.112807	0.103485	0.932501	-0.00730688	-0.117038	0.102424	0.89588	0.00510966	-0.0992578	0.109477	0.923371	-0.020483	-0.130241	0.0892754	0.713898	-0.0179948	-0.112996	0.0770069	0.709773	-0.0216915	-0.117608	0.0742252	0.6568
EstC	0.0206174	-0.0509463	0.0921812	0.571872	0.213784	0.00520124	-0.0764135	0.086816	0.900477	0.0096828	-0.0619675	0.0813331	0.790857	0.00820437	-0.0639009	0.0803096	0.823309	-0.0309871	-0.130352	0.0683778	0.54013	-0.037074	-0.148853	0.0747052	0.514699	-0.0334444	-0.134183	0.0672947	0.514252	-0.0335119	-0.135525	0.068501	0.518656	0.080043	-0.0284394	0.188525	0.147691	0.0593132	-0.0670645	0.185691	0.356728	0.0419343	-0.0695549	0.153423	0.460023	0.038798	-0.0737817	0.151378	0.49841
FreeC	0.0289292	-0.043333	0.101191	0.432189	0.426894	0.0155171	-0.0685736	0.0996077	0.71728	0.0182017	-0.0554799	0.0918832	0.627857	0.0193574	-0.0547274	0.0934421	0.608147	-0.00270545	-0.102168	0.0967573	0.957375	-0.000525868	-0.114022	0.112971	0.992736	-0.00362979	-0.105844	0.0985846	0.944363	-0.00052553	-0.104347	0.103296	0.992063	0.0654957	-0.0458804	0.176872	0.248338	0.0371489	-0.0961548	0.170452	0.584087	0.025788	-0.0910541	0.14263	0.664558	0.0245398	-0.093223	0.142303	0.682221
Serum-TG	-0.0388421	-0.107933	0.0302489	0.270119	0.959292	-0.029108	-0.10061	0.042394	0.424462	-0.00363234	-0.0666662	0.0594015	0.909963	0.00242617	-0.061697	0.0665494	0.94081	-0.0439355	-0.141797	0.0539261	0.37793	-0.0365858	-0.138089	0.0649169	0.478934	0.000705747	-0.0906016	0.0920131	0.987881	0.0122818	-0.0821278	0.106691	0.79822	-0.0325563	-0.138487	0.0733741	0.546051	-0.0203385	-0.129518	0.0888411	0.714388	0.00150488	-0.0938047	0.0968144	0.975249	0.00700094	-0.0900956	0.104097	0.88733
VLDL-TG	-0.0503178	-0.120049	0.0194137	0.157032	0.867908	-0.0397107	-0.112654	0.0332328	0.285552	-0.00876794	-0.0729752	0.0554393	0.788717	-0.00283312	-0.06791	0.0622438	0.931915	-0.0665654	-0.163551	0.0304204	0.177979	-0.0623932	-0.164547	0.0397605	0.230523	-0.0130193	-0.105002	0.0789633	0.780905	-0.00222045	-0.0967439	0.092303	0.963178	-0.0301252	-0.140198	0.0799476	0.590845	-0.0141771	-0.128191	0.0998372	0.807002	0.010825	-0.0883841	0.110034	0.830238	0.0159548	-0.0849003	0.11681	0.755923
LDL-TG	-0.00207643	-0.0726344	0.0684815	0.953948	0.76419	-0.00442523	-0.0765856	0.0677351	0.904213	0.00896999	-0.0545584	0.0724984	0.781718	0.0120737	-0.0528299	0.0769773	0.715072	0.0153736	-0.0839997	0.114747	0.761153	0.0211695	-0.0802853	0.122624	0.681834	0.0199886	-0.0718647	0.111842	0.668944	0.0275023	-0.0671408	0.122145	0.568027	-0.0218623	-0.12746	0.0837357	0.684215	-0.0332196	-0.141722	0.075283	0.547578	-0.015536	-0.109828	0.0787562	0.746142	-0.011662	-0.108291	0.0849673	0.81254
HDL-TG	-0.00419384	-0.0742558	0.0658681	0.906492	0.334539	-0.00423421	-0.0749743	0.0665059	0.906497	0.00385202	-0.0583396	0.0660436	0.903256	0.00798506	-0.0549671	0.0709373	0.803421	0.0321316	-0.0668076	0.131071	0.523498	0.0376394	-0.062666	0.137945	0.461072	0.0459157	-0.0442395	0.136071	0.317224	0.0509049	-0.041411	0.143221	0.27889	-0.0446051	-0.148016	0.0588058	0.396955	-0.0470669	-0.151412	0.0572785	0.375731	-0.0416964	-0.132503	0.0491105	0.367172	-0.037049	-0.12929	0.0551915	0.430146
DAG	-0.00955089	-0.0783846	0.0592828	0.785409	0.777598	-0.00374153	-0.0733467	0.0658636	0.915992	-0.0166646	-0.0778935	0.0445643	0.593297	-0.0137958	-0.0757075	0.0481158	0.661915	-0.0159355	-0.114137	0.0822664	0.749853	-0.00893119	-0.108621	0.0907588	0.860265	0.00883481	-0.0806001	0.0982698	0.846077	0.0171239	-0.0746166	0.108864	0.713771	-0.00127334	-0.105454	0.102907	0.980842	0.00613193	-0.0990449	0.111309	0.908806	-0.0357002	-0.127358	0.0559575	0.444244	-0.034691	-0.127561	0.0581789	0.463094
DAG-TG	-0.00351946	-0.0728398	0.0658009	0.920638	0.953714	-0.000449456	-0.0702131	0.0693142	0.989913	-0.0293861	-0.0909661	0.0321938	0.349166	-0.0291303	-0.0911603	0.0328997	0.35687	0.00544952	-0.0938746	0.104774	0.914149	0.0125065	-0.088181	0.113194	0.807185	0.00599043	-0.0847101	0.096691	0.896731	0.00877943	-0.083165	0.100724	0.85115	-0.0112166	-0.110799	0.0883656	0.824866	-0.00798849	-0.107916	0.0919395	0.875195	-0.0536949	-0.140683	0.0332932	0.225616	-0.0540146	-0.14213	0.0341009	0.228826
TotPG	0.0465909	-0.0264611	0.119643	0.210961	0.260082	0.0365599	-0.0419137	0.115034	0.360717	0.0322046	-0.0366911	0.1011	0.359108	0.0342178	-0.0365035	0.104939	0.342498	0.0076321	-0.0933127	0.108577	0.881901	0.00728588	-0.101237	0.115809	0.895048	0.0246471	-0.0734229	0.122717	0.621436	0.0284744	-0.0736443	0.130593	0.583761	0.0925758	-0.0174114	0.202563	0.0987683	0.074489	-0.0439581	0.192936	0.217057	0.0279451	-0.0756534	0.131544	0.596155	0.0279699	-0.0780423	0.133982	0.604213
TG-PG	-0.0417484	-0.112186	0.0286895	0.244997	0.318097	-0.026757	-0.103544	0.0500298	0.494164	-0.00611683	-0.0733478	0.0611142	0.858295	0.00102807	-0.0669309	0.068987	0.976316	-0.014763	-0.117291	0.0877647	0.777241	-0.0079146	-0.1207	0.104871	0.89033	0.0222286	-0.0786446	0.123102	0.665016	0.0372264	-0.0660401	0.140493	0.478811	-0.0684551	-0.173322	0.0364117	0.200123	-0.046541	-0.159897	0.0668149	0.420049	-0.0199002	-0.11818	0.0783799	0.690754	-0.0138997	-0.113897	0.0860977	0.784754
PC	0.0466805	-0.0271153	0.120476	0.214713	0.392503	0.0361519	-0.0435102	0.115814	0.373291	0.0336523	-0.0362735	0.103578	0.345088	0.0356266	-0.0360897	0.107343	0.329762	0.0160559	-0.0859507	0.118062	0.757122	0.0166219	-0.0938752	0.127119	0.767559	0.0335973	-0.0662208	0.133415	0.508445	0.0371565	-0.0666471	0.14096	0.481896	0.0830338	-0.0285862	0.194654	0.144405	0.0630364	-0.0573564	0.183429	0.303938	0.0200976	-0.0851414	0.125337	0.7075	0.0197428	-0.0878648	0.12735	0.718478
SM	0.0506865	-0.0253868	0.12676	0.191287	0.446436	0.0413656	-0.0422987	0.12503	0.332072	0.0122344	-0.0611443	0.0856131	0.743528	0.0139677	-0.0596921	0.0876274	0.709809	0.0115197	-0.0932957	0.116335	0.829028	0.0141413	-0.0991693	0.127452	0.806286	-0.013245	-0.115165	0.0886747	0.798433	-0.00875463	-0.111967	0.0944578	0.86761	0.099825	-0.0180171	0.217667	0.0966267	0.0792838	-0.0533813	0.211949	0.240736	0.0259382	-0.0917727	0.143649	0.665062	0.0255592	-0.0928516	0.14397	0.67149
TotCho	0.0542665	-0.0198809	0.128414	0.151213	0.419133	0.0443958	-0.0375058	0.126297	0.287627	0.0344005	-0.0374303	0.106231	0.347444	0.0355893	-0.0375992	0.108778	0.340083	0.0211384	-0.0820538	0.124331	0.687343	0.023181	-0.0904375	0.1368	0.688524	0.0268069	-0.0757504	0.129364	0.607544	0.0294302	-0.076496	0.135356	0.585112	0.0919911	-0.0199249	0.203907	0.1069	0.0713294	-0.053047	0.195706	0.260223	0.0254439	-0.0832868	0.134175	0.645694	0.0242772	-0.0863497	0.134904	0.666342
ApoA1	0.0733099	-0.0017902	0.14841	0.0557028	0.566053	0.0636949	-0.0198057	0.147196	0.134695	0.0361327	-0.0375669	0.109832	0.336135	0.0360472	-0.0389293	0.111024	0.34556	0.0535018	-0.0558921	0.162896	0.336846	0.0568814	-0.0658411	0.179604	0.36269	0.0325518	-0.0790331	0.144137	0.566531	0.0320939	-0.081944	0.146132	0.580266	0.0921449	-0.0179352	0.202225	0.100629	0.0708117	-0.0500471	0.191671	0.250069	0.0189726	-0.0869523	0.124898	0.724895	0.0145659	-0.0940237	0.123156	0.792108
ApoB	-0.0127004	-0.0819243	0.0565236	0.718836	0.425517	-0.0221587	-0.0968578	0.0525403	0.560531	-0.00506378	-0.0707317	0.0606041	0.879718	-0.00283155	-0.0688943	0.0632312	0.932966	-0.0547902	-0.151615	0.0420344	0.266571	-0.053927	-0.156786	0.0489322	0.303261	-0.0310748	-0.123793	0.0616437	0.510255	-0.0258925	-0.120137	0.0683522	0.589319	0.0344507	-0.0702439	0.139145	0.518062	0.015937	-0.0997863	0.13166	0.786726	0.0197579	-0.0817058	0.121222	0.702019	0.0206758	-0.0815605	0.122912	0.691105
ApoB-ApoA1	-0.0510948	-0.120272	0.0180826	0.147493	0.786069	-0.0498458	-0.122004	0.0223119	0.175485	-0.0214494	-0.085114	0.0422152	0.508565	-0.0190598	-0.083181	0.0450613	0.559711	-0.0764704	-0.171143	0.0182021	0.113075	-0.070355	-0.16814	0.0274305	0.157982	-0.0405068	-0.128926	0.0479123	0.368228	-0.0355146	-0.125215	0.0541859	0.436703	-0.0195932	-0.130089	0.0909029	0.727573	-0.0247142	-0.141628	0.0921998	0.677941	0.00848664	-0.0937798	0.110753	0.87047	0.0122356	-0.0911811	0.115652	0.816163
TotFA	0.00853388	-0.0624643	0.079532	0.813534	0.410488	0.00303796	-0.0708831	0.0769591	0.935722	0.0154699	-0.0494185	0.0803582	0.639909	0.0189209	-0.0470989	0.0849407	0.57386	-0.0298015	-0.128828	0.0692247	0.554385	-0.0269565	-0.129478	0.0755654	0.60546	-0.00132501	-0.0939099	0.0912599	0.977563	0.00572933	-0.0899563	0.101415	0.906326	0.0532257	-0.0540158	0.160467	0.329791	0.0400307	-0.0727157	0.152777	0.485574	0.0265707	-0.0719477	0.125089	0.596213	0.0282313	-0.0718391	0.128302	0.579411
FALen	0.0294981	-0.0405827	0.0995789	0.408913	0.279398	0.0516667	-0.0249996	0.128333	0.186257	0.0207953	-0.0466896	0.0882802	0.545413	0.0263567	-0.0418323	0.0945457	0.448212	0.0775544	-0.0285839	0.183693	0.151624	0.0878945	-0.0268376	0.202626	0.13282	0.0598501	-0.0427361	0.162436	0.25201	0.0724343	-0.0316531	0.176522	0.171987	-0.00823445	-0.105165	0.0886959	0.867446	0.0240435	-0.0834566	0.131544	0.660387	-0.00933776	-0.102874	0.0841988	0.844483	-0.00738078	-0.102433	0.0876711	0.878724
UnsatDeg	0.0604606	-0.00972564	0.130647	0.0912377	0.643059	0.0551072	-0.0177801	0.127995	0.138173	0.0204271	-0.0437185	0.0845727	0.532068	0.0104363	-0.0561975	0.0770702	0.758574	0.076036	-0.024456	0.176528	0.137654	0.068714	-0.0362069	0.173635	0.198628	0.0110209	-0.0841641	0.106206	0.820012	0.000576865	-0.0998597	0.101013	0.990994	0.0437157	-0.0601441	0.147575	0.408458	0.040944	-0.0664848	0.148373	0.45413	0.022519	-0.0705835	0.115622	0.634645	0.0105931	-0.0860991	0.107285	0.829553
DHA	0.102176	0.0302678	0.174084	0.00541073	0.1038	0.0961076	0.0228298	0.169385	0.0102188	0.00386149	-0.0614206	0.0691436	0.90759	-0.00124002	-0.0674364	0.0649564	0.970675	0.138539	0.0323952	0.244682	0.0106607	0.138458	0.028875	0.248041	0.0134104	0.0428556	-0.0577561	0.143467	0.402781	0.0397053	-0.0624983	0.141909	0.445357	0.0726071	-0.0289211	0.174135	0.160525	0.0632001	-0.0394491	0.165849	0.226836	-0.0348742	-0.125084	0.0553358	0.447645	-0.0443559	-0.13682	0.0481083	0.346149
LA	0.0333927	-0.0370488	0.103834	0.352372	0.293818	0.0217999	-0.0597976	0.103398	0.60012	0.0225154	-0.0490164	0.0940472	0.536826	0.0194473	-0.0522629	0.0911574	0.59462	-0.0221273	-0.12616	0.0819054	0.676032	-0.026029	-0.145233	0.0931747	0.667915	-0.0234929	-0.130535	0.0835492	0.666287	-0.0271843	-0.135038	0.0806695	0.620419	0.0840032	-0.0171011	0.185107	0.103172	0.0673196	-0.051357	0.185996	0.26544	0.0521565	-0.0519617	0.156275	0.325267	0.0484007	-0.0568576	0.153659	0.36648
CLA	0.0339037	-0.0354576	0.103265	0.3376	0.2866	0.0324551	-0.0376067	0.102517	0.363457	-0.00253086	-0.0645783	0.0595165	0.936201	0.00415185	-0.0591798	0.0674835	0.897631	-0.00268016	-0.102956	0.0975959	0.958116	-0.000144562	-0.101216	0.100927	0.997758	-0.00658477	-0.0989462	0.0857766	0.888576	0.00739765	-0.0882772	0.103072	0.87922	0.0725624	-0.0250751	0.1702	0.14479	0.0668848	-0.0321303	0.1659	0.184938	-0.00605548	-0.0935456	0.0814347	0.891822	-0.00218258	-0.0913698	0.0870046	0.961646
FAw3	0.0625523	-0.00980435	0.134909	0.0900924	0.196385	0.0550701	-0.0191888	0.129329	0.145862	-0.0257239	-0.0914085	0.0399606	0.442254	-0.0310772	-0.0978142	0.0356599	0.360931	0.0889551	-0.0177162	0.195626	0.101901	0.0891442	-0.0211658	0.199454	0.1129	0.00728976	-0.0932232	0.107803	0.886666	0.00607465	-0.0961029	0.108252	0.906988	0.0392388	-0.0639524	0.14243	0.455169	0.025295	-0.0802537	0.130844	0.637793	-0.063309	-0.155362	0.0287441	0.177092	-0.0737618	-0.168033	0.02051	0.124763
FAw6	0.0275388	-0.0440033	0.0990808	0.450107	0.23212	0.0154805	-0.0636165	0.0945776	0.700943	0.0322938	-0.0370465	0.101634	0.360868	0.0303711	-0.0391599	0.0999021	0.39145	-0.0240232	-0.124193	0.0761464	0.637518	-0.0267511	-0.136182	0.08268	0.631034	-0.012145	-0.110596	0.0863065	0.808458	-0.01305	-0.112581	0.0864805	0.796665	0.0854372	-0.0225996	0.193474	0.120813	0.0665513	-0.0549366	0.188039	0.282152	0.0725573	-0.0339633	0.179078	0.181268	0.0694403	-0.037981	0.176862	0.204485
PUFA	0.0372999	-0.0348172	0.109417	0.310284	0.378681	0.0266898	-0.052736	0.106116	0.509683	0.026276	-0.0433015	0.0958535	0.458705	0.0235596	-0.0462656	0.0933849	0.507938	-0.00523233	-0.105375	0.09491	0.918229	-0.00564926	-0.114833	0.103535	0.91902	-0.0086332	-0.106909	0.0896423	0.862941	-0.0100608	-0.109256	0.0891347	0.842012	0.0868845	-0.0229235	0.196692	0.120614	0.0676154	-0.0551767	0.190407	0.279662	0.055563	-0.0520643	0.16319	0.310715	0.0510901	-0.0577008	0.159881	0.356382
MUFA	-0.031596	-0.101351	0.0381593	0.374198	0.663971	-0.0282431	-0.0990486	0.0425624	0.433861	-0.00654329	-0.0688209	0.0557343	0.836648	4.72575e-05	-0.0647523	0.0648468	0.998858	-0.0529426	-0.153277	0.0473921	0.300163	-0.0466657	-0.148604	0.0552728	0.36863	7.27254e-05	-0.0920003	0.0921458	0.998761	0.0149844	-0.0832509	0.11322	0.764359	-0.00775775	-0.108737	0.0932215	0.880025	-0.00708327	-0.109582	0.0954159	0.892001	-0.0184875	-0.107811	0.0708362	0.684265	-0.0150775	-0.107615	0.0774604	0.748852
SFA	0.0250664	-0.0456967	0.0958294	0.487043	0.605108	0.0215108	-0.0525425	0.0955641	0.568702	0.0261608	-0.0388859	0.0912075	0.430053	0.0298435	-0.0361494	0.0958365	0.374948	-0.0141034	-0.119277	0.0910699	0.792182	-0.0101417	-0.118897	0.0986139	0.854615	0.0117835	-0.086481	0.110048	0.813703	0.018403	-0.0824852	0.119291	0.720002	0.0599159	-0.0399149	0.159747	0.238741	0.0496819	-0.0564452	0.155809	0.357954	0.0318711	-0.0604593	0.124202	0.497731	0.0341009	-0.0594138	0.127616	0.473799
DHA-FA	0.105267	0.0353267	0.175207	0.00322534	0.0310034	0.102523	0.0311797	0.173866	0.00490989	-0.005395	-0.0697754	0.0589854	0.869378	-0.0135575	-0.0794882	0.0523731	0.686562	0.161547	0.0611445	0.26195	0.00168348	0.159979	0.0561093	0.263849	0.00262719	0.0436538	-0.0530403	0.140348	0.375228	0.0378471	-0.0639222	0.139616	0.465023	0.0533788	-0.0480881	0.154846	0.301659	0.0528154	-0.0496056	0.155236	0.3113	-0.050735	-0.141175	0.0397053	0.270712	-0.0627028	-0.1553	0.0298941	0.183825
LA-FA	0.0401492	-0.0284087	0.108707	0.25067	0.290509	0.0268134	-0.0499735	0.1036	0.493255	0.0147299	-0.0524245	0.0818842	0.66689	0.00666886	-0.0632926	0.0766304	0.851609	-0.000121866	-0.101694	0.101451	0.998119	-0.00377936	-0.11757	0.110011	0.947965	-0.0384765	-0.140039	0.0630863	0.456749	-0.0571159	-0.162251	0.0480196	0.286065	0.0746052	-0.022371	0.171581	0.131219	0.0535414	-0.0551547	0.162238	0.333437	0.0552848	-0.0389973	0.149567	0.249642	0.0528497	-0.0467318	0.152431	0.297336
CLA-FA	0.0408969	-0.0281344	0.109928	0.245203	0.563282	0.041269	-0.027943	0.110481	0.242166	-0.012941	-0.0743254	0.0484435	0.679099	-0.00661814	-0.0690991	0.0558629	0.835334	0.0279452	-0.0774511	0.133341	0.602439	0.0297567	-0.0758763	0.13539	0.57998	0.00814218	-0.0888065	0.105091	0.868908	0.0228951	-0.0765003	0.12229	0.650812	0.0522836	-0.0405568	0.145124	0.268905	0.049337	-0.0439454	0.142619	0.299066	-0.0425896	-0.125061	0.0398819	0.310563	-0.0402215	-0.124381	0.0439384	0.347957
FAw3-FA	0.063473	-0.00684052	0.133786	0.0767794	0.0492737	0.0580047	-0.0133896	0.129399	0.11115	-0.0419575	-0.105693	0.0217779	0.196642	-0.0520739	-0.117606	0.0134582	0.119191	0.117524	0.016954	0.218095	0.0221222	0.113467	0.0102738	0.216661	0.0312438	0.00487837	-0.0902031	0.0999598	0.919687	-0.0023004	-0.102376	0.0977753	0.963967	0.00915606	-0.0951856	0.113498	0.863122	0.0043523	-0.100763	0.109468	0.935164	-0.0896643	-0.181334	0.00200549	0.0552003	-0.103584	-0.197447	-0.00972146	0.030638
FAw6-FA	0.0341005	-0.0347818	0.102983	0.331456	0.395706	0.0194238	-0.0552268	0.0940744	0.60966	0.0241623	-0.0412311	0.0895557	0.468466	0.0161713	-0.0520248	0.0843674	0.641693	0.00609493	-0.0960914	0.108281	0.906703	0.000117299	-0.110278	0.110513	0.998334	-0.0213799	-0.119904	0.077144	0.669821	-0.0393264	-0.141988	0.0633352	0.451732	0.0566182	-0.0418058	0.155042	0.258776	0.03363	-0.0732969	0.140557	0.536716	0.0569459	-0.0359411	0.149833	0.228777	0.0536045	-0.0441394	0.151348	0.281544
PUFA-FA	0.053311	-0.0160483	0.12267	0.131754	0.796087	0.0409881	-0.0344534	0.11643	0.28652	0.0119543	-0.0543511	0.0782597	0.723492	0.000840492	-0.0690471	0.0707281	0.98117	0.044971	-0.055658	0.1456	0.380117	0.0430162	-0.0664058	0.152438	0.440017	-0.015281	-0.113622	0.0830601	0.760104	-0.0360433	-0.140941	0.0688548	0.499639	0.0595364	-0.0424243	0.161497	0.251681	0.0361933	-0.0745492	0.146936	0.520903	0.0288676	-0.0674206	0.125156	0.555876	0.0197339	-0.0820324	0.1215	0.703182
MUFA-FA	-0.0795756	-0.148346	-0.0108049	0.0233922	0.837567	-0.0720985	-0.145943	0.00174621	0.0556552	-0.0377912	-0.102895	0.0273123	0.254842	-0.0304045	-0.0990639	0.0382548	0.384935	-0.0681307	-0.16671	0.0304487	0.174981	-0.0683241	-0.174027	0.0373789	0.204529	-0.00602489	-0.10132	0.08927	0.901122	0.0136024	-0.0892257	0.116431	0.794891	-0.087808	-0.188837	0.0132207	0.0882904	-0.0700037	-0.178606	0.0385986	0.205814	-0.0652092	-0.159749	0.0293303	0.175824	-0.0623822	-0.162222	0.0374574	0.219968
SFA-FA	0.0526514	-0.016978	0.122281	0.138119	0.663984	0.0565083	-0.0133353	0.126352	0.112645	0.041158	-0.0202286	0.102545	0.188507	0.0418723	-0.0198311	0.103576	0.183205	0.0504857	-0.0533992	0.154371	0.339911	0.0505803	-0.0537662	0.154927	0.341142	0.0308908	-0.0641996	0.125981	0.523327	0.0246047	-0.0722702	0.12148	0.617728	0.0525191	-0.0432871	0.148325	0.281824	0.0565847	-0.0402653	0.153435	0.251405	0.0606975	-0.0234351	0.14483	0.156852	0.0651523	-0.0201192	0.150424	0.133839
Glc	0.0253443	-0.0439167	0.0946052	0.472784	0.10563	0.0445585	-0.0287055	0.117822	0.232889	0.0272215	-0.0371743	0.0916174	0.40689	0.0289131	-0.0357577	0.0935839	0.380401	0.0577388	-0.0438521	0.15933	0.264488	0.0701051	-0.0385503	0.17876	0.205349	0.0449174	-0.0524429	0.142278	0.364871	0.0471848	-0.0521381	0.146508	0.350788	-0.00335985	-0.109373	0.102653	0.95035	0.0237366	-0.0880258	0.135499	0.676508	0.0138883	-0.0833937	0.11117	0.779077	0.0167172	-0.0816373	0.115072	0.738389
Lac	0.00241879	-0.0672586	0.0720961	0.945689	0.0471434	0.0136977	-0.0577122	0.0851076	0.706619	0.014288	-0.0484751	0.0770511	0.655077	0.0117303	-0.051476	0.0749366	0.715715	0.0653876	-0.0294382	0.160213	0.175961	0.0714695	-0.0248507	0.16779	0.145406	0.0464398	-0.0406293	0.133509	0.29493	0.0426126	-0.0453539	0.130579	0.341401	-0.0836014	-0.191401	0.0241979	0.128142	-0.0677271	-0.180024	0.0445699	0.236455	-0.0245948	-0.122115	0.0729258	0.620254	-0.0256194	-0.124235	0.0729963	0.609762
Pyr	0.11691	0.0472242	0.186595	0.0010346	0.0209376	0.134839	0.0634398	0.206238	0.00022434	0.0473496	-0.0169356	0.111635	0.14861	0.0476025	-0.0168613	0.112066	0.147575	0.169663	0.0690225	0.270304	0.00100554	0.183497	0.0802153	0.286778	0.000533416	0.0882051	-0.00738203	0.183792	0.0704023	0.0869691	-0.00998807	0.183926	0.0785801	0.0679912	-0.0332105	0.169193	0.187328	0.087752	-0.01633	0.191834	0.0982063	0.0146686	-0.076795	0.106132	0.752675	0.0198956	-0.0733141	0.113105	0.674929
Cit	0.0724534	0.00311183	0.141795	0.0405902	0.652114	0.0713112	0.00181944	0.140803	0.0443097	0.0505242	-0.0104352	0.111484	0.104144	0.0454461	-0.0168388	0.107731	0.152449	0.102406	-0.00625238	0.211065	0.064645	0.10103	-0.00787792	0.209939	0.068937	0.0824012	-0.0155002	0.180303	0.0987525	0.0726167	-0.0277739	0.173007	0.155738	0.049034	-0.041312	0.13938	0.286624	0.0503975	-0.0403383	0.141133	0.275514	0.0271354	-0.0529601	0.107231	0.505724	0.0263539	-0.055975	0.108683	0.529443
Glol	-0.0557352	-0.127054	0.0155833	0.125415	0.568501	-0.0435212	-0.11989	0.0328472	0.263619	-0.0269044	-0.0942655	0.0404568	0.433246	-0.0276241	-0.0955434	0.0402952	0.424868	-0.0619983	-0.157988	0.0339912	0.204877	-0.0596319	-0.166818	0.047554	0.27469	-0.0346221	-0.131072	0.0618279	0.480693	-0.0322817	-0.130532	0.0659685	0.51858	-0.0415485	-0.152922	0.0698252	0.463744	-0.0251522	-0.139718	0.0894134	0.666254	-0.031736	-0.131753	0.0682811	0.533061	-0.0305203	-0.131524	0.0704833	0.552753
Ala	0.0415959	-0.0273452	0.110537	0.236622	0.203712	0.0512374	-0.0187598	0.121234	0.151147	0.0348327	-0.0266432	0.0963086	0.266363	0.0333002	-0.0284742	0.0950746	0.290287	0.0882998	-0.0149795	0.191579	0.0935753	0.0925058	-0.0124099	0.197422	0.0837899	0.0809636	-0.0133589	0.175286	0.0922688	0.076503	-0.0185405	0.171547	0.114309	0.00226683	-0.0937922	0.0983259	0.96302	0.0156718	-0.0821154	0.113459	0.75287	0.00258144	-0.0823604	0.0875233	0.952381	0.00198253	-0.0837793	0.0877444	0.963768
Gln	-0.0783398	-0.147753	-0.00892707	0.0270154	0.181818	-0.0907463	-0.161543	-0.0199497	0.0120632	-0.0465501	-0.108711	0.0156105	0.141951	-0.0454901	-0.108137	0.0171565	0.15443	-0.103763	-0.21296	0.00543324	0.0624765	-0.116463	-0.228029	-0.00489767	0.0408016	-0.0701597	-0.171053	0.0307339	0.172316	-0.0736639	-0.176119	0.0287911	0.158233	-0.0597407	-0.152802	0.0333207	0.207675	-0.0704183	-0.165571	0.0247343	0.146481	-0.0280545	-0.110518	0.0544087	0.503947	-0.0287934	-0.113037	0.0554506	0.501953
Gly	0.010353	-0.0622862	0.0829922	0.779723	0.119244	0.00306991	-0.070484	0.0766238	0.934724	-0.0031906	-0.0678514	0.0614702	0.922859	-0.00255168	-0.0674999	0.0623966	0.938543	-0.0192102	-0.111034	0.0726135	0.681048	-0.0246214	-0.11755	0.0683072	0.6027	-0.0195156	-0.103446	0.0644152	0.647759	-0.0151872	-0.100109	0.0697346	0.725264	0.0634687	-0.0583572	0.185295	0.306356	0.0543529	-0.0698176	0.178523	0.39	0.0487012	-0.0593809	0.156783	0.376183	0.0459027	-0.0633888	0.155194	0.409401
His	-0.0625831	-0.135434	0.0102675	0.09213	0.0669101	-0.0674714	-0.140708	0.00576488	0.0709157	-0.0459426	-0.110089	0.0182036	0.160135	-0.0466938	-0.110997	0.0176093	0.154423	-0.0828728	-0.188912	0.0231663	0.125207	-0.0838917	-0.191472	0.0236886	0.126038	-0.0606454	-0.157453	0.0361626	0.218769	-0.0602322	-0.157892	0.0374272	0.225951	-0.0434671	-0.146448	0.0595142	0.407149	-0.0477751	-0.150888	0.0553381	0.362909	-0.0312672	-0.120202	0.0576677	0.489815	-0.0339505	-0.123612	0.0557107	0.457007
Ile	-0.0223286	-0.0969453	0.0522881	0.557096	0.534453	-0.00598736	-0.084897	0.0729223	0.881636	0.0134975	-0.0559441	0.0829391	0.702888	0.0205352	-0.0499132	0.0909836	0.567334	-0.00436667	-0.111906	0.103173	0.936407	0.0069605	-0.10745	0.121371	0.904845	0.0177111	-0.085783	0.121205	0.736661	0.0321696	-0.0738398	0.138179	0.55102	-0.041626	-0.152089	0.0688369	0.459233	-0.0195917	-0.135713	0.0965297	0.740296	0.00120909	-0.0995447	0.101963	0.981187	0.00543993	-0.0967013	0.107581	0.916649
Leu	-0.03648	-0.112829	0.0398692	0.348572	0.504047	-0.0222868	-0.102472	0.0578989	0.5855	0.0283522	-0.0424653	0.0991697	0.432153	0.0342581	-0.0373587	0.105875	0.348	-0.0190337	-0.135891	0.0978239	0.748949	-0.00909434	-0.132196	0.114007	0.884583	0.0456089	-0.066429	0.157647	0.423921	0.0629943	-0.051539	0.177528	0.280132	-0.0540704	-0.161222	0.053081	0.321777	-0.0341753	-0.146594	0.0782433	0.550411	0.0148753	-0.0830892	0.11284	0.765431	0.0165549	-0.0825769	0.115687	0.742805
Val	0.0352163	-0.0375493	0.107982	0.342392	0.125178	0.0562011	-0.0202714	0.132674	0.149521	0.0594559	-0.00777414	0.126686	0.082954	0.0613767	-0.00620189	0.128955	0.0749964	0.0819038	-0.0239782	0.187786	0.129104	0.0978595	-0.0129484	0.208667	0.0832914	0.0792389	-0.0209799	0.179458	0.120853	0.0852157	-0.0160895	0.186521	0.0989481	-0.0106352	-0.113525	0.0922541	0.839075	0.0149437	-0.0938409	0.123728	0.78725	0.037194	-0.0575924	0.13198	0.440852	0.0375347	-0.0585614	0.133631	0.442939
Phe	-0.0629097	-0.132562	0.00674227	0.0766209	0.873347	-0.0536132	-0.126162	0.0189357	0.14728	-0.00703452	-0.0711335	0.0570644	0.829485	-0.00604342	-0.0706377	0.0585509	0.854325	-0.00767239	-0.125477	0.110133	0.898172	0.00788285	-0.117685	0.133451	0.901827	0.0537142	-0.0605487	0.167977	0.355864	0.0647126	-0.0515098	0.180935	0.27424	-0.0954758	-0.182206	-0.00874522	0.0310453	-0.0868181	-0.176012	0.00237587	0.0563913	-0.032859	-0.110894	0.0451757	0.40822	-0.0336549	-0.112766	0.0454565	0.403405
Tyr	0.0371706	-0.0337973	0.108139	0.304197	0.518527	0.0553467	-0.0186115	0.129305	0.142232	0.0242556	-0.040626	0.0891372	0.463245	0.0282681	-0.0371584	0.0936945	0.396608	0.0664477	-0.0359885	0.168884	0.202933	0.0755271	-0.0287475	0.179802	0.155219	0.0477956	-0.0463942	0.141985	0.318993	0.0542732	-0.0411699	0.149716	0.264175	0.0113801	-0.0881989	0.110959	0.822349	0.040782	-0.0678544	0.149418	0.460937	-0.00249072	-0.0968851	0.0919037	0.95865	-0.000420499	-0.0959438	0.0951028	0.993098
Ace	0.0321371	-0.0365293	0.100803	0.358528	0.251319	0.0264283	-0.043237	0.0960935	0.456687	0.0102697	-0.0508801	0.0714195	0.741728	0.00996792	-0.0517242	0.07166	0.751187	-0.0177158	-0.123918	0.0884864	0.7431	-0.0187551	-0.12656	0.0890502	0.732485	-0.0473906	-0.144363	0.0495822	0.337169	-0.0493637	-0.147989	0.0492613	0.325614	0.079676	-0.0250042	0.184356	0.135355	0.0688663	-0.0374654	0.175198	0.203668	0.0417506	-0.0515209	0.135022	0.37934	0.0431046	-0.051956	0.138165	0.373166
AcAce	-0.00210546	-0.0727989	0.068588	0.953394	0.171889	-0.00240962	-0.073218	0.0683987	0.946757	0.00404234	-0.0579544	0.0660391	0.898184	0.00289149	-0.0593597	0.0651427	0.92737	-0.0583933	-0.162585	0.0457981	0.271178	-0.0567481	-0.161187	0.0476904	0.286024	-0.0416705	-0.135622	0.0522815	0.383669	-0.0388671	-0.135492	0.0577577	0.429418	0.0490621	-0.05189	0.150014	0.339937	0.0506475	-0.0512256	0.152521	0.328964	0.0441809	-0.0436618	0.132023	0.323325	0.0440942	-0.0452031	0.133391	0.33219
bOHBut	-0.0219547	-0.0916553	0.0477459	0.536548	0.3055	-0.0222923	-0.092038	0.0474534	0.530568	-0.00188526	-0.0631876	0.0594171	0.951876	-0.00481391	-0.066414	0.0567861	0.878114	-0.0763448	-0.176353	0.0236634	0.134189	-0.0753649	-0.175587	0.0248569	0.140083	-0.0511788	-0.141856	0.0394982	0.267765	-0.0530859	-0.14508	0.0389079	0.257188	0.0350762	-0.0669303	0.137083	0.499424	0.0346452	-0.0677254	0.137016	0.506219	0.0447368	-0.0435917	0.133065	0.319946	0.0446168	-0.045347	0.134581	0.330091
Crea	-0.0526605	-0.134738	0.0294167	0.208243	0.409711	-0.0490098	-0.131298	0.0332784	0.242706	-0.0226413	-0.0951985	0.0499158	0.540334	-0.0237395	-0.0967667	0.0492876	0.523556	-0.0835477	-0.20011	0.0330144	0.159557	-0.0821264	-0.199176	0.0349228	0.168523	-0.0385155	-0.145472	0.0684406	0.4793	-0.0381481	-0.146438	0.0701416	0.488881	-0.0200694	-0.143761	0.103622	0.749909	-0.0136871	-0.137694	0.11032	0.828326	-0.0111328	-0.120261	0.0979949	0.841112	-0.0120508	-0.123172	0.0990701	0.831238
Alb	-0.016362	-0.0931105	0.0603865	0.675705	0.806255	-0.0210301	-0.0981981	0.056138	0.592829	-0.0105243	-0.0780779	0.0570292	0.759815	-0.0133625	-0.0816308	0.0549058	0.700901	-0.03385	-0.148468	0.0807676	0.561796	-0.0410844	-0.15693	0.0747615	0.486026	-0.0445782	-0.148426	0.0592699	0.399133	-0.0488553	-0.154843	0.0571326	0.365265	-0.000548991	-0.105928	0.10483	0.991833	-0.00159153	-0.107208	0.104025	0.976381	0.0100175	-0.0814013	0.101436	0.829527	0.00436822	-0.0887452	0.0974816	0.926551
Gp	-0.091172	-0.160765	-0.0215788	0.0103041	0.300943	-0.0843216	-0.156524	-0.0121197	0.0221409	-0.0242069	-0.0880052	0.0395915	0.456596	-0.0185771	-0.083344	0.0461899	0.573551	-0.143105	-0.250426	-0.0357843	0.00909735	-0.149121	-0.264975	-0.0332667	0.0117833	-0.0672744	-0.173334	0.0387856	0.213062	-0.0537776	-0.163571	0.0560157	0.33606	-0.0505563	-0.147679	0.0465663	0.306762	-0.0411435	-0.139555	0.057268	0.411614	0.0143673	-0.0708	0.0995345	0.740302	0.0176478	-0.0689276	0.104223	0.688777

## Sheet: Search speed (60-64 y) 
Metabolite measure	All (N=798)																	Females (N=390)																Males (N=408)
	Model 1					Model 2				Model 3				Model 4				Model 1				Model 2				Model 3				Model 4				Model 1				Model 2				Model 3				Model 4
	beta	L95	U95	Pvalue	Pvalue (sex interaction)	beta	L95	U95	Pvalue	beta	L95	U95	Pvalue	beta	L95	U95	Pvalue	beta	L95	U95	Pvalue	beta	L95	U95	Pvalue	beta	L95	U95	Pvalue	beta	L95	U95	Pvalue	beta	L95	U95	Pvalue	beta	L95	U95	Pvalue	beta	L95	U95	Pvalue	beta	L95	U95	Pvalue
XXL-VLDL-P	-0.0338717	-0.104236	0.036493	0.344986	0.496491	-0.0236695	-0.0973188	0.0499798	0.52831	-0.0108969	-0.0836228	0.061829	0.768735	0.00844749	-0.0649055	0.0818005	0.821205	-0.0771123	-0.171995	0.0177701	0.110879	-0.0572991	-0.157686	0.0430878	0.262444	-0.027599	-0.127835	0.0726366	0.588524	-0.0145995	-0.117945	0.0887461	0.781308	0.0103221	-0.0998753	0.120519	0.853991	0.0130367	-0.100959	0.127033	0.822227	0.0180954	-0.095652	0.131843	0.754611	0.0457978	-0.0679807	0.159576	0.429165
XXL-VLDL-L	-0.0331068	-0.103446	0.0372329	0.355812	0.490342	-0.0229701	-0.0965654	0.0506253	0.540268	-0.0105307	-0.0832039	0.0621426	0.776139	0.00866811	-0.0646184	0.0819546	0.816454	-0.077115	-0.172057	0.0178275	0.111091	-0.0572244	-0.15762	0.043171	0.263106	-0.0278253	-0.128066	0.072415	0.585488	-0.0148806	-0.118189	0.0884279	0.777131	0.011502	-0.0984684	0.121472	0.837192	0.0139955	-0.0997519	0.127743	0.808988	0.018702	-0.0948111	0.132215	0.746159	0.0462499	-0.0672802	0.15978	0.423615
XXL-VLDL-PL	-0.0268203	-0.097175	0.0435345	0.454492	0.454901	-0.0166445	-0.0896004	0.0563114	0.654389	-0.00769909	-0.0797098	0.0643116	0.833816	0.0123081	-0.0604719	0.085088	0.739993	-0.0804891	-0.17725	0.0162721	0.102758	-0.0629542	-0.164064	0.0381557	0.221618	-0.0325995	-0.133592	0.0683929	0.525978	-0.0189018	-0.12323	0.0854261	0.72182	0.0214102	-0.0856009	0.128421	0.694283	0.025377	-0.084628	0.135382	0.650416	0.0206647	-0.089096	0.130425	0.711456	0.0494884	-0.0606373	0.159614	0.377462
XXL-VLDL-C	-0.0155457	-0.08556	0.0544687	0.663064	0.363395	-0.00697196	-0.0801405	0.0661966	0.851673	0.00105141	-0.0711731	0.0732759	0.977209	0.0159743	-0.0564943	0.088443	0.665338	-0.0711265	-0.166916	0.024663	0.145122	-0.0487518	-0.149866	0.052362	0.343721	-0.0280852	-0.128742	0.0725715	0.583554	-0.0177804	-0.120392	0.0848307	0.733473	0.0372372	-0.0688809	0.143355	0.490687	0.0348055	-0.0751459	0.144757	0.534079	0.038787	-0.0710823	0.148656	0.488027	0.0606911	-0.0487286	0.170111	0.276129
XXL-VLDL-CE	0.00661503	-0.0630082	0.0762382	0.852096	0.289549	0.0137467	-0.0594618	0.0869552	0.712525	0.0203628	-0.0517723	0.0924979	0.579642	0.0292942	-0.0428236	0.101412	0.425467	-0.0415385	-0.138994	0.0559173	0.402522	-0.0156343	-0.118642	0.0873738	0.765536	0.00311001	-0.0990246	0.105245	0.952284	0.00981478	-0.0933719	0.113001	0.851721	0.0482226	-0.0544993	0.150944	0.356614	0.0399677	-0.0676655	0.147601	0.465804	0.0432595	-0.0641781	0.150697	0.429037	0.0569167	-0.0498191	0.163653	0.295067
XXL-VLDL-FC	-0.0343444	-0.10479	0.036101	0.338852	0.440976	-0.0238123	-0.0972232	0.0495987	0.524483	-0.0155541	-0.0880694	0.0569613	0.673828	0.00469128	-0.0685749	0.0779575	0.900004	-0.0904227	-0.1868	0.0059547	0.065853	-0.0736322	-0.174853	0.0275892	0.153448	-0.0486603	-0.149923	0.0526028	0.345302	-0.0361808	-0.140716	0.068354	0.496517	0.0181641	-0.0889896	0.125318	0.739116	0.0242565	-0.0864239	0.134937	0.666805	0.0243149	-0.086114	0.134744	0.665311	0.0538287	-0.0568068	0.164464	0.339336
XXL-VLDL-TG	-0.0366812	-0.107156	0.0337937	0.307234	0.528155	-0.02618	-0.100054	0.0476943	0.48685	-0.012521	-0.0854684	0.0604264	0.736249	0.00746446	-0.0661739	0.0811028	0.842323	-0.0773022	-0.172113	0.0175087	0.109738	-0.0579104	-0.158417	0.0425957	0.257959	-0.0276546	-0.128025	0.0727156	0.588273	-0.0145033	-0.118148	0.0891416	0.783324	0.00575622	-0.105064	0.116576	0.918717	0.00956016	-0.105161	0.124282	0.869947	0.0158866	-0.0985377	0.130311	0.785012	0.0443963	-0.0701266	0.158919	0.446378
XL-VLDL-P	-0.0535162	-0.123947	0.0169145	0.136216	0.734341	-0.0433702	-0.117016	0.0302757	0.248029	-0.0281551	-0.101037	0.0447264	0.448473	-0.00735488	-0.0810922	0.0663825	0.844813	-0.0937138	-0.188014	0.000586537	0.0514348	-0.0827996	-0.18205	0.016451	0.101765	-0.049421	-0.148964	0.0501224	0.329554	-0.0386513	-0.141862	0.0645592	0.461919	-0.0174424	-0.130117	0.0952327	0.761034	-0.00766988	-0.124306	0.108966	0.897201	0.00445129	-0.112388	0.121291	0.940328	0.0315873	-0.0852832	0.148458	0.595423
XL-VLDL-L	-0.0514949	-0.121914	0.0189241	0.151554	0.690575	-0.0413167	-0.114871	0.0322373	0.270518	-0.0263704	-0.0991574	0.0464166	0.477173	-0.00585471	-0.079459	0.0677496	0.875956	-0.0934478	-0.18775	0.000853817	0.0521	-0.0817124	-0.180864	0.017439	0.105974	-0.0488333	-0.148273	0.0506066	0.334828	-0.0380904	-0.141099	0.0649184	0.467568	-0.0131783	-0.125292	0.0989349	0.817367	-0.00400103	-0.119951	0.111949	0.945948	0.0076973	-0.108448	0.123843	0.896393	0.0346312	-0.0815238	0.150786	0.55806
XL-VLDL-PL	-0.0373381	-0.107792	0.0331156	0.298513	0.464922	-0.0270145	-0.100455	0.0464261	0.470467	-0.0148356	-0.0874645	0.0577934	0.688545	0.0051653	-0.0682538	0.0785844	0.89019	-0.0940301	-0.190698	0.00263763	0.0565537	-0.0778689	-0.17935	0.0236123	0.132196	-0.0477406	-0.149473	0.0539921	0.356708	-0.0370764	-0.142254	0.0681008	0.488594	0.0118121	-0.0947842	0.118408	0.827658	0.0172922	-0.0929207	0.127505	0.757896	0.0244318	-0.0858472	0.134711	0.663373	0.052281	-0.0580766	0.162639	0.352181
XL-VLDL-C	-0.0291589	-0.0993811	0.0410633	0.415259	0.476216	-0.0197196	-0.092589	0.0531499	0.59542	-0.00873529	-0.0807103	0.0632398	0.811753	0.00733596	-0.0649789	0.0796508	0.842203	-0.0776547	-0.170642	0.0153329	0.101415	-0.0595285	-0.156831	0.0377737	0.229753	-0.0348116	-0.131911	0.0622875	0.481248	-0.0251321	-0.124473	0.0742092	0.61912	0.0227821	-0.0887844	0.134349	0.688305	0.0253445	-0.0893244	0.140013	0.664144	0.0339932	-0.0808008	0.148787	0.560751	0.0558487	-0.058494	0.170191	0.337466
XL-VLDL-CE	-0.0258661	-0.0962539	0.0445217	0.470904	0.737898	-0.0161985	-0.0888115	0.0564144	0.661576	-0.00471665	-0.0763627	0.0669294	0.897207	0.0084993	-0.0633877	0.0803863	0.816524	-0.0526756	-0.144153	0.0388014	0.258255	-0.0361506	-0.130857	0.0585555	0.453392	-0.0106501	-0.104793	0.0834926	0.824077	-0.00274982	-0.0985126	0.093013	0.954998	0.00309359	-0.113431	0.119619	0.958401	0.00587937	-0.113474	0.125233	0.922899	0.0146484	-0.104999	0.134296	0.809901	0.0336883	-0.0854737	0.15285	0.578612
XL-VLDL-FC	-0.0242263	-0.0946262	0.0461735	0.49955	0.276518	-0.0144751	-0.0877065	0.0587563	0.698115	-0.00488551	-0.0772506	0.0674796	0.8946	0.0125425	-0.0602981	0.0853831	0.735437	-0.0942934	-0.190935	0.00234777	0.0558017	-0.0758669	-0.177361	0.0256267	0.142451	-0.0510751	-0.152556	0.0504057	0.322961	-0.041207	-0.145472	0.0630582	0.437533	0.0403311	-0.0656664	0.146329	0.454888	0.0432706	-0.066011	0.152552	0.436776	0.0476783	-0.0615722	0.156929	0.391391	0.0716712	-0.0373092	0.180652	0.196755
XL-VLDL-TG	-0.0589144	-0.129371	0.0115426	0.101114	0.913855	-0.0489844	-0.122922	0.0249533	0.193812	-0.0330716	-0.106246	0.0401024	0.37524	-0.01166	-0.0857845	0.0624644	0.757557	-0.0953356	-0.189717	-0.000954208	0.0477397	-0.0870455	-0.186736	0.0126452	0.0868255	-0.0522843	-0.152275	0.047706	0.304506	-0.0416255	-0.145531	0.0622798	0.431304	-0.0282912	-0.143288	0.0867051	0.628894	-0.0167771	-0.136174	0.10262	0.782501	-0.003539	-0.123137	0.116059	0.953635	0.0240536	-0.0956212	0.143728	0.692911
L-VLDL-P	-0.0474499	-0.117965	0.0230649	0.186917	0.966611	-0.0364898	-0.110387	0.0374077	0.332692	-0.0187234	-0.091785	0.0543382	0.615061	-9.42495e-05	-0.0738029	0.0736144	0.997998	-0.0709805	-0.165202	0.023241	0.139374	-0.0618054	-0.16107	0.0374595	0.221619	-0.0266804	-0.125799	0.0724377	0.596894	-0.0147327	-0.116791	0.0873253	0.776655	-0.0311645	-0.14657	0.0842408	0.595791	-0.0209023	-0.140636	0.0988318	0.731626	-0.0043585	-0.124325	0.115608	0.94309	0.0200307	-0.0998729	0.139934	0.742728
L-VLDL-L	-0.0472573	-0.117755	0.0232402	0.188602	0.974318	-0.0363425	-0.110165	0.03748	0.334156	-0.0185519	-0.0915511	0.0544474	0.618003	0.000125366	-0.0735132	0.0737639	0.997334	-0.0710525	-0.164913	0.0228081	0.137466	-0.0615639	-0.160349	0.0372209	0.221189	-0.0262655	-0.124944	0.0724128	0.600995	-0.0142021	-0.1158	0.0873952	0.783542	-0.0302759	-0.146248	0.0856959	0.608073	-0.0202775	-0.140525	0.0999703	0.740424	-0.00398844	-0.124486	0.116509	0.948144	0.0205829	-0.0998345	0.141	0.736982
L-VLDL-PL	-0.0482326	-0.11858	0.0221147	0.178725	0.98799	-0.0376785	-0.11117	0.0358133	0.31453	-0.0193149	-0.0920542	0.0534243	0.602335	-0.000239615	-0.0736402	0.073161	0.994888	-0.0743243	-0.168138	0.0194889	0.120123	-0.0633896	-0.161826	0.0350464	0.206219	-0.0286719	-0.12704	0.069696	0.566872	-0.0161304	-0.117448	0.0851872	0.754387	-0.0297031	-0.146465	0.0870587	0.617269	-0.0213368	-0.142255	0.0995818	0.728845	-0.00288193	-0.124152	0.118389	0.962756	0.0226966	-0.0984705	0.143864	0.71284
L-VLDL-C	-0.0383162	-0.10871	0.0320779	0.285636	0.954791	-0.0278338	-0.10084	0.0451722	0.454445	-0.0121314	-0.0843669	0.060104	0.741731	0.00423539	-0.0683418	0.0768126	0.908824	-0.0563879	-0.143231	0.0304553	0.202493	-0.0445397	-0.134854	0.045775	0.332824	-0.0138006	-0.104223	0.0766215	0.764246	-0.0018601	-0.0941583	0.0904381	0.968407	-0.017565	-0.150341	0.115211	0.794939	-0.0101194	-0.146664	0.126425	0.884232	0.00560549	-0.131324	0.142535	0.93589	0.0291473	-0.107301	0.165596	0.674703
L-VLDL-CE	-0.025921	-0.0964268	0.0445848	0.470707	0.871129	-0.0153977	-0.0881664	0.0573709	0.677988	0.000659887	-0.0712484	0.0725681	0.985632	0.0126849	-0.0592902	0.08466	0.729458	-0.0359419	-0.120138	0.0482537	0.401799	-0.0231425	-0.110227	0.0639419	0.601608	0.00648536	-0.0804319	0.0934026	0.883426	0.0168123	-0.0711796	0.104804	0.707323	-0.0111231	-0.152775	0.130529	0.877393	-0.006292	-0.151335	0.138751	0.932079	0.00917342	-0.136414	0.154761	0.901468	0.0265797	-0.118189	0.171348	0.71829
L-VLDL-FC	-0.050146	-0.120473	0.0201813	0.162003	0.857327	-0.0400421	-0.113273	0.0331888	0.283445	-0.0240623	-0.0966099	0.0484852	0.515178	-0.00416065	-0.0774331	0.0691118	0.911272	-0.0868727	-0.179225	0.00547998	0.065154	-0.0777869	-0.174285	0.0187113	0.113804	-0.0444121	-0.141204	0.0523798	0.367489	-0.0322056	-0.132031	0.06762	0.526179	-0.0160638	-0.132697	0.10057	0.786711	-0.00637538	-0.126867	0.114116	0.917204	0.00712088	-0.113718	0.12796	0.907821	0.0336303	-0.0871211	0.154382	0.584268
L-VLDL-TG	-0.0478736	-0.118432	0.0226845	0.183285	0.960263	-0.0367906	-0.110933	0.0373518	0.330323	-0.0194518	-0.0927104	0.0538068	0.602355	-0.000901119	-0.0748496	0.0730473	0.980921	-0.0716793	-0.167152	0.0237929	0.140714	-0.0639819	-0.164912	0.0369483	0.213369	-0.0295746	-0.130243	0.0710941	0.56381	-0.0180357	-0.121737	0.0856656	0.732524	-0.0326956	-0.146057	0.0806656	0.571023	-0.0213324	-0.139229	0.0965645	0.722236	-0.00456601	-0.122633	0.113501	0.939428	0.0192659	-0.0988243	0.137356	0.748545
M-VLDL-P	-0.0261698	-0.096813	0.0444733	0.467326	0.84792	-0.014599	-0.0878526	0.0586545	0.695745	0.00144521	-0.0708668	0.0737572	0.968715	0.0162928	-0.0563547	0.0889403	0.65987	-0.0511763	-0.14621	0.0438578	0.290353	-0.0405155	-0.139341	0.0583097	0.420686	-0.00848718	-0.106878	0.0899032	0.865395	0.00330191	-0.0976684	0.104272	0.948757	-0.00465843	-0.117452	0.108135	0.935328	0.00406379	-0.112076	0.120203	0.945191	0.0198483	-0.0966664	0.136363	0.737853	0.0356504	-0.0805152	0.151816	0.546577
M-VLDL-L	-0.0253393	-0.0959009	0.0452223	0.481065	0.820659	-0.0139906	-0.0870447	0.0590636	0.707069	0.0019224	-0.0701993	0.0740442	0.958283	0.0167512	-0.055694	0.0891963	0.650019	-0.0514932	-0.146454	0.0434676	0.28701	-0.0402426	-0.138786	0.0583009	0.422497	-0.0081995	-0.106328	0.0899292	0.869572	0.0037908	-0.0969266	0.104508	0.941036	-0.00253493	-0.115089	0.110019	0.964706	0.0053755	-0.110409	0.12116	0.927321	0.0208558	-0.0953213	0.137033	0.724309	0.0364733	-0.0793282	0.152275	0.536084
M-VLDL-PL	-0.0242361	-0.0947384	0.0462662	0.5	0.810982	-0.0130148	-0.0859388	0.0599093	0.726181	0.0028463	-0.0691629	0.0748555	0.938172	0.0181457	-0.0542034	0.0904948	0.622609	-0.0501621	-0.14461	0.0442859	0.29702	-0.0385213	-0.136397	0.0593544	0.439492	-0.00631931	-0.103842	0.0912034	0.898674	0.00643102	-0.093764	0.106626	0.899622	-0.000853504	-0.114139	0.112432	0.98819	0.00616846	-0.110309	0.122646	0.917131	0.0212446	-0.0956922	0.138181	0.721132	0.0372058	-0.0793878	0.153799	0.530737
M-VLDL-C	-0.00935448	-0.0792381	0.0605291	0.792804	0.529655	-0.000967026	-0.0727946	0.0708605	0.978923	0.0126701	-0.0582226	0.0835629	0.725804	0.025412	-0.0455954	0.0964194	0.482554	-0.0471731	-0.141826	0.0474795	0.327744	-0.0300648	-0.127268	0.0671381	0.543445	0.000667047	-0.0961401	0.0974742	0.989196	0.0131475	-0.0860083	0.112303	0.794424	0.0264785	-0.0832239	0.136181	0.635395	0.0247281	-0.0878894	0.137346	0.666209	0.036088	-0.0769882	0.149164	0.530703	0.0472073	-0.0651874	0.159602	0.409399
M-VLDL-CE	0.0101177	-0.0594823	0.0797177	0.775445	0.342254	0.0165423	-0.0558015	0.088886	0.653655	0.0271899	-0.0441215	0.0985013	0.4544	0.0361781	-0.0350457	0.107402	0.31901	-0.0354046	-0.131334	0.0605246	0.468485	-0.0136437	-0.113228	0.0859401	0.787775	0.0150725	-0.0839494	0.114094	0.764861	0.0263588	-0.0745774	0.127295	0.607868	0.0526587	-0.053908	0.159226	0.331915	0.0443486	-0.0665532	0.15525	0.432235	0.0506749	-0.0605752	0.161925	0.371025	0.0552192	-0.0551796	0.165618	0.325991
M-VLDL-FC	-0.030656	-0.100985	0.0396731	0.392451	0.871656	-0.020152	-0.092759	0.0524549	0.586027	-0.00414157	-0.0758752	0.067592	0.909793	0.0122353	-0.05991	0.0843806	0.739282	-0.0572644	-0.151579	0.0370504	0.233293	-0.0470636	-0.144529	0.0504016	0.342993	-0.0142619	-0.111421	0.0828974	0.773006	-0.00090549	-0.100899	0.0990877	0.985801	-0.0081054	-0.121486	0.105275	0.888302	-0.000544012	-0.117021	0.115933	0.992678	0.0144474	-0.102513	0.131408	0.808235	0.0321476	-0.0844723	0.148767	0.588116
M-VLDL-TG	-0.0305293	-0.101504	0.0404452	0.398721	0.999292	-0.0183166	-0.0925062	0.055873	0.628066	-0.00187203	-0.0750772	0.0713331	0.959976	0.0131652	-0.0604406	0.0867711	0.725595	-0.0497543	-0.144772	0.0452638	0.303864	-0.0423367	-0.142186	0.0575127	0.404974	-0.0106865	-0.109996	0.0886227	0.832529	0.000181952	-0.101649	0.102013	0.997198	-0.0156732	-0.130391	0.0990442	0.78838	-0.00339523	-0.122124	0.115333	0.955195	0.0135254	-0.105519	0.13257	0.82335	0.0304487	-0.0883724	0.14927	0.614642
S-VLDL-P	-0.0225698	-0.0923079	0.0471682	0.525421	0.980042	-0.0130042	-0.0845601	0.0585517	0.72138	0.00595962	-0.0648701	0.0767893	0.868853	0.0188445	-0.0520953	0.0897843	0.602188	-0.0416664	-0.131432	0.0480992	0.361999	-0.0302648	-0.122362	0.0618326	0.518576	0.00101713	-0.0909718	0.0930061	0.982664	0.0144642	-0.0794179	0.108346	0.762071	0.000520575	-0.11479	0.115832	0.992923	0.00377604	-0.11404	0.121592	0.94979	0.0211996	-0.0980022	0.140401	0.726771	0.033926	-0.0847408	0.152593	0.574345
S-VLDL-L	-0.0195127	-0.0891492	0.0501238	0.582446	0.893615	-0.0104323	-0.0817614	0.0608969	0.774114	0.0082234	-0.0623763	0.0788231	0.819198	0.0205786	-0.0500917	0.0912489	0.567739	-0.0415141	-0.131206	0.0481779	0.363361	-0.0295176	-0.121317	0.0622813	0.52761	0.00161506	-0.0901055	0.0933356	0.972396	0.0149924	-0.0785389	0.108524	0.752767	0.00758303	-0.107171	0.122337	0.896703	0.00913185	-0.108068	0.126331	0.878332	0.0255952	-0.0929938	0.144184	0.671538	0.0372647	-0.0807367	0.155266	0.535003
S-VLDL-PL	-0.0197733	-0.0891368	0.0495902	0.575923	0.608017	-0.0112774	-0.0820463	0.0594916	0.754507	0.00534018	-0.0646445	0.0753248	0.880969	0.0192026	-0.0509373	0.0893424	0.591119	-0.0219006	-0.110587	0.0667852	0.627564	-0.0102702	-0.100909	0.0803689	0.823816	0.0181759	-0.0722413	0.108593	0.692845	0.033219	-0.0592953	0.125733	0.480551	-0.0213311	-0.138117	0.0954544	0.719724	-0.02022	-0.138629	0.0981892	0.737262	-0.00836625	-0.128295	0.111563	0.890975	0.00610375	-0.113368	0.125576	0.920034
S-VLDL-C	0.00873225	-0.060788	0.0782525	0.805309	0.239675	0.0138253	-0.0580112	0.0856617	0.705691	0.0288898	-0.0420875	0.0998671	0.424526	0.0349221	-0.0358127	0.105657	0.332762	-0.0398138	-0.131562	0.0519341	0.394063	-0.0231423	-0.117151	0.0708669	0.628641	0.00618923	-0.087791	0.100169	0.897028	0.0170884	-0.0778982	0.112075	0.723698	0.0664937	-0.0426072	0.175595	0.231559	0.0570499	-0.0568652	0.170965	0.325431	0.0651467	-0.0497459	0.180039	0.265604	0.0645105	-0.0493987	0.17842	0.266169
S-VLDL-CE	0.0236022	-0.046046	0.0932503	0.506111	0.0948786	0.0284426	-0.0450031	0.101888	0.44737	0.0408447	-0.0316364	0.113326	0.268976	0.0422805	-0.0298837	0.114445	0.250441	-0.0381175	-0.132069	0.0558337	0.425525	-0.0184651	-0.116259	0.0793284	0.710649	0.00947654	-0.0881939	0.107147	0.848788	0.0175902	-0.0806467	0.115827	0.724942	0.09251	-0.0138585	0.198878	0.0880814	0.0827531	-0.0313379	0.196844	0.154665	0.0858155	-0.0288722	0.200503	0.142057	0.0776972	-0.0360181	0.191412	0.179921
S-VLDL-FC	-0.0197524	-0.0891766	0.0496719	0.576661	0.967711	-0.0124997	-0.0830923	0.0580929	0.728247	0.00486806	-0.0649849	0.0747211	0.891221	0.0178525	-0.0521279	0.0878329	0.616659	-0.0393805	-0.129033	0.0502718	0.388308	-0.028819	-0.11981	0.0621721	0.533818	0.000436982	-0.0904636	0.0913376	0.992463	0.0151147	-0.0777448	0.107974	0.749074	0.00222582	-0.111073	0.115525	0.969211	0.00167746	-0.113428	0.116783	0.977158	0.0155809	-0.101022	0.132183	0.792899	0.0276708	-0.0884053	0.143747	0.639528
S-VLDL-TG	-0.0313112	-0.101652	0.0390293	0.382495	0.588871	-0.0203349	-0.0932888	0.0526191	0.584427	-0.00180272	-0.0739665	0.0703611	0.960901	0.0136047	-0.058885	0.0860944	0.712656	-0.0340049	-0.125745	0.0577349	0.466564	-0.0257306	-0.121188	0.0697272	0.59642	0.00370798	-0.0913298	0.0987457	0.938885	0.0175587	-0.0799585	0.115076	0.723467	-0.0317656	-0.14703	0.083499	0.588265	-0.0213101	-0.139755	0.0971352	0.723746	-0.000888149	-0.120544	0.118768	0.988364	0.0156408	-0.103718	0.135	0.796806
XS-VLDL-P	0.0102009	-0.060122	0.0805238	0.775912	0.422034	0.0117714	-0.0614507	0.0849935	0.752408	0.018461	-0.0536626	0.0905846	0.615482	0.0272182	-0.0447831	0.0992196	0.458262	-0.0256925	-0.119595	0.06821	0.590909	-0.011071	-0.107309	0.0851667	0.821172	0.0102541	-0.0857547	0.106263	0.833763	0.0224996	-0.0746846	0.119684	0.64917	0.0558453	-0.0531372	0.164828	0.314356	0.0408337	-0.0749951	0.156662	0.488669	0.0363549	-0.0803827	0.153092	0.54069	0.0386469	-0.0770173	0.154311	0.511581
XS-VLDL-L	0.0162391	-0.0542418	0.0867199	0.651192	0.345044	0.0173228	-0.0565264	0.091172	0.645314	0.0223071	-0.0503889	0.0950032	0.547105	0.029376	-0.0431409	0.101893	0.42673	-0.0238115	-0.118903	0.0712803	0.622753	-0.00903801	-0.10695	0.088874	0.856072	0.0116422	-0.0859635	0.109248	0.814683	0.0228994	-0.0757073	0.121506	0.64816	0.0648895	-0.0432554	0.173034	0.238859	0.0497332	-0.0661319	0.165598	0.399256	0.042079	-0.0746553	0.158813	0.478912	0.0415645	-0.0740574	0.157186	0.480091
XS-VLDL-PL	0.0219301	-0.0494397	0.0932999	0.546566	0.404223	0.0210445	-0.0560291	0.098118	0.592122	0.0233451	-0.0525128	0.0992029	0.54594	0.0323426	-0.0433937	0.108079	0.402116	-0.022319	-0.120861	0.0762234	0.656332	-0.00701557	-0.110835	0.0968042	0.894368	0.00937064	-0.0939766	0.112718	0.858583	0.0217552	-0.0827865	0.126297	0.682599	0.0736998	-0.0346215	0.182021	0.181794	0.0560611	-0.0645306	0.176653	0.3613	0.0462569	-0.0756422	0.168156	0.45606	0.046527	-0.0743257	0.16738	0.449519
XS-VLDL-C	0.0265712	-0.0442634	0.0974059	0.461739	0.138042	0.0264905	-0.0486362	0.101617	0.489033	0.0257366	-0.048074	0.0995471	0.493876	0.0247953	-0.048792	0.0983825	0.508518	-0.0182758	-0.112834	0.0762828	0.704141	-0.00368256	-0.102293	0.0949276	0.941503	0.0131874	-0.0847852	0.11116	0.791393	0.0183745	-0.0800961	0.116845	0.713862	0.0835362	-0.0270817	0.194154	0.138432	0.0682043	-0.0518131	0.188222	0.264571	0.0487959	-0.0717818	0.169374	0.426708	0.0385563	-0.0809446	0.158057	0.526194
XS-VLDL-CE	0.026166	-0.0446233	0.0969553	0.468311	0.088391	0.0269228	-0.0485483	0.102394	0.483974	0.0256986	-0.0484477	0.0998449	0.496469	0.022064	-0.0519011	0.0960292	0.558323	-0.0215567	-0.11698	0.0738671	0.657166	-0.00511103	-0.10511	0.0948877	0.920003	0.0128579	-0.0863514	0.112067	0.798971	0.0157036	-0.0838983	0.115305	0.756696	0.0851009	-0.0244546	0.194656	0.127528	0.0706031	-0.0488553	0.190062	0.245959	0.049126	-0.0706203	0.168872	0.420381	0.0373359	-0.0814989	0.156171	0.537094
XS-VLDL-FC	0.0313483	-0.0394761	0.102173	0.385192	0.370973	0.0297441	-0.0447637	0.104252	0.433486	0.0293166	-0.0439173	0.10255	0.432205	0.0329065	-0.0401045	0.105917	0.37656	-0.0135343	-0.112325	0.0852562	0.787789	-0.00309049	-0.105421	0.0992399	0.952678	0.0138101	-0.0880222	0.115642	0.78986	0.0232546	-0.0794156	0.125925	0.656277	0.0779482	-0.0291639	0.18506	0.153311	0.0625257	-0.0522038	0.177255	0.284632	0.047256	-0.0684054	0.162917	0.422284	0.0399422	-0.0747326	0.154617	0.493841
XS-VLDL-TG	-0.0355125	-0.104798	0.0337726	0.314658	0.233451	-0.0272057	-0.0979626	0.0435511	0.450618	-0.0115776	-0.0816653	0.05851	0.74582	0.00758539	-0.0631194	0.0782902	0.833252	-0.0213684	-0.10876	0.0660237	0.63096	-0.0134957	-0.102667	0.0756761	0.766185	0.00790654	-0.0812257	0.0970387	0.861617	0.0258482	-0.066158	0.117854	0.580944	-0.0589348	-0.176735	0.0588657	0.325936	-0.0528158	-0.172593	0.0669618	0.386525	-0.0341982	-0.155532	0.087136	0.579784	-0.0118668	-0.133302	0.109568	0.847727
IDL-P	0.0323359	-0.0391753	0.103847	0.375016	0.126218	0.0335418	-0.0481302	0.115214	0.420383	0.0337703	-0.046642	0.114183	0.409962	0.0415214	-0.038672	0.121715	0.309755	-0.0278203	-0.127153	0.0715122	0.582173	-0.0107586	-0.120973	0.0994561	0.847895	0.0045715	-0.105018	0.114161	0.934666	0.0151606	-0.0954237	0.125745	0.787613	0.100779	-0.00670276	0.20826	0.0660224	0.0920517	-0.0352076	0.219311	0.155794	0.080438	-0.04826	0.209136	0.219866	0.0786044	-0.0489078	0.206117	0.226226
IDL-L	0.0221839	-0.0494691	0.0938369	0.543533	0.0930113	0.0198112	-0.0605245	0.100147	0.628462	0.0205711	-0.0584805	0.0996228	0.609615	0.0275758	-0.0512475	0.106399	0.492437	-0.0326527	-0.126538	0.0612329	0.494494	-0.018395	-0.121206	0.0844158	0.72518	-0.0062226	-0.108381	0.095936	0.904722	0.00271348	-0.100303	0.10573	0.958716	0.0973238	-0.01562	0.210268	0.0910372	0.0838498	-0.0473469	0.215047	0.209682	0.0750854	-0.0577885	0.207959	0.267236	0.0727457	-0.0588322	0.204324	0.277682
IDL-PL	0.0199	-0.0518385	0.0916385	0.586235	0.108128	0.0167038	-0.0641753	0.097583	0.685284	0.0185632	-0.0610707	0.098197	0.647369	0.0258093	-0.0536216	0.10524	0.523758	-0.0324241	-0.127217	0.0623691	0.501642	-0.0175108	-0.121889	0.0868674	0.741684	-0.00507876	-0.108807	0.0986499	0.923348	0.00420189	-0.100423	0.108827	0.937091	0.0896085	-0.0224796	0.201697	0.116822	0.0735727	-0.0571431	0.204288	0.269166	0.0664078	-0.065902	0.198717	0.324338	0.0638848	-0.0672016	0.194971	0.338538
IDL-C	0.0288364	-0.0426527	0.100326	0.428714	0.0433334	0.0278033	-0.0534856	0.109092	0.502161	0.02636	-0.0536337	0.106354	0.517905	0.0305567	-0.0491229	0.110236	0.451785	-0.0358418	-0.129983	0.0582997	0.454569	-0.0225887	-0.127034	0.0818569	0.670898	-0.0106155	-0.114384	0.0931535	0.840677	-0.00379894	-0.108205	0.100607	0.942994	0.114283	0.00222749	0.226339	0.0456374	0.107777	-0.0243298	0.239884	0.109532	0.0954793	-0.0385388	0.229497	0.162089	0.0886638	-0.0440984	0.221426	0.189924
IDL-CE	0.0281467	-0.0431525	0.0994458	0.438617	0.0309545	0.0277659	-0.0531732	0.108705	0.500893	0.0267367	-0.0529379	0.106411	0.510255	0.0307643	-0.0485729	0.110101	0.446765	-0.0402008	-0.134189	0.0537878	0.40088	-0.0268336	-0.13088	0.077213	0.612382	-0.0128764	-0.116297	0.0905446	0.80672	-0.00631819	-0.110358	0.0977216	0.905002	0.117281	0.00575784	0.228805	0.0393384	0.112594	-0.0187595	0.243948	0.0927379	0.100167	-0.0331657	0.2335	0.140468	0.0936968	-0.0383896	0.225783	0.163894
IDL-FC	0.0298987	-0.0420203	0.101818	0.414709	0.10088	0.0270278	-0.0547049	0.108761	0.516443	0.0246133	-0.0557474	0.104974	0.54785	0.0291036	-0.0510164	0.109224	0.476011	-0.0248363	-0.119663	0.0699909	0.606869	-0.011815	-0.117308	0.0936781	0.825821	-0.00497222	-0.109685	0.0997402	0.925655	0.00237341	-0.103014	0.107761	0.964698	0.103807	-0.0092155	0.216829	0.0717292	0.0914773	-0.0410267	0.223981	0.175473	0.0798647	-0.0541804	0.21391	0.242141	0.0725904	-0.0602577	0.205438	0.283323
IDL-TG	-0.0276297	-0.0984372	0.0431779	0.443923	0.136009	-0.0244634	-0.095826	0.0468992	0.501195	-0.0143461	-0.0849733	0.0562812	0.690194	0.00499541	-0.0663194	0.0763103	0.890665	-0.000405703	-0.088521	0.0877096	0.992782	0.00754175	-0.0808935	0.095977	0.866923	0.0165079	-0.0722058	0.105222	0.714631	0.0339454	-0.0570496	0.12494	0.463644	-0.0649685	-0.184569	0.0546323	0.286203	-0.0711852	-0.192161	0.0497905	0.24804	-0.0563528	-0.177725	0.065019	0.361871	-0.0313806	-0.153081	0.0903194	0.612438
L-LDL-P	0.031315	-0.039656	0.102286	0.386677	0.136266	0.033174	-0.0485776	0.114926	0.425946	0.0374049	-0.0431756	0.117985	0.362458	0.0459497	-0.0344999	0.126399	0.262541	-0.027764	-0.12659	0.0710619	0.581006	-0.00922678	-0.119565	0.101111	0.869485	0.00693211	-0.10302	0.116884	0.901398	0.0177344	-0.0933444	0.128813	0.753718	0.100016	-0.00706524	0.207097	0.0670695	0.0921419	-0.0360472	0.220331	0.158402	0.0877008	-0.0420802	0.217482	0.184748	0.0855609	-0.043224	0.214346	0.192229
L-LDL-L	0.0336403	-0.0373019	0.104583	0.352225	0.126416	0.0361286	-0.0459917	0.118249	0.388065	0.0397814	-0.0411547	0.120717	0.334913	0.0474956	-0.0332829	0.128274	0.248765	-0.0273044	-0.12639	0.0717813	0.58826	-0.00872273	-0.119875	0.102429	0.877453	0.00725331	-0.103499	0.118005	0.897596	0.0174658	-0.0943336	0.129265	0.758845	0.103944	-0.00312793	0.211017	0.0570444	0.0978777	-0.030915	0.22667	0.135954	0.0924669	-0.0379446	0.222878	0.164095	0.0888148	-0.0405886	0.218218	0.17797
L-LDL-PL	0.0218039	-0.0494499	0.0930577	0.548227	0.0707981	0.0203439	-0.0599729	0.100661	0.619176	0.0238281	-0.0553415	0.102998	0.554808	0.0315172	-0.0474859	0.11052	0.433786	-0.0378685	-0.132278	0.0565407	0.430794	-0.0226396	-0.126363	0.0810841	0.668042	-0.00823026	-0.111607	0.0951467	0.875678	0.000442325	-0.103963	0.104848	0.993357	0.0993378	-0.0112846	0.20996	0.078264	0.0881087	-0.0411505	0.217368	0.180984	0.085345	-0.0460091	0.216699	0.202201	0.0822226	-0.0481061	0.212551	0.215557
L-LDL-C	0.0275853	-0.0432928	0.0984634	0.445108	0.0687386	0.0273007	-0.0531653	0.107767	0.505602	0.0315067	-0.0477772	0.11079	0.435573	0.0375455	-0.0415067	0.116598	0.351448	-0.0316496	-0.125197	0.0618981	0.50631	-0.0157939	-0.119142	0.0875543	0.76397	-0.00336769	-0.106223	0.0994874	0.948697	0.00441065	-0.0992308	0.108052	0.933348	0.107316	-0.00342888	0.21806	0.0574911	0.0991937	-0.0315563	0.229944	0.13663	0.099395	-0.0334509	0.232241	0.142086	0.0931752	-0.0385512	0.224902	0.165095
L-LDL-CE	0.0396993	-0.0308821	0.110281	0.269886	0.113379	0.0449408	-0.0373148	0.127196	0.283829	0.0485984	-0.0324642	0.129661	0.239607	0.0546375	-0.0262275	0.135503	0.185112	-0.0263859	-0.125831	0.0730592	0.602182	-0.00664183	-0.118867	0.105583	0.907421	0.010703	-0.101138	0.122544	0.850832	0.0199123	-0.0928613	0.132686	0.728613	0.114725	0.00767734	0.221773	0.0357483	0.114241	-0.0154027	0.243884	0.083981	0.107745	-0.0235575	0.239047	0.107477	0.101107	-0.0292303	0.231445	0.128018
L-LDL-FC	0.0288611	-0.0424892	0.100211	0.427422	0.0714252	0.0268117	-0.0548173	0.108441	0.519271	0.0286221	-0.0517308	0.108975	0.484608	0.0331999	-0.0469116	0.113311	0.416163	-0.0289177	-0.12321	0.0653742	0.546863	-0.0151433	-0.120463	0.0901765	0.777549	-0.00646453	-0.111188	0.0982587	0.903448	0.000268076	-0.105097	0.105633	0.996011	0.107124	-0.00468902	0.218937	0.0603618	0.0975563	-0.034845	0.229958	0.148248	0.0946354	-0.0393631	0.228634	0.165761	0.0864185	-0.0464398	0.219277	0.201688
L-LDL-TG	-0.0359366	-0.107677	0.0358033	0.325754	0.349411	-0.0370416	-0.110349	0.036266	0.321562	-0.0262617	-0.0987688	0.0462454	0.477296	-0.00481474	-0.0782135	0.068584	0.897572	-0.0177875	-0.114251	0.0786759	0.717132	-0.00619464	-0.104274	0.0918844	0.901232	0.00286936	-0.0955559	0.101295	0.954315	0.0219312	-0.0791151	0.122977	0.669751	-0.0479299	-0.157521	0.0616615	0.390413	-0.0638495	-0.176498	0.0487989	0.265818	-0.0499181	-0.162719	0.0628828	0.38479	-0.022728	-0.136255	0.0907994	0.694059
M-LDL-P	0.0304866	-0.0400767	0.10105	0.39664	0.152333	0.0322983	-0.0479921	0.112589	0.42997	0.0394214	-0.0397404	0.118583	0.328595	0.0485084	-0.0306201	0.127637	0.229182	-0.0277866	-0.125353	0.0697794	0.575825	-0.00973091	-0.117514	0.0980522	0.859196	0.00653343	-0.101034	0.114101	0.904992	0.017136	-0.0916216	0.125894	0.756847	0.101009	-0.00629921	0.208317	0.064977	0.0931276	-0.0336408	0.219896	0.149457	0.0950749	-0.0334222	0.223572	0.14655	0.0939844	-0.0337678	0.221737	0.148851
M-LDL-L	0.0326973	-0.0378277	0.103222	0.363052	0.137455	0.0349912	-0.0454648	0.115447	0.393516	0.0415755	-0.0377398	0.120891	0.303807	0.0499648	-0.0292899	0.12922	0.216249	-0.0276537	-0.125238	0.0699307	0.577723	-0.00979852	-0.11788	0.0982835	0.858616	0.00630318	-0.101565	0.114171	0.908579	0.0163376	-0.0926484	0.125324	0.768313	0.105499	-0.0018485	0.212847	0.0540579	0.0993693	-0.0277771	0.226516	0.12522	0.100428	-0.0284703	0.229326	0.126372	0.0980464	-0.0300886	0.226181	0.133272
M-LDL-PL	0.0229707	-0.0478368	0.0937781	0.524433	0.0804546	0.0238796	-0.0555165	0.103276	0.555093	0.0305147	-0.0478171	0.108847	0.444674	0.0402851	-0.0380338	0.118604	0.312933	-0.0443948	-0.142427	0.0536375	0.373802	-0.0279851	-0.1349	0.0789301	0.607085	-0.00794358	-0.114836	0.0989491	0.883894	0.00185438	-0.106498	0.110206	0.973169	0.0972041	-0.00787836	0.202287	0.0697316	0.0888086	-0.0330436	0.210661	0.152691	0.0883402	-0.0353679	0.212048	0.161112	0.0893193	-0.0337497	0.212388	0.154386
M-LDL-C	0.0307639	-0.0396833	0.101211	0.391582	0.0832863	0.0313653	-0.0475485	0.110279	0.435499	0.0375328	-0.0402445	0.11531	0.343781	0.0435924	-0.0340034	0.121188	0.270448	-0.0268807	-0.11951	0.0657485	0.568613	-0.0106224	-0.11179	0.0905451	0.836548	0.000808899	-0.0999744	0.101592	0.987416	0.0082661	-0.0932851	0.109817	0.87291	0.111071	0.000622908	0.22152	0.048728	0.103536	-0.0248705	0.231943	0.113721	0.110972	-0.0197938	0.241737	0.0960212	0.10412	-0.0257271	0.233967	0.115703
M-LDL-CE	0.030402	-0.0400017	0.100806	0.396884	0.0968619	0.0312469	-0.0474912	0.109985	0.436212	0.0378113	-0.0397984	0.115421	0.339174	0.0438199	-0.0336104	0.12125	0.266936	-0.0253468	-0.117816	0.0671221	0.590226	-0.00831461	-0.109113	0.0924836	0.871241	0.00311922	-0.0972765	0.103515	0.951315	0.0107994	-0.0903444	0.111943	0.833802	0.108396	-0.0021137	0.218906	0.0545238	0.0999868	-0.0283633	0.228337	0.126438	0.108387	-0.022373	0.239147	0.103973	0.101609	-0.0282365	0.231455	0.124717
M-LDL-FC	0.038991	-0.0315506	0.109533	0.278247	0.0734313	0.0412336	-0.0395696	0.122037	0.316794	0.0448225	-0.0348009	0.124446	0.269478	0.0510429	-0.0284287	0.130514	0.207751	-0.0298701	-0.127405	0.0676646	0.547427	-0.0156415	-0.124643	0.0933601	0.77798	-0.0015149	-0.110281	0.107251	0.978164	0.00571337	-0.10401	0.115437	0.918495	0.121734	0.0143282	0.229141	0.026425	0.120702	-0.00628015	0.247684	0.0623969	0.117614	-0.0111072	0.246335	0.0731997	0.111308	-0.0165527	0.239168	0.0877684
M-LDL-TG	-0.035548	-0.107056	0.0359597	0.329443	0.162718	-0.0360897	-0.108883	0.0367034	0.330744	-0.0224398	-0.0945678	0.0496882	0.541562	0.000782789	-0.0724901	0.0740557	0.983273	-0.00426872	-0.0959968	0.0874593	0.927142	0.00764643	-0.085474	0.100767	0.87182	0.0165454	-0.0766939	0.109785	0.727323	0.0359595	-0.06003	0.131949	0.461762	-0.0713961	-0.188119	0.0453266	0.22988	-0.0868025	-0.205987	0.0323826	0.152985	-0.0675924	-0.187261	0.0520766	0.267456	-0.0360958	-0.157055	0.0848638	0.557706
S-LDL-P	0.0296069	-0.0409632	0.100177	0.410446	0.155671	0.0306235	-0.0493693	0.110616	0.452584	0.0367443	-0.0421218	0.11561	0.360688	0.0465745	-0.0323366	0.125486	0.246967	-0.0316954	-0.129257	0.0658662	0.523352	-0.0150094	-0.122591	0.092572	0.783984	0.000949558	-0.106463	0.108362	0.986139	0.0116613	-0.0971095	0.120432	0.833132	0.102085	-0.00486861	0.209039	0.0613248	0.0939703	-0.0315074	0.219448	0.14173	0.0943526	-0.0331847	0.22189	0.146601	0.0947333	-0.0322132	0.22168	0.143117
S-LDL-L	0.032412	-0.0381122	0.102936	0.367247	0.139968	0.0339681	-0.0462543	0.114191	0.406126	0.0393975	-0.0396826	0.118478	0.328389	0.0484191	-0.0306739	0.127512	0.229831	-0.0310943	-0.12871	0.0665209	0.53148	-0.0146484	-0.12265	0.0933537	0.789857	0.00111049	-0.106729	0.10895	0.983855	0.0111884	-0.0979202	0.120297	0.840295	0.107558	0.000466784	0.214649	0.0490145	0.101439	-0.0246653	0.227543	0.114576	0.100574	-0.0276169	0.228765	0.123754	0.0994276	-0.0281449	0.227	0.12624
S-LDL-PL	0.0290488	-0.0417799	0.0998774	0.42102	0.0766918	0.0294913	-0.049279	0.108262	0.462598	0.0307754	-0.0469053	0.108456	0.436975	0.0428055	-0.0351289	0.12074	0.281275	-0.0460383	-0.145009	0.0529325	0.360966	-0.032357	-0.140396	0.0756816	0.55629	-0.0158079	-0.123798	0.0921827	0.773618	-0.00638319	-0.116272	0.103505	0.909114	0.108616	0.00389961	0.213332	0.0420948	0.101747	-0.0172885	0.220783	0.0936605	0.094568	-0.0268036	0.21594	0.126354	0.100126	-0.0210161	0.221268	0.10496
S-LDL-C	0.0306536	-0.0398073	0.101115	0.393373	0.0805705	0.0305635	-0.0485619	0.109689	0.448536	0.0368596	-0.0411264	0.114846	0.353791	0.0424893	-0.0353345	0.120313	0.284159	-0.029189	-0.121849	0.0634708	0.536033	-0.0140274	-0.11542	0.0873657	0.785751	-0.00248248	-0.103564	0.0985987	0.961507	0.00455983	-0.0972746	0.106394	0.929879	0.114173	0.00361688	0.22473	0.0429948	0.107301	-0.0216258	0.236228	0.102591	0.114803	-0.0166113	0.246217	0.0866693	0.107282	-0.023291	0.237855	0.107028
S-LDL-CE	0.0288106	-0.0416737	0.0992949	0.422579	0.100094	0.0286384	-0.0504661	0.107743	0.477502	0.0357514	-0.0422239	0.113727	0.368375	0.040934	-0.0368653	0.118733	0.301992	-0.0278642	-0.120429	0.064701	0.554284	-0.0119045	-0.113074	0.0892645	0.817153	-0.000783627	-0.10161	0.100042	0.987814	0.00629847	-0.095204	0.107801	0.902942	0.108406	-0.00235952	0.219172	0.0550593	0.0996648	-0.0295694	0.228899	0.13028	0.109365	-0.0223734	0.241104	0.103446	0.101552	-0.029315	0.232418	0.127891
S-LDL-FC	0.0448254	-0.0254095	0.11506	0.210645	0.0682542	0.0475308	-0.032273	0.127335	0.242699	0.0488089	-0.0297952	0.127413	0.223238	0.0563147	-0.0222421	0.134871	0.159757	-0.030567	-0.128127	0.0669927	0.53823	-0.0175939	-0.126143	0.0909552	0.750133	-0.00159519	-0.109983	0.106793	0.976927	0.00600853	-0.103649	0.115666	0.914249	0.134062	0.0268706	0.241254	0.0143666	0.135147	0.0101411	0.260153	0.0341665	0.125616	-0.00146151	0.252694	0.0526801	0.121232	-0.00516467	0.247629	0.060072
S-LDL-TG	-0.050189	-0.120416	0.020038	0.161047	0.244011	-0.0474834	-0.11918	0.024213	0.193963	-0.030099	-0.101298	0.0411	0.40687	-0.00597938	-0.0784463	0.0664875	0.871366	-0.033454	-0.128234	0.0613258	0.4881	-0.0180201	-0.114535	0.0784952	0.713739	-0.00127707	-0.0979055	0.0953514	0.97928	0.0203698	-0.0802114	0.120951	0.690654	-0.0662911	-0.174101	0.0415193	0.227446	-0.0767004	-0.186888	0.0334868	0.171932	-0.0553894	-0.166437	0.0556585	0.327354	-0.0245248	-0.136827	0.0877769	0.667867
XL-HDL-P	0.0208536	-0.0548112	0.0965184	0.588655	0.394283	-4.21527e-05	-0.0858376	0.0857533	0.999231	-0.0212405	-0.10597	0.0634887	0.622781	-0.0270051	-0.111655	0.0576451	0.531331	-0.00469181	-0.0952439	0.0858603	0.918908	-0.0118641	-0.114362	0.0906343	0.820086	-0.0335445	-0.135741	0.0686517	0.519023	-0.0408882	-0.143773	0.0619962	0.434985	0.060328	-0.0802241	0.20088	0.399274	0.0271401	-0.132103	0.186384	0.737755	-0.00686339	-0.167105	0.153378	0.93293	-0.0114551	-0.170894	0.147984	0.887732
XL-HDL-L	0.0215586	-0.0540449	0.0971622	0.575808	0.364365	0.000896512	-0.0848419	0.0866349	0.983629	-0.0200929	-0.104759	0.0645733	0.641441	-0.0259986	-0.110588	0.0585906	0.546452	-0.0049872	-0.0954304	0.085456	0.913719	-0.0121944	-0.114568	0.0901795	0.814946	-0.0333	-0.135349	0.0687486	0.521471	-0.040903	-0.143647	0.0618412	0.434193	0.0637971	-0.0767244	0.204318	0.372642	0.0314877	-0.127794	0.19077	0.697748	-0.00296557	-0.163308	0.157377	0.97101	-0.0079347	-0.167493	0.151624	0.922158
XL-HDL-PL	0.0177857	-0.0585941	0.0941656	0.647727	0.753286	-0.00517649	-0.0928388	0.0824858	0.907749	-0.02923	-0.115796	0.0573357	0.507626	-0.0358287	-0.122212	0.0505549	0.415778	-0.00935174	-0.114953	0.0962496	0.861861	-0.019467	-0.141174	0.10224	0.753313	-0.0448371	-0.166383	0.0767086	0.468657	-0.0540108	-0.176298	0.0682766	0.385651	0.0335275	-0.083861	0.150916	0.574775	0.000900744	-0.132269	0.13407	0.989397	-0.0310836	-0.16433	0.102163	0.646733	-0.0380533	-0.170359	0.0942519	0.572045
XL-HDL-C	0.028133	-0.0470639	0.10333	0.462923	0.199195	0.0108352	-0.0736551	0.0953255	0.801309	-0.00609953	-0.0894626	0.0772636	0.885828	-0.0117757	-0.0950676	0.0715162	0.781442	-0.00648765	-0.0968233	0.083848	0.88778	-0.0119425	-0.113339	0.0894541	0.816985	-0.027336	-0.128222	0.0735495	0.594465	-0.0352707	-0.136771	0.0662301	0.494809	0.0914295	-0.0463539	0.229213	0.1928	0.0673086	-0.0873009	0.221918	0.392583	0.0360873	-0.12001	0.192184	0.64969	0.0303776	-0.12525	0.186005	0.701335
XL-HDL-CE	0.028927	-0.0463972	0.104251	0.451164	0.21996	0.0125831	-0.071368	0.0965342	0.768664	-0.00257666	-0.0853954	0.0802421	0.951316	-0.00807468	-0.0908189	0.0746695	0.848131	-0.00594064	-0.0970474	0.0851662	0.898052	-0.0101782	-0.111623	0.0912667	0.843714	-0.0251834	-0.126092	0.0757249	0.62388	-0.032337	-0.13379	0.0691156	0.531166	0.0921123	-0.0443087	0.228533	0.185132	0.0689498	-0.0828564	0.220756	0.372433	0.0418758	-0.111423	0.195175	0.591516	0.0363791	-0.116531	0.189289	0.640195
XL-HDL-FC	0.0256074	-0.049348	0.100563	0.502657	0.170459	0.0061654	-0.0792263	0.0915571	0.887329	-0.0145365	-0.0988374	0.0697644	0.735078	-0.0204495	-0.104698	0.0637988	0.633858	-0.00765403	-0.0967026	0.0813945	0.865884	-0.0158998	-0.117345	0.0855454	0.758117	-0.031876	-0.13289	0.0691382	0.535283	-0.0415552	-0.143389	0.0602787	0.42279	0.0858771	-0.0543951	0.226149	0.229466	0.0589077	-0.100507	0.218322	0.467976	0.0186543	-0.142171	0.17948	0.819721	0.0128242	-0.147308	0.172957	0.874959
XL-HDL-TG	0.0283598	-0.04323	0.0999496	0.437026	0.582158	0.0216066	-0.0552566	0.0984698	0.581238	0.00957444	-0.0665674	0.0857163	0.805096	0.0203622	-0.0560268	0.0967511	0.600933	0.00883968	-0.0895486	0.107228	0.859873	0.0230821	-0.0851094	0.131274	0.675095	0.0134553	-0.094582	0.121493	0.806661	0.0195369	-0.0905747	0.129649	0.727339	0.0361025	-0.0689194	0.141124	0.49955	0.0166842	-0.0938605	0.127229	0.766836	0.0107867	-0.100425	0.121998	0.848857	0.0251567	-0.0858499	0.136163	0.656132
L-HDL-P	0.00494892	-0.0713508	0.0812486	0.898718	0.977429	-0.0189787	-0.103143	0.0651858	0.658145	-0.0471157	-0.130438	0.0362063	0.26733	-0.0484828	-0.131863	0.034897	0.254032	-0.0017061	-0.0979719	0.0945597	0.97222	-0.0145493	-0.121421	0.0923221	0.789089	-0.0437429	-0.150634	0.0631481	0.421489	-0.0468204	-0.154484	0.0608433	0.392996	-0.00645577	-0.138708	0.125797	0.923596	-0.0387	-0.182286	0.104886	0.596493	-0.0749526	-0.219015	0.0691094	0.306969	-0.0753111	-0.218684	0.0680615	0.302333
L-HDL-L	-0.00531847	-0.0817391	0.0711021	0.891371	0.609163	-0.031136	-0.115306	0.0530344	0.467968	-0.0610619	-0.144267	0.0221435	0.150098	-0.0652389	-0.148489	0.0180117	0.124376	-0.00781388	-0.123752	0.108124	0.894645	-0.0260893	-0.155832	0.103654	0.692782	-0.0603027	-0.189821	0.0692153	0.360489	-0.0655178	-0.196	0.064964	0.324076	-0.0189791	-0.130642	0.0926843	0.738446	-0.0486764	-0.169695	0.0723422	0.429558	-0.082194	-0.20338	0.0389916	0.183141	-0.0896443	-0.21022	0.0309319	0.144611
L-HDL-PL	-0.00734801	-0.0842937	0.0695977	0.85135	0.628948	-0.0325141	-0.116993	0.0519651	0.45017	-0.0604468	-0.14392	0.0230264	0.155566	-0.0631339	-0.146866	0.0205981	0.139243	-0.0126217	-0.128946	0.103702	0.831172	-0.0283527	-0.157997	0.101292	0.667431	-0.0598014	-0.189225	0.0696221	0.364141	-0.0625963	-0.193192	0.0679997	0.34651	-0.0192202	-0.131584	0.0931433	0.736836	-0.04996	-0.171414	0.071494	0.419173	-0.0817664	-0.203366	0.0398332	0.186922	-0.0872347	-0.208625	0.0341556	0.15847
L-HDL-C	-0.000138636	-0.0755459	0.0752686	0.997121	0.71843	-0.0250888	-0.108063	0.0578852	0.552986	-0.0549313	-0.137034	0.0271718	0.189445	-0.0599194	-0.141934	0.0220953	0.151921	-0.0024164	-0.111502	0.106669	0.965282	-0.0215461	-0.143041	0.0999489	0.727509	-0.0554106	-0.17665	0.0658292	0.369377	-0.0622991	-0.184393	0.0597945	0.316309	-0.0130852	-0.126538	0.100368	0.82074	-0.0393927	-0.162243	0.0834571	0.528794	-0.0731159	-0.196317	0.0500853	0.243991	-0.080643	-0.202914	0.0416281	0.195476
L-HDL-CE	-0.00101856	-0.076394	0.0743569	0.978845	0.708744	-0.0254929	-0.108079	0.0570927	0.544726	-0.0553622	-0.137112	0.026388	0.18411	-0.060162	-0.14183	0.0215063	0.148552	-0.00280441	-0.110203	0.104594	0.95908	-0.0214826	-0.140371	0.0974056	0.722566	-0.0550345	-0.173699	0.0636301	0.362358	-0.0618626	-0.181351	0.057626	0.309286	-0.0152187	-0.130121	0.0996835	0.7947	-0.0410268	-0.164985	0.0829311	0.515627	-0.0750002	-0.199429	0.0494282	0.2367	-0.0821627	-0.205683	0.0413578	0.191697
L-HDL-FC	0.0131545	-0.0622749	0.0885839	0.732191	0.931177	-0.0113436	-0.0960387	0.0733516	0.792688	-0.0401318	-0.123978	0.043714	0.347723	-0.0445964	-0.128355	0.0391626	0.296254	0.00662993	-0.0939618	0.107222	0.896957	-0.00837452	-0.122421	0.105672	0.885274	-0.0403025	-0.15431	0.0737049	0.48739	-0.0464768	-0.161277	0.0683238	0.426457	0.006649	-0.113322	0.12662	0.913292	-0.0222094	-0.154462	0.110044	0.741463	-0.0562631	-0.188852	0.0763259	0.404613	-0.0628007	-0.194327	0.0687259	0.348407
L-HDL-TG	-0.00611033	-0.0819662	0.0697455	0.874401	0.918158	-0.0229375	-0.103446	0.0575712	0.576136	-0.0355576	-0.114838	0.0437225	0.378896	-0.0314603	-0.110669	0.0477485	0.43581	-0.0170836	-0.110698	0.0765312	0.719934	-0.0216905	-0.122822	0.0794413	0.67347	-0.0346243	-0.135618	0.0663697	0.500619	-0.0298323	-0.131742	0.072077	0.565183	-0.0163572	-0.144767	0.112053	0.802386	-0.0407244	-0.174038	0.0925896	0.548477	-0.0475682	-0.179631	0.0844943	0.479246	-0.0412896	-0.172618	0.0900392	0.536818
M-HDL-P	-0.0362844	-0.110551	0.0379828	0.33783	0.839608	-0.041083	-0.115754	0.0335881	0.280469	-0.05395	-0.127914	0.0200145	0.152591	-0.0442826	-0.121007	0.0324419	0.257559	-0.0473543	-0.152927	0.0582181	0.378363	-0.047106	-0.152824	0.0586118	0.381515	-0.0433224	-0.150162	0.0635169	0.42574	-0.0336847	-0.145333	0.0779634	0.553319	-0.0407449	-0.147664	0.0661747	0.454191	-0.0497087	-0.157581	0.0581633	0.365517	-0.0749726	-0.183002	0.0330566	0.1732	-0.0671107	-0.179787	0.0455654	0.242264
M-HDL-L	-0.034247	-0.108521	0.0400274	0.365686	0.852269	-0.0396031	-0.114344	0.0351376	0.298597	-0.0531163	-0.127166	0.0209338	0.159505	-0.0439927	-0.120782	0.0327967	0.261087	-0.0457685	-0.151608	0.0600708	0.395714	-0.0463844	-0.152435	0.059666	0.390332	-0.0438906	-0.151079	0.0632977	0.421215	-0.0348577	-0.146822	0.0771068	0.540741	-0.0383759	-0.145436	0.0686843	0.481412	-0.0475847	-0.155689	0.0605192	0.387357	-0.0732504	-0.181566	0.0350651	0.184418	-0.0661713	-0.179094	0.0467513	0.24994
M-HDL-PL	-0.0405506	-0.115088	0.0339869	0.285884	0.805863	-0.046105	-0.121165	0.0289549	0.228276	-0.0572124	-0.131445	0.0170201	0.1307	-0.0462451	-0.123249	0.0307583	0.238784	-0.0511248	-0.157824	0.0555744	0.346732	-0.0511317	-0.158181	0.0559178	0.348241	-0.046292	-0.154066	0.0614821	0.398853	-0.0355019	-0.148313	0.0773091	0.536366	-0.0447818	-0.150771	0.0612074	0.406677	-0.0543562	-0.161367	0.0526547	0.318591	-0.0774084	-0.184465	0.0296486	0.155937	-0.0666375	-0.177921	0.0446463	0.23975
M-HDL-C	-0.0224187	-0.0962412	0.0514038	0.551262	0.925049	-0.0293054	-0.103784	0.0451727	0.440115	-0.0462835	-0.120226	0.0276589	0.219541	-0.040625	-0.117098	0.0358476	0.297341	-0.0347294	-0.13991	0.0704514	0.516586	-0.0391299	-0.144733	0.0664729	0.466713	-0.0432192	-0.150198	0.06376	0.427446	-0.038184	-0.149391	0.0730225	0.499935	-0.0257263	-0.134339	0.0828861	0.641714	-0.0348149	-0.144765	0.0751355	0.533965	-0.0628894	-0.173389	0.0476098	0.263828	-0.0610731	-0.176166	0.0540195	0.297409
M-HDL-CE	-0.0211036	-0.0946201	0.0524128	0.573259	0.933276	-0.0274145	-0.101478	0.046649	0.467689	-0.0446761	-0.118245	0.0288933	0.233593	-0.0396368	-0.115685	0.0364117	0.30655	-0.0323572	-0.136533	0.0718181	0.541752	-0.0368886	-0.141346	0.0675689	0.487874	-0.0417463	-0.147652	0.0641599	0.438749	-0.0376266	-0.14753	0.0722764	0.501183	-0.0251305	-0.134097	0.0838359	0.65051	-0.0331947	-0.14335	0.0769602	0.553896	-0.0612944	-0.172051	0.0494623	0.277228	-0.0602391	-0.175687	0.0552091	0.305535
M-HDL-FC	-0.0265963	-0.101478	0.0482852	0.485878	0.899419	-0.0356029	-0.111644	0.0404379	0.358332	-0.0508165	-0.126124	0.0244906	0.185682	-0.0427956	-0.120658	0.0350664	0.280936	-0.0423911	-0.150668	0.0658857	0.441902	-0.0462899	-0.155756	0.063176	0.406231	-0.0469728	-0.157381	0.0634353	0.403344	-0.0383314	-0.15361	0.0769473	0.513571	-0.0272192	-0.135013	0.0805744	0.619869	-0.0399448	-0.149703	0.069813	0.474729	-0.0671955	-0.177299	0.042908	0.2309	-0.0623391	-0.176408	0.0517297	0.283228
M-HDL-TG	-0.048369	-0.118467	0.0217291	0.175967	0.551228	-0.0407532	-0.112624	0.0311175	0.266013	-0.0318155	-0.10284	0.0392094	0.379488	-0.015171	-0.0867755	0.0564334	0.677582	-0.0413103	-0.131202	0.0485818	0.366786	-0.0268596	-0.119462	0.0657428	0.5688	0.000273967	-0.0922612	0.0928091	0.995358	0.0162942	-0.0784418	0.11103	0.735372	-0.0684154	-0.183447	0.0466158	0.243001	-0.0708299	-0.187735	0.0460755	0.234315	-0.0745945	-0.191479	0.0422903	0.210318	-0.0486381	-0.166244	0.0689677	0.416612
S-HDL-P	-0.04626	-0.116719	0.0241994	0.197848	0.918317	-0.0405125	-0.111923	0.0308978	0.265773	-0.0324557	-0.103199	0.0382875	0.368076	-0.0196299	-0.0930277	0.0537679	0.599721	-0.0514536	-0.148552	0.0456446	0.298107	-0.0508095	-0.149977	0.048358	0.314371	-0.0320537	-0.131791	0.0676833	0.527785	-0.0199456	-0.124695	0.0848037	0.708268	-0.0445532	-0.145272	0.0561652	0.38502	-0.0387554	-0.140115	0.0626047	0.45268	-0.035962	-0.137768	0.0658443	0.487767	-0.0253023	-0.131335	0.0807301	0.63917
S-HDL-L	-0.0431256	-0.113647	0.0273953	0.230337	0.978049	-0.03794	-0.109185	0.0333055	0.296187	-0.0304775	-0.101079	0.0401239	0.397026	-0.018501	-0.0917001	0.0546981	0.619916	-0.0513573	-0.149315	0.0466008	0.303267	-0.0506955	-0.150333	0.0489421	0.317742	-0.0329752	-0.133223	0.0672729	0.518135	-0.0216335	-0.126891	0.0836242	0.686299	-0.0389199	-0.139079	0.0612395	0.445364	-0.0341458	-0.134745	0.0664538	0.504972	-0.0317308	-0.132852	0.0693907	0.537621	-0.0225779	-0.127757	0.0826016	0.673185
S-HDL-PL	-0.0596067	-0.129587	0.0103733	0.0949206	0.602106	-0.056078	-0.128998	0.0168423	0.131547	-0.0577079	-0.129621	0.0142056	0.115604	-0.0462765	-0.120862	0.0283091	0.223601	-0.0460892	-0.14072	0.0485418	0.338857	-0.056815	-0.156186	0.0425565	0.261644	-0.0418321	-0.141646	0.057982	0.410389	-0.0321456	-0.136254	0.071963	0.544072	-0.0833286	-0.187033	0.0203763	0.114977	-0.0707335	-0.178062	0.0365953	0.195852	-0.0823452	-0.188949	0.0242584	0.129647	-0.0692388	-0.180604	0.0421259	0.222266
S-HDL-C	0.00100925	-0.0695632	0.0715817	0.977612	0.545834	-0.000217497	-0.0716555	0.0712205	0.995233	0.0110933	-0.0598332	0.0820199	0.758902	0.0156005	-0.0563298	0.0875308	0.670401	-0.0337776	-0.134638	0.0670823	0.510627	-0.0253801	-0.126904	0.0761439	0.623325	-0.0154366	-0.117121	0.0862477	0.765467	-0.00943718	-0.113591	0.0947164	0.858671	0.0324894	-0.0679374	0.132916	0.525137	0.0217545	-0.080467	0.123976	0.675887	0.0353296	-0.0686383	0.139298	0.504449	0.031493	-0.0739867	0.136973	0.557491
S-HDL-CE	0.0117438	-0.0586247	0.0821122	0.7433	0.467758	0.0101891	-0.0619103	0.0822885	0.781538	0.0234388	-0.0480901	0.0949678	0.520248	0.0256834	-0.0464346	0.0978015	0.484694	-0.0256811	-0.12496	0.0735979	0.611317	-0.0142844	-0.115204	0.0866351	0.780927	-0.00582282	-0.106705	0.0950593	0.909693	-0.00133148	-0.103796	0.101133	0.979626	0.050767	-0.0513638	0.152898	0.32905	0.0372762	-0.0682419	0.142794	0.487766	0.0555994	-0.0518518	0.163051	0.309614	0.0486021	-0.0597541	0.156958	0.378349
S-HDL-FC	-0.0433654	-0.11342	0.0266896	0.224683	0.848688	-0.0420664	-0.113384	0.0292512	0.247273	-0.0429896	-0.113336	0.0273573	0.23065	-0.0334419	-0.10588	0.0389959	0.365069	-0.0454908	-0.145137	0.0541554	0.369952	-0.0580283	-0.159858	0.0438018	0.26322	-0.0471097	-0.14897	0.0547511	0.363695	-0.0395196	-0.146108	0.0670688	0.466372	-0.0527634	-0.151275	0.0457477	0.292991	-0.0437574	-0.143777	0.0562625	0.390261	-0.0497259	-0.149578	0.0501256	0.328119	-0.043701	-0.146414	0.059012	0.403334
S-HDL-TG	-0.0515489	-0.121081	0.0179835	0.145988	0.218099	-0.0414754	-0.114512	0.0315606	0.265305	-0.0187134	-0.0911641	0.0537374	0.612274	0.00240056	-0.0707936	0.0755947	0.948682	-0.0204144	-0.110659	0.0698302	0.65673	-0.0112607	-0.105512	0.0829909	0.8144	0.0128686	-0.0809628	0.1067	0.787546	0.0309594	-0.0656646	0.127583	0.529009	-0.095665	-0.211766	0.0204364	0.106047	-0.0860814	-0.208183	0.0360206	0.166526	-0.0540768	-0.177525	0.0693712	0.389615	-0.018557	-0.142751	0.105637	0.769067
XXL-VLDL-PL-PC	0.00535505	-0.0655739	0.076284	0.882221	0.903868	0.00896618	-0.0623042	0.0802366	0.805008	0.00403649	-0.066315	0.074388	0.910352	0.0196778	-0.0520564	0.091412	0.590385	-0.039988	-0.135683	0.0557067	0.411804	-0.043622	-0.13977	0.052526	0.372915	-0.0259361	-0.122064	0.0701922	0.596037	-0.0138357	-0.113033	0.0853615	0.784013	0.0409548	-0.0649064	0.146816	0.447365	0.0466498	-0.0596697	0.152969	0.388874	0.0187258	-0.0879949	0.125446	0.730284	0.0443713	-0.0642969	0.15304	0.422544
XXL-VLDL-C-PC	0.0170974	-0.0528411	0.0870358	0.631448	0.305233	0.0184026	-0.0552225	0.0920276	0.623812	0.0158357	-0.0567503	0.0884217	0.668576	0.0156681	-0.0568414	0.0881776	0.671549	-0.0320405	-0.12796	0.0638796	0.511717	-0.0124983	-0.114047	0.0890509	0.808911	-0.0103973	-0.110955	0.0901604	0.838992	-0.00925352	-0.110309	0.0918019	0.857192	0.0576511	-0.0449087	0.160211	0.269784	0.0446646	-0.0632119	0.152541	0.416145	0.0429674	-0.0649568	0.150892	0.434234	0.0456468	-0.0616918	0.152985	0.403579
XXL-VLDL-CE-PC	0.0281702	-0.0415991	0.0979396	0.428263	0.242152	0.0280869	-0.0475577	0.103732	0.466304	0.0265324	-0.0479175	0.100982	0.484395	0.0188004	-0.0560778	0.0936785	0.622233	-0.0135048	-0.107485	0.0804758	0.777682	0.00800455	-0.0943018	0.110311	0.877816	0.00722519	-0.0938457	0.108296	0.888281	0.00387103	-0.0982577	0.106	0.940621	0.0663268	-0.0375944	0.170248	0.210307	0.0491194	-0.0637321	0.161971	0.392679	0.0504679	-0.0624756	0.163411	0.380183	0.0415313	-0.0718538	0.154917	0.47183
XXL-VLDL-FC-PC	-0.0219455	-0.0924554	0.0485644	0.541403	0.998383	-0.0128328	-0.0849011	0.0592354	0.726778	-0.0167838	-0.0879129	0.0543452	0.643347	0.00132776	-0.0705761	0.0732316	0.971093	-0.0604344	-0.15722	0.0363515	0.220305	-0.0541088	-0.152613	0.0443956	0.280798	-0.0471696	-0.145476	0.0511374	0.346018	-0.0368527	-0.137329	0.063624	0.471188	0.00579336	-0.0975998	0.109187	0.912341	0.0168395	-0.08904	0.122719	0.754691	0.00902006	-0.0964654	0.114506	0.866571	0.0386704	-0.0673482	0.144689	0.473687
XXL-VLDL-TG-PC	-0.0166983	-0.0873908	0.0539943	0.643009	0.295828	-0.0186493	-0.0915873	0.0542888	0.615872	-0.0146756	-0.0865973	0.0572461	0.688856	-0.0200326	-0.0917572	0.051692	0.583657	0.0441589	-0.0547745	0.143092	0.380702	0.0282865	-0.073924	0.130497	0.586654	0.0192807	-0.0822103	0.120772	0.708932	0.0132374	-0.0887792	0.115254	0.79873	-0.0620636	-0.164057	0.0399294	0.232295	-0.0526261	-0.157995	0.0527423	0.326747	-0.0413808	-0.146854	0.0640923	0.440943	-0.0517157	-0.156375	0.0529439	0.331867
XL-VLDL-PL-PC	0.00500977	-0.066855	0.0768745	0.891191	0.191391	0.00658576	-0.0687021	0.0818736	0.863709	0.00856019	-0.0656578	0.0827781	0.820939	0.0173449	-0.0572048	0.0918947	0.647992	-0.059875	-0.153183	0.0334326	0.207824	-0.0422018	-0.141345	0.0569418	0.403141	-0.039315	-0.137679	0.059049	0.432387	-0.0355976	-0.135134	0.0639392	0.482311	0.0804155	-0.033795	0.194626	0.167067	0.0708354	-0.0479021	0.189573	0.241564	0.0698451	-0.0490107	0.188701	0.248639	0.0930977	-0.0257593	0.211955	0.124364
XL-VLDL-C-PC	0.0714992	0.00202794	0.14097	0.0436922	0.433391	0.0713589	-0.00238333	0.145101	0.0578589	0.0600682	-0.0124515	0.132588	0.104359	0.0476017	-0.0254486	0.120652	0.201216	0.0470544	-0.0455167	0.139625	0.318216	0.0655475	-0.0331212	0.164216	0.192271	0.0463746	-0.051639	0.144388	0.352761	0.0428044	-0.0566922	0.142301	0.398087	0.110435	-0.001242	0.222112	0.0525903	0.0969061	-0.0213393	0.215152	0.107937	0.0854151	-0.0324785	0.203309	0.155111	0.0719309	-0.0459312	0.189793	0.230885
XL-VLDL-CE-PC	0.0349858	-0.0353718	0.105344	0.329311	0.744823	0.0326944	-0.0390231	0.104412	0.371124	0.0294264	-0.0410766	0.0999295	0.41285	0.0198787	-0.0515424	0.0912998	0.584961	0.0341247	-0.0522635	0.120513	0.437825	0.0437329	-0.0439027	0.131369	0.327109	0.0403051	-0.0461051	0.126715	0.359619	0.037809	-0.0500227	0.125641	0.397801	0.0433272	-0.0785454	0.1652	0.485012	0.0263376	-0.099026	0.151701	0.679808	0.0225158	-0.103039	0.148071	0.724584	0.00104872	-0.126087	0.128184	0.987068
XL-VLDL-FC-PC	0.0539047	-0.0173568	0.125166	0.137979	0.0777742	0.0538513	-0.0218766	0.129579	0.163135	0.0472867	-0.0271038	0.121677	0.212475	0.0395158	-0.0347888	0.11382	0.296825	-0.011879	-0.10593	0.0821717	0.804003	0.00279404	-0.0984208	0.104009	0.956742	-0.00815417	-0.108506	0.0921978	0.873136	-0.0120894	-0.113221	0.0890421	0.814271	0.133812	0.0226511	0.244972	0.0184333	0.124082	0.00696758	0.241197	0.0378982	0.10936	-0.00727603	0.225997	0.066025	0.111295	-0.00428051	0.22687	0.0590631
XL-VLDL-TG-PC	-0.0568765	-0.126899	0.0131464	0.111238	0.163277	-0.0595007	-0.135056	0.0160547	0.122537	-0.0513808	-0.125575	0.0228137	0.174405	-0.045087	-0.119196	0.0290224	0.23273	-0.00757655	-0.100534	0.0853813	0.872763	-0.0312769	-0.133027	0.0704735	0.545936	-0.0173616	-0.118259	0.0835362	0.735274	-0.0159196	-0.117292	0.0854532	0.757626	-0.121377	-0.234146	-0.00860868	0.0349634	-0.10997	-0.230605	0.0106646	0.0738686	-0.0994043	-0.219212	0.0204038	0.103642	-0.0984911	-0.217435	0.020453	0.104324
L-VLDL-PL-PC	-0.0258573	-0.0973827	0.0456681	0.478136	0.783514	-0.0273831	-0.101335	0.0465683	0.467525	-0.0166064	-0.0898212	0.0566084	0.656261	-0.00627135	-0.0796342	0.0670915	0.866776	-0.0497233	-0.140817	0.0413709	0.283838	-0.0358971	-0.130378	0.0585836	0.45549	-0.0333662	-0.127125	0.0603926	0.484485	-0.0233316	-0.118043	0.0713797	0.628354	-0.00181745	-0.121069	0.117434	0.976112	-0.0175483	-0.140858	0.105762	0.779793	0.0101276	-0.11415	0.134405	0.872786	0.027783	-0.0959027	0.151469	0.658974
L-VLDL-C-PC	-0.00158774	-0.071164	0.0679885	0.964282	0.603012	8.24637e-05	-0.0706028	0.0707677	0.998173	0.00851296	-0.061085	0.0781109	0.810307	0.0145524	-0.0551687	0.0842734	0.682113	-0.0241703	-0.111337	0.062996	0.585926	-0.0102404	-0.0989216	0.0784409	0.820506	0.018244	-0.0701255	0.106613	0.684992	0.0262039	-0.0627441	0.115152	0.562712	0.0388235	-0.0844083	0.162055	0.536034	0.0256529	-0.0998238	0.15113	0.687952	0.0141332	-0.112146	0.140412	0.825945	0.0163447	-0.109891	0.142581	0.799176
L-VLDL-CE-PC	0.0267485	-0.0434433	0.0969402	0.454654	0.739929	0.0238472	-0.0477312	0.0954255	0.513307	0.0268319	-0.0435398	0.0972036	0.454396	0.0224585	-0.0483452	0.0932621	0.533684	0.0286787	-0.068038	0.125395	0.560218	0.042362	-0.0561296	0.140854	0.398253	0.0621222	-0.0354069	0.159651	0.211162	0.0638519	-0.0341974	0.161901	0.201129	0.0350563	-0.0714651	0.141578	0.518009	0.0204728	-0.0890559	0.130001	0.713462	0.00901648	-0.101489	0.119522	0.87263	-0.00403531	-0.115361	0.10729	0.943217
L-VLDL-FC-PC	-0.0441519	-0.114245	0.0259414	0.216647	0.599945	-0.0365248	-0.10818	0.0351306	0.317332	-0.0244094	-0.0953879	0.046569	0.499821	-0.00501033	-0.0766917	0.066671	0.890897	-0.089936	-0.180065	0.000192914	0.0504899	-0.0790603	-0.171176	0.0130552	0.0923151	-0.0464435	-0.139333	0.0464454	0.326148	-0.0330056	-0.12861	0.0625985	0.497615	0.00540932	-0.110845	0.121664	0.927161	0.00920531	-0.109389	0.127799	0.878792	0.00906947	-0.109665	0.127804	0.880697	0.035917	-0.0825323	0.154366	0.551375
L-VLDL-TG-PC	0.00761076	-0.0616589	0.0768804	0.829296	0.478793	0.00635991	-0.0646778	0.0773976	0.860541	-0.00397437	-0.0740146	0.0660658	0.911335	-0.0119629	-0.0821436	0.0582178	0.738001	0.0328988	-0.0532956	0.119093	0.453434	0.0173372	-0.0711598	0.105834	0.700303	-0.00904034	-0.097299	0.0792183	0.840476	-0.0186322	-0.107618	0.070354	0.680752	-0.033502	-0.151472	0.0844678	0.576951	-0.0184249	-0.139759	0.102909	0.765449	-0.0150953	-0.136781	0.10659	0.807432	-0.021505	-0.142893	0.0998833	0.727774
M-VLDL-PL-PC	0.0309493	-0.0399557	0.101854	0.391805	0.986438	0.0215562	-0.0516588	0.0947711	0.563464	0.0103403	-0.0616451	0.0823257	0.778034	0.00675802	-0.0652378	0.0787538	0.853852	0.0473659	-0.0514121	0.146144	0.34636	0.0437486	-0.0581943	0.145691	0.399306	0.0274947	-0.0733113	0.128301	0.592038	0.0295159	-0.0721088	0.131141	0.568234	0.0220807	-0.0819668	0.126128	0.676751	0.00763526	-0.0996776	0.114948	0.888827	-0.00836128	-0.115619	0.0988965	0.878263	-0.0153748	-0.122006	0.0912562	0.776939
M-VLDL-C-PC	0.0448923	-0.0268475	0.116632	0.219676	0.166162	0.0409239	-0.0404302	0.122278	0.323726	0.0323716	-0.0475001	0.112243	0.426502	0.0253064	-0.0548509	0.105464	0.5356	0.0109467	-0.0831275	0.105021	0.819152	0.0301271	-0.0783463	0.138601	0.585317	0.0237646	-0.0832781	0.130807	0.662672	0.024908	-0.0830754	0.132891	0.650371	0.0873236	-0.025209	0.199856	0.127918	0.0680386	-0.0577754	0.193853	0.288351	0.053336	-0.0717537	0.178426	0.40236	0.0398362	-0.0850771	0.16475	0.530992
M-VLDL-CE-PC	0.0561463	-0.0153804	0.127673	0.123747	0.153394	0.0547924	-0.0270314	0.136616	0.189064	0.0428493	-0.037554	0.123253	0.295812	0.0301606	-0.0508547	0.111176	0.465113	0.0263336	-0.0675019	0.120169	0.581414	0.0500167	-0.0591101	0.159144	0.368052	0.035607	-0.0720954	0.143309	0.516015	0.031736	-0.0774047	0.140877	0.56778	0.0965573	-0.0168153	0.20993	0.0948462	0.0791126	-0.0485921	0.206817	0.223982	0.0621869	-0.0648666	0.18924	0.336477	0.0425778	-0.0848789	0.170034	0.511675
M-VLDL-FC-PC	-0.0530074	-0.122737	0.016722	0.136038	0.666245	-0.0479641	-0.118247	0.0223184	0.180751	-0.0363983	-0.105883	0.0330861	0.304126	-0.0157772	-0.0861475	0.0545932	0.659969	-0.0710845	-0.161985	0.0198163	0.124981	-0.066722	-0.158026	0.0245819	0.151579	-0.0403134	-0.131539	0.0509118	0.385411	-0.0227394	-0.11723	0.0717511	0.636304	-0.042834	-0.159448	0.0737796	0.470644	-0.0383375	-0.156108	0.0794328	0.522557	-0.0311319	-0.149509	0.0872448	0.605394	-0.00612468	-0.124677	0.112427	0.919141
M-VLDL-TG-PC	-0.0454898	-0.117377	0.0263975	0.214547	0.215289	-0.0404471	-0.121331	0.0404368	0.32659	-0.0305778	-0.109952	0.0487959	0.449736	-0.0236039	-0.103193	0.0559852	0.560608	-0.0173356	-0.112579	0.0779074	0.720631	-0.035346	-0.144148	0.0734562	0.52336	-0.0265063	-0.133853	0.0808408	0.627564	-0.0278957	-0.136108	0.0803163	0.61249	-0.080286	-0.191648	0.0310765	0.157168	-0.0600357	-0.183567	0.0634961	0.339933	-0.0439184	-0.166752	0.078915	0.482484	-0.0307195	-0.153194	0.0917547	0.622163
S-VLDL-PL-PC	-0.0417456	-0.11185	0.0283583	0.242789	0.00316005	-0.046269	-0.118239	0.0257006	0.207324	-0.052898	-0.123655	0.0178592	0.142629	-0.0488607	-0.119669	0.0219479	0.175946	0.0520395	-0.046796	0.150875	0.301201	0.0358997	-0.0663112	0.138111	0.490233	0.0263744	-0.0753614	0.12811	0.610498	0.0321674	-0.0707312	0.135066	0.539083	-0.133368	-0.236798	-0.0299378	0.0116274	-0.131364	-0.237337	-0.0253906	0.0152488	-0.147838	-0.253179	-0.0424981	0.00606895	-0.13478	-0.239917	-0.0296421	0.0121266
S-VLDL-C-PC	0.0713301	-0.000756386	0.143417	0.0524468	0.0238126	0.0720276	-0.00878844	0.152844	0.0805915	0.0585829	-0.0209848	0.138151	0.148774	0.0403951	-0.0398708	0.120661	0.323488	0.0140349	-0.0842003	0.11227	0.778928	0.0267036	-0.0841238	0.137531	0.635941	0.0105308	-0.0988257	0.119887	0.849909	-0.000596766	-0.112247	0.111053	0.991619	0.136725	0.0256537	0.247796	0.0159673	0.129274	0.00581699	0.25273	0.0401858	0.107698	-0.0154318	0.230828	0.0862841	0.0817918	-0.0416513	0.205235	0.193425
S-VLDL-CE-PC	0.0740052	0.00256287	0.145448	0.042347	0.0113887	0.0766938	-0.00329191	0.15668	0.0601784	0.0638714	-0.0148876	0.14263	0.1118	0.044264	-0.0353565	0.123884	0.275462	0.0123503	-0.0843343	0.109035	0.801825	0.0270987	-0.08139	0.135587	0.623612	0.0124698	-0.0945953	0.119535	0.81897	-0.000581835	-0.110164	0.109	0.991674	0.147624	0.0366767	0.258571	0.00923936	0.143114	0.0193668	0.266861	0.0235215	0.121991	-0.00139305	0.245376	0.05263	0.0941273	-0.029896	0.218151	0.136454
S-VLDL-FC-PC	0.00185019	-0.0710476	0.074748	0.960277	0.374916	-0.0113914	-0.0867786	0.0639958	0.766836	-0.0180929	-0.0920452	0.0558594	0.63117	-0.0126204	-0.0867613	0.0615204	0.738351	0.0158266	-0.0858746	0.117528	0.759786	0.00043086	-0.106055	0.106917	0.993656	-0.0114753	-0.117131	0.0941806	0.830993	0.000221332	-0.106719	0.107161	0.996755	-0.0187315	-0.128409	0.0909461	0.737231	-0.0292332	-0.141092	0.0826252	0.607686	-0.0402822	-0.151986	0.071422	0.478733	-0.0363505	-0.14753	0.0748295	0.520691
S-VLDL-TG-PC	-0.0611975	-0.133649	0.0112539	0.0977014	0.146642	-0.0565822	-0.136379	0.0232151	0.164345	-0.0417806	-0.120387	0.0368261	0.297096	-0.0251195	-0.10432	0.054081	0.53372	-0.0270633	-0.127959	0.0738327	0.598224	-0.0368313	-0.148672	0.0750093	0.517683	-0.0177599	-0.128112	0.0925923	0.751816	-0.00823613	-0.121181	0.104709	0.886047	-0.0977506	-0.207761	0.01226	0.0814346	-0.0822604	-0.202241	0.0377203	0.178462	-0.0579526	-0.177901	0.0619959	0.342735	-0.0371258	-0.156897	0.0826454	0.542561
XS-VLDL-PL-PC	0.025348	-0.047647	0.098343	0.495655	0.83571	0.0155034	-0.066801	0.0978078	0.71166	0.00586619	-0.0751756	0.086908	0.887042	0.0152871	-0.0658237	0.0963978	0.711497	-0.00171322	-0.107737	0.10431	0.974671	0.00635324	-0.112104	0.124811	0.91607	-0.0126733	-0.129758	0.104412	0.83156	-0.00625845	-0.123942	0.111426	0.916764	0.0607882	-0.0502666	0.171843	0.282534	0.0338058	-0.0931318	0.160743	0.600867	0.0238649	-0.104477	0.152207	0.71486	0.0275116	-0.10036	0.155383	0.672498
XS-VLDL-C-PC	0.0699403	-0.000487216	0.140368	0.0516022	0.0541593	0.0664247	-0.00709985	0.139949	0.0765442	0.0470277	-0.0257368	0.119792	0.204925	0.0211722	-0.0532423	0.0955867	0.576645	0.0282805	-0.0726217	0.129183	0.581898	0.0329614	-0.072029	0.137952	0.537408	0.0211569	-0.0828228	0.125137	0.689298	-0.000142462	-0.109355	0.10907	0.997955	0.110573	0.00618821	0.214958	0.037936	0.0990939	-0.009974	0.208162	0.0748336	0.0646638	-0.0451235	0.174451	0.24756	0.0339617	-0.0772381	0.145162	0.548511
XS-VLDL-CE-PC	0.0566169	-0.0139027	0.127136	0.11543	0.0465926	0.0541031	-0.0182004	0.126407	0.142271	0.038168	-0.0332201	0.109556	0.294253	0.0131622	-0.0598498	0.0861742	0.723515	0.0204948	-0.0783064	0.119296	0.683603	0.0278693	-0.0729145	0.128653	0.586954	0.0184857	-0.0812876	0.118259	0.715811	-0.00215133	-0.106666	0.102364	0.967731	0.0955701	-0.0100206	0.201161	0.0759415	0.0842773	-0.0243524	0.192907	0.127996	0.0553067	-0.0538339	0.164447	0.319705	0.0285313	-0.0821923	0.139255	0.612674
XS-VLDL-FC-PC	0.0672175	-0.00341794	0.137853	0.0621339	0.689911	0.0592521	-0.0164965	0.135001	0.125066	0.0416892	-0.0330649	0.116443	0.273963	0.0322353	-0.0426278	0.107099	0.398219	0.0357094	-0.0706231	0.142042	0.509453	0.024621	-0.0924813	0.141723	0.679541	0.0132348	-0.102902	0.129372	0.822806	0.00878906	-0.10876	0.126338	0.883182	0.0929594	-0.0133497	0.199269	0.0863791	0.0804734	-0.0313062	0.192253	0.157749	0.0515167	-0.0614991	0.164532	0.370678	0.0282628	-0.0846735	0.141199	0.622951
XS-VLDL-TG-PC	-0.0724171	-0.143162	-0.00167264	0.0448363	0.0856881	-0.0741405	-0.153534	0.00525334	0.0671658	-0.0505266	-0.129225	0.028172	0.207933	-0.0279044	-0.107593	0.0517843	0.492033	-0.0239903	-0.124942	0.0769613	0.640583	-0.0354165	-0.147587	0.0767543	0.535091	-0.0160128	-0.1273	0.0952749	0.777375	0.00275299	-0.112384	0.11789	0.96252	-0.127616	-0.236039	-0.0191925	0.0211794	-0.120443	-0.243056	0.00216944	0.0541732	-0.0803455	-0.204666	0.0439747	0.204606	-0.0483432	-0.173523	0.0768365	0.448106
IDL-PL-PC	-0.0457415	-0.115628	0.0241454	0.199245	0.20999	-0.0468729	-0.117588	0.0238421	0.193588	-0.0388857	-0.108567	0.030796	0.273651	-0.0414618	-0.110964	0.0280405	0.241932	0.0260338	-0.0773559	0.129423	0.620815	0.0205961	-0.0839877	0.12518	0.698809	0.0133616	-0.0907842	0.117507	0.800955	0.00895326	-0.0959906	0.113897	0.86685	-0.106866	-0.209494	-0.00423819	0.0413016	-0.103743	-0.208201	0.000716225	0.0515839	-0.0891357	-0.193906	0.0156343	0.0951874	-0.0907921	-0.194691	0.0131066	0.0865734
IDL-C-PC	0.0859625	0.0164227	0.155502	0.0154661	0.00888383	0.102221	0.0210227	0.18342	0.0136766	0.0825307	0.00195907	0.163102	0.0446968	0.0662191	-0.0146482	0.147086	0.108361	-0.0201122	-0.121598	0.0813731	0.697003	-0.00812285	-0.124969	0.108723	0.891349	-0.00467698	-0.121285	0.111931	0.937177	-0.0180364	-0.136058	0.0999854	0.763937	0.187102	0.0836814	0.290523	0.000420831	0.211531	0.0891626	0.3339	0.000746422	0.173368	0.0478673	0.298868	0.00690537	0.145322	0.0191501	0.271493	0.0240985
IDL-CE-PC	0.0661312	-0.00356169	0.135824	0.062882	0.00319416	0.0714769	-0.0033415	0.146295	0.0611196	0.059229	-0.0146193	0.133077	0.115798	0.0468423	-0.0271673	0.120852	0.214443	-0.0507562	-0.15494	0.0534277	0.33872	-0.0379728	-0.149492	0.0735461	0.503571	-0.0252232	-0.136669	0.0862223	0.656532	-0.0364602	-0.148749	0.0758284	0.523516	0.160609	0.0596908	0.261527	0.00188473	0.160369	0.0516011	0.269138	0.00395616	0.132835	0.0232513	0.24242	0.0176426	0.117655	0.00780623	0.227504	0.035865
IDL-FC-PC	0.0670636	-0.00390571	0.138033	0.0639768	0.502242	0.0668459	-0.0148858	0.148578	0.108792	0.0489495	-0.0315632	0.129462	0.23305	0.0403713	-0.0402567	0.120999	0.325951	0.0511006	-0.0598594	0.162061	0.36577	0.0698172	-0.0597891	0.199424	0.290186	0.0473625	-0.0809737	0.175699	0.468467	0.0401343	-0.0895911	0.16986	0.543291	0.0911678	-0.0101308	0.192466	0.0776047	0.0771601	-0.0389293	0.19325	0.192071	0.0507245	-0.0662793	0.167728	0.394526	0.0294909	-0.0873675	0.146349	0.620025
IDL-TG-PC	-0.0782028	-0.147612	-0.00879391	0.0272749	0.0188688	-0.0900603	-0.170845	-0.00927598	0.0289353	-0.0726158	-0.153022	0.00779098	0.0766504	-0.0543599	-0.135283	0.0265632	0.187667	0.0142405	-0.0871132	0.115594	0.782498	0.00131207	-0.11449	0.117114	0.982238	0.000189931	-0.116221	0.116601	0.997442	0.0161007	-0.102205	0.134407	0.789126	-0.168194	-0.272312	-0.0640751	0.00161067	-0.183847	-0.306891	-0.0608024	0.00350253	-0.147552	-0.273567	-0.021537	0.0218592	-0.116893	-0.243965	0.0101785	0.071281
L-LDL-PL-PC	-0.0441742	-0.114213	0.0258642	0.216056	0.571412	-0.0488228	-0.129617	0.0319709	0.235896	-0.0564319	-0.135952	0.0230881	0.163995	-0.0638354	-0.143342	0.0156711	0.115407	-0.00279101	-0.104384	0.0988018	0.95695	-0.0265777	-0.140739	0.0875838	0.647387	-0.0379309	-0.151595	0.0757328	0.512083	-0.0495324	-0.164059	0.0649944	0.395587	-0.096174	-0.199216	0.00686815	0.0672659	-0.0876791	-0.210559	0.0352009	0.161463	-0.0900072	-0.213072	0.033057	0.151241	-0.0872413	-0.209713	0.0352307	0.162139
L-LDL-C-PC	0.0752242	0.00574871	0.1447	0.0338634	0.0412643	0.0948144	0.0110995	0.178529	0.0264825	0.0912074	0.00866435	0.17375	0.0303799	0.0817595	-0.000729426	0.164248	0.0520554	-0.0102894	-0.11333	0.0927517	0.844448	0.0129824	-0.108316	0.134281	0.833433	0.0257695	-0.0951657	0.146705	0.67544	0.0219036	-0.0994791	0.143286	0.722892	0.160349	0.0575707	0.263128	0.00230874	0.185763	0.0588207	0.312705	0.0042328	0.168695	0.0401317	0.297259	0.0102543	0.140982	0.0125042	0.26946	0.0315871
L-LDL-CE-PC	0.061015	-0.00863927	0.130669	0.0859143	0.0371184	0.0745589	-0.00615752	0.155275	0.0701763	0.0776805	-0.00182939	0.15719	0.0554954	0.0754608	-0.00380842	0.15473	0.0620387	-0.0221997	-0.124315	0.0799156	0.66929	0.00154671	-0.113548	0.116641	0.978933	0.0227389	-0.0921103	0.137588	0.697248	0.0258045	-0.0894587	0.141068	0.660006	0.141665	0.0397619	0.243567	0.00655504	0.153616	0.032017	0.275215	0.0134185	0.144254	0.0214047	0.267104	0.0214894	0.12751	0.00523235	0.249788	0.0410153
L-LDL-FC-PC	0.0381471	-0.0321576	0.108452	0.287154	0.519705	0.0272415	-0.0459006	0.100384	0.464931	0.0110767	-0.0611172	0.0832706	0.763351	-0.00540525	-0.0782402	0.0674297	0.884209	0.0397892	-0.0645466	0.144125	0.453819	0.0273027	-0.0819238	0.136529	0.623362	-0.000159728	-0.108974	0.108654	0.997698	-0.0187313	-0.131165	0.093702	0.743375	0.0425008	-0.060755	0.145757	0.418886	0.0333578	-0.0732407	0.139956	0.538769	0.017927	-0.0885782	0.124432	0.740864	-0.00252354	-0.109446	0.104398	0.963009
L-LDL-TG-PC	-0.0788234	-0.14838	-0.00926651	0.026398	0.0205316	-0.086681	-0.164229	-0.0091328	0.0285155	-0.076748	-0.153678	0.000181758	0.0505424	-0.0591944	-0.136626	0.0182367	0.133838	0.0171369	-0.0828619	0.117136	0.736337	0.00433241	-0.105089	0.113753	0.937987	-0.00288431	-0.112967	0.107199	0.958936	0.0110508	-0.100418	0.122519	0.845529	-0.175057	-0.280122	-0.0699918	0.00114675	-0.183262	-0.30237	-0.0641538	0.00264947	-0.157782	-0.278848	-0.0367156	0.0107755	-0.123982	-0.246234	-0.00172961	0.0468617
M-LDL-PL-PC	-0.051181	-0.120943	0.0185805	0.150221	0.242762	-0.0556833	-0.135797	0.0244301	0.172836	-0.0602147	-0.138958	0.0185281	0.133728	-0.064068	-0.142789	0.0146533	0.110531	-0.00977323	-0.108831	0.089285	0.846287	-0.031361	-0.142855	0.0801334	0.580545	-0.037514	-0.148393	0.0733645	0.506259	-0.0460857	-0.157513	0.0653412	0.416542	-0.105014	-0.208173	-0.0018563	0.0460365	-0.0984052	-0.220251	0.0234403	0.113138	-0.0985733	-0.220623	0.0234763	0.113115	-0.0907597	-0.212396	0.0308765	0.143167
M-LDL-C-PC	0.0732452	0.00376842	0.142722	0.0388292	0.0910166	0.0865554	0.00535166	0.167759	0.036727	0.0844379	0.00447572	0.1644	0.0385111	0.0779942	-0.00191535	0.157904	0.0557353	-0.000560026	-0.0996142	0.0984941	0.991136	0.0189199	-0.0942658	0.132106	0.742583	0.0270499	-0.0857389	0.139839	0.63748	0.0264824	-0.0866298	0.139595	0.645486	0.161088	0.0544858	0.267691	0.00315077	0.178259	0.0500341	0.306484	0.00655526	0.166102	0.0366065	0.295597	0.0120744	0.141479	0.0121041	0.270855	0.0321725
M-LDL-CE-PC	0.0578019	-0.0118941	0.127498	0.103928	0.129975	0.0676048	-0.0131952	0.148405	0.100903	0.0703925	-0.00913141	0.149916	0.0826741	0.0695097	-0.00986795	0.148887	0.0860136	-0.00663456	-0.105415	0.0921457	0.895006	0.0147309	-0.096284	0.125746	0.794305	0.0270575	-0.0835412	0.137656	0.630738	0.0318638	-0.0790993	0.142827	0.572616	0.136431	0.0284752	0.244387	0.0133839	0.14381	0.0137499	0.273871	0.0303109	0.13822	0.00698568	0.269453	0.0390435	0.121555	-0.00914458	0.252255	0.0682334
M-LDL-FC-PC	-0.010521	-0.0806887	0.0596468	0.768583	0.587041	-0.0119498	-0.0884667	0.0645671	0.759256	-0.0240299	-0.099535	0.0514752	0.53232	-0.0350498	-0.110683	0.0405832	0.363253	0.018845	-0.0798162	0.117506	0.707451	-0.00364696	-0.10828	0.100986	0.945397	-0.0214805	-0.125774	0.0828132	0.685699	-0.0363543	-0.14218	0.0694713	0.499736	-0.0471244	-0.154871	0.0606222	0.3904	-0.0252911	-0.146582	0.0959994	0.682073	-0.0349013	-0.157085	0.0872822	0.574693	-0.0413341	-0.162997	0.0803292	0.504518
M-LDL-TG-PC	-0.0807706	-0.150595	-0.0109464	0.0234333	0.0136069	-0.0831645	-0.157511	-0.00881795	0.0283972	-0.072864	-0.146552	0.000823954	0.0526108	-0.0553613	-0.129553	0.0188307	0.143379	0.0185969	-0.080825	0.118019	0.713239	0.0109779	-0.0937581	0.115714	0.836829	0.0047032	-0.100507	0.109914	0.929998	0.0192855	-0.0874142	0.125985	0.722456	-0.182612	-0.288734	-0.0764899	0.00078826	-0.181644	-0.295771	-0.067518	0.00188351	-0.157501	-0.273115	-0.0418866	0.00771382	-0.125488	-0.242053	-0.0089238	0.0349314
S-LDL-PL-PC	-0.032761	-0.102496	0.0369738	0.356708	0.406386	-0.033187	-0.112033	0.0456588	0.408917	-0.0447461	-0.122427	0.0329343	0.258503	-0.0462644	-0.123911	0.0313819	0.242499	0.000938714	-0.0957541	0.0976315	0.984781	-0.0193245	-0.125368	0.086719	0.720308	-0.0305725	-0.136497	0.0753525	0.570672	-0.0393129	-0.145742	0.0671157	0.468051	-0.0790961	-0.184181	0.0259889	0.139734	-0.0621462	-0.185718	0.0614251	0.323403	-0.0728025	-0.196597	0.0509924	0.248282	-0.0604832	-0.183707	0.0627404	0.335095
S-LDL-C-PC	0.0600483	-0.00953092	0.129628	0.0906429	0.0334339	0.0682171	-0.0131962	0.14963	0.100409	0.0678865	-0.0122559	0.148029	0.0967499	0.0593423	-0.0208993	0.139584	0.146972	-0.00425186	-0.104198	0.0956946	0.933382	0.0137565	-0.100036	0.127549	0.812239	0.0204399	-0.0930135	0.133893	0.723329	0.0193425	-0.094614	0.133299	0.738724	0.131337	0.0294231	0.23325	0.0116751	0.13825	0.0150151	0.261486	0.0279923	0.128952	0.00504291	0.252861	0.0414194	0.102784	-0.0212219	0.226791	0.103982
S-LDL-CE-PC	0.0454228	-0.0244723	0.115318	0.202443	0.189562	0.0506851	-0.0308303	0.132201	0.222619	0.0547432	-0.0254982	0.134985	0.180883	0.0502015	-0.0299794	0.130382	0.219417	-0.0101405	-0.109521	0.0892396	0.841096	0.00977878	-0.10209	0.121648	0.863627	0.0179729	-0.0935645	0.12951	0.751518	0.0210108	-0.0908837	0.132905	0.712141	0.112777	0.0059762	0.219578	0.0385401	0.110783	-0.0192162	0.240782	0.0946516	0.109759	-0.0209587	0.240478	0.0995718	0.0882395	-0.0420857	0.218565	0.183888
S-LDL-FC-PC	0.0183502	-0.052459	0.0891594	0.6111	0.994433	0.0195005	-0.0565798	0.0955807	0.615005	0.00496227	-0.0702002	0.0801248	0.896916	-0.0042244	-0.0794838	0.071035	0.912288	0.0276102	-0.075416	0.130636	0.598548	0.0042454	-0.104162	0.112653	0.938663	-0.00615561	-0.114017	0.101705	0.910705	-0.0208278	-0.130199	0.0885436	0.70825	0.00802509	-0.0956684	0.111719	0.879146	0.0356781	-0.0779487	0.149305	0.53739	0.0143587	-0.0999176	0.128635	0.805003	0.00737794	-0.106387	0.121143	0.898597
S-LDL-TG-PC	-0.083982	-0.153329	-0.0146349	0.0176805	0.00823226	-0.0857091	-0.161206	-0.0102126	0.0261276	-0.0676754	-0.142758	0.00740683	0.0772237	-0.0470288	-0.122926	0.0288686	0.22421	0.00494704	-0.0933425	0.103237	0.92122	0.00236542	-0.103713	0.108444	0.965051	0.0100462	-0.0963224	0.116415	0.85276	0.0295101	-0.0797123	0.138733	0.595504	-0.182921	-0.287992	-0.0778502	0.00068466	-0.185363	-0.300706	-0.0700208	0.00170202	-0.154373	-0.272112	-0.0366347	0.0103118	-0.118925	-0.237677	-0.000172613	0.0496696
XL-HDL-PL-PC	-0.0311461	-0.10548	0.0431875	0.411042	0.500797	-0.0431909	-0.119103	0.032721	0.264394	-0.0517638	-0.126366	0.0228379	0.173566	-0.0585158	-0.132977	0.0159454	0.123319	-0.0133916	-0.154074	0.127291	0.85163	-0.0338362	-0.176774	0.109101	0.641875	-0.0591749	-0.201005	0.0826551	0.412485	-0.0658265	-0.209523	0.0778696	0.368247	-0.0533065	-0.15102	0.0444071	0.284147	-0.0672259	-0.167794	0.0333424	0.189548	-0.0696475	-0.169341	0.0300464	0.170369	-0.0744142	-0.173117	0.0242886	0.139064
XL-HDL-C-PC	0.035277	-0.0391383	0.109692	0.352365	0.268417	0.0448363	-0.0306068	0.120279	0.243719	0.050221	-0.024032	0.124474	0.184669	0.0531723	-0.0209581	0.127303	0.159516	-0.0163417	-0.158626	0.125943	0.821458	0.000237756	-0.143501	0.143976	0.997407	0.0262138	-0.117091	0.169519	0.719266	0.0271464	-0.117119	0.171411	0.711559	0.0695317	-0.0236564	0.16272	0.1432	0.0796671	-0.0152791	0.174613	0.0998177	0.0734626	-0.020887	0.167812	0.126618	0.0746592	-0.0189972	0.168316	0.117851
XL-HDL-CE-PC	0.0262525	-0.0502037	0.102709	0.500494	0.577364	0.0418419	-0.0372479	0.120932	0.299354	0.0560577	-0.0220193	0.134135	0.159113	0.0586556	-0.019266	0.136577	0.139898	-0.00759264	-0.149129	0.133944	0.916053	0.00941938	-0.136753	0.155592	0.899241	0.028613	-0.117536	0.174762	0.700462	0.0348949	-0.111978	0.181767	0.640614	0.0573015	-0.0387167	0.15332	0.241405	0.0757882	-0.0238237	0.1754	0.135507	0.0830531	-0.0160066	0.182113	0.100076	0.0839531	-0.0144076	0.182314	0.0941243
XL-HDL-FC-PC	0.0343761	-0.0349515	0.103704	0.330681	0.246397	0.0285501	-0.043096	0.100196	0.434317	0.011144	-0.0596321	0.08192	0.757337	0.0134301	-0.0571689	0.0840291	0.708927	-0.0212073	-0.14193	0.0995151	0.72998	-0.0202976	-0.148478	0.107882	0.755697	0.00275899	-0.124772	0.13029	0.966089	-0.00907848	-0.138345	0.120188	0.890227	0.0610658	-0.0289882	0.15112	0.183258	0.0515405	-0.040385	0.143466	0.271011	0.0170385	-0.075892	0.109969	0.718677	0.0184963	-0.0734676	0.11046	0.692719
XL-HDL-TG-PC	0.00338682	-0.0668354	0.0736091	0.924597	0.781596	0.00957531	-0.0612995	0.0804502	0.790922	0.0136869	-0.056092	0.0834659	0.70031	0.0249114	-0.0450121	0.0948349	0.484528	0.0177093	-0.0915475	0.126966	0.750127	0.0313078	-0.078759	0.141375	0.576295	0.0332549	-0.0759914	0.142501	0.549806	0.0454123	-0.0665385	0.157363	0.425537	-0.00955139	-0.103617	0.0845139	0.841878	-0.00454996	-0.0999898	0.0908899	0.925375	0.0106414	-0.0849506	0.106233	0.826863	0.0236881	-0.0714454	0.118822	0.624698
L-HDL-PL-PC	-0.00221227	-0.0748165	0.0703919	0.95232	0.662059	0.0189594	-0.0594068	0.0973256	0.63498	0.0465501	-0.0310806	0.124181	0.239514	0.0533322	-0.0241433	0.130808	0.176989	-0.00912625	-0.120456	0.102203	0.872036	0.0144018	-0.107601	0.136405	0.816581	0.0491057	-0.072538	0.170749	0.427802	0.0617184	-0.0609465	0.184383	0.323092	0.0138585	-0.0891156	0.116833	0.791469	0.0270432	-0.082669	0.136756	0.62823	0.0546387	-0.0555427	0.16482	0.330163	0.0629321	-0.0465665	0.172431	0.259159
L-HDL-C-PC	-0.00151372	-0.0730702	0.0700427	0.966888	0.875716	-0.0196635	-0.0955111	0.0561841	0.610961	-0.0465124	-0.1215	0.0284753	0.223744	-0.053074	-0.127823	0.0216755	0.163774	-0.000627084	-0.116608	0.115354	0.991523	-0.0272239	-0.151602	0.0971541	0.667168	-0.0606404	-0.1839	0.0626192	0.333955	-0.073151	-0.197549	0.0512471	0.248272	-0.00988488	-0.108859	0.0890896	0.844441	-0.0193826	-0.123413	0.0846475	0.714341	-0.0490118	-0.153505	0.055481	0.35699	-0.0563287	-0.159979	0.0473213	0.285941
L-HDL-CE-PC	-0.00907791	-0.0798133	0.0616574	0.801167	0.88485	-0.0235253	-0.0972031	0.0501525	0.530984	-0.0484759	-0.121349	0.0243975	0.191999	-0.0541656	-0.126795	0.0184638	0.143599	-0.0100199	-0.123509	0.103469	0.862275	-0.0362452	-0.15502	0.0825292	0.54885	-0.0672877	-0.184821	0.0502455	0.260984	-0.079618	-0.198181	0.0389454	0.187472	-0.0169642	-0.113878	0.0799494	0.730932	-0.019802	-0.1203	0.0806962	0.698689	-0.0467486	-0.147999	0.054502	0.364549	-0.0518133	-0.152344	0.0487171	0.311506
L-HDL-FC-PC	0.014751	-0.0583745	0.0878764	0.69223	0.58889	-0.00774849	-0.0890948	0.0735979	0.851724	-0.035623	-0.115881	0.0446346	0.383854	-0.0434638	-0.123561	0.0366329	0.287101	0.0210004	-0.100691	0.142691	0.73456	0.00138818	-0.137664	0.14044	0.984349	-0.0333861	-0.171612	0.10484	0.635091	-0.0443799	-0.183957	0.0951975	0.532172	0.00645409	-0.0950672	0.107975	0.900601	-0.0157594	-0.127196	0.0956772	0.781136	-0.0474934	-0.158684	0.0636971	0.40153	-0.0590785	-0.169269	0.0511116	0.292455
L-HDL-TG-PC	0.0166778	-0.0528125	0.0861681	0.637686	0.464237	0.0184079	-0.0515355	0.0883513	0.605563	0.0251364	-0.0435727	0.0938456	0.472878	0.0277261	-0.0408962	0.0963485	0.427932	-0.0147149	-0.130503	0.101073	0.802816	-0.00238922	-0.119068	0.114289	0.967905	0.00435868	-0.111322	0.12004	0.940976	0.012189	-0.105169	0.129547	0.83827	0.0275774	-0.0628844	0.118039	0.5493	0.0244981	-0.0664819	0.115478	0.596842	0.040403	-0.0506599	0.131466	0.383557	0.0425612	-0.0480603	0.133183	0.356342
M-HDL-PL-PC	-0.0225475	-0.0954944	0.0503994	0.544193	0.691302	-0.0195851	-0.0926859	0.0535157	0.59909	0.00401879	-0.0687558	0.0767934	0.913703	0.0128806	-0.060869	0.0866302	0.731799	0.00385945	-0.0961884	0.103907	0.939579	0.00757395	-0.0924437	0.107592	0.881714	0.016803	-0.0843506	0.117956	0.744109	0.0229915	-0.0791034	0.125086	0.658118	-0.0392647	-0.15766	0.079131	0.514788	-0.0328144	-0.152191	0.0865621	0.589218	0.00609158	-0.114923	0.127106	0.921211	0.0358417	-0.090528	0.162211	0.577361
M-HDL-C-PC	0.0241767	-0.0461662	0.0945196	0.500082	0.7486	0.0152015	-0.0566582	0.0870613	0.678065	-0.00999669	-0.0814744	0.061481	0.783738	-0.0224669	-0.0947854	0.0498517	0.542133	0.00725347	-0.0921628	0.10667	0.886005	-0.00708905	-0.108342	0.0941637	0.890579	-0.0324759	-0.134017	0.0690656	0.52978	-0.0445315	-0.147622	0.0585594	0.396163	0.0354739	-0.0812893	0.152237	0.550664	0.0281477	-0.0911853	0.147481	0.6431	-0.00372134	-0.124704	0.117261	0.951806	-0.0357104	-0.159778	0.0883574	0.571741
M-HDL-CE-PC	0.0288301	-0.0411863	0.0988466	0.419172	0.515818	0.0225099	-0.0484577	0.0934774	0.533707	0.0007406	-0.0697878	0.071269	0.983559	-0.012166	-0.0832948	0.0589628	0.737137	0.0105196	-0.083568	0.104607	0.826116	-0.00182671	-0.096928	0.0932746	0.969893	-0.0239256	-0.119253	0.0714014	0.621913	-0.0364073	-0.13302	0.0602055	0.459119	0.0451364	-0.0691857	0.159458	0.438099	0.0437695	-0.0721807	0.15972	0.458451	0.0198076	-0.0978187	0.137434	0.740754	-0.010751	-0.130679	0.109177	0.860172
M-HDL-FC-PC	-0.00492218	-0.0799469	0.0701025	0.89756	0.639343	-0.0209032	-0.099847	0.0580407	0.60337	-0.0440505	-0.121874	0.0337732	0.266854	-0.0474215	-0.126137	0.0312941	0.237319	-0.0188164	-0.15302	0.115387	0.782943	-0.0364488	-0.179811	0.106913	0.61743	-0.0592028	-0.201543	0.083138	0.413943	-0.0564847	-0.201534	0.0885648	0.444278	-0.00831185	-0.109015	0.0923912	0.871179	-0.0281929	-0.133443	0.0770571	0.598754	-0.0592986	-0.164937	0.0463403	0.270423	-0.0733071	-0.18025	0.0336354	0.178508
M-HDL-TG-PC	-0.0353587	-0.105317	0.0345995	0.321433	0.420026	-0.0240816	-0.0969676	0.0488043	0.516802	-0.00290364	-0.0752014	0.0693942	0.93718	0.00968131	-0.0629398	0.0823024	0.79362	-0.026256	-0.120014	0.0675017	0.582215	-0.0103099	-0.108274	0.0876541	0.836174	0.0210813	-0.0767323	0.118895	0.67194	0.035706	-0.0637502	0.135162	0.480623	-0.0460575	-0.158121	0.0660058	0.419577	-0.0404414	-0.156089	0.0752063	0.492176	-0.0208874	-0.137824	0.0960492	0.725628	0.00324668	-0.113842	0.120335	0.956547
S-HDL-PL-PC	-0.0362959	-0.10574	0.0331479	0.305214	0.481751	-0.0352088	-0.10876	0.0383419	0.347668	-0.0513299	-0.123914	0.0212544	0.165471	-0.0466112	-0.119108	0.0258855	0.207282	-0.0094827	-0.103212	0.0842464	0.842427	-0.0250956	-0.123457	0.0732653	0.616193	-0.0244878	-0.122252	0.073276	0.622616	-0.0234606	-0.121415	0.0744936	0.637919	-0.0760252	-0.181363	0.0293125	0.156718	-0.0604306	-0.173169	0.0523074	0.292611	-0.0936035	-0.207682	0.0204753	0.107507	-0.0776927	-0.191463	0.0360774	0.180156
S-HDL-C-PC	0.0445218	-0.0251775	0.114221	0.210253	0.376418	0.0413339	-0.0335429	0.116211	0.278865	0.0497183	-0.02404	0.123477	0.186151	0.0397809	-0.0340333	0.113595	0.290405	0.00896566	-0.0877271	0.105658	0.855433	0.0211601	-0.0818277	0.124148	0.686448	0.0131494	-0.0892861	0.115585	0.800848	0.00694699	-0.0960105	0.109905	0.894509	0.0901524	-0.0156514	0.195956	0.0946954	0.0748017	-0.0397433	0.189347	0.199947	0.0947643	-0.0204063	0.209935	0.106528	0.0712631	-0.0439039	0.18643	0.224476
S-HDL-CE-PC	0.0440125	-0.0255701	0.113595	0.214743	0.363567	0.0423765	-0.03237	0.117123	0.266096	0.0529315	-0.0206696	0.126533	0.158425	0.0437703	-0.029873	0.117414	0.243669	0.00848319	-0.0873918	0.104358	0.861978	0.0235916	-0.0782214	0.125405	0.648931	0.0182124	-0.0830083	0.119433	0.723674	0.0129916	-0.0887134	0.114697	0.801796	0.0931041	-0.0129399	0.199148	0.0851145	0.0783872	-0.0369337	0.193708	0.182208	0.1009	-0.0150786	0.216879	0.0879734	0.0790543	-0.0368336	0.194942	0.180621
S-HDL-FC-PC	-0.0200054	-0.0893908	0.0493801	0.571574	0.626531	-0.027893	-0.100613	0.0448273	0.451714	-0.0470067	-0.118597	0.0245832	0.1978	-0.0471751	-0.118622	0.0242719	0.195304	-0.00174122	-0.0969882	0.0935057	0.971345	-0.0297713	-0.129453	0.0699101	0.557385	-0.0425557	-0.141365	0.0562541	0.397587	-0.0456829	-0.14538	0.0540146	0.368125	-0.0633168	-0.168852	0.0422184	0.23891	-0.0527912	-0.163916	0.0583337	0.350894	-0.0760758	-0.18726	0.0351084	0.179316	-0.078218	-0.188505	0.0320685	0.163977
S-HDL-TG-PC	-0.0338679	-0.103874	0.036138	0.342574	0.284276	-0.0230307	-0.0957742	0.0497128	0.53446	-0.00208605	-0.0743151	0.070143	0.954803	0.0147226	-0.058234	0.0876792	0.692104	-0.00670555	-0.102806	0.0893953	0.890949	0.00444534	-0.094813	0.103704	0.929876	0.0268149	-0.0723224	0.125952	0.595117	0.0439402	-0.0579698	0.14585	0.39703	-0.0618874	-0.172962	0.0491873	0.27402	-0.0506494	-0.166315	0.065016	0.389819	-0.0219552	-0.138809	0.0948983	0.712018	0.00779528	-0.110058	0.125648	0.896587
VLDL-D	-0.0383312	-0.110184	0.0335219	0.295336	0.948795	-0.0264684	-0.102397	0.0494606	0.493996	-0.0123426	-0.0870599	0.0623748	0.745817	0.00349049	-0.0718345	0.0788155	0.927542	-0.0562865	-0.160372	0.0477995	0.288333	-0.0519556	-0.16305	0.0591385	0.358387	-0.0216765	-0.13208	0.0887272	0.699649	-0.0116166	-0.125106	0.101873	0.840577	-0.0315422	-0.13775	0.0746659	0.559649	-0.0157497	-0.126779	0.0952801	0.780486	-0.000361327	-0.110974	0.110251	0.994879	0.0206789	-0.0899212	0.131279	0.71335
LDL-D	-0.000422128	-0.070766	0.0699217	0.990604	0.892226	-0.00115773	-0.0716909	0.0693754	0.974304	-0.013348	-0.0826915	0.0559956	0.705633	-0.0194082	-0.0891184	0.050302	0.58485	0.02344	-0.0795957	0.126476	0.65491	0.0174502	-0.0857506	0.120651	0.739715	0.0106654	-0.0918077	0.113139	0.837942	0.00727808	-0.0966949	0.111251	0.890585	-0.0240098	-0.123598	0.0755784	0.635781	-0.0213529	-0.121226	0.0785206	0.674477	-0.0376499	-0.138133	0.0628328	0.461749	-0.0413655	-0.142094	0.0593632	0.419892
HDL-D	0.0158611	-0.060011	0.0917332	0.681651	0.903723	-0.00771859	-0.0939487	0.0785115	0.860567	-0.0384232	-0.123902	0.0470552	0.377833	-0.046237	-0.131606	0.0391321	0.288014	0.00588619	-0.0940043	0.105777	0.907823	-0.00259657	-0.116821	0.111628	0.964372	-0.0336602	-0.147757	0.0804362	0.562172	-0.0426532	-0.15757	0.072264	0.465907	0.0157862	-0.105716	0.137288	0.798527	-0.0189319	-0.154887	0.117023	0.784408	-0.0585451	-0.195729	0.0786389	0.40194	-0.068004	-0.204194	0.0681858	0.326813
Serum-C	0.0268389	-0.0458526	0.0995303	0.468811	0.0842949	0.0223758	-0.0612754	0.106027	0.599676	0.019715	-0.0626671	0.102097	0.638645	0.0272143	-0.0551046	0.109533	0.516543	-0.0367146	-0.133316	0.0598871	0.455352	-0.0257285	-0.134889	0.0834325	0.64332	-0.0150347	-0.123857	0.0937875	0.786017	-0.00662679	-0.116731	0.103477	0.905846	0.102402	-0.010007	0.214811	0.0740647	0.0895312	-0.0430181	0.22208	0.184967	0.0773384	-0.057438	0.212115	0.259919	0.0735619	-0.0604291	0.207553	0.281047
VLDL-C	0.009119	-0.0603955	0.0786335	0.796855	0.260906	0.015772	-0.0561973	0.0877413	0.667178	0.0266522	-0.0443055	0.0976099	0.461143	0.0356889	-0.0351145	0.106492	0.322731	-0.0390563	-0.132875	0.0547625	0.413567	-0.020654	-0.117107	0.0757993	0.673962	0.00874781	-0.0873886	0.104884	0.858085	0.0200853	-0.0774858	0.117656	0.685842	0.0614963	-0.0460236	0.169016	0.26151	0.0546569	-0.0574777	0.166792	0.338517	0.0570208	-0.0556944	0.169736	0.320528	0.0629723	-0.0488818	0.174826	0.268999
RemNAt-C	0.0282592	-0.0418875	0.0984058	0.429297	0.0883258	0.0321936	-0.0439398	0.108327	0.406754	0.0374453	-0.0375139	0.112404	0.327085	0.0449803	-0.0297136	0.119674	0.237512	-0.0357459	-0.131763	0.0602714	0.464621	-0.0162549	-0.118484	0.0859745	0.754724	0.00780579	-0.0939465	0.109558	0.880172	0.0184037	-0.0845069	0.121314	0.725276	0.0977442	-0.0078666	0.203355	0.0695854	0.089121	-0.0283391	0.206581	0.136587	0.0830759	-0.0353342	0.201486	0.168556	0.0836156	-0.0337523	0.200983	0.162086
LDL-C	0.0292506	-0.0414121	0.0999133	0.41671	0.0743507	0.0293522	-0.0504336	0.109138	0.470411	0.0346138	-0.0440137	0.113241	0.387757	0.0406068	-0.0378159	0.11903	0.309729	-0.0297475	-0.12282	0.0633247	0.530093	-0.0138424	-0.116169	0.0884839	0.790392	-0.00184334	-0.10375	0.100064	0.971644	0.00572783	-0.0969552	0.108411	0.912708	0.110155	-0.000492121	0.220802	0.0510227	0.102697	-0.0271653	0.23256	0.120811	0.10661	-0.0255273	0.238747	0.113487	0.0998786	-0.0312397	0.230997	0.135019
HDL-C	0.00321889	-0.0724691	0.0789068	0.933489	0.887632	-0.0196159	-0.103183	0.0639514	0.645086	-0.0447632	-0.127433	0.0379062	0.288144	-0.0466969	-0.129887	0.0364934	0.27084	-0.0155586	-0.123972	0.0928551	0.777963	-0.0298296	-0.150638	0.0909788	0.627602	-0.0544751	-0.175152	0.0662014	0.375285	-0.0585655	-0.180781	0.0636496	0.346622	0.00817285	-0.105391	0.121736	0.88756	-0.0209234	-0.144495	0.102648	0.739399	-0.0528562	-0.177088	0.0713757	0.403372	-0.060528	-0.184981	0.063925	0.339523
HDL2-C	-0.00198386	-0.0772703	0.0733026	0.95876	0.947905	-0.0247501	-0.107386	0.0578858	0.556748	-0.052721	-0.134527	0.0290855	0.206216	-0.0565527	-0.138896	0.0257901	0.177983	-0.022304	-0.136014	0.0914064	0.699957	-0.0389242	-0.164992	0.0871436	0.544153	-0.0653865	-0.191332	0.0605588	0.307961	-0.0711763	-0.198706	0.0563537	0.273119	0.00202947	-0.109488	0.113547	0.971478	-0.0272219	-0.148095	0.0936516	0.658184	-0.0636671	-0.185353	0.0580188	0.304258	-0.0738459	-0.195785	0.0480934	0.234486
HDL3-C	0.0169338	-0.0579791	0.0918468	0.657362	0.434083	0.00168171	-0.0788927	0.0822561	0.96733	-0.000471924	-0.0797148	0.078771	0.990675	0.00225774	-0.0769934	0.0815089	0.955416	-0.00803001	-0.114096	0.0980355	0.881744	-0.0127808	-0.129454	0.103893	0.829579	-0.0211351	-0.137005	0.0947352	0.720031	-0.0159531	-0.133003	0.101097	0.788827	0.0330676	-0.074336	0.140471	0.545339	0.013998	-0.0990761	0.127072	0.80784	0.0171244	-0.0956613	0.12991	0.765461	0.0108431	-0.101228	0.122914	0.84922
EstC	0.0280022	-0.0444338	0.100438	0.448171	0.0836048	0.02373	-0.0588838	0.106344	0.573017	0.0204668	-0.0609433	0.101877	0.621787	0.0262811	-0.0551142	0.107676	0.526374	-0.0373571	-0.133863	0.0591484	0.447056	-0.0271182	-0.135412	0.0811755	0.622738	-0.0155355	-0.123566	0.0924947	0.777494	-0.00740386	-0.116647	0.101839	0.894042	0.105467	-0.00603354	0.216967	0.0636853	0.0935454	-0.0364504	0.223541	0.157936	0.0785287	-0.0539298	0.210987	0.244475	0.07295	-0.0588364	0.204737	0.277093
FreeC	0.0229019	-0.0502625	0.0960663	0.539094	0.0957522	0.0174599	-0.0676729	0.102593	0.687359	0.0165564	-0.0671988	0.100312	0.698087	0.0279889	-0.0556614	0.111639	0.511486	-0.0336626	-0.130225	0.0628999	0.493481	-0.020644	-0.130551	0.0892631	0.712092	-0.0128774	-0.122364	0.0966093	0.817218	-0.00428162	-0.115377	0.106813	0.939626	0.0906286	-0.0238841	0.205141	0.120526	0.0726158	-0.0645669	0.209799	0.298668	0.0690759	-0.0696735	0.207825	0.328267	0.070497	-0.067272	0.208266	0.314978
Serum-TG	-0.0422006	-0.112136	0.0277346	0.236568	0.673305	-0.0321916	-0.104575	0.0401917	0.382921	-0.0161885	-0.0878124	0.0554354	0.657392	0.00420019	-0.0681997	0.0766001	0.909358	-0.0510764	-0.146102	0.0439492	0.291252	-0.0401722	-0.138465	0.0581207	0.422128	-0.012059	-0.109941	0.0858229	0.808706	0.00467467	-0.0968351	0.106184	0.927887	-0.0379827	-0.147029	0.0710638	0.493888	-0.0307432	-0.143188	0.081702	0.591218	-0.0135583	-0.126723	0.099606	0.813891	0.0122372	-0.101202	0.125676	0.832131
VLDL-TG	-0.0389973	-0.109625	0.0316307	0.278758	0.80843	-0.0275135	-0.101389	0.0463621	0.46495	-0.0103683	-0.0833579	0.0626212	0.780431	0.00731804	-0.0662285	0.0808645	0.845185	-0.0529183	-0.147207	0.0413707	0.270502	-0.0450054	-0.144029	0.0540188	0.372081	-0.0127834	-0.111357	0.0857906	0.798851	0.000752685	-0.100782	0.102287	0.988376	-0.0293203	-0.14265	0.0840095	0.611299	-0.0182597	-0.135702	0.0991827	0.76002	-0.00145181	-0.119357	0.116454	0.980697	0.01998	-0.0978803	0.13784	0.739068
LDL-TG	-0.0403534	-0.111725	0.0310184	0.267396	0.291882	-0.0408938	-0.113894	0.0321064	0.271825	-0.0276148	-0.0999145	0.0446849	0.453613	-0.00488842	-0.0782371	0.0684602	0.895942	-0.0202791	-0.116805	0.0762469	0.679778	-0.00703595	-0.105321	0.0912487	0.888135	0.00351222	-0.0950697	0.102094	0.944183	0.0238325	-0.0778015	0.125467	0.644959	-0.0550643	-0.16367	0.0535418	0.319491	-0.0706959	-0.182299	0.0409074	0.213736	-0.0532881	-0.165284	0.0587077	0.350109	-0.0243695	-0.137347	0.0886081	0.671705
HDL-TG	-0.0381642	-0.109041	0.0327126	0.290843	0.607529	-0.0366587	-0.108232	0.0349148	0.315009	-0.0319248	-0.102519	0.0386698	0.374956	-0.0156216	-0.0866355	0.0553924	0.665982	-0.0372866	-0.13338	0.0588067	0.445969	-0.0263483	-0.123534	0.0708371	0.594291	-0.0146444	-0.11129	0.0820008	0.76589	0.000885408	-0.0980199	0.0997908	0.985963	-0.0519413	-0.158381	0.0544986	0.337963	-0.0566228	-0.164071	0.0508258	0.300825	-0.0495736	-0.157295	0.058148	0.366119	-0.0238532	-0.13168	0.0839737	0.663824
DAG	-0.0350885	-0.104731	0.034554	0.322956	0.877441	-0.0289996	-0.0994395	0.0414402	0.419248	-0.0318447	-0.101441	0.0377519	0.369352	-0.017675	-0.0876275	0.0522775	0.620027	-0.0352831	-0.130627	0.0600609	0.467292	-0.0235589	-0.120088	0.0729707	0.631588	-0.00866295	-0.104533	0.0872074	0.859062	0.0071423	-0.0912686	0.105553	0.886583	-0.0434608	-0.150635	0.0637131	0.425797	-0.0394084	-0.147684	0.0688675	0.474696	-0.0503338	-0.159174	0.0585068	0.363778	-0.0407007	-0.149362	0.0679603	0.461877
DAG-TG	-0.062254	-0.132295	0.0077867	0.0814187	0.745431	-0.0587156	-0.129226	0.0117943	0.102526	-0.072305	-0.142188	-0.00242203	0.0425893	-0.0641108	-0.134085	0.00586358	0.0724803	-0.0741556	-0.170358	0.0220463	0.130444	-0.0623622	-0.159689	0.0349647	0.20849	-0.0644264	-0.161479	0.0326259	0.192573	-0.052764	-0.151056	0.0455275	0.291819	-0.0601861	-0.162546	0.0421742	0.248399	-0.0588151	-0.161592	0.0439617	0.26125	-0.0782733	-0.181488	0.024941	0.136766	-0.0726134	-0.175649	0.0304225	0.16665
TotPG	-0.00719625	-0.0812208	0.0668283	0.848708	0.26371	-0.0199636	-0.099441	0.0595139	0.622098	-0.0249394	-0.103315	0.0534366	0.532389	-0.00574814	-0.0856819	0.0741856	0.887774	-0.0480352	-0.145981	0.0499105	0.335513	-0.045899	-0.150909	0.0591112	0.390645	-0.0315425	-0.136475	0.0733899	0.554803	-0.0145201	-0.123461	0.0944208	0.793378	0.031771	-0.0818103	0.145352	0.582686	0.00529218	-0.116954	0.127539	0.932218	-0.0153131	-0.138492	0.107866	0.807029	0.00075446	-0.123916	0.125424	0.990512
TG-PG	-0.0274192	-0.0987587	0.0439203	0.450794	0.362698	-0.0130235	-0.0907766	0.0647296	0.742397	0.000262236	-0.0762083	0.0767328	0.994631	0.0145861	-0.0623193	0.0914915	0.709754	-0.0189385	-0.11852	0.0806428	0.708658	-0.0185259	-0.12774	0.0906882	0.738916	0.00418735	-0.10393	0.112305	0.939332	0.0129097	-0.0977364	0.123556	0.818644	-0.0384829	-0.146604	0.0696386	0.484509	-0.0167321	-0.133585	0.100121	0.778469	0.00192858	-0.114835	0.118692	0.97411	0.0222217	-0.0945147	0.138958	0.70839
PC	-0.00327803	-0.0780566	0.0715006	0.931448	0.253127	-0.0162903	-0.0969736	0.064393	0.691965	-0.0204077	-0.099952	0.0591367	0.614662	-0.00109707	-0.0821368	0.0799426	0.978806	-0.0511166	-0.150089	0.0478558	0.310512	-0.0506244	-0.157536	0.0562875	0.35242	-0.0362373	-0.143054	0.0705793	0.505112	-0.0200739	-0.130796	0.0906479	0.721637	0.0437238	-0.0714212	0.158869	0.455792	0.0184387	-0.105731	0.142608	0.770486	-0.000412682	-0.125474	0.124649	0.994827	0.0161981	-0.110227	0.142624	0.801226
SM	0.0373665	-0.0396847	0.114418	0.341409	0.201557	0.0325473	-0.0521762	0.117271	0.451015	0.0135959	-0.0698187	0.0970105	0.749085	0.0230422	-0.0601925	0.106277	0.586981	-0.0110474	-0.112871	0.0907765	0.831187	0.00164637	-0.108111	0.111403	0.976486	-0.00308989	-0.112244	0.106064	0.955638	0.000917595	-0.109497	0.111332	0.98697	0.101333	-0.0200033	0.222669	0.101413	0.0824686	-0.0541864	0.219124	0.236165	0.0414608	-0.0983845	0.181306	0.560285	0.0394711	-0.0989905	0.177933	0.57545
TotCho	0.0107608	-0.0643956	0.0859172	0.778741	0.195615	-0.0018884	-0.0848659	0.0810891	0.964379	-0.0097884	-0.0914975	0.0719207	0.814143	0.00637956	-0.0763429	0.0891021	0.879706	-0.0383288	-0.138522	0.0618645	0.45241	-0.0356939	-0.145704	0.0743162	0.523877	-0.0258396	-0.135591	0.0839113	0.643649	-0.0114272	-0.124421	0.101566	0.842463	0.0604337	-0.0550122	0.17588	0.304042	0.0341947	-0.0940869	0.162476	0.600538	0.0106169	-0.118614	0.139848	0.87176	0.020542	-0.109268	0.150352	0.755845
ApoA1	0.0131523	-0.0630443	0.0893488	0.734828	0.629562	-0.00546461	-0.0901167	0.0791875	0.899196	-0.0281372	-0.111989	0.0557144	0.510273	-0.0236209	-0.108402	0.0611599	0.584582	-0.0219327	-0.128301	0.0844355	0.685391	-0.0291522	-0.148096	0.0897911	0.630143	-0.0445742	-0.163879	0.0747301	0.462984	-0.0427966	-0.164185	0.078592	0.48854	0.0326069	-0.0810639	0.146278	0.573114	0.00369304	-0.121012	0.128398	0.953602	-0.0265323	-0.152329	0.0992641	0.678595	-0.0292576	-0.156659	0.0981439	0.651836
ApoB	0.0185204	-0.0515527	0.0885935	0.604033	0.130771	0.0211453	-0.0544846	0.0967753	0.583277	0.0301961	-0.044352	0.104744	0.426775	0.0416447	-0.0328114	0.116101	0.272557	-0.0397534	-0.133884	0.0543774	0.406846	-0.0217204	-0.121463	0.0780226	0.668763	0.00119723	-0.0982213	0.100616	0.98112	0.0130744	-0.0879913	0.11414	0.799323	0.0882697	-0.0192255	0.195765	0.107247	0.0778962	-0.0410751	0.196868	0.198771	0.0813864	-0.0389615	0.201734	0.184424	0.0865929	-0.0328144	0.206	0.154714
ApoB-ApoA1	0.0111841	-0.0589347	0.0813029	0.754287	0.241383	0.0218693	-0.0512519	0.0949904	0.557308	0.040856	-0.0314678	0.11318	0.267805	0.0491852	-0.0231831	0.121553	0.182534	-0.0269714	-0.1192	0.0652571	0.565628	-0.00764952	-0.102601	0.0873022	0.874221	0.0185791	-0.0762236	0.113382	0.700176	0.0282422	-0.0677991	0.124284	0.563419	0.0742612	-0.039283	0.187805	0.199266	0.0741946	-0.0460437	0.194433	0.225804	0.0941781	-0.0267952	0.215151	0.126674	0.100901	-0.0193962	0.221198	0.0999292
TotFA	-0.00502589	-0.0769026	0.0668508	0.890861	0.380219	-0.0068102	-0.0816492	0.0680288	0.858276	-0.0012403	-0.0750273	0.0725467	0.973685	0.0174477	-0.0570681	0.0919635	0.645897	-0.0447813	-0.140921	0.0513589	0.360325	-0.0320617	-0.131345	0.0672212	0.525833	-0.00862341	-0.1078	0.0905534	0.864329	0.00746994	-0.0951454	0.110085	0.886242	0.0372715	-0.0732097	0.147753	0.507572	0.0202945	-0.0959006	0.13649	0.731499	0.0174694	-0.099754	0.134693	0.769669	0.0328185	-0.0847073	0.150344	0.583268
FALen	-0.0277723	-0.0987216	0.0431769	0.442487	0.438553	-0.0238245	-0.10151	0.0538613	0.547345	-0.031232	-0.107974	0.0455097	0.424587	-0.0208805	-0.0979335	0.0561726	0.594899	0.00586898	-0.0975088	0.109247	0.911178	-0.0109862	-0.12243	0.100457	0.846409	-0.0237974	-0.133853	0.0862582	0.67093	-0.0181403	-0.129593	0.0933122	0.749087	-0.0558067	-0.155454	0.0438405	0.271557	-0.0346724	-0.145384	0.0760387	0.538445	-0.038231	-0.148858	0.0723964	0.497241	-0.0231053	-0.133792	0.0875817	0.681703
UnsatDeg	0.0912889	0.0203951	0.162183	0.0116758	0.203797	0.0858613	0.0122116	0.159511	0.0223752	0.0665049	-0.00638799	0.139398	0.0736832	0.0355759	-0.0400281	0.11118	0.355909	0.0430005	-0.0548096	0.14081	0.387904	0.0235803	-0.0782346	0.125395	0.649094	-0.00994119	-0.111981	0.0920984	0.848174	-0.0328375	-0.140981	0.0753062	0.550768	0.144234	0.0381569	0.250311	0.00782432	0.153519	0.0438156	0.263222	0.00621069	0.132237	0.0223629	0.242111	0.0184612	0.0875763	-0.0253383	0.200491	0.128083
DHA	0.0833967	0.0104756	0.156318	0.0250465	0.827184	0.0777706	0.00347019	0.152071	0.0402412	0.0362034	-0.0380521	0.110459	0.338823	0.0240633	-0.0509363	0.099063	0.528982	0.054865	-0.0489908	0.158721	0.299596	0.0486178	-0.0582683	0.155504	0.371696	0.00675212	-0.101295	0.114799	0.902261	-0.00424999	-0.113867	0.105367	0.939265	0.0992694	-0.00506156	0.2036	0.062139	0.0914561	-0.0140943	0.197007	0.0892677	0.0586553	-0.0482452	0.165556	0.281344	0.0431308	-0.0654039	0.151665	0.435051
LA	0.0640132	-0.00719716	0.135223	0.0780212	0.128178	0.0723766	-0.0100946	0.154848	0.0853333	0.0700823	-0.011101	0.151266	0.0905517	0.0670126	-0.0138869	0.147912	0.104341	0.00706731	-0.094017	0.108152	0.890733	0.0334485	-0.0819868	0.148884	0.569191	0.0480326	-0.0667279	0.162793	0.411007	0.0565985	-0.0587776	0.171975	0.335331	0.120166	0.0163974	0.223934	0.0233404	0.117205	-0.00469026	0.2391	0.0594443	0.105245	-0.0180857	0.228576	0.0941913	0.0840747	-0.0387893	0.206939	0.179267
CLA	-0.03337	-0.103589	0.0368487	0.351175	0.444246	-0.0338835	-0.104813	0.0370458	0.348668	-0.0542213	-0.124616	0.016173	0.130934	-0.0329162	-0.104537	0.0387043	0.367223	-0.068196	-0.165369	0.0289767	0.168428	-0.0616256	-0.159323	0.0360716	0.215641	-0.0589969	-0.157622	0.0396285	0.240225	-0.0499091	-0.152142	0.0523239	0.337656	0.00392065	-0.0968692	0.104711	0.939081	-0.00486635	-0.107087	0.0973548	0.92548	-0.0392444	-0.143125	0.0646364	0.458063	-0.013236	-0.117889	0.0914173	0.803734
FAw3	0.0846115	0.0114666	0.157756	0.023434	0.883595	0.0807455	0.00567519	0.155816	0.0350544	0.0442948	-0.0305135	0.119103	0.245457	0.0334037	-0.0422495	0.109057	0.386339	0.0528563	-0.0510026	0.156715	0.317628	0.0535775	-0.0534857	0.160641	0.325758	0.0188476	-0.0889044	0.1266	0.731064	0.0102174	-0.0993098	0.119745	0.854541	0.107734	0.00194784	0.21352	0.0459476	0.0975238	-0.0108079	0.205855	0.0775242	0.063565	-0.0457491	0.172879	0.253622	0.0475988	-0.0633038	0.158501	0.399235
FAw6	0.0393814	-0.0330184	0.111781	0.28596	0.0705302	0.0373455	-0.0426999	0.117391	0.360031	0.0417776	-0.0370495	0.120605	0.298482	0.0435624	-0.0349799	0.122105	0.27659	-0.0272744	-0.124575	0.0700261	0.581851	-0.0155175	-0.121529	0.0904941	0.773648	0.00375467	-0.101805	0.109314	0.944275	0.0127967	-0.093768	0.119361	0.813446	0.114802	0.00380895	0.225794	0.0426743	0.103806	-0.0211042	0.228716	0.103093	0.101286	-0.0253152	0.227886	0.116539	0.0862854	-0.0394463	0.212017	0.178018
PUFA	0.0500226	-0.0229498	0.122995	0.178811	0.100616	0.0492098	-0.0311523	0.129572	0.229711	0.0456479	-0.0334478	0.124744	0.257601	0.0444319	-0.0344651	0.123329	0.269277	-0.0148065	-0.112082	0.0824692	0.764887	-0.00306123	-0.108815	0.102693	0.954642	0.00733041	-0.0980345	0.112695	0.891255	0.0135418	-0.0926732	0.119757	0.802166	0.124961	0.0122343	0.237688	0.0298946	0.115454	-0.0107096	0.241618	0.072766	0.105832	-0.0219368	0.2336	0.104219	0.0878969	-0.0394152	0.215209	0.175421
MUFA	-0.0576043	-0.128141	0.012932	0.109316	0.801236	-0.0529804	-0.124597	0.018636	0.146851	-0.0418046	-0.112552	0.0289428	0.246423	-0.0138226	-0.0868888	0.0592437	0.710461	-0.0805416	-0.177813	0.0167295	0.104341	-0.0683134	-0.166912	0.0302853	0.173912	-0.0380376	-0.136704	0.0606286	0.44887	-0.0184776	-0.124115	0.0871603	0.731045	-0.0373771	-0.141278	0.0665241	0.479842	-0.040588	-0.1461	0.0649242	0.449942	-0.040153	-0.146142	0.0658357	0.456804	-0.00768498	-0.116234	0.100864	0.889355
SFA	0.00063699	-0.0710221	0.0722961	0.986083	0.487425	-2.73055e-05	-0.0750169	0.0749623	0.99943	0.00388056	-0.0700967	0.0778579	0.918011	0.0214273	-0.0530809	0.0959355	0.572547	-0.0426196	-0.144713	0.0594741	0.412267	-0.029286	-0.134588	0.0760161	0.584808	-0.00518221	-0.110381	0.100017	0.922882	0.0102454	-0.0978324	0.118323	0.852214	0.0341732	-0.0687315	0.137078	0.514222	0.017888	-0.0915367	0.127313	0.748089	0.0151511	-0.0947301	0.125032	0.786452	0.0304069	-0.0794618	0.140276	0.586628
DHA-FA	0.0920632	0.0211616	0.162965	0.0109962	0.432846	0.087021	0.0146845	0.159357	0.0184453	0.0390039	-0.034173	0.112181	0.29574	0.0143769	-0.0603498	0.0891035	0.70577	0.0868869	-0.0115324	0.185306	0.0834043	0.0724113	-0.0291375	0.17396	0.161712	0.0137648	-0.090121	0.117651	0.79458	-0.00901604	-0.118347	0.100315	0.871254	0.0885287	-0.0157135	0.192771	0.0957855	0.09106	-0.0141992	0.196319	0.0897718	0.0563349	-0.0508749	0.163545	0.30218	0.0291568	-0.0794173	0.137731	0.597778
LA-FA	0.101568	0.0324706	0.170666	0.00401563	0.154674	0.109889	0.0325076	0.187271	0.00543783	0.100034	0.0239461	0.176123	0.0100397	0.0752616	-0.00353629	0.15406	0.0611771	0.0784053	-0.0199512	0.176762	0.117857	0.107855	-0.00181977	0.217531	0.0539043	0.0921561	-0.0165269	0.200839	0.0962822	0.0851334	-0.0276518	0.197919	0.138566	0.131804	0.0325193	0.23109	0.00939973	0.128604	0.0172219	0.239986	0.0237474	0.116798	0.0058179	0.227779	0.039193	0.0733875	-0.0426748	0.18945	0.214515
CLA-FA	-0.0195701	-0.0894993	0.050359	0.582918	0.254327	-0.018409	-0.0885295	0.0517115	0.606452	-0.0483467	-0.118076	0.021383	0.17389	-0.0291113	-0.0998363	0.0416137	0.419323	-0.0723006	-0.174469	0.029868	0.164912	-0.0689865	-0.171106	0.0331324	0.184878	-0.0779557	-0.181338	0.0254268	0.138981	-0.0728762	-0.178819	0.033067	0.176974	0.0270918	-0.0686013	0.122785	0.578127	0.0230405	-0.0731543	0.119235	0.637979	-0.0179347	-0.116078	0.0802088	0.719568	0.00636749	-0.0925597	0.105295	0.899353
FAw3-FA	0.0988349	0.0278483	0.169822	0.00641557	0.666767	0.0935256	0.0214252	0.165626	0.0110769	0.0491845	-0.0233707	0.12174	0.183671	0.0234496	-0.0509618	0.0978611	0.536339	0.0942639	-0.00365122	0.192179	0.0591299	0.08383	-0.0163762	0.184036	0.100817	0.0286704	-0.0732453	0.130586	0.580463	0.00725177	-0.100246	0.11475	0.894528	0.100425	-0.00654919	0.2074	0.0656953	0.0993089	-0.00852933	0.207147	0.0709797	0.0618589	-0.0471681	0.170886	0.26531	0.031208	-0.0791906	0.141607	0.578643
FAw6-FA	0.0871308	0.017624	0.156638	0.0140799	0.132737	0.0855159	0.0101649	0.160867	0.0261766	0.0824516	0.00825254	0.156651	0.0294569	0.0550033	-0.0218826	0.131889	0.160615	0.0543388	-0.0447786	0.153456	0.281745	0.0628269	-0.0439076	0.169561	0.247842	0.0504365	-0.0552066	0.15608	0.34843	0.0381576	-0.0722491	0.148564	0.49714	0.12405	0.023291	0.224809	0.0159512	0.117168	0.00757506	0.226761	0.0361966	0.112053	0.00252346	0.221583	0.0449753	0.0679573	-0.0460251	0.18194	0.241798
PUFA-FA	0.112946	0.0430743	0.182817	0.00156669	0.205242	0.114701	0.0386919	0.190711	0.00314636	0.0963855	0.0212944	0.171477	0.0119456	0.0627753	-0.016052	0.141603	0.118388	0.0811494	-0.0163633	0.178662	0.102609	0.0895285	-0.0161496	0.195207	0.096586	0.0590176	-0.0463506	0.164386	0.271428	0.0425595	-0.0704374	0.155556	0.459339	0.151152	0.0470603	0.255243	0.00453231	0.148872	0.0356823	0.262061	0.0100735	0.131096	0.0177734	0.244419	0.0234855	0.0782355	-0.0402756	0.196747	0.195053
MUFA-FA	-0.112866	-0.182266	-0.043467	0.00146673	0.310494	-0.113563	-0.188075	-0.0390514	0.00286035	-0.0961137	-0.169888	-0.0223395	0.0107339	-0.0647382	-0.142088	0.0126116	0.100792	-0.0906142	-0.186176	0.00494761	0.0630325	-0.0963231	-0.198457	0.00581106	0.0644625	-0.0662863	-0.168322	0.0357496	0.202237	-0.0499009	-0.16048	0.0606783	0.375403	-0.137576	-0.24109	-0.0340631	0.00931857	-0.130787	-0.242141	-0.0194322	0.0214549	-0.120352	-0.231635	-0.00907005	0.0341067	-0.0744612	-0.190715	0.0417926	0.208646
SFA-FA	0.000195855	-0.0703904	0.0707821	0.995656	0.371729	0.0040083	-0.0668151	0.0748317	0.911568	0.00193326	-0.0680285	0.071895	0.956754	0.000557297	-0.0693301	0.0704447	0.987515	0.0278853	-0.0731165	0.128887	0.587552	0.0254327	-0.0757214	0.126587	0.621334	0.0224073	-0.0795727	0.124387	0.665937	0.0161569	-0.0873194	0.119633	0.758968	-0.0298076	-0.128544	0.0689292	0.553185	-0.0301749	-0.130062	0.0697122	0.552917	-0.0209737	-0.121196	0.0792489	0.680961	-0.0150831	-0.115012	0.0848458	0.76679
Glc	-0.0454806	-0.115547	0.0245864	0.202977	0.271062	-0.0384043	-0.112597	0.0357884	0.309894	-0.0473366	-0.120461	0.0257874	0.204193	-0.0444992	-0.117513	0.0285147	0.231903	0.000930654	-0.0979246	0.0997859	0.985241	-0.00290493	-0.10837	0.10256	0.956837	-0.013937	-0.118535	0.0906608	0.793453	-0.0106619	-0.117212	0.0958885	0.844105	-0.100022	-0.208725	0.0086803	0.0712125	-0.0866791	-0.201515	0.0281564	0.138621	-0.0996737	-0.213962	0.0146141	0.0871975	-0.0905414	-0.204163	0.0230801	0.117984
Lac	-0.0521113	-0.122554	0.0183316	0.146859	0.584286	-0.0448716	-0.117106	0.027363	0.22306	-0.0383971	-0.10971	0.032916	0.290859	-0.0312241	-0.102661	0.040213	0.391144	-0.0403725	-0.132623	0.0518782	0.390058	-0.0380853	-0.131559	0.0553885	0.423554	-0.0510139	-0.144553	0.0425255	0.284215	-0.0396778	-0.134063	0.0547076	0.408944	-0.0726727	-0.18375	0.0384047	0.199113	-0.0598966	-0.175629	0.0558354	0.309546	-0.0284655	-0.144063	0.0871315	0.628542	-0.0201982	-0.135203	0.0948068	0.730032
Pyr	0.0501729	-0.0207698	0.121116	0.165444	0.495742	0.0636773	-0.00910151	0.136456	0.0862814	0.0208116	-0.0523202	0.0939435	0.576571	0.0198553	-0.0530082	0.0927187	0.592849	0.0261022	-0.0730328	0.125237	0.604965	0.0297836	-0.0718069	0.131374	0.564651	-0.0213561	-0.124263	0.0815512	0.683438	-0.0133896	-0.117847	0.0910681	0.801119	0.0694995	-0.0346959	0.173695	0.190511	0.0853005	-0.021956	0.192557	0.118728	0.0500993	-0.0583051	0.158504	0.364092	0.0595624	-0.0492326	0.168357	0.28239
Cit	0.0227689	-0.0475974	0.0931351	0.525499	0.621878	0.0206595	-0.0498619	0.0911809	0.565412	0.011813	-0.0577385	0.0813644	0.738913	-0.00173306	-0.072399	0.0689329	0.961614	0.04476	-0.0611777	0.150698	0.406633	0.0426691	-0.0631895	0.148528	0.428535	0.0396275	-0.06559	0.144845	0.459395	0.0460597	-0.0617941	0.153913	0.401546	0.0123791	-0.0807608	0.105519	0.794003	0.0146858	-0.0789109	0.108282	0.757886	-0.00372009	-0.098927	0.0914868	0.938802	-0.0258547	-0.122183	0.0704732	0.59797
Glol	-0.0576616	-0.129854	0.0145305	0.117311	0.536054	-0.0466152	-0.123921	0.0306907	0.2369	-0.0367181	-0.113276	0.0398403	0.346746	-0.0285055	-0.105182	0.048171	0.465737	-0.041345	-0.1347	0.05201	0.384413	-0.0309114	-0.134842	0.0730189	0.559022	-0.0210007	-0.124514	0.0825128	0.690156	-0.0100004	-0.115154	0.0951533	0.851744	-0.07035	-0.184883	0.0441833	0.22794	-0.0592922	-0.17719	0.058606	0.32341	-0.0515044	-0.170059	0.0670506	0.393539	-0.0375757	-0.155416	0.0802649	0.531045
Ala	0.00141332	-0.0684398	0.0712665	0.968329	0.459239	0.00830146	-0.0626552	0.0792581	0.818418	0.00487942	-0.0650794	0.0748383	0.891133	0.00604649	-0.0637828	0.0758757	0.86507	-0.0242604	-0.124933	0.0764125	0.635896	-0.0271329	-0.129115	0.0748495	0.601189	-0.0261626	-0.12768	0.0753545	0.612603	-0.0170963	-0.119331	0.0851383	0.742448	0.0206118	-0.0782652	0.119489	0.682159	0.0324575	-0.0682359	0.133151	0.526635	0.0331633	-0.067482	0.133809	0.517456	0.0362626	-0.0635918	0.136117	0.475628
Gln	0.0149904	-0.0554863	0.0854671	0.676407	0.0260097	0.00573236	-0.0662267	0.0776914	0.875778	0.0260876	-0.0447459	0.0969211	0.469912	0.0259081	-0.0450934	0.0969095	0.474015	-0.0402856	-0.146767	0.0661955	0.4574	-0.0526472	-0.16117	0.0558757	0.340753	-0.0239885	-0.132351	0.0843744	0.663582	-0.0195582	-0.129489	0.0903725	0.726627	0.0566283	-0.039212	0.152469	0.246095	0.0551481	-0.0429795	0.153276	0.269881	0.0670222	-0.0307878	0.164832	0.178686	0.0560054	-0.0425024	0.154513	0.264311
Gly	0.0241311	-0.0493877	0.0976499	0.519561	0.351727	0.0167705	-0.0576867	0.0912278	0.658511	0.017005	-0.0565066	0.0905167	0.649884	0.0186802	-0.0547407	0.0921011	0.6176	0.00132323	-0.0878986	0.090545	0.976752	-0.00528537	-0.095323	0.0847522	0.908171	-0.00899173	-0.0990428	0.0810593	0.84444	-0.00737736	-0.0984241	0.0836694	0.873482	0.0756729	-0.0496969	0.201043	0.236078	0.0712912	-0.0565442	0.199127	0.273578	0.0636013	-0.0643909	0.191594	0.329173	0.043695	-0.0838367	0.171227	0.500918
His	-0.00653231	-0.0804102	0.0673455	0.86225	0.001196	-0.00939147	-0.0836854	0.0649025	0.80409	0.000549133	-0.0725813	0.0736795	0.988243	0.00249665	-0.0703688	0.0753621	0.94639	-0.0930565	-0.195951	0.0098384	0.0761666	-0.0884911	-0.192619	0.0156374	0.0955535	-0.0682632	-0.17199	0.0354631	0.196427	-0.0596805	-0.164067	0.0447056	0.261612	0.0766932	-0.0291543	0.182541	0.1551	0.0730762	-0.0330083	0.179161	0.176426	0.0792902	-0.0262377	0.184818	0.140411	0.0742883	-0.0303582	0.178935	0.163578
Ile	-0.00484084	-0.0803929	0.0707112	0.899943	0.329358	0.0118572	-0.0680268	0.0917411	0.770848	0.0246699	-0.054311	0.103651	0.539949	0.0418478	-0.0378612	0.121557	0.303038	0.0233954	-0.0810453	0.127836	0.659863	0.0385127	-0.0722315	0.149257	0.494526	0.0668222	-0.0440432	0.177688	0.236682	0.0818197	-0.0317256	0.195365	0.157314	-0.0322878	-0.146049	0.0814731	0.577174	-0.0139194	-0.133546	0.105707	0.819178	-0.00067847	-0.120225	0.118868	0.991103	0.0151936	-0.104087	0.134475	0.802367
Leu	-0.0102063	-0.0875366	0.067124	0.79564	0.422202	0.00486912	-0.0763253	0.0860635	0.906321	0.0341746	-0.0463772	0.114726	0.405195	0.0507891	-0.0301704	0.131749	0.218508	0.0157808	-0.0977434	0.129305	0.784754	0.0300734	-0.0891211	0.149268	0.620114	0.0775919	-0.0426182	0.197802	0.20514	0.0895767	-0.0332689	0.212422	0.152439	-0.0267832	-0.137205	0.0836387	0.633733	-0.00833655	-0.124189	0.107516	0.887572	0.0257305	-0.0903216	0.141783	0.66313	0.0369496	-0.0786926	0.152592	0.530207
Val	0.0274275	-0.0462517	0.101107	0.46516	0.594605	0.0453658	-0.0320916	0.122823	0.250619	0.0508291	-0.0257975	0.127456	0.193251	0.0524316	-0.0241609	0.129024	0.179402	0.0511159	-0.0519219	0.154154	0.329971	0.0623817	-0.0451799	0.169943	0.254859	0.0731253	-0.0346324	0.180883	0.18288	0.0705712	-0.0382883	0.179431	0.203167	0.0112439	-0.0946855	0.117173	0.834809	0.0351631	-0.0768538	0.14718	0.5375	0.0485145	-0.0638121	0.160841	0.396295	0.0486647	-0.0634523	0.160782	0.393935
Phe	-0.0565957	-0.127136	0.0139446	0.115673	0.230815	-0.0471898	-0.120662	0.0262824	0.207759	-0.0212076	-0.0942059	0.0517907	0.568634	-0.00841007	-0.0816914	0.0648713	0.821813	0.00894141	-0.105501	0.123384	0.877989	0.0317189	-0.0898606	0.153298	0.608267	0.0700937	-0.0524821	0.192669	0.261532	0.0814537	-0.0427972	0.205704	0.198151	-0.0873923	-0.176795	0.00201067	0.0553537	-0.0813002	-0.173253	0.0106528	0.0829504	-0.0522734	-0.145023	0.0404756	0.268495	-0.0469757	-0.139593	0.0456413	0.319248
Tyr	-0.00268643	-0.074578	0.0692051	0.941544	0.569515	0.0119851	-0.0629861	0.0869563	0.753748	-0.00580863	-0.079646	0.0680287	0.877312	0.00172894	-0.072274	0.0757319	0.963431	0.036221	-0.0634401	0.135882	0.47529	0.0461154	-0.0550474	0.147278	0.370649	0.0353963	-0.0656213	0.136414	0.491227	0.0403676	-0.0615528	0.142288	0.436546	-0.0359475	-0.138415	0.0665196	0.49079	-0.0234576	-0.135418	0.0885026	0.680631	-0.0465274	-0.158649	0.0655943	0.415056	-0.0304165	-0.142124	0.0812912	0.592691
Ace	0.0580168	-0.011415	0.127449	0.101351	0.836614	0.0551545	-0.0152947	0.125604	0.12474	0.0544254	-0.0150226	0.123873	0.124359	0.0498533	-0.0197137	0.11942	0.159898	0.0750137	-0.0278953	0.177923	0.15261	0.0811573	-0.0229547	0.185269	0.126177	0.0811664	-0.0226454	0.184978	0.125033	0.0657139	-0.0398543	0.171282	0.221692	0.05687	-0.05106	0.1648	0.300884	0.0460987	-0.0635635	0.155761	0.409054	0.0453781	-0.0654815	0.156238	0.421423	0.0361837	-0.0751934	0.147561	0.523333
AcAce	-0.00612958	-0.0776934	0.0654342	0.866522	0.519863	-0.00730431	-0.0789898	0.0643812	0.841519	-0.00111413	-0.0715503	0.069322	0.975237	-0.0045959	-0.07485	0.0656582	0.897849	-0.0248295	-0.126175	0.0765163	0.630281	-0.0220679	-0.123349	0.0792129	0.668585	-0.0100958	-0.111013	0.0908211	0.844149	-0.00925457	-0.112999	0.0944899	0.860836	0.0188006	-0.0852368	0.122838	0.722579	0.021989	-0.083055	0.127033	0.680899	0.0194364	-0.0849734	0.123846	0.714555	0.00488467	-0.0995249	0.109294	0.926754
bOHBut	-0.0392828	-0.109806	0.03124	0.274541	0.710322	-0.0401413	-0.110714	0.030431	0.264531	-0.0309383	-0.100662	0.0387858	0.383997	-0.0364154	-0.106042	0.0332112	0.304882	-0.0398992	-0.137255	0.0574565	0.420852	-0.0386587	-0.13593	0.0586122	0.435022	-0.0295156	-0.126887	0.0678561	0.551485	-0.030416	-0.128917	0.0680848	0.544058	-0.0282527	-0.133297	0.0767913	0.597266	-0.0276664	-0.133143	0.07781	0.60637	-0.0303932	-0.13529	0.0745037	0.569222	-0.0472596	-0.152323	0.057804	0.377
Crea	-0.0146196	-0.0977862	0.0685469	0.730136	0.939975	-0.0113282	-0.0947066	0.0720502	0.789769	0.00303036	-0.079166	0.0852268	0.942324	0.00185966	-0.0804405	0.0841598	0.964631	-0.0164589	-0.129978	0.0970597	0.775738	-0.0153405	-0.128984	0.0983032	0.790829	0.0178879	-0.0969379	0.132714	0.759516	0.0300622	-0.0860001	0.146124	0.610794	-0.0161259	-0.143479	0.111227	0.803539	-0.010611	-0.138355	0.117133	0.870363	-0.0145125	-0.142536	0.113511	0.823744	-0.0294638	-0.158139	0.0992117	0.652791
Alb	-0.00229202	-0.0800041	0.07542	0.953846	0.339623	-0.00756208	-0.0857069	0.0705828	0.849391	-0.0064816	-0.0832745	0.0703113	0.868446	-0.00694712	-0.0840336	0.0701393	0.859622	-0.0452811	-0.156605	0.0660425	0.424345	-0.0560517	-0.168197	0.0560933	0.326351	-0.0460478	-0.157346	0.0652508	0.416404	-0.0432943	-0.156885	0.070296	0.454007	0.0343676	-0.0740723	0.142807	0.533601	0.0347492	-0.0739934	0.143492	0.530212	0.0352013	-0.073499	0.143902	0.524684	0.0230634	-0.0858012	0.131928	0.67723
Gp	-0.0230838	-0.093814	0.0476464	0.521939	0.64139	-0.0114292	-0.0847684	0.0619101	0.759753	0.0173901	-0.0552944	0.0900747	0.638725	0.0373803	-0.0359592	0.11072	0.317356	-0.0260185	-0.13118	0.0791426	0.626911	-0.00818514	-0.121338	0.104968	0.886972	0.0464558	-0.0674806	0.160392	0.423186	0.0606501	-0.0571862	0.178486	0.312116	-0.0235489	-0.123645	0.0765477	0.643968	-0.015621	-0.11707	0.085828	0.762264	0.00737837	-0.0938043	0.108561	0.886068	0.0246395	-0.0765833	0.125862	0.632475

## Sheet: Change in short-term verbal mem
Metabolite measure	All (N=663)																	Females (N=324)																Males (N=339)
	Model 1					Model 2				Model 3				Model 4				Model 1				Model 2				Model 3				Model 4				Model 1				Model 2				Model 3				Model 4
	beta	L95	U95	Pvalue	Pvalue (sex interaction)	beta	L95	U95	Pvalue	beta	L95	U95	Pvalue	beta	L95	U95	Pvalue	beta	L95	U95	Pvalue	beta	L95	U95	Pvalue	beta	L95	U95	Pvalue	beta	L95	U95	Pvalue	beta	L95	U95	Pvalue	beta	L95	U95	Pvalue	beta	L95	U95	Pvalue	beta	L95	U95	Pvalue
XXL-VLDL-P	0.0364287	-0.0314046	0.104262	0.292035	0.717395	0.0363342	-0.035208	0.107876	0.319008	0.0379098	-0.0313006	0.10712	0.282508	0.0386425	-0.0315691	0.108854	0.280205	0.0375315	-0.0578314	0.132894	0.439301	0.0394601	-0.0611972	0.140117	0.441085	0.0591643	-0.0388273	0.157156	0.235704	0.0585857	-0.0422703	0.159442	0.253861	0.0268439	-0.073474	0.127162	0.598965	0.034306	-0.0717169	0.140329	0.524867	0.0196383	-0.0846155	0.123892	0.711158	0.0258972	-0.0801224	0.131917	0.631101
XXL-VLDL-L	0.0363301	-0.0314784	0.104139	0.293166	0.73536	0.0362583	-0.0352154	0.107732	0.319555	0.0375365	-0.0316129	0.106686	0.286846	0.0382313	-0.0319023	0.108365	0.284814	0.0364204	-0.059008	0.131849	0.453265	0.038389	-0.0622841	0.139062	0.453644	0.0580125	-0.0399996	0.156025	0.245025	0.0574455	-0.0433942	0.158285	0.263122	0.0278784	-0.0723103	0.128067	0.584481	0.0353148	-0.070518	0.141147	0.512003	0.0200959	-0.0839682	0.12416	0.704228	0.0262692	-0.079536	0.132074	0.625507
XXL-VLDL-PL	0.0395494	-0.0281832	0.107282	0.251985	0.854409	0.0390996	-0.0314456	0.109645	0.276851	0.0384384	-0.029803	0.10668	0.269102	0.0386425	-0.0307131	0.107998	0.274316	0.0346714	-0.0631997	0.132542	0.486309	0.0350091	-0.066768	0.136786	0.499028	0.0567056	-0.0424672	0.155879	0.261389	0.0589083	-0.0435604	0.161377	0.25878	0.0388878	-0.0584383	0.136214	0.432422	0.0466213	-0.0552407	0.148483	0.368575	0.0254365	-0.0744692	0.125342	0.61675	0.0287959	-0.0730269	0.130619	0.578282
XXL-VLDL-C	0.0307511	-0.0365807	0.0980829	0.370157	0.951419	0.0315092	-0.0393551	0.102374	0.382928	0.0306567	-0.0379606	0.099274	0.380633	0.0309913	-0.0381966	0.100179	0.379401	0.0178532	-0.077602	0.113309	0.713124	0.0223246	-0.0786979	0.123347	0.663999	0.0389931	-0.0593195	0.137306	0.435693	0.0370505	-0.0628347	0.136936	0.465941	0.0361875	-0.0626674	0.135042	0.471958	0.0420103	-0.0620835	0.146104	0.427804	0.0255063	-0.0768473	0.12786	0.624249	0.0302957	-0.0731545	0.133746	0.564861
XXL-VLDL-CE	0.0291612	-0.0375676	0.0958901	0.391143	0.667224	0.0319316	-0.0389341	0.102797	0.376596	0.0330151	-0.0355535	0.101584	0.34476	0.0334534	-0.0353569	0.102264	0.34009	0.0141516	-0.0819776	0.110281	0.772275	0.0222258	-0.0800636	0.124515	0.66929	0.0368951	-0.0625849	0.136375	0.466039	0.0316882	-0.0681634	0.13154	0.53272	0.0378593	-0.057905	0.133624	0.437299	0.0422992	-0.0598435	0.144442	0.415853	0.0271484	-0.0731923	0.127489	0.594854	0.0337844	-0.0671981	0.134767	0.510825
XXL-VLDL-FC	0.0387729	-0.0291672	0.106713	0.262864	0.551658	0.0381571	-0.0328697	0.109184	0.291864	0.0332077	-0.0355805	0.101996	0.343497	0.0334289	-0.0364332	0.103291	0.347757	0.0441438	-0.0534247	0.141712	0.374043	0.0449669	-0.0569665	0.1469	0.386069	0.0607094	-0.0386716	0.16009	0.230249	0.0640658	-0.0385344	0.166666	0.220072	0.0240402	-0.0745658	0.122646	0.631827	0.0312012	-0.0722953	0.134698	0.553546	0.010127	-0.0914223	0.111676	0.844565	0.0137087	-0.0896733	0.117091	0.794322
XXL-VLDL-TG	0.0372983	-0.0306672	0.105264	0.281614	0.629989	0.0371346	-0.0346908	0.10896	0.310382	0.0391562	-0.0303153	0.108628	0.268798	0.0400127	-0.0305317	0.110557	0.265776	0.0426143	-0.0527401	0.137969	0.379908	0.0444013	-0.0564289	0.145232	0.386911	0.0637885	-0.0343543	0.161931	0.201862	0.0634448	-0.0377245	0.164614	0.218098	0.0227731	-0.0778851	0.123431	0.656567	0.0303245	-0.076236	0.136885	0.575979	0.0173558	-0.0874353	0.122147	0.744732	0.023739	-0.0829183	0.130396	0.661717
XL-VLDL-P	0.0406968	-0.0268799	0.108273	0.23742	0.490074	0.03956	-0.0311384	0.110258	0.272278	0.0402214	-0.028316	0.108759	0.249587	0.0410034	-0.0287442	0.110751	0.248753	0.0532753	-0.0414558	0.148006	0.269349	0.050903	-0.0479994	0.149805	0.311997	0.0704273	-0.0261367	0.166991	0.152251	0.0762497	-0.0240733	0.176573	0.135763	0.0171901	-0.0832503	0.117631	0.736572	0.02471	-0.0805218	0.129942	0.644433	0.0072047	-0.0967456	0.111155	0.891615	0.0109156	-0.0948276	0.116659	0.83917
XL-VLDL-L	0.0395158	-0.0280658	0.107097	0.25133	0.513184	0.0383262	-0.0323097	0.108962	0.287074	0.0387952	-0.0296852	0.107275	0.266357	0.0395259	-0.0301309	0.109183	0.265574	0.0497661	-0.0449954	0.144528	0.302258	0.0475766	-0.0512745	0.146428	0.344373	0.0669251	-0.0295883	0.163439	0.173397	0.0721042	-0.0280576	0.172266	0.157596	0.0183951	-0.0820857	0.118876	0.718975	0.0258084	-0.0793918	0.131009	0.629691	0.00806938	-0.0958273	0.111966	0.87864	0.0118713	-0.093803	0.117546	0.825197
XL-VLDL-PL	0.0404338	-0.0274234	0.108291	0.24241	0.752561	0.0399215	-0.0308657	0.110709	0.268526	0.0372501	-0.0314054	0.105906	0.287082	0.0384767	-0.0313232	0.108277	0.279443	0.0395539	-0.058198	0.137306	0.426552	0.0397944	-0.0620426	0.141631	0.442552	0.0553213	-0.0441793	0.154822	0.274766	0.0598261	-0.0430164	0.162669	0.253167	0.0322903	-0.0655871	0.130168	0.516797	0.039943	-0.0626518	0.142538	0.444287	0.0224116	-0.0786391	0.123462	0.662857	0.0270317	-0.0758701	0.129933	0.605586
XL-VLDL-C	0.0324949	-0.0350892	0.100079	0.34546	0.699493	0.0318258	-0.0385874	0.102239	0.375123	0.0307721	-0.0374555	0.0989997	0.376128	0.0304868	-0.0384418	0.0994153	0.385421	0.0249998	-0.0679381	0.117938	0.596999	0.0258695	-0.071163	0.122902	0.600252	0.0415721	-0.0529797	0.136124	0.38759	0.0407868	-0.0558863	0.13746	0.407	0.0300909	-0.0732913	0.133473	0.567318	0.036232	-0.0715323	0.143996	0.50881	0.0181455	-0.0882121	0.124503	0.737329	0.0220625	-0.0855345	0.129659	0.686874
XL-VLDL-CE	0.0365829	-0.0313675	0.104533	0.29083	0.637521	0.0356778	-0.0346981	0.106054	0.319875	0.0357046	-0.0325662	0.103975	0.304817	0.0351128	-0.0337425	0.103968	0.317012	0.0371106	-0.0539896	0.128211	0.423447	0.0365001	-0.0576099	0.13061	0.445966	0.0513526	-0.0403867	0.143092	0.271525	0.0477853	-0.0452006	0.140771	0.312649	0.0219006	-0.0857349	0.129536	0.68922	0.0272979	-0.0844244	0.13902	0.631072	0.0079371	-0.102606	0.11848	0.887743	0.0138847	-0.0979135	0.125683	0.807097
XL-VLDL-FC	0.036713	-0.0311542	0.10458	0.288529	0.829551	0.0366434	-0.0341483	0.107435	0.30981	0.0319746	-0.036652	0.100601	0.360574	0.0322811	-0.0371763	0.101739	0.361762	0.027536	-0.0701333	0.125205	0.579486	0.0299701	-0.0723033	0.132243	0.564637	0.0429214	-0.056854	0.142697	0.397909	0.0448865	-0.0575555	0.147329	0.389174	0.0358536	-0.0625301	0.134237	0.473944	0.0424527	-0.0603505	0.145256	0.417167	0.0229935	-0.0781947	0.124182	0.655106	0.0265839	-0.0760371	0.129205	0.610596
XL-VLDL-TG	0.044934	-0.0226808	0.112549	0.192376	0.451617	0.0441326	-0.0268459	0.115111	0.222556	0.0451572	-0.0236373	0.113952	0.19787	0.0460567	-0.0240261	0.11614	0.197342	0.0647014	-0.0301391	0.159542	0.180473	0.0621433	-0.0372	0.161487	0.21932	0.0818841	-0.0151081	0.178876	0.0976813	0.0897353	-0.0112934	0.190764	0.0814915	0.0141527	-0.0860823	0.114388	0.781371	0.0219987	-0.083293	0.12729	0.681329	0.0051712	-0.0988882	0.109231	0.92217	0.00860924	-0.0972648	0.114483	0.872978
L-VLDL-P	0.0549511	-0.0128536	0.122756	0.112011	0.428294	0.0550591	-0.0160529	0.126171	0.12891	0.0603685	-0.00843657	0.129174	0.0853888	0.0598069	-0.0100182	0.129632	0.0930662	0.0772506	-0.0165424	0.171044	0.106122	0.075058	-0.0231167	0.173233	0.133516	0.095037	-0.000596425	0.19067	0.0514367	0.0982251	-0.000217253	0.196668	0.0505044	0.0216763	-0.0797807	0.123133	0.674546	0.0298928	-0.0765209	0.136306	0.5809	0.0169737	-0.0883503	0.122298	0.751386	0.0207293	-0.0863639	0.127823	0.703551
L-VLDL-L	0.0540711	-0.0137049	0.121847	0.117706	0.449919	0.0540663	-0.016948	0.125081	0.135403	0.0594669	-0.00925158	0.128185	0.0897462	0.0588825	-0.0108441	0.128609	0.097748	0.0745336	-0.0189339	0.168001	0.11766	0.0722345	-0.0254857	0.169955	0.146829	0.0925419	-0.00265948	0.187743	0.0567087	0.0956439	-0.00234409	0.193632	0.0556997	0.0224264	-0.0794482	0.124301	0.665259	0.0305811	-0.0761892	0.137352	0.57351	0.0172001	-0.0884796	0.12288	0.749	0.0208344	-0.0865959	0.128265	0.70301
L-VLDL-PL	0.0556405	-0.0117172	0.122998	0.10528	0.512639	0.0557597	-0.0145977	0.126117	0.120145	0.0615947	-0.0065168	0.129706	0.076241	0.0610646	-0.00805971	0.130189	0.0832701	0.0721822	-0.0210009	0.165365	0.128486	0.0703997	-0.0266808	0.16748	0.154626	0.0904405	-0.0040807	0.184962	0.0606748	0.0932427	-0.00402913	0.190515	0.0602055	0.029741	-0.0710687	0.130551	0.562065	0.0379445	-0.0675036	0.143393	0.479515	0.0256741	-0.0787374	0.130086	0.628853	0.0287773	-0.0772954	0.13485	0.593833
L-VLDL-C	0.033398	-0.0339534	0.100749	0.330563	0.561047	0.0316959	-0.0382037	0.101596	0.37358	0.0391063	-0.028537	0.10675	0.256691	0.0368049	-0.0315024	0.105112	0.29042	0.0342877	-0.0520809	0.120656	0.43533	0.0307634	-0.0586843	0.120211	0.499092	0.052009	-0.0352677	0.139286	0.241843	0.0527169	-0.036353	0.141787	0.245022	0.0219899	-0.0914141	0.135394	0.703112	0.0286195	-0.0890909	0.14633	0.632752	0.0111092	-0.105318	0.127537	0.8512	0.0113874	-0.106435	0.12921	0.849292
L-VLDL-CE	0.0304004	-0.0369634	0.0977643	0.375864	0.577262	0.0286335	-0.0410249	0.0982918	0.419872	0.0372949	-0.030113	0.104703	0.277686	0.0344846	-0.0332874	0.102257	0.318074	0.0274703	-0.0556551	0.110596	0.51603	0.0240281	-0.0617504	0.109807	0.581918	0.0430833	-0.0406331	0.1268	0.311987	0.041181	-0.0433519	0.125714	0.338454	0.023919	-0.0986142	0.146452	0.701222	0.0297865	-0.0969684	0.156541	0.644182	0.0146448	-0.11081	0.1401	0.818486	0.0162349	-0.110359	0.142829	0.800938
L-VLDL-FC	0.0440321	-0.0233357	0.1114	0.199799	0.64629	0.0429526	-0.0270683	0.112973	0.228822	0.0464813	-0.0213781	0.114341	0.179083	0.0454321	-0.0234707	0.114335	0.195855	0.0529707	-0.039808	0.145749	0.262149	0.0496776	-0.0465441	0.145899	0.310494	0.0702985	-0.0236087	0.164206	0.141751	0.0747216	-0.0222866	0.17173	0.130603	0.025906	-0.0761068	0.127919	0.617713	0.0333133	-0.072833	0.13946	0.537396	0.0149371	-0.0900377	0.119912	0.779682	0.0158017	-0.0908041	0.122408	0.770734
L-VLDL-TG	0.0572334	-0.0106554	0.125122	0.0983219	0.359811	0.0576896	-0.0137418	0.129121	0.113257	0.0622206	-0.0068674	0.131309	0.0774553	0.0616244	-0.00853802	0.131787	0.0850587	0.0862385	-0.00877963	0.181257	0.0751051	0.0844148	-0.0154305	0.18426	0.0972132	0.103058	0.00581307	0.200303	0.0378659	0.106931	0.00676147	0.207101	0.0365019	0.0184936	-0.0814362	0.118423	0.716046	0.0268765	-0.078242	0.131995	0.615316	0.0148299	-0.0891966	0.118856	0.77928	0.0187859	-0.0871018	0.124674	0.727249
M-VLDL-P	0.0487692	-0.0194433	0.116982	0.160824	0.499988	0.0479805	-0.0228923	0.118853	0.184196	0.0525296	-0.0160354	0.121095	0.132962	0.0511799	-0.0181799	0.12054	0.147828	0.0629108	-0.0315477	0.157369	0.191012	0.0593307	-0.0384822	0.157144	0.233583	0.0758787	-0.0196391	0.171397	0.119035	0.0743665	-0.0235831	0.172316	0.13618	0.0227806	-0.0790615	0.124623	0.660201	0.0297334	-0.0763735	0.13584	0.581829	0.015679	-0.0895727	0.120931	0.769635	0.0201492	-0.0867212	0.12702	0.710894
M-VLDL-L	0.0484479	-0.0196734	0.116569	0.163034	0.52445	0.0476474	-0.0230132	0.118308	0.185937	0.0521215	-0.0162467	0.12049	0.134874	0.0507661	-0.0183859	0.119918	0.149904	0.0614749	-0.0329172	0.155867	0.200996	0.0581361	-0.0393928	0.155665	0.241744	0.0748446	-0.0204011	0.17009	0.123061	0.0731547	-0.02452	0.170829	0.141538	0.0238171	-0.0778503	0.125485	0.645213	0.0305528	-0.0752788	0.136384	0.570473	0.0160268	-0.0889772	0.121031	0.764137	0.0204203	-0.0861673	0.127008	0.706442
M-VLDL-PL	0.0458215	-0.0222434	0.113886	0.186663	0.575601	0.0448675	-0.0256426	0.115378	0.21193	0.049433	-0.0187782	0.117644	0.155196	0.0477865	-0.0212241	0.116797	0.17438	0.0571634	-0.036957	0.151284	0.232998	0.0538071	-0.0432635	0.150878	0.276266	0.070231	-0.0245855	0.165047	0.145982	0.0684358	-0.0289176	0.165789	0.167555	0.0228311	-0.0790003	0.124663	0.659462	0.0291959	-0.0767599	0.135152	0.588139	0.013962	-0.0911694	0.119093	0.794028	0.0176674	-0.0890642	0.124399	0.744853
M-VLDL-C	0.0409444	-0.0261704	0.108059	0.23138	0.790279	0.0411765	-0.0280563	0.110409	0.243287	0.0455019	-0.0215395	0.112543	0.183077	0.0443705	-0.0232435	0.111984	0.197984	0.042193	-0.0514366	0.135823	0.375946	0.0435818	-0.0523491	0.139513	0.372071	0.0622036	-0.0315376	0.155945	0.192602	0.058357	-0.0373566	0.154071	0.231113	0.030887	-0.0686103	0.130384	0.541834	0.0351206	-0.068487	0.138728	0.505338	0.0180612	-0.0848849	0.121007	0.730174	0.0222254	-0.0818751	0.126326	0.674695
M-VLDL-CE	0.0295575	-0.0367937	0.0959087	0.382044	0.958545	0.0316379	-0.0378574	0.101133	0.371684	0.0366498	-0.0306177	0.103917	0.285071	0.0361648	-0.031432	0.103762	0.293836	0.0223985	-0.0717066	0.116504	0.63989	0.0286594	-0.0692381	0.126557	0.565022	0.0486105	-0.047119	0.14434	0.318455	0.0436647	-0.053386	0.140715	0.37661	0.0294017	-0.066967	0.12577	0.548796	0.0319651	-0.0701051	0.134035	0.538272	0.0168205	-0.0843985	0.118039	0.743906	0.0215866	-0.0803694	0.123543	0.677246
M-VLDL-FC	0.0512026	-0.0166389	0.119044	0.138821	0.562833	0.0504499	-0.0196397	0.12054	0.158018	0.0542422	-0.0135943	0.122079	0.11687	0.0523432	-0.016357	0.121043	0.135105	0.0657555	-0.0280621	0.159573	0.168868	0.0626758	-0.0338471	0.159199	0.202329	0.0797421	-0.0144599	0.173944	0.0967882	0.0786238	-0.0182983	0.175546	0.111442	0.02529	-0.076206	0.126786	0.624339	0.0317539	-0.0735543	0.137062	0.553464	0.0140761	-0.0904877	0.11864	0.791282	0.0164174	-0.089691	0.122526	0.760985
M-VLDL-TG	0.050752	-0.0177962	0.1193	0.146476	0.401216	0.0502759	-0.0215577	0.122109	0.169815	0.0550258	-0.0144339	0.124486	0.120291	0.0535557	-0.0167556	0.123867	0.135214	0.0704902	-0.023873	0.164853	0.142623	0.0663987	-0.0324661	0.165263	0.187316	0.082287	-0.0142143	0.178788	0.0943783	0.0819735	-0.0169539	0.180901	0.103999	0.0179423	-0.0848914	0.120776	0.731641	0.0257796	-0.0818451	0.133404	0.637799	0.0132502	-0.093414	0.119915	0.807064	0.0176201	-0.0908188	0.126059	0.749383
S-VLDL-P	0.0508327	-0.0161254	0.117791	0.13652	0.846946	0.0502605	-0.0184666	0.118988	0.151482	0.0569396	-0.00953854	0.123418	0.0930707	0.0519196	-0.0151654	0.119005	0.129059	0.0531319	-0.0363734	0.142637	0.243705	0.0508121	-0.0407162	0.14234	0.275537	0.06346	-0.0261939	0.153114	0.164662	0.0570712	-0.0347215	0.148864	0.222056	0.0390671	-0.0658892	0.144023	0.464545	0.0442277	-0.0639309	0.152386	0.421729	0.029178	-0.078291	0.136647	0.593579	0.0283998	-0.0802363	0.137036	0.607333
S-VLDL-L	0.0489756	-0.017814	0.115765	0.150382	0.904454	0.048509	-0.0199478	0.116966	0.16457	0.0551569	-0.0110471	0.121361	0.102328	0.0499354	-0.0168362	0.116707	0.142442	0.0497321	-0.0397268	0.139191	0.274881	0.0480063	-0.0432686	0.139281	0.301534	0.0605375	-0.02891	0.149985	0.18391	0.0538627	-0.0376463	0.145372	0.247616	0.0398549	-0.064529	0.144239	0.45313	0.0445376	-0.0630579	0.152133	0.416058	0.0292024	-0.0776675	0.136072	0.591202	0.0281594	-0.0797878	0.136107	0.608102
S-VLDL-PL	0.0375161	-0.0291018	0.104134	0.269216	0.908554	0.0363287	-0.0316771	0.104334	0.294584	0.0424453	-0.0232609	0.108151	0.205074	0.0372951	-0.0290214	0.103612	0.269853	0.0338476	-0.0545853	0.12228	0.451968	0.0310465	-0.0590838	0.121177	0.498424	0.0438414	-0.0445704	0.132253	0.329921	0.0395585	-0.0513098	0.130427	0.392243	0.036763	-0.0686634	0.142189	0.49321	0.0403136	-0.0674933	0.14812	0.462479	0.021741	-0.0852148	0.128697	0.689463	0.0207964	-0.0871881	0.128781	0.704978
S-VLDL-C	0.0312946	-0.0346306	0.0972198	0.351619	0.628783	0.033598	-0.034927	0.102123	0.336023	0.0396955	-0.0265036	0.105895	0.239431	0.0340982	-0.0323109	0.100507	0.313697	0.0175638	-0.0734207	0.108548	0.704337	0.0227249	-0.0708884	0.116338	0.633241	0.0337186	-0.0582924	0.12573	0.47136	0.0262089	-0.0669174	0.119335	0.580059	0.0430453	-0.0556044	0.141695	0.391309	0.0459059	-0.0583829	0.150195	0.387156	0.0315649	-0.071445	0.134575	0.546999	0.029919	-0.073432	0.13327	0.56934
S-VLDL-CE	0.0231577	-0.042543	0.0888584	0.489111	0.441821	0.0271905	-0.042716	0.097097	0.445288	0.0328858	-0.0346502	0.100422	0.339333	0.0279456	-0.0396591	0.0955503	0.41724	0.000403612	-0.0921057	0.0929129	0.993156	0.00860519	-0.0886693	0.10588	0.861932	0.0181439	-0.0775592	0.113847	0.709341	0.0112385	-0.085005	0.107482	0.818383	0.0441593	-0.0515872	0.139906	0.364915	0.0478567	-0.0560505	0.151764	0.365572	0.0365991	-0.0656512	0.138849	0.481789	0.035374	-0.0669944	0.137742	0.497042
S-VLDL-FC	0.0458412	-0.0206889	0.112371	0.17653	0.910968	0.0452952	-0.0223945	0.112985	0.189319	0.051102	-0.0143184	0.116522	0.125548	0.0446481	-0.0214032	0.110699	0.184852	0.0494403	-0.0400147	0.138895	0.27768	0.0483764	-0.0422665	0.139019	0.294479	0.0594915	-0.0293969	0.14838	0.18881	0.0526374	-0.0385801	0.143855	0.256995	0.0353705	-0.0676037	0.138345	0.499699	0.0383809	-0.0670574	0.143819	0.474439	0.0209427	-0.0837999	0.125685	0.694285	0.017578	-0.0881194	0.123275	0.743704
S-VLDL-TG	0.0541363	-0.0137488	0.122021	0.117853	0.602735	0.0535761	-0.0168882	0.12404	0.135923	0.0585754	-0.00964129	0.126792	0.0922543	0.0549111	-0.0141373	0.123959	0.118866	0.0647989	-0.026539	0.156137	0.163743	0.0605861	-0.0344068	0.155579	0.210445	0.073304	-0.0195797	0.166188	0.121456	0.0692689	-0.0263404	0.164878	0.154956	0.0299586	-0.0752889	0.135206	0.575887	0.0368626	-0.0718341	0.145559	0.505142	0.0213035	-0.0868141	0.129421	0.698505	0.0222381	-0.0873959	0.131872	0.690068
XS-VLDL-P	0.0252268	-0.0411075	0.0915611	0.45548	0.292628	0.0289396	-0.0406035	0.0984827	0.414149	0.03357	-0.0335151	0.100655	0.326151	0.0282262	-0.0390999	0.0955523	0.410654	0.000952906	-0.0911505	0.0930563	0.983772	0.00892679	-0.0865601	0.104414	0.854176	0.0178793	-0.0761936	0.111952	0.708652	0.0134554	-0.0816407	0.108551	0.78084	0.0490029	-0.0484391	0.146445	0.323247	0.0522938	-0.0519175	0.156505	0.324287	0.0343449	-0.0686356	0.137325	0.512173	0.0310147	-0.0721344	0.134164	0.554517
XS-VLDL-L	0.0200199	-0.0463709	0.0864106	0.553977	0.252434	0.0240339	-0.0460481	0.0941159	0.500931	0.0285358	-0.0390501	0.0961217	0.407355	0.0233414	-0.0444157	0.0910985	0.498982	-0.0073027	-0.100312	0.0857067	0.877328	0.00148769	-0.0956339	0.0986092	0.975975	0.00997501	-0.0857185	0.105669	0.837604	0.00594121	-0.0905383	0.102421	0.903616	0.0467988	-0.049606	0.143204	0.3403	0.0498906	-0.0538969	0.153678	0.345023	0.0325117	-0.0699554	0.134979	0.53289	0.0293506	-0.0732383	0.131939	0.573869
XS-VLDL-PL	0.0133938	-0.0538538	0.0806414	0.695856	0.203009	0.0194591	-0.0539455	0.0928637	0.602862	0.0254109	-0.0453768	0.0961986	0.48112	0.0197923	-0.0511625	0.0907472	0.584043	-0.0251767	-0.120974	0.0706208	0.605455	-0.0143732	-0.117603	0.0888565	0.784298	-0.00517378	-0.106862	0.0965149	0.920311	-0.00864083	-0.111008	0.093726	0.868167	0.0509432	-0.0443488	0.146235	0.293724	0.0565276	-0.0497868	0.162842	0.296339	0.0428192	-0.0622529	0.147891	0.423259	0.0375358	-0.0676528	0.142724	0.483106
XS-VLDL-C	-0.00130137	-0.0680068	0.0654041	0.969453	0.15173	0.00141452	-0.0698591	0.0726881	0.968926	0.00577517	-0.0629305	0.0744808	0.868947	0.00292275	-0.065798	0.0716435	0.933465	-0.0359686	-0.128331	0.0563938	0.444121	-0.0279885	-0.126211	0.0702342	0.575428	-0.0242012	-0.120904	0.0725017	0.622723	-0.0243251	-0.121046	0.072396	0.620981	0.0370828	-0.060865	0.135031	0.456938	0.0379664	-0.0681632	0.144096	0.482086	0.0235498	-0.0806723	0.127772	0.656924	0.0227011	-0.0818159	0.127218	0.669396
XS-VLDL-CE	0.000312909	-0.0663628	0.0669886	0.99265	0.161677	0.00314869	-0.0684465	0.0747438	0.931208	0.00778748	-0.0612643	0.0768392	0.824804	0.00606501	-0.0630199	0.0751499	0.86318	-0.0337094	-0.127056	0.0596375	0.477909	-0.0253856	-0.125183	0.0744124	0.617078	-0.021489	-0.119575	0.0765969	0.666673	-0.0218354	-0.119752	0.0760818	0.661061	0.0363276	-0.0605444	0.1332	0.461215	0.0375568	-0.0678483	0.142962	0.483835	0.0255135	-0.0776963	0.128723	0.627034	0.0270356	-0.0765562	0.130627	0.607944
XS-VLDL-FC	0.00181956	-0.0651551	0.0687942	0.957472	0.177682	0.00527397	-0.0657593	0.0763073	0.884131	0.00778149	-0.0606616	0.0762246	0.823406	0.00221968	-0.0663057	0.0707451	0.949301	-0.0347187	-0.130824	0.0613867	0.477742	-0.0257385	-0.127199	0.0757217	0.618032	-0.019932	-0.119997	0.080133	0.695341	-0.0218889	-0.122461	0.0786834	0.668706	0.037347	-0.0570838	0.131778	0.437117	0.03763	-0.0637538	0.139014	0.465809	0.0185893	-0.0816613	0.11884	0.715474	0.0141306	-0.0862314	0.114493	0.78193
XS-VLDL-TG	0.0571917	-0.00974568	0.124129	0.0938814	0.9893	0.0562676	-0.0120417	0.124577	0.106262	0.0587186	-0.00746595	0.124903	0.0819592	0.0531087	-0.0140961	0.120313	0.1212	0.0602746	-0.0271085	0.147658	0.175704	0.0570257	-0.0320945	0.146146	0.208966	0.0658888	-0.0216136	0.153391	0.139434	0.0640566	-0.0267538	0.154867	0.166099	0.0438066	-0.0642054	0.151819	0.425539	0.0487696	-0.0613432	0.158882	0.384227	0.0252918	-0.0844432	0.135027	0.650508	0.0202892	-0.0905853	0.131164	0.719031
IDL-P	-0.00663731	-0.0740006	0.060726	0.846648	0.121256	-0.00323573	-0.0814384	0.0749669	0.93527	0.00195465	-0.0735764	0.0774857	0.959486	-0.00257696	-0.0781183	0.0729644	0.946611	-0.0487204	-0.144898	0.0474568	0.319678	-0.041106	-0.151776	0.0695641	0.465437	-0.0301309	-0.139003	0.0787415	0.586409	-0.0309169	-0.140022	0.0781879	0.577467	0.0345399	-0.0605024	0.129582	0.47517	0.03873	-0.0738151	0.151275	0.498894	0.0208813	-0.0901091	0.131872	0.711505	0.0171962	-0.0938843	0.128277	0.760862
IDL-L	-0.0132701	-0.0810329	0.0544928	0.700707	0.139271	-0.0118819	-0.0890258	0.065262	0.762412	-0.0053171	-0.0798291	0.0691949	0.888604	-0.00854776	-0.0830196	0.065924	0.821745	-0.0452046	-0.137063	0.0466535	0.333661	-0.0375133	-0.141572	0.0665458	0.478656	-0.031437	-0.133785	0.0709109	0.545989	-0.0308085	-0.133313	0.0716963	0.554615	0.025862	-0.0752985	0.127023	0.615356	0.0254126	-0.0917847	0.14261	0.669974	0.0132501	-0.102436	0.128936	0.821848	0.0104317	-0.105285	0.126148	0.85932
IDL-PL	-0.014835	-0.0827054	0.0530354	0.667918	0.135657	-0.0138541	-0.0915145	0.0638063	0.72623	-0.00601211	-0.081106	0.0690818	0.875124	-0.00919507	-0.0842441	0.065854	0.809944	-0.0488354	-0.141508	0.0438372	0.300612	-0.0420384	-0.147718	0.0636411	0.434401	-0.0353617	-0.139293	0.0685694	0.503644	-0.0340065	-0.138076	0.0700634	0.520647	0.0256635	-0.074725	0.126052	0.615372	0.0250104	-0.0915188	0.14154	0.673138	0.0161305	-0.0988865	0.131147	0.782775	0.0129299	-0.102141	0.128001	0.82516
IDL-C	-0.0190072	-0.0865845	0.0485701	0.580935	0.12386	-0.0194425	-0.0975341	0.0586491	0.62509	-0.0127337	-0.0882169	0.0627494	0.74055	-0.0152049	-0.0905645	0.0601548	0.692084	-0.0534342	-0.14538	0.0385119	0.253729	-0.0481719	-0.153997	0.057653	0.371126	-0.0425494	-0.146665	0.0615664	0.421893	-0.0414563	-0.145442	0.0625291	0.433295	0.0231494	-0.0772402	0.123539	0.650396	0.0219458	-0.0960001	0.139892	0.714573	0.0112025	-0.105369	0.127774	0.85015	0.00946506	-0.107127	0.126057	0.87319
IDL-CE	-0.0182452	-0.0856106	0.0491201	0.59503	0.13425	-0.0186808	-0.0963699	0.0590083	0.636969	-0.0119664	-0.0870684	0.0631357	0.75447	-0.0141989	-0.0891738	0.060776	0.710095	-0.0515346	-0.143351	0.0402817	0.270289	-0.0458478	-0.151165	0.0594697	0.39235	-0.0396283	-0.143254	0.0639976	0.452297	-0.039073	-0.142564	0.0644177	0.458033	0.021832	-0.0780928	0.121757	0.66762	0.0205892	-0.096831	0.138009	0.730354	0.00935191	-0.106741	0.125444	0.874166	0.00878647	-0.107296	0.124869	0.881699
IDL-FC	-0.0204463	-0.0885979	0.0477052	0.555994	0.107351	-0.0206603	-0.099427	0.0581064	0.606693	-0.0141362	-0.090239	0.0619667	0.715413	-0.0171361	-0.0931368	0.0588645	0.658084	-0.0574408	-0.15013	0.0352487	0.223641	-0.0529438	-0.160101	0.0542131	0.331731	-0.0488901	-0.154283	0.056503	0.362033	-0.0465197	-0.151779	0.0587392	0.385107	0.0258891	-0.0753189	0.127097	0.615152	0.0245299	-0.0935739	0.142634	0.683106	0.0153733	-0.101181	0.131928	0.795406	0.0108887	-0.105832	0.127609	0.854476
IDL-TG	0.037846	-0.030607	0.106299	0.278044	0.537176	0.0380579	-0.031058	0.107174	0.27999	0.0388708	-0.0280158	0.105758	0.254218	0.0333199	-0.0343953	0.101035	0.334275	0.0339367	-0.0542993	0.122173	0.449771	0.0361199	-0.0528725	0.125112	0.425129	0.0415881	-0.0462362	0.129412	0.352141	0.0414786	-0.048654	0.131611	0.365821	0.0377726	-0.0730636	0.148609	0.503063	0.0384683	-0.0739665	0.150903	0.501378	0.013837	-0.0967451	0.124419	0.805688	0.0062443	-0.105061	0.11755	0.912171
L-LDL-P	-0.005216	-0.0719189	0.0614869	0.878013	0.105009	-0.00147596	-0.0796786	0.0767267	0.970448	0.00530761	-0.0703386	0.0809538	0.890457	0.00018236	-0.0755085	0.0758733	0.996227	-0.0530045	-0.148384	0.042375	0.275052	-0.0474319	-0.158011	0.063147	0.399324	-0.0354102	-0.144385	0.0735649	0.523012	-0.0359242	-0.145264	0.0734155	0.518366	0.0401939	-0.0537672	0.134155	0.400672	0.0477528	-0.0648802	0.160386	0.404862	0.0323149	-0.0788983	0.143528	0.567927	0.0267503	-0.0846434	0.138144	0.636882
L-LDL-L	-0.00682142	-0.0734934	0.0598506	0.840838	0.100883	-0.00352992	-0.0820872	0.0750273	0.929718	0.00343122	-0.0725748	0.0794373	0.929388	-0.0015648	-0.0775839	0.0744543	0.967769	-0.0560709	-0.15158	0.0394385	0.248931	-0.0515744	-0.162917	0.0597686	0.36279	-0.0395562	-0.149312	0.0701991	0.478719	-0.0396678	-0.149685	0.0703494	0.478494	0.0398625	-0.0538687	0.133594	0.403413	0.047467	-0.0653652	0.160299	0.408504	0.0327984	-0.0786286	0.144225	0.562902	0.0272768	-0.0843279	0.138881	0.630914
L-LDL-PL	-0.0150571	-0.0823593	0.052245	0.660585	0.133573	-0.0145898	-0.0915385	0.0623589	0.709784	-0.00542065	-0.0799291	0.0690878	0.886443	-0.00863456	-0.0831286	0.0658595	0.820019	-0.0507851	-0.142803	0.0412333	0.278359	-0.0450255	-0.149547	0.0594958	0.397312	-0.0373456	-0.140499	0.0658076	0.476726	-0.0350672	-0.13854	0.068406	0.505291	0.0263586	-0.0730534	0.125771	0.602305	0.0266518	-0.0890884	0.142392	0.650847	0.0191066	-0.0955709	0.133784	0.743266	0.0155139	-0.0992369	0.130265	0.790396
L-LDL-C	-0.0166114	-0.0834444	0.0502215	0.625673	0.145486	-0.0166571	-0.0937554	0.0604412	0.671531	-0.00724241	-0.0818956	0.0674108	0.848973	-0.0107522	-0.0853254	0.063821	0.777164	-0.051235	-0.142204	0.0397338	0.268644	-0.0458917	-0.150002	0.0582183	0.386435	-0.0398017	-0.142431	0.0628277	0.445941	-0.0388706	-0.14156	0.0638185	0.456871	0.0240633	-0.0751938	0.12332	0.633738	0.0235657	-0.0933054	0.140437	0.691868	0.0189966	-0.0968682	0.134861	0.747218	0.0148073	-0.101109	0.130723	0.801704
L-LDL-CE	-0.00413715	-0.0701771	0.0619027	0.902135	0.0902535	0.000117428	-0.078197	0.0784319	0.997652	0.00711528	-0.0686629	0.0828935	0.853771	0.00220464	-0.0735602	0.0779695	0.95445	-0.0577381	-0.153121	0.0376447	0.234547	-0.0541491	-0.165957	0.0576591	0.341371	-0.0405222	-0.150781	0.0697366	0.470087	-0.0408604	-0.151248	0.0695271	0.466878	0.0451901	-0.0468952	0.137275	0.33506	0.0561535	-0.055534	0.167841	0.323356	0.042344	-0.067973	0.152661	0.450677	0.0369337	-0.0736051	0.147473	0.511374
L-LDL-FC	-0.0229636	-0.0904773	0.0445502	0.504444	0.125247	-0.0245943	-0.1032	0.0540109	0.539176	-0.0156724	-0.0917981	0.0604533	0.686144	-0.0187212	-0.0947237	0.0572812	0.628756	-0.0579498	-0.149832	0.0339324	0.215559	-0.0543267	-0.161035	0.0523813	0.317249	-0.0502214	-0.155352	0.0549091	0.347926	-0.0475025	-0.152482	0.0574768	0.37389	0.019653	-0.0806101	0.119916	0.700043	0.0164946	-0.101769	0.134758	0.783967	0.0124346	-0.104506	0.129375	0.834415	0.00761901	-0.109485	0.124723	0.898215
L-LDL-TG	0.0297994	-0.0392599	0.0988586	0.397137	0.413727	0.0325473	-0.0385022	0.103597	0.368709	0.0325889	-0.0360541	0.101232	0.351543	0.0261065	-0.0433885	0.0956015	0.460972	0.0231848	-0.0727429	0.119113	0.634734	0.0317566	-0.0669284	0.130442	0.527088	0.0373797	-0.0599056	0.134665	0.45016	0.0337105	-0.0658576	0.133279	0.505711	0.0317901	-0.0688667	0.132447	0.534836	0.0315311	-0.0725734	0.135636	0.551695	0.00892701	-0.0929751	0.110829	0.86326	0.0012453	-0.10143	0.103921	0.980975
M-LDL-P	-0.00140519	-0.0676232	0.0648128	0.966775	0.0908582	0.00320746	-0.0735469	0.0799618	0.934627	0.00993626	-0.0643206	0.0841931	0.792819	0.00420156	-0.0701727	0.0785759	0.911703	-0.0516914	-0.145878	0.042495	0.281047	-0.0459345	-0.153753	0.061884	0.402523	-0.0349487	-0.141299	0.071402	0.518321	-0.0364695	-0.143327	0.0703879	0.502294	0.0465004	-0.047299	0.1403	0.330164	0.0562789	-0.0551131	0.167671	0.320998	0.0414443	-0.0687415	0.15163	0.459814	0.0341454	-0.0763703	0.144661	0.543664
M-LDL-L	-0.0034828	-0.0696621	0.0626965	0.917726	0.0868348	0.000547949	-0.0763571	0.077453	0.988842	0.00737407	-0.067044	0.0817921	0.845782	0.00176014	-0.0727466	0.0762669	0.963013	-0.0545676	-0.148681	0.039546	0.254825	-0.0496807	-0.157738	0.0583767	0.366361	-0.0387483	-0.145379	0.0678826	0.475089	-0.0398648	-0.146918	0.0671889	0.464203	0.0453801	-0.0483655	0.139126	0.341656	0.0548067	-0.0567572	0.16637	0.334546	0.040395	-0.0699922	0.150782	0.472054	0.0331283	-0.0775813	0.143838	0.556418
M-LDL-PL	-0.00201119	-0.0688395	0.0648171	0.952895	0.0914463	0.00155515	-0.0745462	0.0776565	0.968004	0.00982342	-0.0638215	0.0834683	0.793455	0.00584872	-0.0679746	0.079672	0.876414	-0.0463949	-0.14186	0.04907	0.339703	-0.0392144	-0.146615	0.0681863	0.473039	-0.0260654	-0.132345	0.080214	0.629699	-0.0240749	-0.13121	0.08306	0.658612	0.0396629	-0.0546344	0.13396	0.408591	0.0460852	-0.0637546	0.155925	0.40975	0.0306347	-0.0781593	0.139429	0.579947	0.0258011	-0.0833798	0.134982	0.642257
M-LDL-C	-0.0159033	-0.0822477	0.0504412	0.638019	0.149387	-0.0156975	-0.0912125	0.0598176	0.683275	-0.00610279	-0.0792717	0.0670661	0.869951	-0.0104884	-0.0836079	0.0626311	0.77828	-0.0513866	-0.141211	0.0384377	0.261198	-0.0462017	-0.147562	0.0551588	0.370484	-0.0413545	-0.141411	0.0587015	0.416648	-0.0414452	-0.141609	0.0587185	0.416095	0.0258535	-0.0733572	0.125064	0.608549	0.0258446	-0.089561	0.14125	0.659825	0.023504	-0.0912842	0.138292	0.687311	0.0172555	-0.0976856	0.132197	0.767885
M-LDL-CE	-0.0119419	-0.0781768	0.054293	0.72343	0.162229	-0.0106969	-0.0859359	0.0645421	0.780202	-0.00114817	-0.0740363	0.07174	0.975333	-0.0057442	-0.0785898	0.0671014	0.87699	-0.0480197	-0.137627	0.0415874	0.292514	-0.0421081	-0.142965	0.0587486	0.412	-0.0375835	-0.137093	0.0619264	0.457905	-0.038603	-0.138213	0.0610067	0.446232	0.0305002	-0.068632	0.129632	0.545428	0.0321564	-0.083017	0.14733	0.583206	0.0309729	-0.0836233	0.145569	0.595246	0.0249432	-0.0897962	0.139683	0.669124
M-LDL-FC	-0.0260633	-0.0927089	0.0405824	0.442818	0.0624624	-0.0293492	-0.107153	0.0484546	0.459132	-0.0220366	-0.0974342	0.053361	0.566215	-0.0264476	-0.101818	0.0489227	0.491026	-0.0740083	-0.168173	0.0201563	0.123018	-0.0752557	-0.18452	0.0340089	0.176341	-0.0654991	-0.173574	0.0425757	0.233941	-0.0621716	-0.170486	0.0461428	0.259527	0.0217171	-0.0733545	0.116789	0.653464	0.0206255	-0.0922565	0.133508	0.71949	0.00620923	-0.105602	0.118021	0.913062	-0.00107388	-0.113149	0.111001	0.98497
M-LDL-TG	0.0251085	-0.0452212	0.0954382	0.483535	0.347889	0.0273472	-0.0447672	0.0994617	0.456757	0.0292045	-0.0405353	0.0989443	0.411199	0.0234924	-0.0472087	0.0941934	0.514312	0.0230662	-0.0694391	0.115572	0.624046	0.0308591	-0.0642256	0.125944	0.523571	0.039734	-0.0537902	0.133258	0.403772	0.0409347	-0.0549861	0.136856	0.40164	0.0225506	-0.087332	0.132433	0.686683	0.0212696	-0.0917059	0.134245	0.711348	-0.00203206	-0.112504	0.10844	0.971152	-0.0118311	-0.123126	0.0994633	0.834449
S-LDL-P	-0.00132633	-0.0674892	0.0648365	0.968613	0.0665366	0.00327899	-0.0731499	0.0797079	0.932888	0.00847386	-0.0654863	0.082434	0.822061	0.00272989	-0.0714041	0.0768639	0.942376	-0.0538861	-0.147945	0.0401731	0.260519	-0.0486922	-0.156016	0.0586314	0.372712	-0.0386516	-0.144561	0.0672581	0.473195	-0.0395732	-0.146148	0.0670014	0.465476	0.0487228	-0.0449968	0.142442	0.307198	0.0589066	-0.0518824	0.169696	0.29634	0.0411456	-0.0687411	0.151032	0.461836	0.033797	-0.0764958	0.14409	0.546972
S-LDL-L	-0.00404423	-0.0701639	0.0620754	0.904437	0.0620294	-0.000162465	-0.0768082	0.0764832	0.99668	0.00505808	-0.0691285	0.0792447	0.893535	-0.000590077	-0.0749123	0.0737321	0.987566	-0.0578563	-0.151854	0.0361416	0.226791	-0.053845	-0.161516	0.0538259	0.325891	-0.0440547	-0.150354	0.0622445	0.41538	-0.0444692	-0.151325	0.0623867	0.413413	0.047395	-0.0462459	0.141036	0.320142	0.0571898	-0.053842	0.168222	0.311675	0.0397978	-0.0703629	0.149959	0.47772	0.0323181	-0.0782333	0.142869	0.565552
S-LDL-PL	-0.011159	-0.0779724	0.0556543	0.743049	0.0474524	-0.00981219	-0.0851926	0.0655682	0.798339	-0.00508313	-0.0780872	0.0679209	0.891288	-0.00876887	-0.0821467	0.0646089	0.814539	-0.0601996	-0.156059	0.0356599	0.217525	-0.0558284	-0.163492	0.0518352	0.308383	-0.0423752	-0.149029	0.0642791	0.434896	-0.0380156	-0.145916	0.0698846	0.488589	0.0339366	-0.0598601	0.127733	0.477122	0.0371491	-0.0701337	0.144432	0.496225	0.0151612	-0.0915714	0.121894	0.780052	0.0090545	-0.0983205	0.116429	0.86832
S-LDL-C	-0.0170592	-0.0833611	0.0492427	0.61357	0.109111	-0.0170647	-0.0927859	0.0586564	0.658255	-0.00761158	-0.081013	0.0657899	0.838706	-0.0121296	-0.0854755	0.0612164	0.745476	-0.0555117	-0.145131	0.0341074	0.22386	-0.0513884	-0.152714	0.0499375	0.319108	-0.0474357	-0.147544	0.0526722	0.35183	-0.0470981	-0.147264	0.0530677	0.355508	0.0288398	-0.0704712	0.128151	0.568205	0.0296411	-0.0863897	0.145672	0.615618	0.0270194	-0.0884953	0.142534	0.645674	0.020043	-0.0956918	0.135778	0.733509
S-LDL-CE	-0.0118672	-0.0781369	0.0544025	0.725228	0.125689	-0.0104344	-0.0860755	0.0652067	0.786574	-0.000437568	-0.0737565	0.0728813	0.990653	-0.00511903	-0.0783737	0.0681356	0.890896	-0.050675	-0.140191	0.0388411	0.266205	-0.0454028	-0.146501	0.0556952	0.37757	-0.0418805	-0.1417	0.0579389	0.409646	-0.0427674	-0.142568	0.0570328	0.399688	0.0347062	-0.0646247	0.134037	0.492353	0.0377356	-0.0783496	0.153821	0.522953	0.0379562	-0.0776262	0.153539	0.518666	0.0315262	-0.0842543	0.147307	0.592487
S-LDL-FC	-0.0298479	-0.0960266	0.0363307	0.376146	0.0333699	-0.033838	-0.110323	0.0426466	0.385313	-0.0300762	-0.104162	0.0440098	0.425637	-0.0345967	-0.108736	0.0395429	0.359827	-0.0830125	-0.176781	0.0107564	0.0825143	-0.0863061	-0.194146	0.0215335	0.116338	-0.0776732	-0.184412	0.029066	0.153173	-0.0730015	-0.180307	0.0343043	0.181626	0.021693	-0.0723774	0.115763	0.650384	0.020189	-0.090082	0.13046	0.71895	-0.0012658	-0.110788	0.108256	0.981872	-0.00952101	-0.119364	0.100322	0.864682
S-LDL-TG	0.0529283	-0.0147249	0.120582	0.124969	0.596396	0.0550753	-0.0144314	0.124582	0.120214	0.0561265	-0.0111562	0.123409	0.101896	0.0502165	-0.0184762	0.118909	0.151625	0.054802	-0.0401886	0.149793	0.257192	0.0609605	-0.0364533	0.158374	0.219138	0.0694394	-0.0259748	0.164854	0.153131	0.0652228	-0.0343406	0.164786	0.198305	0.0433608	-0.0544385	0.14116	0.383742	0.0456635	-0.0553117	0.146639	0.374315	0.0262301	-0.0730663	0.125526	0.603601	0.0204763	-0.080276	0.121229	0.6895
XL-HDL-P	-0.0520059	-0.124812	0.0208001	0.161206	0.0564284	-0.0573516	-0.140563	0.02586	0.176406	-0.0706978	-0.151276	0.0098801	0.0853887	-0.064414	-0.145335	0.016507	0.118517	-0.0689348	-0.157911	0.0200413	0.128423	-0.0669434	-0.167816	0.0339288	0.192586	-0.0674421	-0.166726	0.0318417	0.182303	-0.0564596	-0.15621	0.0432904	0.266195	-0.00235263	-0.134694	0.129989	0.972124	-0.0219176	-0.175088	0.131253	0.778505	-0.0742166	-0.224703	0.0762697	0.332613	-0.0711803	-0.222251	0.0798902	0.354584
XL-HDL-L	-0.0535502	-0.12626	0.0191593	0.148605	0.0545796	-0.0593778	-0.142471	0.0237155	0.161039	-0.0723764	-0.152832	0.00807957	0.0777911	-0.0660242	-0.146836	0.0147872	0.109125	-0.0707828	-0.159589	0.0180236	0.117835	-0.0693336	-0.170014	0.031347	0.176402	-0.0695398	-0.168624	0.0295444	0.168261	-0.0584655	-0.158035	0.0411043	0.248763	-0.00351596	-0.135764	0.128732	0.958321	-0.0234342	-0.176475	0.129606	0.763428	-0.0757248	-0.226097	0.074647	0.322529	-0.0729802	-0.223945	0.0779849	0.342228
XL-HDL-PL	-0.0404131	-0.11476	0.0339339	0.286202	0.0344798	-0.0428748	-0.129281	0.0435314	0.330246	-0.0586073	-0.142135	0.0249204	0.168739	-0.0525804	-0.136366	0.0312054	0.218274	-0.0907545	-0.195723	0.0142144	0.0899118	-0.0934534	-0.215421	0.028514	0.132667	-0.101066	-0.221026	0.0188937	0.098368	-0.0873686	-0.207883	0.0331454	0.154694	0.0232026	-0.0851428	0.131548	0.673823	0.0155521	-0.109495	0.140599	0.806869	-0.0131781	-0.135644	0.109288	0.832461	-0.00838716	-0.131476	0.114702	0.893428
XL-HDL-C	-0.0605015	-0.132515	0.0115125	0.0994869	0.0539073	-0.0677397	-0.149234	0.0137549	0.103123	-0.0802046	-0.159084	-0.00132502	0.0462849	-0.0746751	-0.153915	0.00456447	0.0646921	-0.0782087	-0.166212	0.00979438	0.0813429	-0.0783269	-0.177416	0.0207623	0.120883	-0.0776287	-0.175119	0.0198621	0.11817	-0.0672643	-0.165112	0.0305833	0.177107	-0.0154485	-0.145231	0.114334	0.815004	-0.0370333	-0.185192	0.111125	0.623242	-0.0922797	-0.23806	0.0535006	0.213885	-0.0922666	-0.238725	0.0541913	0.216056
XL-HDL-CE	-0.0560932	-0.128355	0.0161685	0.127931	0.0656603	-0.0614963	-0.142675	0.0196827	0.137363	-0.0751886	-0.153767	0.00339013	0.0607042	-0.070885	-0.149765	0.00799511	0.0780988	-0.0734055	-0.162128	0.0153172	0.104556	-0.071639	-0.170828	0.0275497	0.156287	-0.0726742	-0.170269	0.024921	0.143854	-0.0634638	-0.161232	0.0343041	0.202413	-0.0144169	-0.143111	0.114277	0.825716	-0.0345591	-0.180366	0.111248	0.64133	-0.0888363	-0.232437	0.0547639	0.224439	-0.0901781	-0.234519	0.0541631	0.219883
XL-HDL-FC	-0.0697194	-0.14138	0.00194127	0.0565182	0.0376384	-0.0809465	-0.163026	0.00113323	0.0532384	-0.0900241	-0.169468	-0.0105803	0.026416	-0.0817168	-0.161679	-0.00175422	0.045196	-0.0885019	-0.175497	-0.00150677	0.046185	-0.0930381	-0.192296	0.00621948	0.0660862	-0.0881984	-0.185857	0.00946063	0.0765361	-0.0753559	-0.173851	0.0231396	0.133206	-0.0173381	-0.148908	0.114232	0.795615	-0.0410719	-0.192686	0.110542	0.594449	-0.0954961	-0.244394	0.0534023	0.207922	-0.0920341	-0.241462	0.0573934	0.226467
XL-HDL-TG	-0.0156127	-0.0852417	0.0540163	0.659871	0.447587	-0.0130328	-0.0889394	0.0628739	0.736118	-0.0401122	-0.114121	0.0338966	0.287591	-0.0358752	-0.110414	0.0386632	0.344946	-0.00834299	-0.104563	0.0878768	0.864647	0.0105152	-0.0972756	0.118306	0.847912	0.00782163	-0.0984113	0.114055	0.884892	0.0111548	-0.0957619	0.118071	0.83745	-0.0290896	-0.131954	0.0737746	0.578372	-0.0396359	-0.149499	0.0702276	0.478377	-0.0991967	-0.207926	0.00953306	0.073608	-0.086719	-0.197149	0.0237111	0.12332
L-HDL-P	-0.0386128	-0.112133	0.0349078	0.302792	0.181	-0.0380832	-0.119622	0.0434553	0.359418	-0.0537862	-0.132845	0.0252727	0.182037	-0.0504449	-0.129933	0.0290433	0.213142	-0.0561202	-0.150884	0.0386433	0.244818	-0.0499624	-0.155247	0.0553219	0.35117	-0.0543143	-0.158025	0.0493965	0.303541	-0.0371713	-0.141305	0.0669624	0.482895	0.00814431	-0.113773	0.130062	0.895529	-0.0025831	-0.136347	0.131181	0.969719	-0.0370754	-0.168201	0.0940498	0.578385	-0.0423151	-0.174967	0.0903369	0.530671
L-HDL-L	-0.0292586	-0.104023	0.0455063	0.442504	0.164397	-0.0264309	-0.10916	0.0562985	0.530651	-0.0425095	-0.122546	0.0375266	0.297354	-0.0412308	-0.12176	0.0392979	0.315072	-0.0769221	-0.190732	0.0368881	0.18454	-0.0722959	-0.199849	0.055257	0.265614	-0.0807813	-0.206156	0.044593	0.205787	-0.0622487	-0.188134	0.0636369	0.331247	0.0194363	-0.0823694	0.121242	0.707479	0.0131673	-0.097846	0.124181	0.815647	-0.0108737	-0.119384	0.0976369	0.843824	-0.0138729	-0.123961	0.0962154	0.804325
L-HDL-PL	-0.0236409	-0.0988708	0.051589	0.537411	0.196982	-0.0195994	-0.102547	0.0633488	0.642823	-0.034	-0.114323	0.0463235	0.406166	-0.0336403	-0.114654	0.0473737	0.415137	-0.0717617	-0.185854	0.0423304	0.216807	-0.0652748	-0.193023	0.0624735	0.315496	-0.0735019	-0.199339	0.0523347	0.25127	-0.0550016	-0.181336	0.0713323	0.39222	0.0267308	-0.0758066	0.129268	0.60841	0.0216216	-0.0895304	0.132774	0.70221	-0.000250078	-0.108874	0.108374	0.996389	-0.00383799	-0.114465	0.106789	0.945617
L-HDL-C	-0.0351235	-0.108574	0.0383268	0.348086	0.132607	-0.0336925	-0.114869	0.0474845	0.415371	-0.051	-0.129505	0.0275047	0.202526	-0.0484741	-0.127357	0.0304085	0.227986	-0.0743084	-0.182081	0.0334645	0.17588	-0.0705995	-0.190526	0.0493268	0.247624	-0.0786884	-0.196372	0.038995	0.189229	-0.0611689	-0.17943	0.0570927	0.309522	0.0114053	-0.0920678	0.114878	0.828472	0.00372529	-0.109325	0.116776	0.948353	-0.0220729	-0.132717	0.0885709	0.69494	-0.0254986	-0.137314	0.0863171	0.653946
L-HDL-CE	-0.0355381	-0.108855	0.0377782	0.341549	0.155453	-0.0340872	-0.114716	0.0465418	0.406759	-0.0513149	-0.129304	0.0266741	0.196803	-0.0483928	-0.126768	0.0299822	0.225769	-0.0700958	-0.176115	0.035923	0.194256	-0.065579	-0.182734	0.0515758	0.271575	-0.0735867	-0.188561	0.0413871	0.208814	-0.0560674	-0.171618	0.0594833	0.340374	0.00905899	-0.0957633	0.113881	0.865107	0.00108061	-0.113002	0.115163	0.985144	-0.0247803	-0.136499	0.086938	0.662827	-0.0278679	-0.140806	0.0850704	0.627636
L-HDL-FC	-0.0460489	-0.119149	0.0270508	0.216544	0.0802032	-0.0483137	-0.13097	0.0343422	0.251487	-0.0649977	-0.145036	0.0150406	0.111279	-0.0617635	-0.142151	0.0186239	0.131855	-0.0782174	-0.177709	0.0212746	0.122913	-0.0778342	-0.190679	0.035011	0.175718	-0.0841412	-0.194982	0.0266993	0.136254	-0.0669867	-0.178353	0.04438	0.23744	0.00809713	-0.10364	0.119834	0.886729	-0.00261517	-0.127466	0.122236	0.967156	-0.0338336	-0.156188	0.0885206	0.586776	-0.0393826	-0.162764	0.083999	0.530413
L-HDL-TG	-0.0233944	-0.0985311	0.0517422	0.541158	0.525758	-0.0197078	-0.100996	0.061581	0.63419	-0.0318754	-0.11064	0.0468894	0.427088	-0.0298063	-0.108564	0.0489511	0.457642	-0.0164063	-0.111995	0.0791825	0.735815	-0.00124627	-0.106093	0.1036	0.981356	0.00153249	-0.101565	0.10463	0.976682	0.00946613	-0.0938395	0.112772	0.857007	-0.0201958	-0.146182	0.10579	0.752699	-0.0323403	-0.16589	0.10121	0.634118	-0.0767885	-0.207065	0.0534883	0.247039	-0.0701936	-0.200932	0.0605448	0.291585
M-HDL-P	0.0220893	-0.0513911	0.0955697	0.555201	0.550906	0.0241355	-0.0498267	0.0980977	0.521897	0.0193814	-0.0525414	0.0913042	0.596873	0.0169699	-0.0582203	0.0921601	0.657764	-0.00353544	-0.112101	0.10503	0.948953	0.000661545	-0.10885	0.110173	0.990524	0.00468446	-0.104569	0.113938	0.93281	0.0239258	-0.0898329	0.137684	0.679198	0.0547605	-0.0465842	0.156105	0.288582	0.0534153	-0.0485591	0.15539	0.303554	0.0418515	-0.0576034	0.141307	0.408317	0.0358533	-0.0695483	0.141255	0.503768
M-HDL-L	0.0191396	-0.0542813	0.0925605	0.608909	0.533058	0.0213635	-0.0526158	0.0953429	0.570878	0.0165458	-0.0554118	0.0885034	0.651761	0.0140281	-0.0611878	0.089244	0.714297	-0.00770113	-0.116276	0.100874	0.8891	-0.0032567	-0.112918	0.106405	0.953441	-5.58533e-05	-0.109513	0.109401	0.999199	0.0194832	-0.0944077	0.133374	0.736574	0.0530691	-0.048137	0.154275	0.303048	0.0516492	-0.0502551	0.153553	0.319463	0.040747	-0.0586588	0.140153	0.420556	0.0343954	-0.0709321	0.139723	0.520966
M-HDL-PL	0.0255448	-0.0481067	0.0991963	0.496085	0.50954	0.0279725	-0.0462771	0.102222	0.459709	0.0231741	-0.0489405	0.0952886	0.528243	0.0204841	-0.05485	0.0958182	0.593549	0.000120162	-0.109555	0.109796	0.998281	0.00561545	-0.10533	0.116561	0.920734	0.0104211	-0.100006	0.120849	0.852791	0.0295571	-0.0856171	0.144731	0.613855	0.0570743	-0.0437489	0.157898	0.266264	0.0556335	-0.0458717	0.157139	0.281731	0.0422898	-0.0566816	0.141261	0.401142	0.0354566	-0.0690066	0.13992	0.5047
M-HDL-C	0.00392305	-0.0688569	0.076703	0.915739	0.510064	0.00637921	-0.0672203	0.0799787	0.864909	0.00123486	-0.0704816	0.0729513	0.973037	-0.0013745	-0.0762144	0.0734654	0.971241	-0.026291	-0.133201	0.0806192	0.628826	-0.0222377	-0.130608	0.0861321	0.686669	-0.0237067	-0.13219	0.0847767	0.667464	-0.00324253	-0.115493	0.109008	0.954698	0.0424255	-0.0586744	0.143526	0.409677	0.0408874	-0.0612022	0.142977	0.431331	0.0346903	-0.065026	0.134407	0.494167	0.0274072	-0.0783344	0.133149	0.610393
M-HDL-CE	0.00253411	-0.070001	0.0750692	0.945328	0.549396	0.00470514	-0.0685557	0.077966	0.899682	-0.000472187	-0.071887	0.0709426	0.989645	-0.00277993	-0.0772833	0.0717234	0.941611	-0.0261151	-0.132099	0.0798686	0.628143	-0.0228652	-0.130105	0.0843746	0.675123	-0.0250303	-0.132476	0.0824156	0.64696	-0.00476959	-0.115772	0.106233	0.932658	0.0399937	-0.0613014	0.141289	0.437895	0.0386601	-0.0635554	0.140876	0.457378	0.0339923	-0.0658611	0.133846	0.503476	0.0271693	-0.0788686	0.133207	0.614484
M-HDL-FC	0.00896281	-0.0644929	0.0824185	0.810722	0.387764	0.0125169	-0.0622447	0.0872784	0.742446	0.00766834	-0.0650289	0.0803656	0.835969	0.00396904	-0.0717714	0.0797095	0.918068	-0.0257062	-0.135056	0.0836436	0.644017	-0.0187393	-0.130604	0.0931249	0.741916	-0.0173238	-0.128774	0.0941263	0.759893	0.0028629	-0.112878	0.118604	0.961202	0.0501642	-0.0504571	0.150785	0.327443	0.0481239	-0.0539055	0.150153	0.354152	0.036488	-0.0631658	0.136142	0.471803	0.0275413	-0.0772956	0.132378	0.605564
M-HDL-TG	0.0673268	-0.00151461	0.136168	0.0552424	0.902399	0.0675352	-0.00298105	0.138051	0.060472	0.0678834	-0.00036488	0.136132	0.0512337	0.0653055	-0.00377284	0.134384	0.0638511	0.0695173	-0.023362	0.162397	0.141847	0.0684692	-0.0265758	0.163514	0.157355	0.0832059	-0.00949488	0.175907	0.0783543	0.0807499	-0.0140611	0.175561	0.0947601	0.0628204	-0.0427599	0.168401	0.242652	0.0678537	-0.0403361	0.176044	0.218163	0.045022	-0.0615981	0.151642	0.406695	0.0498322	-0.0589395	0.158604	0.368035
S-HDL-P	0.0141918	-0.0546966	0.0830802	0.685959	0.582789	0.0121024	-0.0578303	0.0820352	0.734102	0.0202881	-0.0476992	0.0882754	0.558091	0.0132191	-0.0578651	0.0843033	0.715087	0.0243143	-0.0744735	0.123102	0.628535	0.0175545	-0.0832503	0.118359	0.732097	0.0243285	-0.0758814	0.124538	0.633159	0.0341607	-0.0710047	0.139326	0.523084	0.00862324	-0.0884166	0.105663	0.861336	0.0116619	-0.0865778	0.109901	0.815497	0.0174342	-0.0789967	0.113865	0.722283	0.0032388	-0.0982004	0.104678	0.949944
S-HDL-L	0.00914077	-0.0596758	0.0779573	0.794312	0.653101	0.00722077	-0.0624063	0.0768479	0.838699	0.0156592	-0.0520953	0.0834137	0.650095	0.00846717	-0.0623282	0.0792625	0.814384	0.0167748	-0.0825071	0.116057	0.73978	0.0104749	-0.0904483	0.111398	0.838315	0.0165688	-0.0838818	0.117019	0.745706	0.0267759	-0.0785002	0.132052	0.617011	0.00667683	-0.0896697	0.103023	0.891646	0.00917896	-0.0881046	0.106463	0.852862	0.0157399	-0.0798684	0.111348	0.746214	0.00139052	-0.0990868	0.101868	0.978292
S-HDL-PL	0.0299447	-0.038721	0.0986104	0.392137	0.368508	0.0293395	-0.0433363	0.102015	0.428231	0.0272926	-0.0431275	0.0977128	0.446898	0.0233121	-0.0504112	0.0970354	0.534842	0.050738	-0.0472114	0.148687	0.308895	0.0430134	-0.0615131	0.14754	0.418741	0.0489748	-0.0547683	0.152718	0.353623	0.0640886	-0.0447033	0.172881	0.247201	0.0131861	-0.0845283	0.1109	0.790819	0.0206189	-0.0823358	0.123574	0.69385	0.0145828	-0.0856184	0.114784	0.774798	0.0029453	-0.103332	0.109222	0.956545
S-HDL-C	-0.0257807	-0.0935209	0.0419595	0.455143	0.558405	-0.025066	-0.093792	0.04366	0.474139	-0.00951522	-0.0768892	0.0578588	0.781614	-0.016784	-0.0853951	0.0518271	0.63112	-0.0477888	-0.146701	0.0511238	0.342535	-0.0438542	-0.144111	0.056403	0.390085	-0.0432043	-0.142991	0.0565825	0.394863	-0.0374153	-0.138605	0.063774	0.467347	-8.31369e-06	-0.0935645	0.0935479	0.999861	-0.00270349	-0.0979958	0.0925888	0.955526	0.0170704	-0.078304	0.112445	0.724951	0.00352579	-0.094031	0.101083	0.943351
S-HDL-CE	-0.0239719	-0.0913939	0.04345	0.485325	0.494307	-0.0233574	-0.0927716	0.0460567	0.50901	-0.00567356	-0.0737152	0.0623681	0.869987	-0.0124877	-0.081293	0.0563176	0.721655	-0.0507209	-0.148078	0.0466366	0.30613	-0.0458503	-0.145935	0.0542345	0.368079	-0.0462592	-0.145654	0.0531359	0.360458	-0.0433378	-0.143277	0.0566014	0.394091	0.00620867	-0.0878716	0.100289	0.896786	0.00272104	-0.0946453	0.100087	0.95619	0.0279522	-0.0698121	0.125716	0.574136	0.0153372	-0.0839926	0.114667	0.761461
S-HDL-FC	-0.0187805	-0.0859883	0.0484273	0.583394	0.754154	-0.0213095	-0.0903029	0.0476839	0.544402	-0.0206135	-0.0875856	0.0463586	0.545784	-0.0268061	-0.0963195	0.0427073	0.449161	-0.00451476	-0.103456	0.0944268	0.928519	-0.0129298	-0.115162	0.0893019	0.803638	-0.00724878	-0.108629	0.0941318	0.888193	0.0106779	-0.0953608	0.116717	0.843019	-0.024926	-0.117578	0.067726	0.597001	-0.0230904	-0.117981	0.0718002	0.632469	-0.0293007	-0.122176	0.0635749	0.535221	-0.04411	-0.141144	0.0529236	0.371742
S-HDL-TG	0.0483385	-0.0209554	0.117632	0.171225	0.229391	0.0476521	-0.0251361	0.12044	0.199069	0.0515838	-0.0188884	0.122056	0.151102	0.046481	-0.0251072	0.118069	0.20277	0.0903766	-0.00353285	0.184286	0.0592067	0.088085	-0.0103312	0.186501	0.0792097	0.10247	0.00662412	0.198315	0.0362191	0.0949581	-0.00397904	0.193895	0.0598864	-0.0125898	-0.117713	0.0925336	0.813892	-0.0068538	-0.117239	0.103531	0.902858	-0.0238969	-0.132467	0.0846733	0.665258	-0.0243801	-0.135095	0.0863345	0.665092
XXL-VLDL-PL-PC	0.0293772	-0.0383091	0.0970635	0.394392	0.49093	0.0284331	-0.0396498	0.096516	0.412486	0.0239894	-0.0420504	0.0900293	0.475903	0.0215751	-0.0460656	0.0892158	0.531297	-0.00683535	-0.102229	0.0885584	0.887974	-0.00942346	-0.105489	0.0866421	0.847077	0.00817728	-0.0864972	0.102852	0.865143	0.0161794	-0.0814482	0.113807	0.744515	0.0731711	-0.0249933	0.171336	0.143511	0.0773682	-0.0219383	0.176675	0.126329	0.0464698	-0.0511032	0.144043	0.349443	0.0403977	-0.0602084	0.141004	0.430059
XXL-VLDL-C-PC	0.00566015	-0.0616674	0.0729877	0.868934	0.248817	0.00824257	-0.0632676	0.0797528	0.821012	0.0026277	-0.0667944	0.0720498	0.940772	0.00366408	-0.065845	0.0731731	0.917586	-0.040594	-0.13554	0.0543523	0.400866	-0.0344281	-0.13629	0.0674334	0.506524	-0.0253292	-0.124892	0.0742332	0.616979	-0.0273119	-0.126893	0.0722688	0.589738	0.0483111	-0.0499122	0.146534	0.333971	0.0504379	-0.0539149	0.154791	0.342384	0.0276615	-0.0752384	0.130561	0.59723	0.0327146	-0.0705281	0.135957	0.533407
XXL-VLDL-CE-PC	-0.008783	-0.0756253	0.0580593	0.796476	0.0976275	-0.00690435	-0.0804654	0.0666567	0.853834	-0.00534691	-0.0767174	0.0660235	0.883087	-0.0031713	-0.0750295	0.068687	0.930965	-0.0597851	-0.152626	0.0330562	0.206094	-0.0566272	-0.159517	0.0462631	0.27969	-0.0450084	-0.145827	0.0558098	0.380347	-0.0506323	-0.151963	0.050698	0.326197	0.0443038	-0.0539756	0.142583	0.375833	0.0466845	-0.0617912	0.15516	0.397815	0.0318578	-0.0750734	0.138789	0.558162	0.0398336	-0.0680592	0.147726	0.468098
[truncated: 132 more rows]

## Sheet: Change in search speed
Metabolite measure	All (N=663)																	Females (N=324)																Males (N=339)
	Model 1					Model 2				Model 3				Model 4				Model 1				Model 2				Model 3				Model 4				Model 1				Model 2				Model 3				Model 4
[truncated: 234 more rows]
